# Supplementary material for: Single cell multi-omic analysis identifies a Tbx1-dependent multilineage primed population in murine cardiopharyngeal mesoderm
Source: Nat Commun. 2021 Nov 17;12:6645. doi: 10.1038/s41467-021-26966-6 (PMC8599455; doi:10.1038/s41467-021-26966-6)
Supplement: Supplementary file 4 — Supplementary Data 1 [file 41467_2021_26966_MOESM4_ESM.xlsx]

## Sheet: All_Mesp1_Marker
Supplementary Data 1. Marker genes of cell clusters in Mesp1Cre four timepoint dataset
Gene	Average(log2)	Fold Change(log2)	p-value	adjustive p-value	Cluster
Cldn11	0.583873	1.82679	0	0	1
Foxf1	1.51732	1.45433	0	0	1
Aldh1a2	1.15137	1.15334	0	0	1
Hoxb4	1.27143	0.987915	0	0	1
Osr1	1.45154	1.6174	0	0	1
Foxg1	0.372012	2.36365	0	0	1
Meis1	1.45763	0.673246	2.82219e-304	3.58135e-301	1
Fendrr	0.316412	1.67517	6.53338e-277	7.46177e-274	1
Foxp2	0.942058	0.899437	1.19632e-273	1.2421e-270	1
Arg1	1.56673	0.969305	9.50846e-259	8.35355e-256	1
Nkx6-1	0.355619	1.98893	1.17834e-255	9.61269e-253	1
Chd3	1.11996	0.705055	4.93243e-255	3.75555e-252	1
Cxcl13	0.720895	2.10443	1.75516e-230	1.25286e-227	1
Rspo1	0.558329	1.07245	6.13028e-218	4.11847e-215	1
Epha7	0.566292	0.97656	3.40266e-211	2.15899e-208	1
Nsg1	0.848939	0.734432	7.65213e-209	4.59974e-206	1
Fam19a1	0.218698	1.91164	3.62326e-207	1.97054e-204	1
Hoxb2	1.10668	0.626784	7.75487e-203	3.8508e-200	1
Foxf2	0.540618	1.15894	8.90115e-202	4.23583e-199	1
Tshz1	0.671531	0.800882	1.0083e-193	4.26513e-191	1
Hsd11b2	1.01377	0.690136	4.57286e-189	1.80092e-186	1
Wnt4	0.299419	1.88521	3.69763e-187	1.40769e-184	1
Sfrp2	0.741901	0.774476	2.75737e-184	1.01587e-181	1
Rdh10	0.589079	0.850174	2.17563e-183	7.52964e-181	1
Sparcl1	0.696919	1.02632	5.0038e-181	1.63281e-178	1
Zfp503	0.936234	0.640463	6.48452e-179	2.05721e-176	1
Mgp	0.306092	1.71771	2.62464e-174	8.10164e-172	1
Tbx5	0.558218	1.12438	1.06744e-167	3.0478e-165	1
Tshz3	0.358864	1.02662	4.06614e-161	1.13267e-158	1
Hoxa2	0.534908	0.851896	2.18388e-158	5.9386e-156	1
Gm14964	0.181311	1.5908	8.99002e-158	2.38779e-155	1
2020-09-03	0.425011	0.919697	1.47155e-157	3.81968e-155	1
Fam162b	0.222589	1.44374	7.57852e-153	1.92343e-150	1
Hoxa5	0.566767	1.03583	2.36832e-147	5.63511e-145	1
Plat	0.682031	0.682489	4.14352e-147	9.65779e-145	1
Angptl1	0.184986	1.60995	5.61904e-136	1.18843e-133	1
Bcl11a	0.575429	0.941745	1.82957e-133	3.79918e-131	1
Stra6	0.467807	0.779301	4.36139e-129	8.8949e-127	1
Irx2	0.333955	1.11783	2.52069e-128	4.79813e-126	1
Ptch1	0.861447	0.563514	2.322e-126	4.27736e-124	1
Hoxb1	0.569058	0.892295	5.38611e-124	9.61169e-122	1
Foxl1	0.213914	1.17621	3.44595e-118	5.62231e-116	1
Hoxa3	0.31365	0.923367	1.31852e-117	2.09151e-115	1
Hoxb5	0.438426	0.870093	3.10456e-117	4.85715e-115	1
6030408B16Rik	0.196394	1.52841	4.1585e-117	6.41814e-115	1
Rarb	0.414623	0.784098	6.58498e-116	1.00276e-113	1
Foxp4	0.767159	0.561786	2.82757e-115	4.24917e-113	1
Ptprd	0.497506	0.719528	8.43731e-115	1.25146e-112	1
Nr2f1	1.04609	0.690228	5.0226e-114	7.26115e-112	1
Hhip	0.214389	1.20199	3.60413e-113	5.08182e-111	1
Zfhx4	0.458408	0.759574	2.25119e-112	3.13547e-110	1
Dpysl4	0.268854	1.01277	4.6891e-110	6.01733e-108	1
Cdk6	0.599194	0.624137	6.92657e-110	8.78981e-108	1
Hotairm1	0.919749	0.530174	7.39894e-110	9.28608e-108	1
Pdgfc	0.505088	0.829801	1.00622e-109	1.24913e-107	1
Flywch2	0.596042	0.622844	6.70799e-109	8.15021e-107	1
Gli1	0.260112	0.977557	5.53482e-108	6.65402e-106	1
Gm15050	0.346481	0.830506	1.18441e-107	1.40908e-105	1
Col3a1	1.24058	0.598497	5.78519e-107	6.81161e-105	1
Hoxb3	0.386413	0.790642	7.59507e-106	8.76195e-104	1
Epha4	0.738368	0.581849	3.83274e-105	4.37737e-103	1
Tle1	0.665745	0.561856	2.57381e-100	2.77316e-98	1
Spsb4	0.722909	0.537103	5.19736e-100	5.54758e-98	1
Msc	0.343161	1.33315	1.6953e-96	1.71345e-94	1
Hoxa4	0.170615	1.24224	6.07655e-95	5.93165e-93	1
Ets1	0.620589	0.585217	1.48151e-94	1.43393e-92	1
Fat1	0.600106	0.560495	3.29329e-90	2.98513e-88	1
Npnt	0.266434	0.887356	2.70321e-88	2.33889e-86	1
Alx1	0.589696	0.668522	3.05999e-88	2.62768e-86	1
Gm16141	0.382685	0.70155	4.82087e-83	3.69525e-81	1
Creb5	0.285183	1.01842	2.08361e-82	1.55536e-80	1
Cxcl12	0.758303	0.645565	4.96419e-81	3.61121e-79	1
Fras1	0.36511	0.733391	1.59351e-77	1.11653e-75	1
Ptges	0.268015	0.792699	4.39122e-77	3.03952e-75	1
Cxxc4	0.390702	0.646104	4.96535e-77	3.39576e-75	1
Nkain4	0.491139	0.732942	1.24485e-76	8.41271e-75	1
Adamts20	0.12339	1.23697	4.94767e-75	3.24755e-73	1
Plxna2	0.330866	0.691507	4.25449e-74	2.71456e-72	1
Crispld2	0.186412	1.08436	9.99883e-74	6.34425e-72	1
Cntln	0.397518	0.619176	1.81469e-72	1.13254e-70	1
Cdo1	0.616879	0.698871	1.11715e-71	6.82296e-70	1
Gm43050	0.118312	1.30351	5.15824e-71	3.10065e-69	1
Tspan15	0.203259	0.880681	7.73561e-71	4.62557e-69	1
Plaur	0.173723	0.959499	1.8378e-70	1.08754e-68	1
Nhs	0.326636	0.669213	5.77119e-69	3.3122e-67	1
5730596B20Rik	0.115855	1.19395	3.30148e-68	1.86664e-66	1
Itga8	0.196133	0.868656	8.39348e-67	4.50056e-65	1
Cyfip2	0.154201	0.992936	1.60499e-66	8.48638e-65	1
Rspo2	0.234828	1.2055	1.66023e-65	8.54119e-64	1
Hist1h2ak	0.426298	0.788853	1.5582e-64	7.94475e-63	1
Pltp	0.203467	0.857233	1.89608e-64	9.53971e-63	1
Sbk1	0.408896	0.569187	7.69072e-64	3.81894e-62	1
Saa2	0.144021	1.14431	1.03327e-63	5.10867e-62	1
Zfp703	0.357973	0.609411	1.39671e-63	6.87578e-62	1
Cacnb3	0.36091	0.602263	1.01435e-62	4.90885e-61	1
Skap2	0.507628	0.501564	2.32193e-62	1.11894e-60	1
Pogk	0.30825	0.648137	1.6236e-61	7.6309e-60	1
Mycl	0.255251	0.717253	1.711e-61	8.00874e-60	1
Tcf21	0.699374	0.549262	3.55134e-61	1.62239e-59	1
Edn3	0.212542	0.79045	7.63887e-59	3.26755e-57	1
Rnf144a	0.402323	0.548172	1.19945e-58	5.09253e-57	1
Pde9a	0.131677	1.00884	1.28785e-58	5.44759e-57	1
Ntng1	0.370865	0.741233	1.20269e-56	4.70409e-55	1
Nrxn2	0.134213	0.977213	1.37569e-56	5.36237e-55	1
Six2	0.269996	0.706701	3.61452e-56	1.39937e-54	1
Podxl2	0.286477	0.635368	2.88837e-55	1.09595e-53	1
Dach1	0.351688	0.568758	4.3442e-55	1.64289e-53	1
Saa1	0.146036	1.01738	3.68653e-54	1.34948e-52	1
Tekt1	0.115997	1.03455	4.51482e-54	1.64741e-52	1
Nfib	0.561165	0.543535	6.07899e-54	2.19709e-52	1
Prom1	0.394169	0.528693	8.54273e-54	3.06813e-52	1
Dach2	0.125941	1.08752	1.7872e-53	6.35876e-52	1
Rbm46	0.112444	1.13486	4.14847e-53	1.4445e-51	1
Bdnf	0.255787	0.956534	6.03201e-53	2.08762e-51	1
2010111I01Rik	0.302955	0.599633	1.62421e-52	5.53736e-51	1
Bicc1	0.269514	0.630632	2.1004e-51	7.03479e-50	1
Mdfic	0.287514	0.600445	4.66539e-50	1.50094e-48	1
Dleu7	0.0790184	1.23809	7.58769e-50	2.42064e-48	1
Whrn	0.209824	0.707031	1.38287e-49	4.37502e-48	1
Irx1	0.381542	0.562337	1.77117e-49	5.55728e-48	1
Sptbn2	0.110192	1.00578	4.25826e-49	1.32156e-47	1
Pag1	0.165118	0.806045	5.86029e-48	1.77064e-46	1
Igsf9	0.280813	0.59279	8.29365e-48	2.49268e-46	1
Ablim1	0.352143	0.520659	6.50012e-47	1.90843e-45	1
A830082K12Rik	0.204874	0.73477	1.08906e-46	3.18112e-45	1
Robo2	0.38948	0.508379	1.86616e-46	5.43709e-45	1
Trps1	0.298321	0.568453	5.92047e-46	1.68623e-44	1
Chn2	0.133059	0.871997	9.14762e-46	2.59888e-44	1
Fam69b	0.331425	0.521157	2.47078e-44	6.73479e-43	1
Asxl3	0.268581	0.581348	3.28349e-44	8.92874e-43	1
Trim2	0.251774	0.60039	4.75652e-44	1.28426e-42	1
Pde5a	0.266729	0.587682	6.90211e-43	1.79975e-41	1
Plppr3	0.311996	0.522841	4.37655e-42	1.10585e-40	1
Slitrk6	0.100355	1.27618	8.24344e-42	2.06014e-40	1
Moxd1	0.21315	1.08699	1.42319e-40	3.37926e-39	1
St8sia2	0.177653	0.696849	1.8807e-39	4.33053e-38	1
Eva1a	0.0975255	1.05482	2.13793e-39	4.90308e-38	1
Zcchc18	0.123954	0.830322	4.55012e-39	1.02905e-37	1
Zfp442	0.279265	0.530722	6.75912e-39	1.51961e-37	1
Zfp618	0.280936	0.525219	2.20077e-38	4.86169e-37	1
Cenpv	0.217939	0.600249	2.40293e-38	5.28784e-37	1
Sncaip	0.185757	0.664765	3.47304e-38	7.59878e-37	1
Tet2	0.179589	0.661518	6.22451e-38	1.3464e-36	1
Serping1	0.195369	0.647446	8.35106e-38	1.80298e-36	1
Bnc2	0.155218	0.728343	1.36582e-37	2.93215e-36	1
Adgrl3	0.134868	0.78093	3.23494e-37	6.8419e-36	1
Tmem151b	0.117619	0.822956	3.96385e-37	8.33722e-36	1
Lhx1	0.166175	0.833614	1.03903e-36	2.16153e-35	1
Bmpr1b	0.0733325	1.05206	8.59551e-36	1.72833e-34	1
Neto2	0.231097	0.556302	2.32131e-35	4.62681e-34	1
Tmem44	0.143881	0.711515	6.18977e-35	1.21675e-33	1
Ddr2	0.267031	0.507058	2.67657e-34	5.1637e-33	1
Slit3	0.246862	0.525587	5.66032e-34	1.07924e-32	1
Raet1e	0.243967	0.528521	6.10563e-34	1.16221e-32	1
Shroom3	0.223794	0.54916	1.65634e-33	3.09609e-32	1
H2-Q7	0.0716896	1.02202	2.06434e-33	3.83364e-32	1
Gstk1	0.234109	0.531654	5.49045e-33	1.00814e-31	1
Ttl	0.212374	0.555935	1.35408e-32	2.44312e-31	1
Batf3	0.141937	0.670016	5.02452e-31	8.56493e-30	1
Elovl4	0.234289	0.513478	5.28123e-31	8.98911e-30	1
Rem2	0.114956	0.751639	7.04016e-31	1.19473e-29	1
Ush1c	0.144172	0.65956	1.2585e-30	2.11373e-29	1
Scara3	0.197156	0.555378	2.52163e-30	4.15578e-29	1
Emp1	0.200302	0.602992	4.60471e-30	7.51291e-29	1
2810408A11Rik	0.183275	0.56957	1.30352e-29	2.08801e-28	1
Dhrs3	0.158586	0.623329	1.68551e-29	2.68858e-28	1
Fat4	0.232575	0.52525	2.19072e-29	3.4654e-28	1
Zfp184	0.188784	0.557716	2.50329e-29	3.93802e-28	1
Zadh2	0.182788	0.559911	1.19526e-28	1.82746e-27	1
Smoc2	0.282404	0.622646	2.00371e-28	3.03507e-27	1
Rerg	0.0752344	0.924039	3.59075e-28	5.36078e-27	1
Ttc39c	0.129258	0.657478	1.77413e-27	2.57137e-26	1
Lrrc49	0.181383	0.545897	3.48242e-27	4.9716e-26	1
Dpf1	0.162611	0.576825	4.63932e-27	6.54953e-26	1
Cd83	0.0733031	1.00542	5.27365e-27	7.42667e-26	1
Dnah7a	0.131421	0.640394	1.19891e-26	1.65571e-25	1
Megf9	0.124103	0.660301	1.20584e-26	1.66328e-25	1
Tmtc2	0.164978	0.614095	1.5828e-26	2.16752e-25	1
Sgip1	0.0975381	0.74559	2.99821e-26	4.06198e-25	1
Mettl25	0.143295	0.604346	4.23775e-26	5.69404e-25	1
Raet1d	0.13863	0.610546	9.21855e-26	1.22567e-24	1
Smim10l2a	0.120215	0.65188	2.73498e-25	3.55765e-24	1
Tdrd12	0.0623506	0.924658	7.62482e-25	9.76267e-24	1
Hs3st3b1	0.166804	0.541422	9.12332e-25	1.16162e-23	1
Gal	0.213872	0.653201	9.2122e-25	1.17163e-23	1
Rassf4	0.108178	0.721368	1.55462e-24	1.96408e-23	1
Smpdl3b	0.101299	0.697993	2.85609e-24	3.56886e-23	1
Tecrl	0.148706	0.71177	3.893e-24	4.83282e-23	1
Selenbp1	0.140357	0.589951	2.39856e-23	2.85651e-22	1
Amer2	0.0962769	0.700844	2.60742e-23	3.09557e-22	1
Mmp16	0.160184	0.532242	3.89682e-23	4.54602e-22	1
Pygo1	0.176763	0.504879	4.32086e-23	5.0202e-22	1
Draxin	0.139598	0.570311	5.37534e-23	6.18245e-22	1
St6gal2	0.0568904	0.927489	6.33599e-23	7.2727e-22	1
Pde4b	0.121221	0.613124	6.77814e-23	7.77241e-22	1
Lrrc8d	0.161471	0.525658	8.40087e-23	9.60424e-22	1
Kcne1l	0.242454	0.513734	1.17889e-22	1.33971e-21	1
Rab37	0.0597402	0.890294	2.00592e-22	2.23291e-21	1
Ifi204	0.171672	0.56195	3.27927e-22	3.61861e-21	1
Ptch2	0.0754905	0.773901	4.95362e-22	5.42949e-21	1
D430019H16Rik	0.112612	0.621299	6.99684e-22	7.60333e-21	1
Shd	0.16205	0.512568	7.0708e-22	7.6691e-21	1
Gstm7	0.158718	0.531109	4.50325e-21	4.66289e-20	1
Enox1	0.0746405	0.751001	1.01903e-20	1.04099e-19	1
Cplx2	0.124542	0.571411	1.04227e-20	1.06378e-19	1
Arnt2	0.0889499	0.678007	1.83756e-20	1.84743e-19	1
Cd55	0.0972102	0.682275	2.67669e-19	2.53487e-18	1
Pak7	0.0561062	0.85733	2.88412e-19	2.72452e-18	1
Ccbl2	0.115547	0.568481	3.34684e-19	3.15382e-18	1
G630016G05Rik	0.0972575	0.65913	3.48087e-19	3.27202e-18	1
Lhx1os	0.0666868	0.757534	5.92028e-19	5.48827e-18	1
Ankrd44	0.138702	0.506018	3.33938e-18	2.97729e-17	1
C1ql1	0.0672902	0.728653	6.6883e-18	5.82662e-17	1
Mir143hg	0.12943	0.528627	1.40407e-17	1.20209e-16	1
St8sia4	0.0821131	0.719983	1.49699e-17	1.28068e-16	1
5330434G04Rik	0.0869341	0.627295	3.83567e-17	3.19294e-16	1
Hmgcs2	0.0734759	0.712269	1.50581e-16	1.21027e-15	1
Elovl2	0.111208	0.525396	3.53304e-16	2.79051e-15	1
Rnf182	0.0764101	0.647015	5.44442e-16	4.26187e-15	1
Slc2a4	0.107728	0.528811	3.74657e-15	2.76955e-14	1
Gfra4	0.0853028	0.576019	6.59207e-15	4.78932e-14	1
Tmem231	0.104837	0.513621	9.37182e-15	6.7573e-14	1
Xylt1	0.0778306	0.601035	9.38702e-15	6.76398e-14	1
1700001O22Rik	0.063255	0.669342	1.11539e-14	8.00182e-14	1
Rnf157	0.106096	0.504268	1.88649e-14	1.33327e-13	1
Slc7a2	0.0503594	0.748434	2.11961e-14	1.49064e-13	1
Kcnk2	0.103476	0.509101	2.69569e-14	1.88533e-13	1
Gpr137b-ps	0.0761596	0.5964	2.77966e-14	1.94287e-13	1
Adam11	0.0585676	0.687121	3.59248e-14	2.47764e-13	1
Bcl11b	0.0724789	0.640577	7.32544e-14	4.94175e-13	1
Sema6c	0.0902162	0.535667	7.42183e-14	5.00382e-13	1
Slc29a4	0.086157	0.547399	8.51515e-14	5.68722e-13	1
Gfra1	0.0814538	0.606427	1.86321e-13	1.21321e-12	1
Ispd	0.0855188	0.53698	2.87811e-13	1.83739e-12	1
Alpl	0.0812148	0.546613	4.65312e-13	2.93934e-12	1
Bdh2	0.0909712	0.514769	4.74961e-13	2.99532e-12	1
A730017C20Rik	0.0802022	0.572182	5.2479e-13	3.29864e-12	1
C230035I16Rik	0.0716363	0.578527	8.97573e-13	5.54718e-12	1
Mcoln3	0.0829222	0.530151	1.236e-12	7.52874e-12	1
Fam19a2	0.0604761	0.660895	1.69924e-12	1.02196e-11	1
Spock3	0.0555859	0.676845	1.9807e-12	1.18314e-11	1
Barx1	0.0888109	0.73842	2.94976e-12	1.73566e-11	1
Lefty2	0.237434	0.619016	3.27396e-12	1.91753e-11	1
Jakmip2	0.0553066	0.641048	3.96791e-12	2.30859e-11	1
Ifit2	0.0510611	0.659398	7.65748e-12	4.37499e-11	1
Irf1	0.0487228	0.655986	3.99413e-11	2.15683e-10	1
Slfn9	0.0521874	0.627736	7.83524e-11	4.10865e-10	1
Cacng7	0.0751333	0.503425	1.24041e-10	6.39872e-10	1
Gpr85	0.0567429	0.575261	3.62491e-10	1.78603e-09	1
Magel2	0.0522349	0.588692	4.83998e-10	2.35624e-09	1
Ttpa	0.0683038	0.500363	1.06446e-09	5.04032e-09	1
Rasl12	0.0411996	0.644027	1.8048e-09	8.34521e-09	1
Aifm2	0.0642017	0.500585	3.49023e-09	1.58371e-08	1
Phyhipl	0.0493344	0.555673	1.01855e-08	4.43833e-08	1
Lipe	0.0462424	0.568542	1.45589e-08	6.27226e-08	1
9530077C05Rik	0.0524331	0.528939	1.75467e-08	7.45538e-08	1
Herc6	0.0507991	0.520052	4.837e-08	1.97016e-07	1
Procr	0.0542813	0.514996	6.30715e-08	2.53909e-07	1
Ccdc160	0.0481099	0.511698	1.6986e-07	6.50559e-07	1
9330104G04Rik	0.0465358	0.516882	2.0707e-07	7.82834e-07	1
Scn3a	0.0503119	0.504983	1.20884e-06	4.2028e-06	1
Sp5	0.670335	1.64306	0	0	2
Gchfr	0.699527	1.20645	0	0	2
S100a6	0.763566	1.23614	0	0	2
Lmo4	2.38208	0.932539	0	0	2
Gm12829	0.377573	2.84454	0	0	2
Rspo1	0.699375	1.32994	0	0	2
Lin28a	1.48073	0.744902	0	0	2
Nbl1	0.520623	1.69708	0	0	2
Tmem51	0.456485	1.66439	0	0	2
Hk2	1.66974	0.797263	0	0	2
Bnip3	2.29113	0.75688	0	0	2
Ddit4	1.27527	1.08902	0	0	2
Ndufa4l2	1.20189	1.8278	0	0	2
Irx3	1.55015	1.08073	0	0	2
Irx5	0.966288	1.25809	0	0	2
Foxc2	1.39503	1.17206	0	0	2
Otx2	0.28525	2.48713	0	0	2
Ebf2	0.730479	1.42046	0	0	2
Nefl	0.737028	1.88492	0	0	2
Zic5	0.273566	2.41976	0	0	2
Zic2	0.269047	2.3887	0	0	2
Stc2	0.428961	1.55469	0	0	2
Ebf1	1.71742	1.06891	0	0	2
Col23a1	0.780964	1.57089	0	0	2
Hlf	0.383498	2.05849	0	0	2
Slc16a3	2.67757	0.603711	0	0	2
Nfil3	0.829775	1.33101	0	0	2
Foxd1	1.09151	1.44453	0	0	2
Fst	2.62036	1.85367	0	0	2
Twist1	1.51115	0.764802	0	0	2
Six1	1.18734	1.2667	0	0	2
Dab2	1.20241	0.890486	0	0	2
Cthrc1	1.06055	1.39874	0	0	2
Ppp1r1a	1.02519	1.02231	0	0	2
Colec12	1.31216	1.07348	0	0	2
Slc2a1	2.37131	0.570925	7.19076e-308	2.34978e-305	2
Tmem132c	0.548378	1.27888	1.62485e-307	5.16616e-305	2
Prtg	2.31278	0.572939	2.25642e-302	6.98541e-300	2
Hmgn3	1.71063	0.670044	4.32239e-301	1.30381e-298	2
Igfbp2	1.80058	0.675081	1.18239e-296	3.4774e-294	2
Smoc1	0.60507	1.24968	2.82181e-293	8.09652e-291	2
Crnde	0.453326	1.36144	1.21833e-281	3.33312e-279	2
Fzd2	1.78091	0.628833	3.58297e-278	9.36668e-276	2
Foxd2	0.339472	1.62725	9.05039e-277	2.31454e-274	2
Irx1	0.635614	1.18368	2.4547e-275	6.14405e-273	2
Frzb	0.483869	1.24763	9.542e-261	2.29086e-258	2
Car14	1.60993	0.630809	3.70698e-253	8.72178e-251	2
E130012A19Rik	1.39617	0.677802	1.74247e-251	4.01931e-249	2
Apoe	2.61839	0.579593	4.63883e-244	1.02965e-241	2
Cbr3	0.229971	2.03164	1.39436e-243	3.03765e-241	2
Lum	0.822884	1.62765	1.4489e-242	3.09907e-240	2
Cav1	0.254642	1.9738	1.39769e-236	2.88464e-234	2
Bhlhe41	0.282375	1.78576	3.38504e-234	6.74942e-232	2
Sox9	1.04284	0.998678	5.39169e-234	1.05713e-231	2
Tmem45a	0.453306	1.20142	1.38469e-229	2.67041e-227	2
Cadm1	1.61351	0.595367	1.59155e-227	3.01984e-225	2
Ak4	0.587194	1.00741	3.14388e-219	5.87056e-217	2
Greb1l	0.572157	1.01729	2.33988e-217	4.23482e-215	2
Lrig3	0.493253	1.10263	8.2181e-216	1.44295e-213	2
Cyp26a1	0.745176	1.23917	1.76085e-214	3.00212e-212	2
Stc1	0.290187	1.51312	4.58017e-213	7.6973e-211	2
Mn1	0.43875	1.16443	6.79251e-211	1.12545e-208	2
Axin2	0.587931	0.983155	2.85087e-210	4.658e-208	2
Pax9	0.232884	1.80359	5.4198e-208	8.61602e-206	2
Mogat2	0.989882	0.731983	2.36749e-206	3.66462e-204	2
Tspan12	1.04666	0.702326	5.6189e-202	8.58452e-200	2
Elmo1	0.355176	1.27467	7.37192e-199	1.11184e-196	2
Pdk1	0.920209	0.745093	2.22757e-198	3.27565e-196	2
Lpar1	1.16323	0.655185	5.48183e-197	7.96151e-195	2
Vcan	1.75495	0.527965	5.89651e-197	8.45934e-195	2
Plod2	1.03504	0.694881	7.63458e-196	1.07189e-193	2
Itih5	0.399743	1.17714	7.65375e-196	1.07189e-193	2
Clmp	0.888795	0.753712	8.82842e-196	1.22185e-193	2
Gprc5c	0.519931	1.00976	3.7606e-195	5.14415e-193	2
Zfp365	0.175392	2.07767	3.93704e-195	5.3236e-193	2
Cdh11	1.3133	0.609255	8.12077e-194	1.0734e-191	2
Gm13889	0.259244	1.64122	1.5089e-193	1.9723e-191	2
St8sia3	0.157712	2.27161	4.14822e-191	5.36259e-189	2
Eya2	0.212718	1.72714	3.76119e-189	4.80942e-187	2
Onecut2	0.175118	1.99958	6.08676e-187	7.69943e-185	2
Ier3	0.330735	1.27411	1.915e-180	2.37138e-178	2
Sall1	0.500229	0.984886	9.00244e-180	1.10317e-177	2
Col4a1	1.11564	0.631146	3.00675e-176	3.60933e-174	2
P3h2	0.449799	1.02428	2.20626e-173	2.59545e-171	2
Cped1	0.289829	1.32052	4.14567e-172	4.82868e-170	2
Wls	1.6459	0.508321	5.26126e-172	6.06799e-170	2
Grhpr	1.42841	0.54276	2.45312e-169	2.77486e-167	2
Tspan7	0.764221	0.752671	3.33076e-168	3.73172e-166	2
Npr3	0.459868	1.08042	1.17377e-167	1.30266e-165	2
Pfkfb3	0.327144	1.20281	1.35886e-166	1.49398e-164	2
Bgn	0.477762	1.05461	1.85752e-166	2.02332e-164	2
Trim71	0.817744	0.720217	8.54496e-166	9.22228e-164	2
Pdlim4	1.26597	0.569837	8.78013e-165	9.38995e-163	2
Prelid2	0.850523	0.701904	2.46305e-164	2.61039e-162	2
Nr6a1	0.66678	0.796816	3.43665e-163	3.60971e-161	2
Irs4	0.133337	2.37291	1.98435e-162	2.06583e-160	2
Kctd12b	0.249377	1.38937	6.51152e-161	6.661e-159	2
Abca9	0.130826	2.28184	1.77097e-159	1.78066e-157	2
P4ha1	1.20926	0.572303	8.71282e-159	8.68624e-157	2
Nefm	0.289804	1.49993	6.48105e-158	6.35359e-156	2
Tbx1	1.08582	0.772217	1.4179e-152	1.34518e-150	2
Dcdc2a	0.147132	1.89379	8.42422e-148	7.74238e-146	2
Ptgis	0.940992	0.627939	1.446e-147	1.31866e-145	2
Zbtb16	0.188518	1.54792	6.70221e-144	5.84036e-142	2
P4ha2	0.657298	0.748416	1.87565e-143	1.62243e-141	2
Batf	0.249969	1.27503	1.26437e-140	1.07007e-138	2
Ifitm1	2.35444	0.640461	7.7909e-140	6.54659e-138	2
Dclk1	0.288527	1.16299	4.4724e-139	3.73144e-137	2
Pappa	0.269483	1.2092	2.681e-138	2.22107e-136	2
Sobp	0.322023	1.08446	2.18839e-135	1.7633e-133	2
Spred1	0.694784	0.700315	4.74246e-134	3.79525e-132	2
Rab3il1	0.622802	0.73963	4.23672e-133	3.34502e-131	2
Pfkp	0.365982	0.988915	5.09187e-133	3.99338e-131	2
Efnb1	0.935303	0.591441	4.09541e-131	3.16963e-129	2
Pantr1	0.163308	1.5745	4.68833e-127	3.49073e-125	2
Vegfc	0.512493	0.799897	8.7593e-127	6.48078e-125	2
Enpp2	0.151269	1.67072	1.30126e-126	9.56752e-125	2
Fzd7	0.513155	0.786826	3.40184e-123	2.4108e-121	2
Pdgfrb	0.634466	0.697143	1.47428e-121	1.02624e-119	2
Six2	0.353917	1.02004	1.40479e-120	9.72116e-119	2
Nrp2	1.27645	0.523652	1.01195e-119	6.92129e-118	2
Eya1	0.572694	0.813448	1.9019e-119	1.29329e-117	2
Cyp26c1	0.114847	1.93469	8.87786e-119	6.00225e-117	2
Slc27a3	0.578413	0.721894	2.29773e-118	1.5446e-116	2
Tenm4	0.573009	0.722131	2.39657e-117	1.57504e-115	2
Ciart	0.281603	1.05975	6.30198e-116	4.11869e-114	2
Ajuba	0.731358	0.628962	1.73851e-115	1.12373e-113	2
Foxc1	0.575575	0.701738	8.5541e-112	5.41024e-110	2
Faim	1.06925	0.505015	4.5776e-111	2.84925e-109	2
Socs2	0.585353	0.707046	9.6574e-110	5.91717e-108	2
Clcn3	0.708387	0.620283	4.65553e-109	2.82308e-107	2
Uncx	0.156274	1.62472	5.12544e-109	3.09208e-107	2
Ror1	0.186037	1.29662	4.65635e-108	2.78057e-106	2
Fign	0.680828	0.629427	8.63684e-108	5.13151e-106	2
Fgf8	0.538239	1.09771	7.44146e-107	4.35529e-105	2
Slc16a1	0.923734	0.532966	1.69011e-106	9.84279e-105	2
Rgma	0.479676	0.751812	4.26603e-106	2.47219e-104	2
Cpne8	0.127064	1.63006	3.93597e-105	2.26975e-103	2
Plekhg1	0.221394	1.13679	3.65358e-103	2.06638e-101	2
Olfml2a	0.100717	1.87738	9.55955e-101	5.27974e-99	2
Mgarp	0.453423	0.745672	6.68518e-99	3.64095e-97	2
Ncald	0.281011	0.963686	4.75509e-98	2.55429e-96	2
Pik3r1	0.497789	0.701859	5.50318e-97	2.91619e-95	2
Col2a1	0.832057	0.61411	6.11901e-97	3.22798e-95	2
Tcf15	0.908472	0.972045	2.96697e-96	1.55126e-94	2
Gnai1	0.388642	0.792822	4.46835e-95	2.26576e-93	2
Rab11fip1	0.290119	0.921263	1.89448e-93	9.28609e-92	2
Nid2	0.550093	0.648885	1.53851e-92	7.44818e-91	2
Ptgfr	0.129543	1.47236	2.2016e-92	1.06146e-90	2
Gm3839	0.25768	0.968553	7.1475e-91	3.37683e-89	2
Ero1l	0.62278	0.601034	1.23078e-90	5.79158e-89	2
Dock5	0.140397	1.37141	1.23215e-89	5.70671e-88	2
Slc6a6	0.779193	0.529305	5.62506e-89	2.57483e-87	2
Kbtbd11	0.116433	1.53801	8.64217e-89	3.92535e-87	2
Cxadr	0.496758	0.668947	1.35101e-88	6.11281e-87	2
AY036118	0.654803	0.57565	7.84819e-88	3.5239e-86	2
Kif5c	0.43421	0.714552	1.10796e-87	4.93713e-86	2
Cox4i2	0.577731	0.606849	9.93952e-86	4.363e-84	2
Chst2	0.377463	0.758303	3.21487e-85	1.39043e-83	2
Rps2-ps6	0.391844	0.742055	5.64484e-85	2.42357e-83	2
Epb41l4a	0.147666	1.26652	5.74305e-83	2.4129e-81	2
Enpp3	0.0915185	1.72995	1.115e-82	4.65136e-81	2
Sh3rf1	0.280856	0.870452	7.55695e-82	3.14134e-80	2
Clu	0.390509	0.856125	3.29484e-81	1.34585e-79	2
Figf	0.116159	1.46166	2.72129e-80	1.1039e-78	2
Ascl2	0.0944438	1.65365	3.22792e-80	1.30492e-78	2
Col13a1	0.372265	0.738513	4.07756e-80	1.64275e-78	2
Rgmb	0.310807	0.796694	4.33878e-77	1.70138e-75	2
Eef2k	0.380035	0.706802	1.85635e-75	7.11337e-74	2
Rora	0.161259	1.13481	1.91308e-75	7.30696e-74	2
Pnma2	0.132699	1.25571	1.00588e-73	3.80489e-72	2
Mir17hg	0.425072	0.655526	2.67382e-73	1.00495e-71	2
Bmp7	0.454546	0.628822	1.81296e-72	6.72799e-71	2
Itgb5	0.489971	0.600525	1.34653e-71	4.93477e-70	2
Cblb	0.37237	0.689999	8.65273e-71	3.13202e-69	2
Ahcy	0.423909	0.644119	8.86411e-71	3.19869e-69	2
Fhdc1	0.114018	1.32925	1.18323e-69	4.19262e-68	2
Col4a2	0.581926	0.54045	1.40906e-69	4.97782e-68	2
Bcar1	0.496925	0.584417	5.11919e-69	1.79233e-67	2
Gfra2	0.101829	1.39669	2.09389e-67	7.18148e-66	2
Lama1	0.235459	0.857623	3.97698e-67	1.34828e-65	2
Cecr2	0.491828	0.575746	1.85213e-66	6.20754e-65	2
Spry1	0.246071	0.828754	6.48372e-66	2.13654e-64	2
Ednra	0.348901	0.686969	6.56315e-66	2.15667e-64	2
Ism1	0.111081	1.30408	6.9726e-66	2.28484e-64	2
Ehbp1	0.19176	0.940313	1.11584e-64	3.59637e-63	2
Rab26os	0.493476	0.563774	4.00409e-64	1.28349e-62	2
Slc31a2	0.238391	0.829555	5.02169e-64	1.6053e-62	2
St6galnac3	0.493738	0.562541	6.79073e-64	2.16494e-62	2
Fam110b	0.444524	0.591924	2.06545e-63	6.53171e-62	2
Gdap10	0.188524	0.929008	2.75867e-62	8.5628e-61	2
Gm29666	0.264849	0.917106	8.44265e-62	2.59319e-60	2
Pitx2	0.77693	0.602975	3.38216e-61	1.01759e-59	2
Plekha2	0.307994	0.702716	7.36543e-61	2.18254e-59	2
Dusp7	0.395903	0.611605	3.35908e-60	9.78124e-59	2
Stxbp6	0.424803	0.586399	1.22508e-59	3.53232e-58	2
Sema5a	0.234153	0.787537	2.49351e-57	6.94239e-56	2
Snhg11	0.238256	0.772771	2.35953e-56	6.42535e-55	2
Gm26829	0.0874136	1.36786	2.76936e-56	7.50664e-55	2
Itga8	0.197989	0.847774	1.39083e-55	3.72705e-54	2
Epha2	0.135317	1.02865	3.25524e-53	8.32492e-52	2
Cttnbp2	0.219903	0.780231	4.65901e-53	1.18377e-51	2
Lsamp	0.114072	1.11314	3.42572e-52	8.5745e-51	2
Nkx3-1	0.18872	1.09077	5.62886e-52	1.40292e-50	2
Ddr2	0.303534	0.643316	4.53618e-51	1.11406e-49	2
Rftn2	0.146668	0.945325	2.33747e-50	5.65802e-49	2
Eif2ak4	0.401951	0.550011	3.19263e-50	7.69691e-49	2
Adm2	0.0677684	1.48482	7.91959e-50	1.88978e-48	2
Fgd5	0.154845	0.90715	2.19497e-49	5.17468e-48	2
Jph1	0.151221	0.918566	2.43688e-49	5.71065e-48	2
Foxo1	0.283516	0.652947	3.85888e-49	8.98929e-48	2
A930024E05Rik	0.137942	0.96328	4.87363e-49	1.12639e-47	2
Rhebl1	0.432665	0.522145	5.64653e-49	1.29738e-47	2
Pknox2	0.222198	0.738371	1.52139e-48	3.43524e-47	2
Abhd18	0.198343	0.778517	7.61154e-48	1.68948e-46	2
Ahdc1	0.355502	0.567429	2.94472e-47	6.48721e-46	2
Clybl	0.264925	0.657959	1.11327e-46	2.42979e-45	2
Pcolce2	0.255927	0.668607	1.73105e-46	3.75722e-45	2
Gm10561	0.0936965	1.16353	1.80937e-46	3.91997e-45	2
Lrig1	0.143861	0.903758	1.03427e-45	2.19228e-44	2
Upp1	0.283791	0.731946	1.43801e-45	3.04259e-44	2
Gys1	0.308325	0.597676	2.49556e-45	5.25185e-44	2
Sdc4	0.305767	0.603906	4.11566e-45	8.56932e-44	2
Heg1	0.214112	0.719931	9.28597e-45	1.91314e-43	2
6430573F11Rik	0.219816	0.709005	1.16761e-44	2.39717e-43	2
Has2	0.337685	0.581188	1.67177e-42	3.28326e-41	2
Sparcl1	0.505821	0.589376	3.68474e-42	7.17671e-41	2
Vldlr	0.252291	0.637767	4.35617e-42	8.45643e-41	2
Rarg	0.36886	0.521678	6.09196e-42	1.17101e-40	2
Six4	0.354846	0.529871	1.36887e-41	2.60573e-40	2
Car12	0.10789	1.00393	1.43893e-41	2.73025e-40	2
Sipa1l1	0.38927	0.503991	1.91558e-41	3.62297e-40	2
Prr5l	0.173256	0.76553	8.89393e-41	1.6451e-39	2
Fgf13	0.246891	0.63319	1.08908e-40	2.01129e-39	2
Rbm45	0.243322	0.637041	1.43186e-40	2.62783e-39	2
Ppp1r3g	0.123725	0.912859	2.98299e-40	5.4406e-39	2
Tbl2	0.211013	0.670571	7.66171e-39	1.34325e-37	2
Dab1	0.134877	0.847459	2.10969e-38	3.66053e-37	2
Cables1	0.153921	0.778081	1.74849e-37	2.98106e-36	2
Ntn1	0.134252	0.837654	1.83634e-37	3.12179e-36	2
Trib2	0.186142	0.720658	2.25639e-37	3.8248e-36	2
Dusp23	0.249272	0.597952	5.19495e-37	8.7056e-36	2
Irs1	0.223175	0.631896	8.25723e-37	1.37589e-35	2
Tmod2	0.280118	0.555227	3.81524e-36	6.14828e-35	2
Ephb3	0.278229	0.553446	1.05617e-35	1.66553e-34	2
Itpr1	0.315042	0.514807	3.2876e-35	5.11579e-34	2
Mob3b	0.120078	0.855028	6.47405e-35	9.94265e-34	2
Dmrta2	0.074588	1.11477	8.05691e-35	1.23093e-33	2
Tmem229a	0.0568942	1.2944	3.30289e-34	4.90596e-33	2
Pgk1-rs7	0.193426	0.65196	5.49867e-34	8.09592e-33	2
Apln	0.0829821	1.02945	1.48526e-33	2.13601e-32	2
Plcd1	0.156201	0.724899	1.58481e-33	2.27362e-32	2
Trabd2b	0.184085	0.661471	2.80623e-33	3.9822e-32	2
AA386476	0.155032	0.716169	1.39755e-32	1.94336e-31	2
Gria3	0.0945343	0.935825	1.64763e-32	2.28301e-31	2
Akap2	0.172337	0.669887	5.61332e-32	7.64295e-31	2
Phykpl	0.21518	0.588209	3.04808e-31	4.07473e-30	2
Ms4a4d	0.101991	0.875928	3.48964e-31	4.63342e-30	2
Ctgf	0.145024	0.74621	3.90653e-31	5.18111e-30	2
Dkk1	0.347162	0.671094	4.58833e-31	6.05803e-30	2
S1pr3	0.267974	0.536865	1.09605e-30	1.42474e-29	2
Sapcd1	0.174727	0.647859	1.6266e-30	2.10741e-29	2
Stmn2	0.124284	0.871003	2.69745e-30	3.46051e-29	2
Plekhh2	0.181328	0.624641	1.31595e-29	1.65393e-28	2
Npw	0.0515034	1.23745	5.18811e-29	6.34437e-28	2
Fhl3	0.23724	0.532174	1.36337e-28	1.64838e-27	2
Penk	0.0858645	0.954031	1.37865e-28	1.66513e-27	2
Rrm2b	0.194624	0.589494	1.58363e-28	1.90489e-27	2
Zic3	0.091663	0.886514	2.23588e-28	2.66493e-27	2
Notch1	0.255463	0.512056	4.61647e-28	5.44715e-27	2
Mrc2	0.229731	0.53335	7.52684e-28	8.81052e-27	2
Frem1	0.191687	0.583361	1.33827e-27	1.54498e-26	2
Dgat2	0.246393	0.506356	4.41867e-27	4.9982e-26	2
Gm4631	0.138462	0.680817	8.98538e-27	1.00479e-25	2
Plce1	0.12959	0.701463	1.60486e-26	1.7744e-25	2
Pax3	0.176802	0.733636	7.63604e-26	8.16639e-25	2
Tns1	0.20562	0.541677	8.32706e-26	8.88119e-25	2
Scara3	0.199093	0.549299	1.12762e-25	1.19185e-24	2
Thsd4	0.112028	0.741712	1.6218e-25	1.70499e-24	2
Maml3	0.227427	0.510607	1.67132e-25	1.75392e-24	2
Cldn1	0.059659	1.04087	6.99258e-25	7.14069e-24	2
Slc37a4	0.168412	0.570778	1.61737e-23	1.55701e-22	2
Wnt16	0.0522444	1.07602	1.68234e-23	1.61428e-22	2
Cxcr4	0.16945	0.614595	2.06697e-23	1.9753e-22	2
Gm12355	0.193085	0.529995	2.10559e-23	2.01057e-22	2
F3	0.111907	0.703033	3.25724e-23	3.07283e-22	2
Cldn12	0.208184	0.506584	3.74629e-23	3.51446e-22	2
Fam13c	0.0835971	0.818402	5.07754e-23	4.74441e-22	2
Kdm4b	0.201853	0.512539	5.67239e-23	5.28346e-22	2
Prdm1	0.124228	0.683104	5.92008e-23	5.50544e-22	2
Lfng	0.117078	0.679994	7.70338e-23	7.13002e-22	2
Ikzf2	0.193576	0.519371	1.26648e-22	1.15675e-21	2
Ttyh2	0.0875738	0.795899	1.32092e-22	1.20445e-21	2
Thbs3	0.147144	0.590865	4.67596e-22	4.1863e-21	2
Prkcb	0.0910266	0.753912	1.23741e-21	1.08471e-20	2
Gbx2	0.119235	0.647574	3.36493e-21	2.88731e-20	2
Dcn	0.189144	0.67284	5.65534e-21	4.8001e-20	2
Kcnip3	0.121197	0.628827	1.44591e-20	1.2021e-19	2
Pxylp1	0.139362	0.568818	1.28689e-19	1.01878e-18	2
2500002B13Rik	0.12536	0.599349	1.66038e-19	1.30305e-18	2
Slc44a1	0.171672	0.507919	1.84071e-19	1.43977e-18	2
Ermp1	0.144313	0.553091	2.7783e-19	2.14884e-18	2
AW551984	0.073477	0.78158	6.86705e-19	5.16852e-18	2
Pbld2	0.101442	0.681183	1.06344e-18	7.89793e-18	2
Boc	0.145209	0.540918	1.19881e-18	8.88084e-18	2
Rtkn2	0.0873873	0.706702	1.21475e-18	8.98764e-18	2
Abcc1	0.137901	0.554943	1.32483e-18	9.77133e-18	2
Cadm3	0.07993	0.726658	5.08104e-18	3.62483e-17	2
Slc45a4	0.0864184	0.695327	6.03962e-18	4.2827e-17	2
Vstm2b	0.0992237	0.641413	1.02399e-17	7.1704e-17	2
Dll3	0.0838529	0.705008	1.31281e-17	9.15467e-17	2
Svopl	0.0492697	0.931507	1.39679e-17	9.71725e-17	2
Fam184a	0.0932045	0.653704	2.73053e-17	1.86214e-16	2
Intu	0.123247	0.562822	3.29223e-17	2.23872e-16	2
Nudt17	0.107039	0.598618	7.56993e-17	5.0512e-16	2
Plekhf1	0.14722	0.501282	1.58287e-16	1.036e-15	2
Gpr27	0.111605	0.574054	2.83007e-16	1.80842e-15	2
Tead4	0.107826	0.581438	3.97354e-16	2.51316e-15	2
Xkr5	0.13167	0.522333	4.77329e-16	3.00123e-15	2
Nrsn1	0.0498849	0.895827	5.80676e-16	3.62969e-15	2
Dqx1	0.210079	0.521332	8.71899e-16	5.40127e-15	2
Islr	0.119373	0.551369	2.09487e-15	1.26966e-14	2
Crlf1	0.113085	0.587982	7.90586e-15	4.60875e-14	2
Mab21l1	0.0575175	0.832853	1.50616e-14	8.57624e-14	2
Bcas1	0.0413022	0.909511	2.04123e-14	1.1484e-13	2
Kbtbd8	0.122942	0.503328	3.76499e-14	2.08038e-13	2
Hist4h4	0.121924	0.504597	4.16597e-14	2.29548e-13	2
Ctnna2	0.0550239	0.76282	5.88787e-14	3.21863e-13	2
Ptpru	0.0619327	0.71463	6.5077e-14	3.55086e-13	2
Aff2	0.0502192	0.790109	1.23418e-13	6.61453e-13	2
Tmc7	0.0766343	0.629369	1.37465e-13	7.32731e-13	2
Gm5622	0.04706	0.800679	3.73302e-13	1.93204e-12	2
Fam46b	0.0387708	0.882991	5.45365e-13	2.79428e-12	2
Ccdc64	0.0653495	0.653947	1.3942e-12	6.93504e-12	2
Dsel	0.105299	0.508103	1.56487e-12	7.75121e-12	2
RP24-185P7.1	0.0461192	0.776736	2.69775e-12	1.31034e-11	2
Slc35g1	0.0949534	0.530106	2.71836e-12	1.31926e-11	2
1700003F12Rik	0.0627948	0.651424	4.53453e-12	2.1594e-11	2
Slc9b2	0.0460754	0.757266	8.70815e-12	4.05392e-11	2
Tsku	0.0873526	0.539873	8.8448e-12	4.11591e-11	2
Tex15	0.0649978	0.626782	1.1428e-11	5.28246e-11	2
Mgat3	0.0811228	0.553909	1.58237e-11	7.23196e-11	2
Asic1	0.0393299	0.811386	1.77478e-11	8.08618e-11	2
Tnfrsf22	0.0524782	0.690031	2.41596e-11	1.08811e-10	2
Galnt12	0.0389403	0.803021	3.44016e-11	1.53238e-10	2
Gm12758	0.0479725	0.706388	6.69892e-11	2.91551e-10	2
Metrnl	0.0890066	0.51117	7.17444e-11	3.11325e-10	2
Gcnt2	0.0512466	0.667136	1.62604e-10	6.84634e-10	2
Sult4a1	0.0520329	0.657726	2.06743e-10	8.6276e-10	2
3110021N24Rik	0.0688511	0.55094	6.50607e-10	2.6042e-09	2
Gm26670	0.0679876	0.554305	6.63035e-10	2.64944e-09	2
Anpep	0.0621583	0.57717	8.43075e-10	3.32817e-09	2
Irx3os	0.0374079	0.752688	9.57891e-10	3.76123e-09	2
Gm15491	0.0704327	0.530833	1.64497e-09	6.35317e-09	2
Cort	0.0392326	0.719144	1.94177e-09	7.44071e-09	2
Ggt7	0.0420817	0.685842	2.74369e-09	1.03684e-08	2
Camk2n2	0.0607288	0.562131	3.32791e-09	1.24442e-08	2
Dnd1	0.0443676	0.660835	3.73518e-09	1.39053e-08	2
Zfp941	0.0413812	0.683133	4.23792e-09	1.57122e-08	2
Lrrc75aos2	0.0403149	0.665713	1.52239e-08	5.37337e-08	2
Ppm1h	0.0424153	0.641398	2.87865e-08	9.87301e-08	2
Aldh1a3	0.0532521	0.564933	3.62839e-08	1.23258e-07	2
Gm26830	0.0364887	0.678169	4.28505e-08	1.44274e-07	2
9430060I03Rik	0.0480936	0.58584	4.37026e-08	1.46975e-07	2
Usp44	0.0401966	0.643065	4.52902e-08	1.5201e-07	2
Ttc7	0.0398463	0.642724	5.26015e-08	1.75497e-07	2
Gm26909	0.0555079	0.538755	5.6684e-08	1.87946e-07	2
Gck	0.0404658	0.624442	9.47577e-08	3.07088e-07	2
Kcnc3	0.0436429	0.595444	1.17626e-07	3.77148e-07	2
Fam212b	0.0545621	0.520018	2.1142e-07	6.59722e-07	2
Ccdc160	0.0498539	0.537722	2.8086e-07	8.67884e-07	2
Wdr66	0.04325	0.578683	2.91468e-07	8.97599e-07	2
Lmln	0.054526	0.506413	3.97088e-07	1.20831e-06	2
Gm1818	0.0390247	0.602034	4.1531e-07	1.26148e-06	2
Alx4	0.052113	0.515361	4.63103e-07	1.39654e-06	2
Gm4673	0.0476548	0.533937	6.12143e-07	1.8208e-06	2
Slc35f2	0.0425844	0.551791	1.14102e-06	3.2843e-06	2
Hist2h4	0.045322	0.53407	1.14477e-06	3.2943e-06	2
B3gnt7	0.0404194	0.566377	1.17324e-06	3.37293e-06	2
Tmem28	0.0334186	0.616713	1.646e-06	4.65471e-06	2
Efcab1	0.0475958	0.512481	1.65335e-06	4.67436e-06	2
Aspg	0.0314624	0.6277	2.25801e-06	6.30357e-06	2
Gm26899	0.030489	0.630799	2.91241e-06	8.03321e-06	2
Tceal6	0.0408641	0.540333	2.9919e-06	8.24279e-06	2
Syngap1	0.037012	0.567131	3.21483e-06	8.84247e-06	2
Nlrc3	0.0330971	0.576709	7.6603e-06	2.01286e-05	2
Lhfpl4	0.039877	0.505626	1.49404e-05	3.77896e-05	2
Prss41	0.0323586	0.55463	2.02353e-05	5.02211e-05	2
Maob	0.0366679	0.515493	2.34129e-05	5.76573e-05	2
Spag16	0.032218	0.531895	4.39291e-05	0.000104591	2
Il17rc	0.0352623	0.504831	4.79857e-05	0.000113697	2
4930524O07Rik	0.0288228	0.515883	0.000174929	0.000383929	2
Fhl2	1.30052	1.86898	0	0	3
Myl1	1.49642	4.19907	0	0	3
Des	2.45078	1.80779	0	0	3
Sphkap	0.643967	3.0034	0	0	3
Ramp1	0.435723	2.8331	0	0	3
Pam	1.6746	1.63709	0	0	3
Tmem163	0.553721	3.92303	0	0	3
Rassf5	0.601216	4.61548	0	0	3
Lmod1	0.799302	3.4908	0	0	3
Csrp1	1.89026	1.02417	0	0	3
Tnni1	5.08461	2.07567	0	0	3
Tnnt2	5.41694	3.06688	0	0	3
Atp1b1	1.84095	2.79214	0	0	3
Rcsd1	1.23922	1.72391	0	0	3
Dusp27	0.469187	2.45017	0	0	3
Casq1	0.880564	3.80745	0	0	3
Nebl	2.70968	3.35372	0	0	3
Ak1	1.22656	1.77105	0	0	3
Grb14	0.474752	2.52123	0	0	3
Itga6	0.748808	1.8151	0	0	3
Ttn	4.20954	4.03766	0	0	3
Ccdc141	1.76985	2.1613	0	0	3
Mybpc3	1.82404	4.43003	0	0	3
Actc1	5.73416	3.06453	0	0	3
Dstn	4.13206	0.691928	0	0	3
Myl9	3.77551	1.94225	0	0	3
Jph2	0.617153	3.25222	0	0	3
Fhl1	1.50111	1.07931	0	0	3
Smpx	1.61396	3.51884	0	0	3
Trim55	0.959174	4.64057	0	0	3
Gyg	3.76147	1.46125	0	0	3
Lrrc39	0.522954	3.1862	0	0	3
Plppr5	0.341442	3.08184	0	0	3
Synpo2	0.424876	2.4011	0	0	3
Pdlim5	1.98825	2.34342	0	0	3
Nexn	3.18427	2.77245	0	0	3
Tmod1	1.65282	2.54894	0	0	3
Prkaa2	0.492589	2.88625	0	0	3
Fabp3	1.28892	2.79958	0	0	3
Trim63	0.597406	4.15231	0	0	3
Tcea3	0.833415	2.63873	0	0	3
Hspb7	1.63933	4.27667	0	0	3
Nppa	0.818688	4.80991	0	0	3
Casz1	0.920434	3.51809	0	0	3
Smarcd3	1.46333	1.45267	0	0	3
Trim54	0.361058	4.3145	0	0	3
Ppargc1a	0.529394	3.14384	0	0	3
Myl2	2.0296	3.7474	0	0	3
Atp2a2	2.48112	1.09355	0	0	3
Hspb1	3.11948	3.06876	0	0	3
Mtus2	0.749195	2.48148	0	0	3
Smyd1	1.70943	3.73272	0	0	3
Dcp1b	0.6365	2.31178	0	0	3
Tnni3	2.09783	3.58494	0	0	3
Cox7a1	1.11396	3.13084	0	0	3
Fxyd1	0.73816	2.462	0	0	3
RP23-455C13.7	1.65525	4.0101	0	0	3
Hrc	0.662513	4.24931	0	0	3
Csrp3	3.18867	3.8236	0	0	3
Alpk3	0.436305	2.48083	0	0	3
Homer2	1.27087	1.54153	0	0	3
Prss23	0.922994	2.15202	0	0	3
Mylpf	0.625824	2.07851	0	0	3
Cox6a2	1.19287	5.24786	0	0	3
Tgfb1i1	1.24116	1.72304	0	0	3
Tnni2	0.428071	2.55914	0	0	3
Cdkn1c	4.44948	0.62416	0	0	3
Ppp1r14c	1.82041	2.65922	0	0	3
Bves	0.890856	2.11757	0	0	3
Pln	0.770628	4.57691	0	0	3
Ctnna3	0.314928	3.65722	0	0	3
Ank3	1.40902	1.47882	0	0	3
Atcayos	0.937362	5.81895	0	0	3
Csrp2	4.46613	0.616016	0	0	3
Lrrc10	0.582324	4.33882	0	0	3
Rbpms	2.53	0.891948	0	0	3
Sorbs2	1.11647	3.3394	0	0	3
Palld	1.25336	1.18856	0	0	3
Mylk3	1.36239	2.91944	0	0	3
Rrad	1.69862	3.78739	0	0	3
Acta1	1.69711	4.44765	0	0	3
Synpo2l	0.971731	4.25124	0	0	3
Tnnc1	4.51023	3.39172	0	0	3
Ldb3	1.0425	4.84971	0	0	3
3632451O06Rik	1.97513	1.95029	0	0	3
Ndrg2	0.687361	2.75839	0	0	3
Myh6	2.46969	4.81681	0	0	3
Myh7	2.84139	4.4976	0	0	3
Fitm1	0.707385	2.75373	0	0	3
Lmo7	0.910677	3.08262	0	0	3
Cnn1	2.03025	3.56749	0	0	3
Tagln	2.78166	2.00568	0	0	3
Hspb2	1.88338	4.26698	0	0	3
Cryab	2.98712	3.16658	0	0	3
Fbxl22	2.08967	4.16392	0	0	3
Tpm1	6.3882	0.953365	0	0	3
Mlip	0.474157	3.52586	0	0	3
Filip1	0.595794	3.27914	0	0	3
Cacna2d2	0.641196	2.93864	0	0	3
Klhdc8b	1.05115	2.16123	0	0	3
Myl3	3.78329	4.03488	0	0	3
Tdgf1	0.82832	5.08534	0	0	3
Xirp1	0.494075	5.12619	0	0	3
Pgam2	2.48437	3.46756	0	0	3
Myl7	7.14228	2.27407	0	0	3
Kcnmb1	0.347125	3.79405	0	0	3
Gpx3	3.54655	0.843139	0	0	3
Myocd	0.779559	3.22971	0	0	3
Eno3	2.49271	0.971082	0	0	3
Unc45b	1.50262	3.50395	0	0	3
Mmd	2.57988	0.997273	0	0	3
Tcap	0.824895	5.09541	0	0	3
Ptges3l	1.46863	2.56007	0	0	3
Myl4	6.1647	2.76387	0	0	3
Ryr2	0.871682	3.50231	0	0	3
Actn2	1.22451	4.97486	0	0	3
Dsp	0.995695	1.7724	0	0	3
Rbm24	1.56469	2.73502	0	0	3
Cap2	1.37699	2.65182	0	0	3
Mef2c	2.88972	1.99766	0	0	3
Thbs4	0.716636	3.93743	0	0	3
Map1b	2.9032	0.985139	0	0	3
Hspb3	0.508457	5.03271	0	0	3
Fam49a	0.511298	2.32372	0	0	3
Akap5	0.694102	2.05246	0	0	3
Asb2	1.42327	4.85636	0	0	3
Ckb	1.80363	1.38224	0	0	3
Adssl1	0.476959	2.54382	0	0	3
Crip2	3.39578	1.57649	0	0	3
Crip1	2.74394	1.60337	0	0	3
Fbxo32	0.963334	2.99104	0	0	3
Pkp2	0.883653	1.85632	0	0	3
Popdc2	1.69831	2.41899	0	0	3
Zbtb20	0.834289	1.62288	0	0	3
Sh3bgr	3.54731	3.44265	0	0	3
Igf2r	1.914	1.01351	0	0	3
Hcfc1r1	2.44302	1.43312	0	0	3
Nkx2-5	2.80477	2.86432	0	0	3
Apobec2	1.73558	3.8708	0	0	3
Myom1	0.744034	4.3986	0	0	3
Lbh	1.2701	1.75867	0	0	3
Slc8a1	0.457429	4.02236	0	0	3
Svil	1.17693	1.63279	0	0	3
Alpk2	0.501548	3.41092	0	0	3
Pygm	0.353327	3.58916	0	0	3
Acta2	5.40035	2.4068	0	0	3
Ankrd1	2.72096	4.02725	0	0	3
Ppp1r3c	0.348814	2.84377	0	0	3
Cpne5	0.443602	2.18828	2.46796e-307	2.17495e-305	3
Hk1	0.734011	1.62742	2.01738e-304	1.76601e-302	3
Mir143hg	0.49001	2.01364	6.55241e-301	5.69799e-299	3
Mpped2	2.10316	1.13627	1.33425e-299	1.15263e-297	3
Jup	0.759119	1.53013	3.60366e-297	3.09279e-295	3
Smtnl2	1.29	1.14194	8.59362e-297	7.32745e-295	3
Ftcd	0.349494	2.64847	4.27532e-294	3.62189e-292	3
Itgb1bp2	0.332842	4.03857	4.55455e-293	3.83371e-291	3
Nptx2	0.298171	2.97973	1.60503e-289	1.3424e-287	3
Kcnj5	0.293467	3.8658	1.78007e-288	1.47938e-286	3
Tnnt1	1.06972	1.71927	3.34212e-286	2.76008e-284	3
Stard10	0.515549	1.91417	4.12582e-281	3.38601e-279	3
Usp13	0.457311	1.98723	3.4339e-276	2.80065e-274	3
Myoz1	0.295543	3.34196	5.9661e-275	4.83585e-273	3
Gm2a	0.543442	1.77571	2.73013e-274	2.19934e-272	3
Hacd1	2.26359	0.810371	2.2673e-271	1.81536e-269	3
Cpeb2	0.280844	2.91872	5.2718e-269	4.19539e-267	3
Prkcdbp	1.02405	1.76908	2.44115e-268	1.93101e-266	3
Klhl31	0.260302	3.5386	2.00549e-266	1.57689e-264	3
Irx4	0.304569	4.27198	6.27683e-266	4.90602e-264	3
Ehbp1l1	0.576679	1.75252	7.839e-265	6.09076e-263	3
Myo18a	0.712983	1.48163	5.36208e-264	4.14174e-262	3
Fhod3	0.395102	2.1094	5.12508e-261	3.93552e-259	3
Chchd10	2.36544	2.00255	1.23999e-259	9.46647e-258	3
Tesc	0.318712	4.45184	4.34467e-259	3.29768e-257	3
Cnn2	3.00755	0.679729	1.70578e-256	1.28728e-254	3
Pdlim7	2.53456	0.740058	4.88242e-255	3.66349e-253	3
Kcng2	0.255434	3.11052	1.90945e-254	1.4246e-252	3
Palm2	0.247948	3.48321	4.71874e-254	3.50066e-252	3
Obscn	0.266279	4.00984	6.32177e-251	4.66355e-249	3
Tbx20	1.90068	1.89346	1.0032e-250	7.35925e-249	3
Pbxip1	0.61467	1.54875	3.63444e-246	2.65132e-244	3
Spon1	0.689974	1.51453	4.58185e-246	3.32399e-244	3
1010001N08Rik	0.649692	1.67595	5.7474e-240	4.14665e-238	3
Mtus1	0.420593	1.9597	4.56178e-239	3.27326e-237	3
Dpf3	0.503244	1.70636	5.27513e-238	3.76455e-236	3
Vamp2	0.800997	1.30524	2.36274e-236	1.67704e-234	3
Flnc	0.785677	1.31272	2.79847e-234	1.97563e-232	3
Klhl23	0.682116	1.4162	2.64029e-233	1.85399e-231	3
Zak	0.476239	1.73556	8.51964e-232	5.95061e-230	3
Cystm1	0.442062	2.09115	2.89142e-229	2.00885e-227	3
Pfkp	0.611675	1.48155	9.09807e-227	6.28772e-225	3
Arhgap31	0.948755	1.32109	4.69133e-226	3.22523e-224	3
Rbpms2	1.605	0.878862	2.73722e-225	1.872e-223	3
Mitf	0.265991	2.53869	5.3133e-224	3.61497e-222	3
Rbm20	0.345092	2.07879	1.85967e-223	1.25873e-221	3
Klhl30	0.217787	3.7777	1.65128e-219	1.11195e-217	3
Lmod2	0.331038	4.98967	3.7595e-219	2.51867e-217	3
Col2a1	1.36986	1.1141	7.10597e-219	4.73647e-217	3
Tspan18	0.562065	1.6202	1.04089e-216	6.90298e-215	3
Neurl2	0.435187	1.75702	2.49011e-216	1.6431e-214	3
Nppb	0.398812	4.82373	6.84083e-216	4.49134e-214	3
Mhrt	0.602457	6.15579	1.61758e-214	1.05674e-212	3
Hopx	1.21122	1.93539	2.29778e-214	1.49367e-212	3
Usp2	0.357924	1.95437	3.52132e-211	2.27775e-209	3
Mybphl	0.36194	5.29474	4.90251e-211	3.15563e-209	3
Ndrg4	0.243327	2.67927	5.83866e-211	3.73987e-209	3
Plekha7	0.362941	1.92552	3.12223e-209	1.99019e-207	3
Efhd2	1.10506	1.02643	1.08535e-208	6.88487e-207	3
Neurl1b	0.220153	2.87035	1.09557e-208	6.91633e-207	3
Fam46a	0.427386	1.96746	4.39419e-208	2.76077e-206	3
Camk2a	0.294649	2.20694	4.82514e-208	3.01709e-206	3
Syne1	0.311728	2.14434	1.49396e-206	9.29723e-205	3
Cited2	2.71553	0.640163	1.96069e-206	1.21443e-204	3
Ehd4	0.841424	1.17955	2.79565e-206	1.72346e-204	3
Pawr	0.591788	1.42765	1.34727e-205	8.26685e-204	3
Prkg1	0.327656	2.01275	2.51766e-202	1.53053e-200	3
Mov10l1	0.272738	4.85295	7.63732e-202	4.62146e-200	3
Gata5	0.991173	1.37956	8.11588e-202	4.88851e-200	3
Myo18b	0.327139	5.26203	1.24002e-199	7.43503e-198	3
Atp1a1	2.11679	0.714626	1.76175e-199	1.05152e-197	3
Dag1	1.0759	1.01384	1.33438e-198	7.92837e-197	3
Uchl1	0.7769	1.20307	1.37302e-197	8.12125e-196	3
Hipk3	0.532867	1.47599	1.62939e-196	9.59441e-195	3
Ppp1r1a	1.23065	1.12917	3.57583e-195	2.09617e-193	3
Dok4	0.985327	1.14426	3.7512e-195	2.1892e-193	3
4930512H18Rik	0.231725	4.28266	3.9783e-195	2.31146e-193	3
Bik	0.331027	1.98717	8.42007e-195	4.87066e-193	3
Pvalb	0.254459	3.79539	4.93589e-194	2.84269e-192	3
Gata6	1.46239	0.995115	2.8735e-192	1.64768e-190	3
Cacnb2	0.26005	2.24941	1.10155e-188	6.28888e-187	3
Cck	0.543813	2.90895	6.31085e-188	3.58735e-186	3
C130080G10Rik	0.282965	5.05429	8.3624e-188	4.73305e-186	3
Fam195a	0.911942	1.07374	1.04352e-187	5.8809e-186	3
Pcdh7	0.737344	1.20274	1.37944e-187	7.74078e-186	3
E130006D01Rik	0.218719	2.57202	3.51745e-187	1.96543e-185	3
Fsd2	0.391451	5.72113	6.24092e-186	3.47243e-184	3
Erbb4	0.186345	3.18445	1.04906e-183	5.81235e-182	3
Ap3b2	0.210876	4.24402	1.91231e-183	1.05506e-181	3
Ppp1r3d	0.230144	2.43683	2.15698e-183	1.18507e-181	3
Lmod3	0.312685	5.27374	7.11015e-183	3.89014e-181	3
Cacna1d	0.19453	2.83906	1.33545e-182	7.27628e-181	3
Prnp	0.647942	1.38903	3.22637e-182	1.75064e-180	3
E530001K10Rik	0.181498	3.70241	1.63774e-181	8.84986e-180	3
Fam78a	0.285096	2.07673	1.95174e-179	1.05034e-177	3
Mllt4	1.43827	0.821885	6.53489e-178	3.50243e-176	3
Rbm38	1.15886	0.916553	9.79215e-177	5.22686e-175	3
Rasd1	0.308267	2.2804	1.39499e-176	7.41602e-175	3
Mob1b	0.87176	1.06343	2.3933e-176	1.2672e-174	3
Ddc	0.688702	1.20831	8.67044e-176	4.57235e-174	3
Pgm2	1.18132	0.903071	3.6796e-175	1.93267e-173	3
Pgm5	0.394205	1.71206	1.16276e-174	6.08295e-173	3
Tspan2	0.491842	1.42053	1.01292e-169	5.27804e-168	3
Fam96b	2.36227	0.61952	7.79568e-169	4.04605e-167	3
Ccdc69	0.163885	3.55893	1.95544e-168	1.0109e-166	3
Anxa6	1.08628	0.920162	4.8844e-167	2.51518e-165	3
Pnmt	0.254961	2.90993	3.69699e-166	1.8963e-164	3
Cdh2	1.42881	0.794427	1.15763e-165	5.91474e-164	3
Prox1	0.361333	1.74753	2.5584e-165	1.30211e-163	3
Rtn2	0.376564	1.629	2.89247e-165	1.46645e-163	3
Ppp1r17	0.220533	2.97182	4.3492e-165	2.19651e-163	3
Srl	0.336688	1.73703	1.03227e-164	5.1934e-163	3
Speg	0.883438	1.01566	5.45762e-164	2.73527e-162	3
Tecrl	0.48827	2.0196	3.69722e-163	1.83895e-161	3
Txlnb	0.161259	3.30601	2.37929e-161	1.17896e-159	3
Ddah1	0.850541	1.11071	3.35002e-161	1.65373e-159	3
Mical2	0.411046	1.98423	6.03744e-159	2.9692e-157	3
Trdn	0.466033	6.23213	9.11173e-159	4.46441e-157	3
Myadm	0.609089	1.21459	3.8272e-158	1.86822e-156	3
Cxx1a	0.990102	0.930703	9.43374e-156	4.58794e-154	3
Fermt2	1.97757	0.64617	1.21e-153	5.86292e-152	3
Mid2	0.155204	3.03135	2.53745e-153	1.22497e-151	3
Baiap2l2	0.179	2.56689	6.33706e-152	3.04805e-150	3
Camk2d	0.759949	1.05422	1.6557e-151	7.93467e-150	3
Adora1	0.15984	2.83738	1.07554e-150	5.13561e-149	3
Bambi	1.95033	0.679815	1.02688e-149	4.88547e-148	3
Rnf207	0.163146	3.00009	2.09306e-149	9.92199e-148	3
Tmem38a	0.38596	1.51238	4.28289e-149	2.02297e-147	3
Irf2bpl	0.693207	1.09593	1.02617e-148	4.8296e-147	3
Samd4	0.438956	1.404	1.39741e-148	6.55337e-147	3
Cacna1c	0.186289	2.40543	6.30837e-148	2.94787e-146	3
Emp2	0.400661	1.48972	3.94838e-146	1.83852e-144	3
Ptrf	0.350158	1.92568	1.0787e-141	4.98746e-140	3
Trp53inp2	0.308183	1.67182	1.19045e-141	5.48483e-140	3
Gca	0.201003	2.2079	2.93421e-140	1.34717e-138	3
Gata4	0.792636	1.26449	6.31787e-140	2.89059e-138	3
Ddr1	0.401767	1.4229	5.27345e-139	2.40436e-137	3
Cst3	2.85499	0.505626	2.27403e-137	1.03323e-135	3
Arhgap1	0.872224	0.923757	1.59536e-135	7.22368e-134	3
Bmp7	0.692679	1.0411	4.23389e-135	1.91049e-133	3
5033430I15Rik	0.197522	2.33596	6.47973e-135	2.91388e-133	3
Unc13c	0.13961	3.01182	4.26036e-134	1.90931e-132	3
Atp1a2	0.151199	2.86199	8.1253e-132	3.62902e-130	3
Qk	1.64551	0.654736	1.81203e-131	8.06568e-130	3
Ypel2	0.304734	1.62157	3.27966e-131	1.4549e-129	3
Sv2a	0.25165	1.80113	4.12837e-131	1.82524e-129	3
Otub2	0.314502	1.57461	1.31444e-130	5.79192e-129	3
Dpysl3	0.977176	1.01761	7.43255e-130	3.26411e-128	3
Lpl	0.670622	1.19745	1.0555e-129	4.60456e-128	3
Slc16a12	0.142813	3.11677	1.44361e-128	6.23552e-127	3
Lrrc4b	0.15046	2.55682	1.65081e-128	7.10716e-127	3
Acadm	1.02217	0.826839	1.75253e-128	7.52043e-127	3
Hspb8	0.359188	1.47885	3.27295e-128	1.39991e-126	3
Pcp4l1	0.218417	2.78968	4.75491e-128	2.02717e-126	3
Map3k8	0.134719	2.84574	1.21296e-127	5.15451e-126	3
Lpp	0.903024	0.878345	1.6395e-127	6.9446e-126	3
Vcl	0.828819	0.917814	2.54451e-127	1.07434e-125	3
Mt3	0.140072	2.89678	2.96377e-127	1.24735e-125	3
S100a13	0.6222	1.15712	1.59411e-125	6.68761e-124	3
Atp1b2	0.290291	1.93805	1.08366e-124	4.53171e-123	3
Sik1	0.334522	1.47492	5.65871e-124	2.35888e-122	3
Map1a	0.419676	1.29242	1.31335e-122	5.45745e-121	3
Adcy5	0.141556	2.5821	2.28461e-122	9.46347e-121	3
S100a1	0.435671	1.26278	5.47981e-122	2.26275e-120	3
Vcan	1.91208	0.580726	5.57721e-121	2.29575e-119	3
B4galt6	0.718092	0.962389	7.28709e-121	2.99021e-119	3
Ift43	1.29919	0.706142	1.96572e-120	8.04107e-119	3
Gramd1c	0.136932	2.69609	2.09677e-120	8.55051e-119	3
Ppp1r12b	0.22523	1.82161	1.04494e-119	4.24803e-118	3
Jsrp1	0.295023	1.55138	1.45614e-119	5.90141e-118	3
Hectd2	0.186867	2.04983	1.80832e-119	7.30619e-118	3
2900026A02Rik	0.334134	1.44508	1.81544e-119	7.31242e-118	3
Ppm1j	0.143824	2.46161	7.21851e-118	2.89866e-116	3
Nab1	0.408788	1.28045	1.70459e-117	6.82406e-116	3
Esrrg	0.124437	2.84323	1.84707e-117	7.37199e-116	3
Gm17501	0.22035	1.8138	2.46352e-116	9.71424e-115	3
Lpar3	0.347523	1.38967	6.298e-116	2.47602e-114	3
Calca	0.189263	2.6209	7.62419e-116	2.98845e-114	3
Gnao1	0.21873	1.81329	1.81937e-115	7.11018e-114	3
Sptbn1	1.47986	0.645672	2.63342e-115	1.0261e-113	3
Tmem108	1.04776	1.02466	8.51228e-115	3.30695e-113	3
Emilin2	0.397624	1.33294	1.37476e-114	5.32505e-113	3
Ccdc136	0.503558	1.12741	2.16666e-114	8.36776e-113	3
Bcam	0.568	1.05431	9.18974e-114	3.53872e-112	3
Slco3a1	0.354414	1.35563	4.6633e-113	1.79046e-111	3
Wnt11	0.210414	1.82914	1.07697e-112	4.12294e-111	3
Add3	1.09123	0.745835	1.28718e-112	4.91335e-111	3
Tmem246	0.466544	1.16322	2.18006e-112	8.29749e-111	3
Ppp2r3a	0.552255	1.05907	1.34286e-111	5.09627e-110	3
Rims3	0.146874	2.31007	2.81868e-111	1.06663e-109	3
Kcna5	0.206311	1.84416	7.26094e-111	2.73975e-109	3
Angpt1	0.535023	1.4046	7.79844e-111	2.93414e-109	3
Gadd45b	0.275193	1.53482	1.29202e-109	4.84728e-108	3
Llgl2	0.305343	1.44114	7.65883e-109	2.86519e-107	3
Slc22a17	0.501781	1.09562	3.82107e-108	1.42541e-106	3
Ap1s2	0.589492	1.0055	4.77713e-108	1.77701e-106	3
Unc5b	0.914796	0.875016	1.02089e-107	3.7868e-106	3
Rab20	0.127702	2.51568	1.64649e-107	6.09018e-106	3
Stbd1	0.435995	1.17737	1.679e-107	6.19296e-106	3
Tpm2	1.47565	0.622995	2.35026e-107	8.6446e-106	3
Slc24a2	0.118277	2.75821	2.57634e-107	9.4497e-106	3
F11r	0.590515	1.13772	3.28091e-106	1.20004e-104	3
Fam81a	0.138697	2.425	6.35555e-106	2.31819e-104	3
Pcbd1	0.598876	0.986455	6.74929e-106	2.45499e-104	3
Plekha2	0.472581	1.11769	8.87692e-106	3.21997e-104	3
Plxna4	0.241325	1.63579	1.9183e-105	6.93918e-104	3
Gucy1b3	0.389478	1.45053	6.76398e-105	2.44005e-103	3
Idh3a	1.61003	0.587676	1.51248e-104	5.42635e-103	3
Akr1b10	0.446035	1.14478	1.96323e-104	7.02428e-103	3
Itgb3	0.352629	2.12635	9.84652e-103	3.50392e-101	3
Fuom	0.438513	1.21074	3.57921e-102	1.27023e-100	3
Nr1d1	0.147847	2.15675	4.25044e-102	1.50438e-100	3
Runx1t1	1.14532	0.748273	8.23492e-102	2.9068e-100	3
Rcan2	0.17067	1.93868	1.71922e-100	6.0523e-99	3
4921524J17Rik	1.33105	0.633542	3.35264e-100	1.1771e-98	3
Arid3b	0.962257	0.748046	4.23723e-100	1.48371e-98	3
Vsnl1	0.710652	1.868	5.75935e-100	2.01133e-98	3
Igfbp5	2.04001	0.766293	1.02985e-99	3.587e-98	3
Atp6v0e2	0.208038	1.70709	1.17972e-99	4.09812e-98	3
Pde3a	0.251466	1.62595	1.64564e-99	5.70156e-98	3
Kank3	0.325576	1.3843	2.85489e-99	9.86515e-98	3
Cxx1b	0.818537	0.808871	4.49685e-99	1.54982e-97	3
Arl6ip5	0.990414	0.728263	7.51581e-98	2.57676e-96	3
Capn6	0.98584	0.84115	9.70974e-98	3.32028e-96	3
Amn	0.10751	2.72946	1.01817e-97	3.47264e-96	3
Bmper	0.199496	1.81097	1.06047e-97	3.60751e-96	3
Rec114	0.386487	1.69207	1.39587e-97	4.73621e-96	3
Inha	0.141876	2.21108	5.66693e-97	1.91785e-95	3
Perp	0.306315	1.58874	5.09867e-96	1.71668e-94	3
Bok	0.809945	0.79589	4.30742e-95	1.4392e-93	3
G0s2	0.450046	1.31664	8.92334e-95	2.97392e-93	3
Gbas	0.995498	0.713348	1.51948e-94	5.0512e-93	3
Ociad2	0.451175	1.28087	1.75891e-94	5.83239e-93	3
Gem	0.257484	1.58666	2.57826e-94	8.52776e-93	3
Ifitm10	0.210071	1.72089	3.52254e-93	1.16217e-91	3
5033428I22Rik	0.324782	1.35445	4.4628e-93	1.4687e-91	3
Dcaf12l1	0.531922	1.18266	4.83817e-93	1.58825e-91	3
Alcam	0.892848	1.333	5.03799e-93	1.64972e-91	3
Kif26b	0.304541	1.31768	1.25334e-92	4.09393e-91	3
Epb41l3	0.665858	0.86657	3.65382e-92	1.19053e-90	3
Snta1	0.246667	1.47678	4.04722e-92	1.31545e-90	3
Schip1.1	0.238579	1.50481	4.07352e-92	1.32073e-90	3
Igfbpl1	0.8279	1.24181	5.10679e-92	1.65166e-90	3
Tead1	0.874994	0.749533	1.53232e-91	4.92367e-90	3
Acaa2	1.06329	0.678018	1.53361e-91	4.92367e-90	3
Gm15261	0.253756	1.5092	2.63468e-91	8.43803e-90	3
Tmem38b	0.377573	1.1624	3.3046e-91	1.05578e-89	3
Tnfrsf12a	0.25634	1.64759	5.18462e-91	1.65241e-89	3
Gm11627	0.206919	1.60904	8.01834e-90	2.54321e-88	3
Amph	0.270504	1.39885	1.05024e-89	3.32305e-88	3
Lhfpl1	0.136253	2.08251	1.15049e-89	3.63152e-88	3
Nrsn2	0.179812	1.80804	3.57593e-89	1.12334e-87	3
Plekha6	0.167262	1.81283	1.02641e-88	3.21665e-87	3
Adrbk2	0.214412	1.56226	1.79666e-88	5.60377e-87	3
Krt19	0.614423	1.25735	2.39972e-88	7.46698e-87	3
Serp2	0.466012	1.02123	2.51895e-88	7.81945e-87	3
Cacna1h	0.124279	2.30158	9.12628e-88	2.82635e-86	3
Rgs4	0.222056	1.84712	9.65038e-88	2.98163e-86	3
Fos	0.181725	1.92443	3.59316e-87	1.10496e-85	3
Gamt	0.695195	0.822668	3.60865e-87	1.10713e-85	3
Lyrm5	0.614682	0.872067	3.00342e-86	9.19299e-85	3
Ptk2b	0.113291	2.30255	6.56329e-86	2.00425e-84	3
Celf2	0.840118	0.860471	7.06169e-86	2.15144e-84	3
Art3	0.107329	2.48659	1.97644e-85	6.00756e-84	3
Smim14	0.993791	0.676487	2.59133e-85	7.85837e-84	3
Lgmn	0.853266	0.730751	4.08368e-85	1.23555e-83	3
Plagl1	1.13016	0.913097	1.92678e-83	5.80287e-82	3
Cend1	0.152535	1.84555	2.1236e-83	6.38102e-82	3
Creld1	0.362983	1.12482	1.21095e-82	3.63036e-81	3
Pla2g16	0.479781	0.969016	1.99284e-82	5.96082e-81	3
Cfc1	0.542255	1.25628	3.45675e-82	1.03161e-80	3
Afap1l1	0.437628	1.34361	6.26665e-82	1.86593e-80	3
Prkce	0.373373	1.10148	9.27086e-82	2.7542e-80	3
Atxn1	0.169229	1.97484	1.03749e-81	3.07525e-80	3
Rragd	0.95131	0.676293	1.06222e-81	3.14144e-80	3
Tceal5	0.300138	1.23717	1.3923e-81	4.10839e-80	3
Ppp1r12a	1.06219	0.637843	2.16862e-81	6.37051e-80	3
Podxl	0.662046	0.888398	4.52277e-81	1.32564e-79	3
Pth1r	0.661514	0.811329	6.81992e-81	1.99449e-79	3
Pygl	0.222321	1.45173	8.61966e-81	2.51522e-79	3
Cyba	1.47533	0.536763	1.20651e-80	3.51279e-79	3
Vcam1	0.534923	1.34253	2.31242e-80	6.71778e-79	3
Cers4	0.368738	1.09321	1.17876e-79	3.41684e-78	3
Spata13	0.38235	1.07184	1.36684e-79	3.95329e-78	3
Wrb	0.898643	0.682177	1.43848e-78	4.13318e-77	3
Josd2	1.39863	0.60615	1.49264e-78	4.27945e-77	3
Gch1	0.176493	1.66122	1.95395e-78	5.57768e-77	3
Ppp1r3b	0.131135	1.94942	2.5718e-78	7.32544e-77	3
Itm2a	1.21808	0.768415	3.93043e-78	1.11711e-76	3
Emc9	0.223123	1.41832	7.93189e-78	2.24469e-76	3
Fam8a1	0.411716	1.01577	1.74943e-77	4.92956e-76	3
Pcgf5	0.707729	1.04753	3.23686e-77	9.08189e-76	3
Nid2	0.658204	0.792325	5.55163e-77	1.55434e-75	3
Kcnh2	0.362252	1.08137	9.74787e-77	2.72339e-75	3
Hand2	0.882752	0.791565	1.89878e-76	5.28238e-75	3
Rgs17	0.202622	1.51758	1.96532e-76	5.45595e-75	3
Tbx5	0.671058	1.17739	2.09131e-76	5.79346e-75	3
Sh3kbp1	0.520106	0.891376	2.48462e-76	6.86853e-75	3
Hcn4	0.0906659	2.49487	3.593e-76	9.9117e-75	3
Stard5	0.344672	1.10332	7.52268e-76	2.07087e-74	3
Col4a5	0.267444	1.26413	8.92229e-76	2.45102e-74	3
Gucy1a3	0.531014	1.2093	9.24215e-76	2.53358e-74	3
Tg	0.0924281	2.498	2.15486e-75	5.89488e-74	3
Airn	0.542732	0.864681	3.64787e-75	9.95846e-74	3
Ch25h	0.0909882	2.64284	5.19841e-74	1.40743e-72	3
Gm26632	0.269271	1.24102	8.44042e-74	2.28048e-72	3
Homer1	0.54392	0.8549	9.71747e-74	2.62013e-72	3
Rbfox2	1.39328	0.525112	3.98458e-73	1.06997e-71	3
Prkag2	0.495861	0.892001	5.9135e-73	1.57825e-71	3
Mical3	0.341495	1.08426	8.28633e-73	2.20706e-71	3
Tm6sf1	0.325169	1.11703	8.92923e-73	2.37347e-71	3
Asb12	0.107904	2.09672	4.14668e-72	1.09778e-70	3
Lrrfip1	0.873568	0.661512	4.3427e-72	1.14736e-70	3
Acot13	0.921177	0.642999	6.31387e-72	1.66147e-70	3
Wwc2	0.664349	0.760162	7.677e-72	2.01613e-70	3
Wnt2	1.11828	1.0687	1.0767e-71	2.82198e-70	3
Clic4	1.30202	0.536005	3.36164e-71	8.74093e-70	3
Sspn	0.138531	1.80358	3.92914e-71	1.01963e-69	3
Wbp2	0.863793	0.66021	4.88305e-71	1.26468e-69	3
Tmx4	0.482774	0.891574	5.16221e-71	1.33435e-69	3
Bcr	0.353073	1.04886	9.14259e-71	2.35857e-69	3
Got1	1.11499	0.577907	1.09032e-70	2.80177e-69	3
Vnn1	0.141579	1.73771	2.83679e-70	7.233e-69	3
Mum1l1	0.745074	0.707831	3.37901e-70	8.5988e-69	3
Ugp2	1.17511	0.560237	4.09462e-70	1.03997e-68	3
Fam217b	0.235001	1.29812	4.78852e-70	1.21152e-68	3
Cyr61	0.63111	0.84146	1.35062e-69	3.3975e-68	3
Rsu1	1.38696	0.511379	3.34684e-69	8.40294e-68	3
Jag1	0.591331	0.919945	6.51477e-69	1.62944e-67	3
Sipa1l2	0.216188	1.34164	1.80922e-68	4.50795e-67	3
Srf	0.470985	0.884642	2.51286e-68	6.2493e-67	3
Hspa4l	0.280585	1.15939	6.10833e-68	1.51337e-66	3
Cdkn2d	0.805772	0.667415	9.03043e-68	2.22892e-66	3
Coprs	1.30162	0.521472	1.55867e-67	3.8256e-66	3
Mef2d	0.298616	1.11742	1.65808e-67	4.06198e-66	3
Cd59a	0.681732	0.891465	1.9826e-67	4.84795e-66	3
Aldh1b1	0.192305	1.73659	2.15618e-67	5.2626e-66	3
Klhl21	0.550859	0.807208	4.96697e-67	1.20557e-65	3
Serpinb6b	0.148101	1.67489	5.18608e-67	1.25643e-65	3
Fry	0.219362	1.5293	3.35793e-66	8.10533e-65	3
Ntf5	0.131936	1.79341	7.23282e-66	1.73627e-64	3
Adm	0.34074	1.59522	9.25968e-66	2.21878e-64	3
Grin3a	0.0924165	2.26825	5.09846e-65	1.21063e-63	3
Rap1gap2	0.0869232	2.25905	9.96726e-65	2.36246e-63	3
Defb42	0.149538	1.6886	1.10714e-64	2.61944e-63	3
Cspg4	0.0945864	2.28666	1.25825e-64	2.9716e-63	3
Gabra4	0.120791	1.80809	2.57816e-64	6.06699e-63	3
Rasl11b	0.534938	0.801657	3.27156e-64	7.68496e-63	3
Card19	0.472406	0.845919	4.99885e-63	1.16797e-61	3
Clu	0.485871	1.02242	1.10098e-62	2.56329e-61	3
Epha7	0.562435	0.844762	1.35137e-62	3.14068e-61	3
Fyco1	0.228273	1.23734	1.63143e-62	3.78486e-61	3
Cav1	0.215603	1.46955	3.65006e-62	8.43819e-61	3
P4htm	0.121355	1.75469	1.36325e-61	3.14049e-60	3
Mef2a	0.65455	0.705371	1.73961e-61	4.0005e-60	3
Bmp5	0.378653	0.936335	2.00235e-61	4.59665e-60	3
Dsc2	0.18987	1.39209	4.43857e-61	1.01538e-59	3
Ppfia4	0.100633	1.96066	4.62018e-61	1.05509e-59	3
Cd44	0.280879	1.09044	7.74496e-61	1.76561e-59	3
Ptgr2	0.482811	0.820604	8.01937e-61	1.825e-59	3
Fam198b	0.340491	1.36749	1.49371e-60	3.3934e-59	3
Bmp2	0.507681	1.08041	1.55603e-60	3.52888e-59	3
Macf1	1.07685	0.539707	5.51015e-60	1.24106e-58	3
Prkab2	0.293615	1.05361	1.18907e-59	2.66901e-58	3
Naaladl2	0.145202	1.63099	1.26329e-59	2.83077e-58	3
Kcnf1	0.0790014	2.27307	1.77168e-59	3.95645e-58	3
Atp2a1	0.0808253	2.36293	1.77874e-59	3.96548e-58	3
Pygb	0.415035	0.871852	8.20356e-59	1.81654e-57	3
Shank1	0.155334	1.49909	1.18428e-58	2.61797e-57	3
Fgf8	0.630489	1.16691	3.02227e-58	6.66982e-57	3
Slc6a13	0.104117	1.86608	1.10563e-57	2.42371e-56	3
Flot1	0.564293	0.735931	1.118e-57	2.44675e-56	3
Hey2	0.209158	1.24026	1.16566e-57	2.54679e-56	3
Gm15417	0.11888	1.70508	1.23538e-57	2.69465e-56	3
Sgms1	0.404816	0.871717	2.16052e-57	4.70477e-56	3
Rgs10	0.590266	0.840531	2.71763e-57	5.90815e-56	3
Kif1b	0.92911	0.567382	3.52352e-57	7.6475e-56	3
Kcnq3	0.0744366	2.35905	3.70749e-57	8.02027e-56	3
Car3	0.274797	1.37067	2.76129e-56	5.93429e-55	3
Arhgap6	0.159664	1.43083	3.51098e-56	7.53312e-55	3
Hdac5	0.492202	0.778206	4.12691e-56	8.8402e-55	3
Pja2	0.870159	0.580447	4.93863e-56	1.05446e-54	3
Adcy1	0.111599	1.74039	4.95593e-56	1.05643e-54	3
Ccdc107	0.78416	0.610519	9.40426e-56	1.99173e-54	3
Kif13a	0.282973	1.03289	1.67923e-55	3.55072e-54	3
Ntm	0.186989	1.38716	1.70708e-55	3.60381e-54	3
Pdlim1	0.847132	0.606898	2.75752e-55	5.76576e-54	3
Abtb2	0.160241	1.39888	4.28632e-55	8.89157e-54	3
Ppp2r5a	0.656185	0.664223	4.98155e-55	1.03175e-53	3
Sccpdh	0.799489	0.598114	1.21408e-54	2.50662e-53	3
Doc2g	0.0839136	2.03428	4.4958e-54	9.18108e-53	3
Rasl10b	0.12297	1.60715	4.9702e-54	1.01184e-52	3
Dynlt3	0.604958	0.685717	5.14281e-54	1.04536e-52	3
Khdrbs3	0.286982	1.00834	7.74539e-54	1.57194e-52	3
Ctnnd1	0.652945	0.657879	8.74797e-54	1.76995e-52	3
Mme	0.348385	0.92694	9.90507e-54	2.00098e-52	3
Tmem50b	0.289794	1.00057	1.39494e-53	2.80504e-52	3
Rab3ip	0.756502	0.608705	1.50781e-53	3.02738e-52	3
Nos1ap	0.20961	1.18852	1.51207e-53	3.03129e-52	3
Zdhhc2	0.370473	0.879293	1.58413e-53	3.16609e-52	3
Fam134b	0.109954	1.70461	2.02007e-53	4.03123e-52	3
Mroh1	0.200437	1.21433	2.71086e-53	5.39338e-52	3
Col12a1	0.203586	1.40559	4.6954e-53	9.28544e-52	3
Hapln3	0.309359	0.961052	5.32784e-53	1.05203e-51	3
Mfge8	1.01667	0.520161	6.80695e-53	1.34207e-51	3
Il13ra1	0.121451	1.59698	8.18645e-53	1.61164e-51	3
Msi2	0.771309	0.598059	9.04442e-53	1.77522e-51	3
Ppargc1b	0.128686	1.53895	1.70578e-52	3.33809e-51	3
Gsn	0.255726	1.16046	2.57978e-52	5.03346e-51	3
Cisd3	0.447349	0.786517	3.46482e-52	6.73026e-51	3
Mtss1	0.519093	0.728348	3.53881e-52	6.86384e-51	3
Mast4	0.635055	0.654509	7.44021e-52	1.43251e-50	3
Kif21a	0.306914	0.950284	1.62483e-51	3.1238e-50	3
Lama4	0.252778	1.08883	3.4106e-51	6.51886e-50	3
Reep1	0.324279	0.919377	4.08712e-51	7.80059e-50	3
Proser2	0.215941	1.13439	1.13502e-50	2.16e-49	3
Zfp36	0.135787	1.46148	1.23558e-50	2.34795e-49	3
Irak2	0.266575	1.0118	1.92683e-50	3.6457e-49	3
Ypel5	0.32844	0.9204	2.19809e-50	4.14699e-49	3
Dusp3	0.409335	0.879335	2.63055e-50	4.95577e-49	3
Nfil3	0.537444	0.701352	2.87789e-50	5.41398e-49	3
Atp2c1	0.745683	0.590916	6.25348e-50	1.16474e-48	3
Eepd1	0.206217	1.15226	7.36191e-50	1.36925e-48	3
Hspa2	0.183309	1.22684	1.11653e-49	2.07078e-48	3
Snx10	0.268968	0.996679	1.66384e-49	3.07717e-48	3
0610009L18Rik	0.153267	1.34602	2.44907e-49	4.51667e-48	3
Riiad1	0.0782015	2.04774	3.32431e-49	6.08808e-48	3
Necab2	0.137787	1.42342	4.46247e-49	8.14974e-48	3
Acsl4	0.263668	0.998485	1.00074e-48	1.81752e-47	3
Me1	0.32251	0.897804	1.1613e-48	2.10042e-47	3
Fdx1	0.728066	0.589606	1.375e-48	2.4801e-47	3
Hbegf	0.350483	0.858962	1.39008e-48	2.50385e-47	3
Fabp3-ps1	0.078064	1.97836	2.0477e-48	3.67829e-47	3
Rab33a	0.0954862	1.73905	5.79609e-48	1.0369e-46	3
Art5	0.134195	1.45877	9.98115e-48	1.77112e-46	3
Popdc3	0.148383	1.34354	1.1131e-47	1.97249e-46	3
Tnnt3	0.233489	1.05261	2.30445e-47	4.04542e-46	3
Kcnk3	0.094297	1.80367	3.45623e-47	6.05116e-46	3
Ppm1k	0.181946	1.19523	3.52654e-47	6.16604e-46	3
8430408G22Rik	0.134124	1.91256	4.22144e-47	7.37124e-46	3
Usp28	0.27786	0.953057	4.64076e-47	8.09268e-46	3
C2cd4b	0.112974	2.08888	8.65236e-47	1.50283e-45	3
Fgf13	0.32334	0.877044	1.00664e-46	1.74153e-45	3
Slit3	0.348078	0.843319	1.2207e-46	2.10907e-45	3
Phyh	0.387207	0.796161	1.89045e-46	3.25767e-45	3
Esrra	0.229068	1.0451	3.01704e-46	5.17866e-45	3
Pgap1	0.177313	1.19744	3.47745e-46	5.96115e-45	3
Trim47	0.141114	1.73737	3.57043e-46	6.11255e-45	3
Tmem51	0.287999	0.920512	1.06922e-45	1.80927e-44	3
Pea15a	0.632991	0.612307	1.34496e-45	2.27293e-44	3
Kcnh7	0.0890258	1.75257	1.41543e-45	2.38894e-44	3
Sema3c	0.397911	1.02045	2.03131e-45	3.41963e-44	3
Pla2g12a	0.829656	0.530814	3.4698e-45	5.81889e-44	3
Atp7b	0.114932	1.50049	1.02789e-44	1.71284e-43	3
Agpat9	0.0838166	1.79249	1.42418e-44	2.3672e-43	3
Dysf	0.134721	1.43059	1.42859e-44	2.37152e-43	3
Ccng1	0.466779	0.705988	2.00298e-44	3.31666e-43	3
Olfml2b	0.145378	1.30286	2.65024e-44	4.36642e-43	3
Kcnn2	0.0673958	2.04281	4.72555e-44	7.72742e-43	3
Tmem178	0.0850888	1.87795	7.86591e-44	1.28148e-42	3
Sec24d	0.227009	1.01953	7.94815e-44	1.29167e-42	3
Rgs5	0.477908	0.969365	8.17916e-44	1.32757e-42	3
Phtf2	0.297832	0.883546	9.08271e-44	1.47059e-42	3
Tspan9	0.622256	0.604003	1.01853e-43	1.64506e-42	3
Prkca	0.264591	0.976301	1.65515e-43	2.66671e-42	3
Stk39	0.529253	0.65424	1.7716e-43	2.85085e-42	3
Mapk12	0.308771	0.863433	1.9953e-43	3.20296e-42	3
Actr3b	0.129093	1.37159	3.10458e-43	4.96544e-42	3
Mgarp	0.459094	0.697514	9.33812e-43	1.47912e-41	3
Gm10053	0.571413	0.621957	1.45746e-42	2.28922e-41	3
Msrb3	0.120202	1.41068	2.2483e-42	3.51877e-41	3
Ablim1	0.440672	0.708709	2.3864e-42	3.73045e-41	3
Irs1	0.292093	0.875147	3.29556e-42	5.14555e-41	3
Mgst2	0.064755	2.03183	4.59695e-42	7.13505e-41	3
Adcy6	0.197672	1.06766	1.00166e-41	1.54557e-40	3
Actg2	0.120016	1.41857	2.30306e-41	3.53288e-40	3
Tanc2	0.31971	0.823744	3.64929e-41	5.56548e-40	3
Acadl	0.682642	0.557261	4.54076e-41	6.90901e-40	3
Clic6	0.0850933	1.725	5.06514e-41	7.68906e-40	3
Nedd4l	0.148592	1.23112	5.98899e-41	9.06007e-40	3
A530016L24Rik	0.0657757	1.97763	9.11725e-41	1.37608e-39	3
Tcta	0.193437	1.0618	1.82545e-40	2.74256e-39	3
Nav2	0.403047	0.72311	2.32164e-40	3.4761e-39	3
2310030G06Rik	0.119141	1.37586	2.97635e-40	4.45131e-39	3
Clip4	0.0906308	1.60516	3.35037e-40	5.00497e-39	3
Tiparp	0.734983	0.529615	4.6534e-40	6.94361e-39	3
Gm27204	0.118885	1.366	1.13038e-39	1.66588e-38	3
Gmpr	0.680538	0.99487	2.99944e-39	4.38593e-38	3
Pank1	0.329241	0.787526	5.77769e-39	8.39235e-38	3
Gys1	0.368094	0.743214	6.07686e-39	8.81715e-38	3
1190002N15Rik	0.470755	0.653715	8.33416e-39	1.20127e-37	3
Eml2	0.247123	0.909445	1.34473e-38	1.9214e-37	3
Psd	0.0723562	2.01054	1.58085e-38	2.25387e-37	3
Clcn5	0.528219	0.609919	4.6294e-38	6.56464e-37	3
Rasgrp2	0.528945	0.931974	4.78637e-38	6.77992e-37	3
Hcn1	0.0723134	1.84888	5.75877e-38	8.14853e-37	3
Dram2	0.507709	0.621471	5.90744e-38	8.34991e-37	3
Acyp2	0.300807	0.812247	7.73632e-38	1.08997e-36	3
Dkk3	0.14418	1.19637	8.03412e-38	1.13072e-36	3
Ifngr2	0.47951	0.638201	9.14329e-38	1.28545e-36	3
Stx7	0.768092	0.501693	9.7076e-38	1.36332e-36	3
Efr3b	0.113243	1.36278	1.01854e-37	1.4289e-36	3
Trappc2	0.445458	0.661747	1.16526e-37	1.62951e-36	3
Rpp25	0.151991	1.16756	2.3361e-37	3.24951e-36	3
Sfrp5	0.52725	1.15555	2.8053e-37	3.89803e-36	3
Ephb1	0.20142	1.01208	4.28695e-37	5.92547e-36	3
Slc51a	0.077734	1.66762	5.93131e-37	8.14686e-36	3
Anxa3	0.564772	0.650499	1.05003e-36	1.43625e-35	3
Manba	0.0615744	1.91382	1.05672e-36	1.44389e-35	3
BC022687	0.218734	0.942506	1.14657e-36	1.56504e-35	3
Nav1	0.504444	0.610336	1.80019e-36	2.44702e-35	3
Pdlim3	0.443702	1.1927	4.15737e-36	5.63369e-35	3
Myh7b	0.0745916	2.10051	4.8149e-36	6.51798e-35	3
Abhd4	0.277803	0.822699	6.5224e-36	8.81128e-35	3
Acat1	0.629154	0.540506	7.07133e-36	9.52345e-35	3
Il10rb	0.222773	0.919707	1.10986e-35	1.49014e-34	3
Capn3	0.0751594	2.01195	1.11713e-35	1.49837e-34	3
Bmp4	0.985706	0.572398	3.08012e-35	4.1061e-34	3
Snx21	0.359953	0.712168	3.17629e-35	4.23001e-34	3
Nudt11	0.330992	0.742955	3.63301e-35	4.82845e-34	3
2020-09-04	0.105328	1.37285	3.99748e-35	5.30747e-34	3
Comtd1	0.526786	0.584925	4.11899e-35	5.45776e-34	3
Dsg2	0.184584	1.0059	4.26457e-35	5.64497e-34	3
Inpp5a	0.229525	0.896904	4.50658e-35	5.95931e-34	3
Cgnl1	0.624234	0.550401	4.83769e-35	6.3843e-34	3
Mapkapk2	0.552427	0.570067	5.14621e-35	6.78463e-34	3
Cdh13	0.101485	1.47547	8.0017e-35	1.05386e-33	3
Tfeb	0.0808661	1.57148	8.11738e-35	1.06803e-33	3
Klc3	0.0752211	1.63627	9.95526e-35	1.30723e-33	3
Irf5	0.213732	1.00486	1.26396e-34	1.65309e-33	3
Echdc3	0.096811	1.41443	1.28538e-34	1.67943e-33	3
Rab3a	0.205365	0.94335	1.38242e-34	1.80085e-33	3
Ankrd34a	0.0627897	1.8165	1.57018e-34	2.04139e-33	3
Krt8	1.40944	0.572012	3.8202e-34	4.90833e-33	3
Aebp1	0.263217	0.822732	4.06612e-34	5.21409e-33	3
Tmem9b	0.57987	0.547949	4.66366e-34	5.97449e-33	3
Plcb4	0.193619	0.958856	1.10424e-33	1.40094e-32	3
Tcn2	0.341881	0.713708	1.12693e-33	1.42698e-32	3
Stx11	0.0574949	1.97177	1.28435e-33	1.62474e-32	3
Tmem65	0.567909	0.548577	1.84018e-33	2.31673e-32	3
Hsd17b11	0.204065	0.940916	2.14307e-33	2.69546e-32	3
Suco	0.417368	0.638664	3.88211e-33	4.85023e-32	3
Prune2	0.0640819	1.74648	4.19232e-33	5.2229e-32	3
Rem1	0.220628	0.952001	4.40385e-33	5.47603e-32	3
Tmem88	0.750658	0.500295	4.89493e-33	6.07518e-32	3
Rcan1	0.489531	0.587373	5.28348e-33	6.54503e-32	3
C030037D09Rik	0.121089	1.21435	6.89631e-33	8.52688e-32	3
Frmd5	0.103309	1.34375	7.22332e-33	8.9228e-32	3
Etv1	0.290321	0.768316	8.25598e-33	1.01888e-31	3
Apbb1	0.64948	0.505704	1.17643e-32	1.45049e-31	3
Col4a6	0.12027	1.21335	1.24941e-32	1.53903e-31	3
Ednra	0.364381	0.678762	1.31944e-32	1.62376e-31	3
Cdkl1	0.134002	1.14356	1.43998e-32	1.77045e-31	3
Mmp15	0.233447	0.853389	1.49716e-32	1.83902e-31	3
Pde4dip	0.207234	0.905159	2.30527e-32	2.81063e-31	3
Acsl1	0.196953	0.929201	2.42792e-32	2.95742e-31	3
Hsdl2	0.424151	0.624059	3.09355e-32	3.75429e-31	3
Thra	0.532022	0.554858	3.98824e-32	4.82669e-31	3
Wfs1	0.158289	1.03545	5.91506e-32	7.13229e-31	3
Nr1h3	0.109365	1.25963	8.05499e-32	9.68591e-31	3
Ppp1r3g	0.151641	1.05616	8.66664e-32	1.03924e-30	3
Dgkk	0.146535	1.09078	1.02119e-31	1.22125e-30	3
Mllt11	0.556655	0.53828	1.0761e-31	1.28574e-30	3
Stx3	0.238525	0.829719	1.47471e-31	1.75085e-30	3
Furin	0.390776	0.638683	3.9233e-31	4.61207e-30	3
Sort1	0.286477	0.739462	2.11261e-30	2.45059e-29	3
Smim8	0.540684	0.533729	2.37205e-30	2.74427e-29	3
Grtp1	0.255336	0.783794	2.4862e-30	2.87127e-29	3
Stambp	0.251859	0.78878	2.7069e-30	3.10974e-29	3
Adam19	0.364643	0.648536	5.34751e-30	6.09533e-29	3
Pla2r1	0.0551733	1.80982	5.50064e-30	6.26443e-29	3
Crybg3	0.224301	0.832559	5.82952e-30	6.63323e-29	3
Col5a1	0.313006	0.70042	6.40342e-30	7.27994e-29	3
Dnajb9	0.481889	0.560814	7.6904e-30	8.71291e-29	3
Paqr7	0.0612623	1.68021	7.72961e-30	8.74979e-29	3
Efna1	0.31002	0.765273	1.39733e-29	1.57226e-28	3
Taf9b	0.184382	0.910897	2.59484e-29	2.88998e-28	3
Ralgps1	0.0658267	1.59036	3.21045e-29	3.56653e-28	3
Afap1	0.376055	0.628904	3.49482e-29	3.86934e-28	3
Daam1	0.452232	0.571498	4.20504e-29	4.63613e-28	3
Tmem56	0.213046	1.20604	4.47729e-29	4.93215e-28	3
3110043O21Rik	0.18537	0.90284	5.42247e-29	5.96335e-28	3
Fam171a1	0.342772	0.654869	8.25723e-29	9.02795e-28	3
Mgrn1	0.355849	0.639568	1.41969e-28	1.54066e-27	3
Ssh2	0.249844	0.762583	2.87653e-28	3.10112e-27	3
Fkbp1b	0.18753	0.884838	2.90562e-28	3.12992e-27	3
Wsb2	0.29646	0.697748	3.14022e-28	3.37709e-27	3
Fgl2	0.0586131	1.70769	3.525e-28	3.78469e-27	3
Osbpl8	0.20546	0.841464	4.01425e-28	4.30295e-27	3
Akap2	0.210058	0.831671	4.11234e-28	4.4045e-27	3
Mettl22	0.325097	0.662561	5.29266e-28	5.65024e-27	3
Lrp10	0.456565	0.556572	5.76977e-28	6.13465e-27	3
BC026585	0.205891	0.833956	1.00466e-27	1.05791e-26	3
Arhgdib	0.432145	0.704222	1.04082e-27	1.09249e-26	3
S1pr1	0.164871	1.11196	1.56458e-27	1.63181e-26	3
Xpr1	0.292474	0.692353	1.76834e-27	1.83995e-26	3
Sgpp1	0.176334	0.896103	2.73997e-27	2.83073e-26	3
Spry4	0.117222	1.11068	2.91872e-27	3.01067e-26	3
Lrrc8c	0.230501	0.781791	3.23584e-27	3.33253e-26	3
Chkb	0.463826	0.543462	3.6681e-27	3.7659e-26	3
Aig1	0.531892	0.506474	4.02657e-27	4.12747e-26	3
Tmem176a	0.491498	0.527289	4.76715e-27	4.86382e-26	3
Setd7	0.374254	0.604899	4.813e-27	4.90679e-26	3
Kank1	0.255313	0.734124	6.45127e-27	6.54649e-26	3
Snx7	0.293867	0.680981	8.86296e-27	8.96607e-26	3
Lclat1	0.152626	0.954044	1.1512e-26	1.16012e-25	3
Plekha1	0.314653	0.65575	1.19992e-26	1.20736e-25	3
Slc30a2	0.0465163	1.84305	1.35588e-26	1.35909e-25	3
Lgi2	0.119738	1.07613	2.64148e-26	2.61578e-25	3
Erbb2	0.277752	0.692205	3.60917e-26	3.55262e-25	3
Adamtsl2	0.063588	1.51329	4.48471e-26	4.39468e-25	3
Wisp1	0.23806	0.909372	5.65355e-26	5.50717e-25	3
Id4	0.140148	1.0872	1.06137e-25	1.02627e-24	3
Ltbp1	0.365029	0.595866	1.06977e-25	1.03363e-24	3
Tagln3	0.356532	0.600394	1.72831e-25	1.65774e-24	3
Akr1b8	0.256863	0.751111	1.91233e-25	1.83291e-24	3
Tob1	0.361284	0.59568	1.94939e-25	1.86706e-24	3
Bphl	0.495738	0.506902	1.98405e-25	1.89888e-24	3
Rdh14	0.437179	0.538214	3.05716e-25	2.90896e-24	3
Adam33	0.0462912	1.78967	3.29796e-25	3.13354e-24	3
Oprk1	0.048079	1.7438	3.46396e-25	3.2865e-24	3
Uckl1	0.263505	0.695594	3.92312e-25	3.71409e-24	3
Klf7	0.482168	0.510355	4.39407e-25	4.15097e-24	3
Gpr162	0.052179	1.65867	4.94939e-25	4.67221e-24	3
Tulp1	0.117673	1.05415	5.9518e-25	5.59836e-24	3
Gm5532	0.0470906	1.75401	6.18424e-25	5.81283e-24	3
Rab3b	0.123408	1.02732	6.29208e-25	5.90996e-24	3
Itpr1	0.352256	0.596564	6.56406e-25	6.16102e-24	3
Tmem144	0.123837	1.02426	7.05892e-25	6.6019e-24	3
3425401B19Rik	0.0536445	1.62099	7.19132e-25	6.71616e-24	3
B630005N14Rik	0.366526	0.583049	8.63784e-25	8.03852e-24	3
Smad6	0.355382	0.593736	1.06363e-24	9.89127e-24	3
Ppp1r13l	0.0936432	1.1792	1.57548e-24	1.45585e-23	3
Rab12	0.381882	0.567074	1.75801e-24	1.62338e-23	3
Col8a1	0.0642528	1.806	1.81614e-24	1.6747e-23	3
Man1a	0.219237	0.754515	1.92908e-24	1.7751e-23	3
Plpp1	0.362749	0.5812	2.07815e-24	1.9096e-23	3
Prickle1	0.314899	0.624352	2.22295e-24	2.04122e-23	3
Lamb2	0.161523	0.880902	2.24846e-24	2.06321e-23	3
Enpep	0.0563011	1.58869	2.3786e-24	2.17958e-23	3
Plekhb2	0.149872	0.915373	2.4008e-24	2.19533e-23	3
Pvrl1	0.250231	0.700614	2.90641e-24	2.64661e-23	3
C1galt1c1	0.33267	0.604959	3.17302e-24	2.88338e-23	3
4930402H24Rik	0.24744	0.703452	3.46626e-24	3.14551e-23	3
Zbtb38	0.200334	0.783098	4.07109e-24	3.68673e-23	3
Klf4	0.116164	1.07564	4.10929e-24	3.71875e-23	3
Hist3h2a	0.374742	0.567761	4.16352e-24	3.76264e-23	3
Tmem136	0.154275	0.896015	4.47695e-24	4.04311e-23	3
Grhl3	0.0634546	1.47754	4.55692e-24	4.1125e-23	3
Gck	0.077201	1.29194	5.69934e-24	5.1294e-23	3
Gm11273	0.247633	0.697859	7.4083e-24	6.62208e-23	3
Dlg2	0.0625326	1.55068	1.7951e-23	1.58517e-22	3
Rubcn	0.141492	0.923748	1.87943e-23	1.65852e-22	3
Ift122	0.302109	0.62385	2.02118e-23	1.78241e-22	3
Mfn2	0.226474	0.721744	2.47815e-23	2.17227e-22	3
Tmem63b	0.380262	0.552569	2.95339e-23	2.5768e-22	3
Shox2	0.398001	1.09078	3.07758e-23	2.68338e-22	3
Mblac2	0.101574	1.0942	3.16364e-23	2.75659e-22	3
Gja5	0.13949	2.5394	5.84471e-23	5.03589e-22	3
Traf5	0.098732	1.11376	7.09744e-23	6.09127e-22	3
Txnip	0.302155	0.626321	9.20409e-23	7.86841e-22	3
Vps37b	0.435716	0.508161	1.19645e-22	1.01687e-21	3
Slc25a23	0.141977	0.903778	1.25231e-22	1.06297e-21	3
Zbtb18	0.136983	0.919657	1.4094e-22	1.19245e-21	3
Zim1	0.175314	0.807787	1.7239e-22	1.45199e-21	3
2010300C02Rik	0.0814911	1.27516	1.84253e-22	1.54794e-21	3
Etfdh	0.346241	0.568483	1.89807e-22	1.59155e-21	3
A930011G23Rik	0.0523292	1.54774	2.37856e-22	1.99189e-21	3
Has2	0.356251	0.594431	2.53243e-22	2.1167e-21	3
Tinagl1	0.29266	0.857753	2.81066e-22	2.3418e-21	3
Cd36	0.157878	0.847384	2.92362e-22	2.43437e-21	3
Rhoq	0.303469	0.604782	3.15057e-22	2.62002e-21	3
Aqp4	0.0529152	1.53592	3.71664e-22	3.08101e-21	3
4732440D04Rik	0.140708	0.89658	4.00463e-22	3.31347e-21	3
Thbd	0.112844	1.09171	5.35913e-22	4.42027e-21	3
Tmem63a	0.053063	1.51685	6.3268e-22	5.19882e-21	3
Lacc1	0.0931173	1.10787	6.80653e-22	5.57906e-21	3
Slitrk5	0.0911382	1.17614	9.43547e-22	7.6907e-21	3
Nog	0.112826	0.996665	9.71621e-22	7.9048e-21	3
Fbxo8	0.406021	0.514707	1.02899e-21	8.35598e-21	3
Fam159a	0.0911203	1.12454	1.12239e-21	9.1088e-21	3
Trnp1	0.0397766	1.76987	1.31292e-21	1.06158e-20	3
Lama5	0.14914	0.855522	1.75283e-21	1.41379e-20	3
Agl	0.661507	0.506117	2.6532e-21	2.12693e-20	3
Parp4	0.0650155	1.32049	3.41012e-21	2.72872e-20	3
Oxr1	0.397371	0.51333	3.50408e-21	2.8022e-20	3
Frmd4b	0.338553	0.555909	4.15094e-21	3.30941e-20	3
Eno2	0.0404438	1.72098	5.11071e-21	4.05736e-20	3
Wdr93	0.0447968	1.61639	6.14075e-21	4.83999e-20	3
Prdm6	0.261153	0.640735	7.17373e-21	5.63724e-20	3
Synm	0.0835556	1.18781	1.15845e-20	9.03301e-20	3
Lgalsl	0.328755	0.557121	1.25905e-20	9.78261e-20	3
Sorbs1	0.0753986	1.19464	1.63288e-20	1.25977e-19	3
Cdh3	0.206113	0.704477	1.82804e-20	1.40869e-19	3
Rnd2	0.289888	0.661181	2.05072e-20	1.57658e-19	3
Nagk	0.317627	0.563256	2.2145e-20	1.70051e-19	3
Arap2	0.078874	1.15562	3.3621e-20	2.56524e-19	3
Arfip1	0.323995	0.550937	6.05647e-20	4.57055e-19	3
PISD	0.266075	0.60868	6.49403e-20	4.89512e-19	3
Kat2b	0.0671893	1.27776	6.96334e-20	5.24287e-19	3
Entpd5	0.103893	0.986978	8.38628e-20	6.28899e-19	3
Zfp945	0.327174	0.545248	9.47207e-20	7.07899e-19	3
Rassf8	0.161278	0.777437	1.78977e-19	1.32851e-18	3
Rnf208	0.123167	0.894175	1.7964e-19	1.33269e-18	3
Iqsec1	0.203523	0.687443	2.30613e-19	1.70218e-18	3
Sft2d2	0.277214	0.584646	3.11646e-19	2.28233e-18	3
Zmym3	0.27682	0.583665	3.77276e-19	2.74308e-18	3
Itpka	0.0469657	1.60944	3.9775e-19	2.89035e-18	3
6430548M08Rik	0.0447115	1.52882	4.04991e-19	2.94133e-18	3
Pemt	0.195911	0.69564	4.25004e-19	3.08327e-18	3
Macrod2	0.363493	0.506516	4.79461e-19	3.4745e-18	3
Dcbld2	0.333971	0.528552	4.99099e-19	3.61084e-18	3
Trpt1	0.128469	0.862107	5.5957e-19	4.04387e-18	3
Gm14295	0.163169	0.760024	6.60341e-19	4.7434e-18	3
Plcb1	0.185315	0.761887	6.86847e-19	4.9311e-18	3
Gm4723	0.115142	0.909186	7.55732e-19	5.40202e-18	3
Synrg	0.233959	0.629172	8.87122e-19	6.31713e-18	3
Med12l	0.0634976	1.24212	1.02494e-18	7.28276e-18	3
Itsn2	0.236909	0.623729	1.05793e-18	7.50905e-18	3
Gatm	0.147558	0.806314	1.16797e-18	8.27662e-18	3
Dusp5	0.24728	0.608047	1.38927e-18	9.78675e-18	3
Rps6ka2	0.198639	0.677923	1.801e-18	1.25994e-17	3
Samd8	0.280519	0.567844	1.88841e-18	1.31897e-17	3
Gm5622	0.069727	1.16873	2.17124e-18	1.5125e-17	3
Stk32a	0.0706946	1.1577	2.53821e-18	1.75694e-17	3
Gstm6	0.0547836	1.32686	2.90978e-18	2.00569e-17	3
Slc25a12	0.129377	0.838808	3.35421e-18	2.30839e-17	3
Nkiras1	0.244681	0.60303	3.91301e-18	2.68733e-17	3
Gm15222	0.0961321	0.982756	3.99593e-18	2.74284e-17	3
Map3k5	0.0730752	1.1273	4.76684e-18	3.24992e-17	3
Dusp26	0.0673737	1.17506	5.5245e-18	3.75089e-17	3
Fam214b	0.208666	0.651089	5.59959e-18	3.79991e-17	3
Mpp2	0.200797	0.662979	6.29336e-18	4.25969e-17	3
Klf8	0.0383198	1.60415	6.35763e-18	4.30098e-17	3
Rasal2	0.235966	0.609377	7.11636e-18	4.79205e-17	3
Ccser2	0.287629	0.550788	7.14756e-18	4.80812e-17	3
Fam20c	0.0407217	1.56407	8.20304e-18	5.50405e-17	3
Clstn2	0.0527342	1.34847	9.33877e-18	6.2565e-17	3
Cyp46a1	0.0448409	1.48191	1.42378e-17	9.44227e-17	3
Acbd5	0.303553	0.529976	1.60358e-17	1.06132e-16	3
Pyy	0.087441	1.43187	1.95058e-17	1.28515e-16	3
Krt20	0.0459754	1.43753	2.13127e-17	1.40069e-16	3
Fras1	0.333054	0.551486	2.84226e-17	1.85496e-16	3
Scrn1	0.064824	1.23429	2.92892e-17	1.91057e-16	3
9130008F23Rik	0.102085	0.920177	3.03695e-17	1.97907e-16	3
Dact3	0.33184	0.500216	3.91339e-17	2.53137e-16	3
Rmdn1	0.230306	0.602046	4.13947e-17	2.67628e-16	3
Ripk4	0.0388631	1.54247	4.6064e-17	2.97086e-16	3
Bhlhe41	0.150735	0.820561	4.80583e-17	3.09492e-16	3
Ddit3	0.233831	0.595829	4.97829e-17	3.19658e-16	3
1190005I06Rik	0.14813	0.75105	5.99436e-17	3.83961e-16	3
Atg10	0.225232	0.60445	6.92464e-17	4.41395e-16	3
Rnls	0.0971153	0.93095	8.14235e-17	5.16508e-16	3
Dmpk	0.132531	0.79192	8.1502e-17	5.16757e-16	3
Oprl1	0.0569473	1.23476	8.89457e-17	5.62866e-16	3
Palm3	0.137161	0.782404	9.75115e-17	6.15588e-16	3
Otud1	0.0735315	1.07411	1.03406e-16	6.51862e-16	3
Mfn1	0.309136	0.511339	1.03929e-16	6.54511e-16	3
Dusp10	0.106521	0.889043	1.06811e-16	6.71071e-16	3
Cbx4	0.133948	0.783076	1.2011e-16	7.52822e-16	3
Umad1	0.228396	0.593667	1.45734e-16	9.10388e-16	3
Tpd52	0.290509	0.524827	1.52895e-16	9.54664e-16	3
Mxra8	0.302931	0.510907	2.22175e-16	1.37547e-15	3
Apoc1	0.126556	0.837557	2.23472e-16	1.38285e-15	3
Nudt18	0.102462	0.890945	2.35011e-16	1.45289e-15	3
Cyp2u1	0.0413401	1.46939	2.74239e-16	1.68587e-15	3
Samd10	0.121827	0.810676	3.1423e-16	1.92451e-15	3
Maff	0.163468	0.694776	3.71416e-16	2.26946e-15	3
Rhox5	0.123101	0.909813	3.78115e-16	2.30717e-15	3
Pip5k1b	0.0852798	0.995858	3.9204e-16	2.38992e-15	3
Rassf3	0.234859	0.576081	4.19172e-16	2.55176e-15	3
Ccdc109b	0.0623692	1.14413	5.01294e-16	3.03201e-15	3
Nfatc2	0.036174	1.54452	5.0689e-16	3.06163e-15	3
Kcnip1	0.0353518	1.56409	5.24377e-16	3.16579e-15	3
Cobl	0.0704911	1.1522	5.46336e-16	3.29533e-15	3
Gpc4	0.148307	0.788582	5.47039e-16	3.29806e-15	3
Gaa	0.244577	0.560976	6.16553e-16	3.70355e-15	3
Ubash3b	0.282501	0.53865	6.42817e-16	3.85426e-15	3
Pacsin3	0.204855	0.61345	6.6059e-16	3.95721e-15	3
Dok5	0.110244	0.843107	7.10789e-16	4.25404e-15	3
Magi3	0.183867	0.645823	8.48844e-16	5.05954e-15	3
Pla2g12b	0.040284	1.43976	8.70963e-16	5.18667e-15	3
Tmem14a	0.170122	0.671398	9.04101e-16	5.38158e-15	3
Serhl	0.190655	0.633298	9.05643e-16	5.38831e-15	3
Unc13b	0.055357	1.20831	9.10923e-16	5.41481e-15	3
Nxpe3	0.15067	0.713542	9.9502e-16	5.89603e-15	3
B230369F24Rik	0.0441296	1.3651	1.00853e-15	5.97337e-15	3
Fbxo16	0.157465	0.697269	1.01975e-15	6.03442e-15	3
Arhgap20	0.058783	1.30446	1.02341e-15	6.05062e-15	3
Gk	0.129812	0.767897	1.23244e-15	7.25522e-15	3
Abhd18	0.185257	0.63922	1.27749e-15	7.50883e-15	3
Dhrs7	0.215981	0.590488	1.34725e-15	7.91179e-15	3
Col6a2	0.120251	0.805723	1.64216e-15	9.57089e-15	3
Xrcc4	0.22785	0.57157	1.87788e-15	1.09157e-14	3
Ncoa1	0.100007	0.871422	2.13457e-15	1.23259e-14	3
Fitm2	0.147291	0.712206	2.32692e-15	1.34189e-14	3
Tle6	0.0498712	1.25431	2.82982e-15	1.62619e-14	3
Pvr	0.136743	0.737281	2.91552e-15	1.6747e-14	3
Ggnbp1	0.0991311	0.870748	2.95213e-15	1.69425e-14	3
Zcchc16	0.0404986	1.42286	3.10177e-15	1.77857e-14	3
Dcaf6	0.123688	0.784208	3.82895e-15	2.186e-14	3
Hook1	0.14033	0.721003	5.0498e-15	2.86185e-14	3
Mycbpap	0.0355484	1.49593	5.41163e-15	3.05504e-14	3
Hivep3	0.0377196	1.4441	5.97807e-15	3.36902e-14	3
Zbtb4	0.0608279	1.11101	6.58869e-15	3.70519e-14	3
Sgsm2	0.0989599	0.859426	6.82479e-15	3.83467e-14	3
Osbpl3	0.100915	0.84939	7.48379e-15	4.19597e-14	3
Gstm2	0.227743	0.558417	8.00414e-15	4.48198e-14	3
Dock9	0.143136	0.706706	9.10559e-15	5.08573e-14	3
Gpr153	0.0811938	0.948109	9.2168e-15	5.14565e-14	3
Arhgap22	0.055049	1.16291	1.022e-14	5.67916e-14	3
Hltf	0.249051	0.530759	1.09232e-14	6.05709e-14	3
Gatsl2	0.149761	0.687135	1.21054e-14	6.69005e-14	3
Shb	0.0924249	0.881729	1.22269e-14	6.75439e-14	3
Gm3512	0.036697	1.43766	1.75579e-14	9.63045e-14	3
Fam13a	0.0992436	0.844215	1.77392e-14	9.72584e-14	3
Gm5113	0.0987126	0.84528	1.93572e-14	1.05688e-13	3
Antxr2	0.238478	0.536741	2.07652e-14	1.13046e-13	3
Hs6st1	0.110488	0.794275	2.40694e-14	1.30872e-13	3
Cers6	0.242715	0.529678	2.66298e-14	1.44494e-13	3
Lin7a	0.0683349	1.06788	3.07913e-14	1.66113e-13	3
Ica1	0.125724	0.739176	3.25009e-14	1.75049e-13	3
0610040B10Rik	0.170324	0.630853	3.74481e-14	2.01117e-13	3
Ankrd33b	0.0317995	1.5344	4.02014e-14	2.15287e-13	3
Cpeb4	0.166797	0.715622	4.10139e-14	2.19549e-13	3
Dusp8	0.0397348	1.43065	4.37587e-14	2.33956e-13	3
Tmem170b	0.0751721	0.959433	4.65456e-14	2.48755e-13	3
Slc38a9	0.164246	0.6401	4.7073e-14	2.51369e-13	3
Paqr9	0.0360586	1.4289	5.35393e-14	2.85434e-13	3
Tcte2	0.0706987	0.985628	6.20056e-14	3.29234e-13	3
Slc4a3	0.0991355	0.824045	7.12981e-14	3.77202e-13	3
Hist1h2bc	0.300955	0.506388	8.09997e-14	4.26124e-13	3
Pnck	0.0537186	1.14125	9.53642e-14	4.99891e-13	3
Tcp11l2	0.0707269	0.987607	1.29631e-13	6.73867e-13	3
Rapsn	0.0465817	1.23958	1.34208e-13	6.96004e-13	3
Tmco3	0.237557	0.517487	1.81064e-13	9.33474e-13	3
Sat2	0.195189	0.569596	2.26059e-13	1.15771e-12	3
Tdrd7	0.0483025	1.17613	2.4124e-13	1.23306e-12	3
Cdh6	0.0383014	1.33389	2.44089e-13	1.24616e-12	3
RP23-457J22.1	0.0371986	1.35445	2.54534e-13	1.29747e-12	3
Malt1	0.0714407	0.953638	2.67565e-13	1.36337e-12	3
Siae	0.0518817	1.12671	3.04213e-13	1.54352e-12	3
Trmt2b	0.13707	0.678181	3.16635e-13	1.6043e-12	3
Pgap3	0.0629722	1.01381	3.49399e-13	1.76596e-12	3
Syngr1	0.077395	0.9068	4.14008e-13	2.08529e-12	3
Mtmr7	0.0506753	1.13005	4.92674e-13	2.4692e-12	3
Wdtc1	0.216488	0.532308	4.98272e-13	2.4963e-12	3
Ido2	0.0334944	1.41008	6.0529e-13	3.02093e-12	3
Hcfc2	0.185874	0.572936	6.18157e-13	3.08163e-12	3
Kidins220	0.165396	0.607623	6.44918e-13	3.2126e-12	3
Barx1	0.135411	1.11974	7.37633e-13	3.65918e-12	3
Tubb4a	0.133328	0.676635	7.44411e-13	3.69141e-12	3
Nr4a1	0.0784365	0.889671	7.64217e-13	3.7882e-12	3
Snx24	0.223417	0.518884	8.15419e-13	4.03895e-12	3
Hfe2	0.0354476	1.35679	8.45541e-13	4.18342e-12	3
Lag3	0.0684256	0.948916	1.07905e-12	5.29288e-12	3
Tmem135	0.177822	0.5794	1.1054e-12	5.41405e-12	3
Smpdl3a	0.103044	0.777466	1.2028e-12	5.8692e-12	3
Herc3	0.0594759	1.01839	1.25474e-12	6.1158e-12	3
Rabgap1l	0.121208	0.773745	1.37486e-12	6.69385e-12	3
Capn1	0.113224	0.722949	1.81956e-12	8.79755e-12	3
Magi1	0.197533	0.541891	2.15569e-12	1.03459e-11	3
Ano4	0.0642965	0.966395	2.17149e-12	1.04103e-11	3
Btg2	0.204984	0.586095	2.54564e-12	1.21508e-11	3
1810011O10Rik	0.22641	0.539061	2.84481e-12	1.35394e-11	3
Man1c1	0.0869039	0.82033	2.99326e-12	1.42202e-11	3
Gpr85	0.0790975	0.87513	3.35142e-12	1.58815e-11	3
Hap1	0.0342025	1.33023	5.12937e-12	2.39608e-11	3
Fndc5	0.102217	0.744544	5.56483e-12	2.59396e-11	3
Pik3c2b	0.0929822	0.788404	6.23953e-12	2.8951e-11	3
AI413582	0.198324	0.528222	6.70359e-12	3.10493e-11	3
Arhgap44	0.0713644	0.893357	6.71415e-12	3.10873e-11	3
Mrvi1	0.0465931	1.22033	7.40234e-12	3.41532e-11	3
Wdr13	0.12988	0.653126	8.04037e-12	3.7019e-11	3
Mapre3	0.116851	0.689415	8.09927e-12	3.72771e-11	3
Tigar	0.198185	0.524297	9.66584e-12	4.42083e-11	3
Tchh	0.0527278	1.03321	1.23202e-11	5.59779e-11	3
Pqlc1	0.196458	0.523596	1.26453e-11	5.74153e-11	3
Pnpla2	0.154708	0.59094	1.3099e-11	5.94138e-11	3
Dnd1	0.0609575	0.955401	1.34181e-11	6.07773e-11	3
Col22a1	0.0528504	1.02559	1.61835e-11	7.29186e-11	3
Pacsin1	0.0335256	1.31838	1.74049e-11	7.8215e-11	3
Phf1	0.0963205	0.743204	2.4358e-11	1.08166e-10	3
Mllt6	0.145412	0.599369	2.879e-11	1.27201e-10	3
Adam9	0.190786	0.521624	2.9407e-11	1.29796e-10	3
Ctgf	0.13844	0.634289	3.02369e-11	1.33235e-10	3
Pde1b	0.0351827	1.25538	3.15572e-11	1.38959e-10	3
Wdr47	0.101736	0.718251	3.16568e-11	1.39352e-10	3
Trak2	0.147192	0.59834	3.16793e-11	1.39404e-10	3
Lad1	0.0308287	1.34869	3.23961e-11	1.42415e-10	3
Zfr2	0.0364397	1.23091	3.26448e-11	1.4346e-10	3
Gstt1	0.0542037	0.99577	3.27543e-11	1.43893e-10	3
Triqk	0.147127	0.593359	3.44609e-11	1.51188e-10	3
Cast	0.188021	0.523479	3.49068e-11	1.53042e-10	3
Ttll7	0.101909	0.71601	3.4926e-11	1.53075e-10	3
Sdk1	0.0568888	0.969062	3.50865e-11	1.53728e-10	3
Plpp6	0.0935758	0.747171	3.70298e-11	1.62025e-10	3
Stxbp5	0.0908861	0.75568	4.34808e-11	1.89308e-10	3
Il15	0.0410038	1.1469	4.35344e-11	1.89476e-10	3
C920021L13Rik	0.0573735	0.971095	4.45595e-11	1.93676e-10	3
Tmcc3	0.0956173	0.735541	4.53527e-11	1.96868e-10	3
Calcoco1	0.184797	0.524633	4.66117e-11	2.02133e-10	3
Tmem53	0.0922859	0.753717	5.40732e-11	2.33488e-10	3
1700096K18Rik	0.129207	0.627564	5.41359e-11	2.33681e-10	3
Pfkfb2	0.0384077	1.1819	5.51097e-11	2.37728e-10	3
Hmgcll1	0.0859804	0.770932	6.29141e-11	2.70506e-10	3
Wdsub1	0.152178	0.574685	6.53013e-11	2.80128e-10	3
Nrk	0.290318	0.521871	6.59772e-11	2.8275e-10	3
Lyn	0.128827	0.641753	6.94402e-11	2.9701e-10	3
Atp8a2	0.0426272	1.11057	6.9677e-11	2.97925e-10	3
Kif1c	0.165849	0.548856	7.15109e-11	3.05071e-10	3
Atp6v1g2	0.0666322	0.874903	7.98517e-11	3.39112e-10	3
1110019D14Rik	0.149554	0.577032	8.00946e-11	3.40033e-10	3
St6galnac4	0.191852	0.506251	9.49427e-11	4.01253e-10	3
Zfpm2	0.0634353	0.893584	1.19881e-10	5.02446e-10	3
Ttc30b	0.123802	0.62773	1.34245e-10	5.60144e-10	3
Fbxw4	0.131924	0.606712	1.43033e-10	5.94547e-10	3
9030407P20Rik	0.0358982	1.19222	1.61671e-10	6.6945e-10	3
Enpp4	0.0886716	0.742691	1.61716e-10	6.6945e-10	3
Snx32	0.0463387	1.04362	1.81808e-10	7.49082e-10	3
Gal	0.226863	0.645632	1.87656e-10	7.72207e-10	3
Ephx2	0.0472066	1.02366	2.07367e-10	8.51983e-10	3
Gm14403	0.175053	0.520121	2.13394e-10	8.74555e-10	3
Nol3	0.0417728	1.0906	2.198e-10	8.98845e-10	3
Zfp3	0.0682658	0.841776	2.29243e-10	9.36004e-10	3
Trib2	0.167269	0.546728	2.29586e-10	9.37115e-10	3
Lca5l	0.0634069	0.879525	2.38799e-10	9.73207e-10	3
Marveld1	0.145294	0.569633	2.506e-10	1.01877e-09	3
Wscd2	0.037647	1.14799	2.58747e-10	1.05092e-09	3
Trpm4	0.0588691	0.905565	2.69136e-10	1.08926e-09	3
Phkg1	0.0657484	1.02239	3.12506e-10	1.25875e-09	3
Etohi1	0.0692643	0.826946	3.42534e-10	1.37464e-09	3
Sgk1	0.219729	0.502545	4.96988e-10	1.96861e-09	3
Gpr157	0.032918	1.2062	6.056e-10	2.38588e-09	3
Aifm2	0.083861	0.737416	6.78916e-10	2.66035e-09	3
9330160F10Rik	0.0565113	0.888875	1.24704e-09	4.78239e-09	3
Rem2	0.111184	0.629809	1.2569e-09	4.81458e-09	3
Crygn	0.0587737	0.869151	1.30314e-09	4.98444e-09	3
Jrkl	0.155193	0.527239	1.35562e-09	5.18062e-09	3
Micu3	0.16213	0.512665	1.67842e-09	6.37345e-09	3
Rnd1	0.0580303	0.872668	1.68207e-09	6.38543e-09	3
Acot2	0.14871	0.536167	1.78221e-09	6.74609e-09	3
Trak1	0.11754	0.593174	3.20526e-09	1.18927e-08	3
Smim5	0.0936548	0.890806	3.25838e-09	1.20762e-08	3
Gm6297	0.0421329	1.00714	3.3745e-09	1.24924e-08	3
Slc39a13	0.131113	0.560065	3.40166e-09	1.25859e-08	3
Rgs7bp	0.0463517	0.977121	3.96588e-09	1.45953e-08	3
Slc46a2	0.0298438	1.19892	4.61801e-09	1.68911e-08	3
Myl6b	0.122183	0.575407	4.66287e-09	1.70409e-08	3
Zfp827	0.135205	0.557586	5.05875e-09	1.84058e-08	3
Slc24a3	0.0299985	1.19142	5.17462e-09	1.88169e-08	3
Rassf4	0.108973	0.648127	5.94542e-09	2.15304e-08	3
B230208H11Rik	0.055326	0.871248	6.10675e-09	2.20842e-08	3
Whamm	0.0799322	0.706982	6.84692e-09	2.46726e-08	3
Dtna	0.0449753	0.96442	7.19656e-09	2.58615e-08	3
Atf6	0.140921	0.526884	7.85838e-09	2.81397e-08	3
Kctd9	0.146196	0.516662	8.09751e-09	2.89565e-08	3
Bicd1	0.154499	0.502328	8.11413e-09	2.90081e-08	3
4930444M15Rik	0.0307272	1.15501	9.25713e-09	3.29687e-08	3
Htra1	0.0458106	0.938319	9.39235e-09	3.34321e-08	3
Rora	0.109402	0.595789	9.6529e-09	3.43223e-08	3
Pax6	0.0431803	1.00037	1.12824e-08	3.99002e-08	3
Ddhd1	0.0894775	0.656367	1.17725e-08	4.15662e-08	3
Mybpc1	0.0346404	1.18741	1.2299e-08	4.32739e-08	3
Gm4285	0.061817	0.792147	1.27113e-08	4.47125e-08	3
Tbc1d8	0.0541372	0.843748	1.53874e-08	5.38662e-08	3
Klk14	0.0311707	1.126	1.61283e-08	5.63695e-08	3
Npl	0.154032	0.534186	1.6335e-08	5.70466e-08	3
Lpcat4	0.118394	0.562449	1.69616e-08	5.9172e-08	3
Cdkn1a	0.162121	0.751633	1.70443e-08	5.94444e-08	3
Prickle3	0.0834532	0.672346	1.71789e-08	5.98662e-08	3
Tgm2	0.150376	0.611216	1.79025e-08	6.23219e-08	3
Kremen1	0.0717228	0.725219	1.83834e-08	6.38802e-08	3
Slc4a4	0.104262	0.597984	1.90387e-08	6.61019e-08	3
Tceal7	0.0399614	0.979543	2.04175e-08	7.06834e-08	3
Stap2	0.120653	0.552668	2.18306e-08	7.53174e-08	3
Cobll1	0.113433	0.59225	2.19924e-08	7.58355e-08	3
Gm14419	0.0873527	0.651562	2.21033e-08	7.6198e-08	3
Usp32	0.142257	0.507238	2.32293e-08	7.98282e-08	3
RP23-198F11.3	0.0437893	0.929625	2.33503e-08	8.0223e-08	3
Elf4	0.0480594	0.885209	2.35858e-08	8.09899e-08	3
Eln	0.0699766	0.851843	2.37342e-08	8.14783e-08	3
BC029214	0.132797	0.524394	2.45267e-08	8.40449e-08	3
Ghdc	0.119356	0.55274	2.58612e-08	8.83872e-08	3
Gm26564	0.0497428	0.861156	3.16765e-08	1.07396e-07	3
Cmbl	0.0717837	0.712238	3.1837e-08	1.07912e-07	3
Aldoc	0.118847	0.549388	3.73953e-08	1.26198e-07	3
2310015A10Rik	0.104215	0.584303	3.94532e-08	1.32734e-07	3
Pld2	0.056736	0.797085	4.1583e-08	1.39613e-07	3
Ccbl1	0.102477	0.588218	4.18326e-08	1.40415e-07	3
Smad9	0.0634635	0.751146	4.34573e-08	1.45682e-07	3
Tbxa2r	0.096204	0.626716	4.4263e-08	1.48066e-07	3
Brsk1	0.0652994	0.736969	4.94888e-08	1.64766e-07	3
Pdk2	0.0964789	0.631293	5.12737e-08	1.70406e-07	3
Plpp7	0.0841536	0.645317	5.33034e-08	1.76973e-07	3
Tab3	0.131693	0.510117	6.49045e-08	2.13921e-07	3
Fam161b	0.0580795	0.774644	6.76036e-08	2.22538e-07	3
Zbtb42	0.0555993	0.792173	6.79734e-08	2.23587e-07	3
Spink2	0.0434667	0.899318	7.00409e-08	2.29984e-07	3
Acacb	0.0458585	0.873353	7.28836e-08	2.39079e-07	3
Lefty2	0.288532	0.763455	7.39162e-08	2.42225e-07	3
Prob1	0.0282516	1.12666	7.40138e-08	2.42484e-07	3
Slc35g2	0.0382141	0.958194	7.84977e-08	2.56662e-07	3
Micall1	0.0951131	0.597483	8.1458e-08	2.65943e-07	3
Rarres1	0.0325588	1.03812	8.85017e-08	2.87795e-07	3
Them7	0.0329727	1.02801	9.65679e-08	3.13008e-07	3
Trp53inp1	0.0960096	0.622517	9.7527e-08	3.15814e-07	3
Mief2	0.127637	0.510537	1.00866e-07	3.25824e-07	3
Celsr1	0.0735728	0.675528	1.04601e-07	3.37141e-07	3
Fgf12	0.033736	1.0555	1.05272e-07	3.39139e-07	3
Ccpg1	0.0728	0.677645	1.11672e-07	3.58436e-07	3
1700088E04Rik	0.0706508	0.687426	1.15058e-07	3.68854e-07	3
Nkx2-6	0.0767573	0.827825	1.21482e-07	3.88595e-07	3
Nudt7	0.0995964	0.571496	1.48104e-07	4.70088e-07	3
Arhgef28	0.0561761	0.766553	1.67308e-07	5.29125e-07	3
Rab40b	0.02874	1.07983	1.83464e-07	5.78129e-07	3
Qprt	0.0790225	0.636608	1.97152e-07	6.1948e-07	3
Dennd1b	0.099999	0.563594	2.05748e-07	6.45409e-07	3
Nr3c1	0.0687015	0.695513	2.07196e-07	6.49638e-07	3
Hrasls	0.024418	1.16462	2.46967e-07	7.68966e-07	3
Atg16l2	0.0918344	0.584451	2.49554e-07	7.75964e-07	3
Zbtb7b	0.0286495	1.06607	2.67654e-07	8.30671e-07	3
Gm15491	0.0797956	0.625397	2.78482e-07	8.61424e-07	3
Corin	0.0586779	0.808957	2.88558e-07	8.90914e-07	3
Sh3gl3	0.116228	0.516807	2.89766e-07	8.94011e-07	3
Ulk3	0.0592262	0.727304	2.93945e-07	9.06268e-07	3
Ostm1	0.108714	0.532586	3.0057e-07	9.26257e-07	3
Slc35f1	0.0304582	1.02532	3.16874e-07	9.74901e-07	3
Gm17484	0.0336792	0.972174	3.19071e-07	9.81199e-07	3
Pex1	0.113438	0.519859	3.21577e-07	9.88675e-07	3
Elmo3	0.026609	1.09847	3.39783e-07	1.04148e-06	3
Yjefn3	0.0641215	0.693416	3.52109e-07	1.07876e-06	3
Rom1	0.1105	0.523998	3.71105e-07	1.13273e-06	3
A430046D13Rik	0.0534691	0.757993	3.95877e-07	1.20433e-06	3
Rarres2	0.168008	0.535188	3.97223e-07	1.20767e-06	3
Gm7694	0.0501394	0.783073	4.02594e-07	1.22315e-06	3
Suox	0.0818381	0.606177	4.50324e-07	1.35998e-06	3
Dmd	0.080814	0.608576	4.82299e-07	1.45287e-06	3
Kcnip3	0.113608	0.510474	5.07601e-07	1.5242e-06	3
B3gnt8	0.0718271	0.644887	5.10374e-07	1.53182e-06	3
Il1r1	0.0298927	1.03385	5.6614e-07	1.69416e-06	3
Art1	0.0270495	1.06524	5.87437e-07	1.7543e-06	3
Slc12a6	0.093968	0.558693	5.97339e-07	1.78305e-06	3
Nap1l5	0.046625	0.799125	6.23897e-07	1.85853e-06	3
Nipal3	0.0412032	0.853641	6.38118e-07	1.89937e-06	3
Thnsl1	0.102035	0.533533	6.62922e-07	1.96897e-06	3
Cilp2	0.0273716	1.05256	6.73989e-07	2.00003e-06	3
Agtr1a	0.0414079	0.839937	8.32307e-07	2.44881e-06	3
Ankrd29	0.0643203	0.667571	8.84691e-07	2.59479e-06	3
Proca1	0.0438192	0.809108	1.01039e-06	2.94048e-06	3
2210404O09Rik	0.0784925	0.599532	1.01305e-06	2.94755e-06	3
Tspyl5	0.0752393	0.612121	1.03457e-06	3.00484e-06	3
Nhsl1	0.10144	0.525392	1.0445e-06	3.03034e-06	3
Gm4349	0.062864	0.667684	1.17035e-06	3.38127e-06	3
Hspa1a	0.036245	0.884575	1.26337e-06	3.63802e-06	3
Mcam	0.0623437	0.681611	1.3301e-06	3.8201e-06	3
Acss2	0.0760024	0.600429	1.45117e-06	4.14516e-06	3
Dip2a	0.0654281	0.645596	1.59753e-06	4.5484e-06	3
Arhgef4	0.0480961	0.754165	1.70218e-06	4.83481e-06	3
Klhl28	0.0795592	0.582516	1.70653e-06	4.84507e-06	3
Gm43050	0.0767958	0.633396	1.94182e-06	5.48581e-06	3
Lrch1	0.0651489	0.639777	2.07194e-06	5.82834e-06	3
Gm684	0.0367531	0.861114	2.2572e-06	6.33455e-06	3
Padi3	0.0352715	0.87431	2.28095e-06	6.39709e-06	3
Pim2	0.0689256	0.617745	2.38642e-06	6.67292e-06	3
Polm	0.0568717	0.681407	2.40872e-06	6.72994e-06	3
Nrgn	0.101489	0.565582	2.46144e-06	6.87223e-06	3
Bhlhe40	0.0412901	0.802359	2.49896e-06	6.97276e-06	3
Igfbp7	0.15188	0.598089	2.69832e-06	7.50035e-06	3
Lmcd1	0.0445302	0.841523	3.07415e-06	8.49647e-06	3
Camta2	0.0767103	0.574074	3.61837e-06	9.91089e-06	3
Sptbn4	0.0295054	0.936585	3.88276e-06	1.05865e-05	3
Rgs9bp	0.0330155	0.87709	4.49581e-06	1.21896e-05	3
Heatr5b	0.0788261	0.557761	5.00038e-06	1.35019e-05	3
Tle2	0.0595564	0.648432	5.65906e-06	1.52023e-05	3
Fam46b	0.0385683	0.799036	5.83595e-06	1.56487e-05	3
Spred3	0.049634	0.69928	6.2481e-06	1.67129e-05	3
Phxr4	0.0953205	0.500949	6.28219e-06	1.67939e-05	3
Pdgfd	0.0685764	0.590378	6.74659e-06	1.79768e-05	3
Rph3al	0.0328573	0.862026	7.2609e-06	1.92495e-05	3
Guca1a	0.0343489	0.838509	7.43876e-06	1.96774e-05	3
Wbscr17	0.0298982	0.899736	7.70847e-06	2.03416e-05	3
Saxo2	0.038098	0.793624	8.0657e-06	2.12459e-05	3
Rin2	0.0810803	0.535794	8.56878e-06	2.24943e-05	3
Epm2a	0.0298272	0.887624	1.03286e-05	2.68724e-05	3
Adgrb2	0.0440515	0.722151	1.21211e-05	3.13745e-05	3
Lama2	0.0644584	0.602823	1.39803e-05	3.59389e-05	3
Gsap	0.0216722	1.02949	1.49353e-05	3.82887e-05	3
Gnaz	0.0608298	0.641438	1.56967e-05	4.01623e-05	3
Tom1l2	0.0601539	0.603588	1.64467e-05	4.19914e-05	3
Syde2	0.0704648	0.553425	1.84412e-05	4.68742e-05	3
Nphp4	0.0372054	0.766944	1.88227e-05	4.7742e-05	3
Dnajc28	0.0357319	0.783325	1.89712e-05	4.8091e-05	3
Cpeb3	0.0227328	0.98846	1.98504e-05	5.0184e-05	3
Wipf3	0.0328996	0.814923	1.98806e-05	5.0241e-05	3
Lims2	0.0327606	0.816465	2.00723e-05	5.06669e-05	3
AI464131	0.0399805	0.735802	2.04128e-05	5.14573e-05	3
Abcg1	0.0452108	0.700472	2.12836e-05	5.35392e-05	3
Eml5	0.035564	0.777868	2.22959e-05	5.59465e-05	3
Abca3	0.0376456	0.754258	2.28918e-05	5.7343e-05	3
4632404H12Rik	0.0621756	0.583057	2.29343e-05	5.74386e-05	3
Dmxl2	0.0795752	0.513177	2.37785e-05	5.93942e-05	3
Snap25	0.0231397	0.964577	2.60403e-05	6.46625e-05	3
Nupr1l	0.0480337	0.660305	2.6351e-05	6.53598e-05	3
Ptpn21	0.0643216	0.568185	2.68094e-05	6.64215e-05	3
Mcf2l	0.0314218	0.819386	2.77378e-05	6.86311e-05	3
Hsd3b6	0.124474	0.754895	2.81814e-05	6.97023e-05	3
Elavl4	0.0631911	0.589674	2.92189e-05	7.21191e-05	3
Rtn4ip1	0.0772434	0.512962	3.1546e-05	7.76294e-05	3
Gm15441	0.0253577	0.906994	3.3058e-05	8.11525e-05	3
C330021F23Rik	0.0535287	0.615093	3.4738e-05	8.50698e-05	3
Gm26532	0.0290624	0.844433	3.47445e-05	8.507e-05	3
Slitrk4	0.028328	0.853185	3.51073e-05	8.58941e-05	3
Slc8b1	0.0530991	0.61692	3.54561e-05	8.66829e-05	3
Sytl4	0.0314062	0.807922	3.56955e-05	8.72194e-05	3
Spata1	0.0730089	0.52309	3.71072e-05	9.05005e-05	3
Tnip2	0.0326798	0.790816	3.80961e-05	9.27917e-05	3
Arhgef3	0.0311518	0.804923	4.09309e-05	9.93279e-05	3
Gfod1	0.0266863	0.868397	4.41199e-05	0.000106653	3
Fzd9	0.0286101	0.836244	4.52864e-05	0.000109312	3
Rab11fip5	0.0253883	0.887656	4.79063e-05	0.000115275	3
Pcdh17	0.101704	0.580185	4.96639e-05	0.000119155	3
Tapbp	0.0760773	0.503631	4.98236e-05	0.000119517	3
Pafah2	0.0535069	0.600554	5.26848e-05	0.000125897	3
Slc2a12	0.0730001	0.561119	5.42931e-05	0.000129504	3
Ptprt	0.0268342	0.853557	5.60815e-05	0.000133479	3
Smc2os	0.0419477	0.677153	5.69629e-05	0.000135528	3
Gm26631	0.0455189	0.643653	6.58711e-05	0.000155427	3
Itga3	0.0691412	0.519253	6.74419e-05	0.000158991	3
Gm19412	0.0521785	0.599199	6.77766e-05	0.000159751	3
Maob	0.0433642	0.657679	6.95142e-05	0.000163553	3
Tnfaip3	0.0204287	0.97064	7.02896e-05	0.000165171	3
Tgfa	0.0270239	0.836426	7.34523e-05	0.000172171	3
Rasgef1b	0.0590879	0.570358	7.51513e-05	0.000175934	3
Pnmal2	0.0351842	0.738084	7.77096e-05	0.000181696	3
Erc2	0.0388263	0.68968	8.06522e-05	0.000188174	3
Nap1l3	0.0618543	0.543057	8.18317e-05	0.000190824	3
Prkar1b	0.0367641	0.708572	8.20176e-05	0.000191224	3
1700008O03Rik	0.0217998	0.926592	8.5444e-05	0.000198683	3
Gm26534	0.0244897	0.871124	8.9637e-05	0.000207991	3
Gm7160	0.0254414	0.852158	8.97968e-05	0.000208325	3
Radil	0.0487278	0.609496	9.04743e-05	0.000209823	3
Tmem62	0.0341693	0.722787	0.00010842	0.00024924	3
Gm26885	0.0351513	0.709023	0.000116409	0.000267185	3
Lonrf2	0.0274418	0.80268	0.000123344	0.000282164	3
Synj2	0.0314598	0.74785	0.000123399	0.000282241	3
Gm10643	0.0251111	0.840374	0.00012344	0.000282287	3
2600006K01Rik	0.0354171	0.72678	0.000138553	0.000314492	3
Slc46a3	0.0374095	0.677576	0.000142551	0.000322787	3
Adamtsl1	0.0537946	0.610243	0.000144858	0.000327614	3
Hivep2	0.0521452	0.562545	0.000181167	0.000404782	3
Lrrn2	0.0382701	0.65278	0.0002074	0.000459485	3
D230017M19Rik	0.0325382	0.703591	0.000233566	0.000514244	3
Fhl4	0.0269216	0.775424	0.000234735	0.000516471	3
Mreg	0.0365915	0.658893	0.000251461	0.000550782	3
Jdp2	0.0324219	0.701052	0.000251762	0.00055135	3
B3galt4	0.0599398	0.511981	0.000252808	0.000553546	3
Fam71e1	0.0335135	0.691559	0.000262042	0.000572526	3
Rasl2-9	0.0197061	0.902167	0.000271617	0.000592262	3
Ppp3cc	0.0519901	0.547339	0.000273576	0.000596039	3
0610038B21Rik	0.0374934	0.642973	0.000296679	0.000642535	3
Ppp1r36	0.0269709	0.758834	0.000375064	0.000801459	3
Gm10244	0.0266732	0.752384	0.00037673	0.000804495	3
Slc22a1	0.0244792	0.786385	0.000377268	0.000805513	3
Krt1	0.0347977	0.654404	0.000390953	0.000833647	3
Abca4	0.0246453	0.774263	0.00044086	0.000934906	3
Gm42469	0.0517919	0.52516	0.000487282	0.00102738	3
Gm12758	0.0444369	0.566694	0.000499253	0.00105126	3
Kif1a	0.0327256	0.660603	0.000519058	0.00108965	3
E130102H24Rik	0.0206754	0.836612	0.000537647	0.00112579	3
Abca2	0.0305224	0.681717	0.000547779	0.00114548	3
Arhgap26	0.0338287	0.645888	0.000556399	0.00116265	3
Crtac1	0.0208056	0.82332	0.000611714	0.00127115	3
Slc25a42	0.0289475	0.694801	0.000612165	0.00127189	3
Syngr3	0.019909	0.83805	0.000650836	0.0013484	3
Gm12454	0.0251135	0.738308	0.000704621	0.00145204	3
Slc13a4	0.032137	0.650177	0.000708105	0.0014583	3
Gm26606	0.0197469	0.827275	0.000814784	0.00166339	3
Gcnt2	0.047266	0.527274	0.000823017	0.00167942	3
Ccdc74a	0.0427017	0.553915	0.000876428	0.00177983	3
Kcnj12	0.0381734	0.582662	0.000919655	0.00186128	3
Tex2	0.0483586	0.515812	0.000929298	0.00188022	3
Gfra3	0.0403737	0.564905	0.000940054	0.00190022	3
Cfap126	0.019374	0.821904	0.000963636	0.0019452	3
Hsd3b1	0.0208167	0.798913	0.00102033	0.00205081	3
Per2	0.0195377	0.80924	0.00109259	0.00218569	3
Cd27	0.0354598	0.594418	0.0011193	0.00223605	3
Cacnb1	0.0310623	0.63426	0.00115516	0.00230279	3
P4ha3	0.0245299	0.715832	0.00115754	0.00230718	3
1010001B22Rik	0.044074	0.531464	0.00116025	0.00231223	3
2810029C07Rik	0.0218611	0.756977	0.0012028	0.00238869	3
Rsph1	0.0335354	0.598871	0.00141151	0.00277421	3
Tmem8b	0.0440726	0.520272	0.00143373	0.00281493	3
Mgat4a	0.0321737	0.606413	0.00154923	0.00302767	3
Gm26981	0.0426776	0.522187	0.0016422	0.0031951	3
Lefty1	0.0423167	0.645534	0.00169961	0.00330141	3
6330562C20Rik	0.036591	0.561759	0.00173645	0.00336799	3
[truncated: 14,564 more rows]
