# Supplementary material for: Single cell multi-omic analysis identifies a Tbx1-dependent multilineage primed population in murine cardiopharyngeal mesoderm
Source: Nat Commun. 2021 Nov 17;12:6645. doi: 10.1038/s41467-021-26966-6 (PMC8599455; doi:10.1038/s41467-021-26966-6)
Supplement: Supplementary file 5 — Supplementary Data 2 [file 41467_2021_26966_MOESM5_ESM.xlsx]

## Sheet: STable2
Supplementary Data 2. Marker genes of cell clusters in Mesp1Cre Ctrl and Tbx1Cre Ctrl dataset
Gene	p-value	Average Fold Change(log2)	The percentage of cells where the feature is detected in the Cluster	The percentage of cells where the feature is detected in all other clusters	adjustive p-value	Cluster
Lum	0	0.973469	0.766	0.595	0	0
Sfrp1	0	0.778368	0.973	0.758	0	0
Plpp3	0	0.747914	0.893	0.741	0	0
Col3a1	0	0.621277	0.941	0.673	0	0
Ebf1	0	0.618096	0.944	0.772	0	0
Marcks	0	0.547745	0.999	0.98	0	0
Cxcl12	0	0.529585	0.92	0.769	0	0
Col26a1	0	0.519453	0.958	0.803	0	0
Col9a1	0	0.513491	0.874	0.652	0	0
Tgfbi	0	0.485783	0.814	0.637	0	0
Nnat	0	0.384147	0.999	0.972	0	0
Ptn	1.15263e-294	0.510988	0.979	0.849	2.30525e-291	0
Foxd1	3.871e-273	0.480633	0.735	0.599	7.742e-270	0
Tmem119	2.26308e-256	0.374618	0.744	0.566	4.52617e-253	0
Fst	3.31812e-256	0.589468	0.794	0.608	6.63624e-253	0
Maged2	4.11813e-252	0.440535	0.968	0.881	8.23626e-249	0
Col2a1	3.32788e-241	0.32281	0.861	0.738	6.65576e-238	0
Nr2f2	2.33062e-232	0.392576	0.931	0.79	4.66123e-229	0
Foxc2	6.03335e-221	0.43237	0.728	0.602	1.20667e-217	0
Pdlim4	1.25991e-215	0.42894	0.837	0.686	2.51982e-212	0
Mfap4	5.90251e-211	0.374676	0.923	0.798	1.1805e-207	0
Sox9	2.83377e-209	0.374137	0.781	0.611	5.66754e-206	0
Serpinf1	2.56588e-192	0.324442	0.819	0.66	5.13176e-189	0
Tpm2	3.58105e-185	0.345596	0.911	0.819	7.1621e-182	0
Col23a1	7.46145e-176	0.331079	0.683	0.602	1.49229e-172	0
Tbx18	6.47752e-173	0.386437	0.586	0.432	1.2955e-169	0
Twist1	1.81537e-172	0.272053	0.819	0.692	3.63074e-169	0
Cdh11	1.90626e-170	0.294748	0.865	0.724	3.81252e-167	0
Pdgfrb	1.6227e-167	0.284684	0.682	0.552	3.2454e-164	0
Ebf2	2.23433e-167	0.293407	0.702	0.595	4.46866e-164	0
Lpar1	2.21293e-157	0.290078	0.802	0.664	4.42586e-154	0
Vcan	1.26684e-151	0.299905	0.901	0.757	2.53368e-148	0
Hsd11b2	8.24232e-145	0.294983	0.8	0.68	1.64846e-141	0
Bgn	5.09901e-140	0.305201	0.681	0.631	1.0198e-136	0
Crispld1	7.5517e-128	0.251946	0.654	0.561	1.51034e-124	0
Lmo4	3.25844e-125	0.331661	0.914	0.876	6.51688e-122	0
Ntrk2	8.55871e-119	0.280426	0.618	0.554	1.71174e-115	0
Nr2f1	2.0205e-115	0.318379	0.669	0.532	4.04101e-112	0
Nrp1	1.61671e-103	0.257797	0.631	0.523	3.23342e-100	0
Six1	5.42872e-102	0.255243	0.773	0.74	1.08574e-98	0
Cyp26a1	3.29692e-94	0.289554	0.549	0.503	6.59384e-91	0
Nbl1	2.38239e-35	0.299296	0.514	0.572	4.76477e-32	0
Meox1	3.16437e-31	0.30593	0.479	0.495	6.32875e-28	0
Twist11	0	0.635666	0.97	0.696	0	1
Prrx1	7.22919e-300	0.667377	0.943	0.583	1.44584e-296	1
Igf1	3.58308e-257	0.547912	0.832	0.454	7.16615e-254	1
Fst1	6.89086e-251	0.623047	0.922	0.625	1.37817e-247	1
Gas1	1.6488e-250	0.623297	0.928	0.614	3.2976e-247	1
Nrsn1	4.53186e-231	0.315269	0.745	0.414	9.06372e-228	1
Gap43	2.48655e-224	0.478579	0.949	0.619	4.97311e-221	1
Tmem132c	5.5133e-204	0.301608	0.809	0.465	1.10266e-200	1
Ptx3	1.73537e-201	0.316844	0.675	0.34	3.47073e-198	1
Nkd1	2.35482e-181	0.507933	0.879	0.57	4.70965e-178	1
Crym	1.24822e-177	0.346762	0.792	0.531	2.49644e-174	1
Igfbp4	1.681e-177	0.425714	0.998	0.972	3.36201e-174	1
Tnfaip6	9.77115e-176	0.302655	0.771	0.495	1.95423e-172	1
Nr2f11	3.96579e-173	0.430991	0.889	0.528	7.93158e-170	1
Mogat2	2.80038e-164	0.337287	0.862	0.59	5.60076e-161	1
Parm1	2.44934e-159	0.289865	0.867	0.593	4.89867e-156	1
Serpinf11	4.70046e-156	0.373799	0.907	0.677	9.40092e-153	1
Tgfbi1	3.22873e-153	0.317542	0.903	0.657	6.45746e-150	1
Ptn1	3.3481e-152	0.474488	0.996	0.87	6.69621e-149	1
Igdcc3	6.21389e-148	0.371046	0.966	0.799	1.24278e-144	1
Msx1	1.2153e-146	0.441073	0.696	0.337	2.4306e-143	1
Snai1	9.16122e-140	0.347613	0.849	0.611	1.83224e-136	1
Zic1	1.03015e-139	0.35078	0.632	0.396	2.06031e-136	1
Crabp1	5.27066e-138	0.410147	0.954	0.792	1.05413e-134	1
Lmo41	1.6862e-137	0.437773	0.987	0.874	3.37241e-134	1
Gja1	1.72333e-135	0.376879	0.938	0.698	3.44667e-132	1
Lpar11	1.33434e-134	0.370605	0.911	0.675	2.66867e-131	1
Six11	5.15246e-128	0.286476	0.914	0.728	1.03049e-124	1
Marcks1	3.65175e-123	0.326512	1	0.983	7.30349e-120	1
Colec12	2.57374e-122	0.30444	0.884	0.642	5.14748e-119	1
Pgm2	2.14394e-103	0.254496	0.903	0.662	4.28789e-100	1
Flrt3	6.22912e-88	0.27249	0.788	0.519	1.24582e-84	1
Id1	2.00314e-75	0.405149	0.941	0.844	4.00628e-72	1
Prrx2	1.10841e-59	0.267173	0.974	0.895	2.21682e-56	1
Hlx	0	0.579636	0.842	0.233	0	2
Kcnj12	0	0.291446	0.774	0.239	0	2
Tcf21	2.56633e-288	0.727678	0.865	0.318	5.13265e-285	2
Edn1	7.90606e-274	0.637175	0.81	0.266	1.58121e-270	2
Gng11	1.28994e-273	0.87591	0.973	0.69	2.57987e-270	2
Msc	5.31938e-268	0.370224	0.718	0.136	1.06388e-264	2
Lef1	2.15307e-212	0.787197	0.831	0.463	4.30613e-209	2
Cadm1	1.60547e-208	0.723774	0.958	0.802	3.21094e-205	2
Isl1	1.56509e-192	0.570608	0.897	0.541	3.13018e-189	2
Lhx2	1.71303e-192	0.699272	0.725	0.265	3.42606e-189	2
Ppp1r14a	4.35012e-188	0.484298	0.879	0.469	8.70024e-185	2
Tshz2	8.47928e-182	0.513586	0.94	0.636	1.69586e-178	2
Id2	1.29473e-176	0.75449	0.995	0.898	2.58946e-173	2
Capn6	4.4278e-174	0.501196	0.837	0.386	8.8556e-171	2
Tlx1	2.18149e-171	0.71058	0.695	0.268	4.36298e-168	2
Gm266	5.7821e-167	0.530949	0.922	0.662	1.15642e-163	2
Col25a1	3.18057e-166	0.49602	0.687	0.237	6.36113e-163	2
Nkain4	8.45411e-165	0.363763	0.726	0.262	1.69082e-161	2
Tcf7	6.45685e-163	0.310792	0.78	0.417	1.29137e-159	2
1110032F04Rik	3.93007e-153	0.255097	0.635	0.179	7.86014e-150	2
Hopx	8.82416e-150	0.287865	0.803	0.464	1.76483e-146	2
Dusp6	5.84663e-139	0.472572	0.87	0.587	1.16933e-135	2
Tbx1	1.74226e-128	0.448256	0.918	0.76	3.48451e-125	2
Lypd1	1.17257e-127	0.357645	0.663	0.323	2.34515e-124	2
Dlk1	5.48247e-126	0.364583	0.861	0.456	1.09649e-122	2
Nnat1	5.6145e-126	0.48217	0.999	0.977	1.1229e-122	2
Pgf	1.1902e-125	0.316834	0.789	0.408	2.38039e-122	2
Col13a1	3.38695e-121	0.270377	0.699	0.322	6.7739e-118	2
Cdc42ep3	2.53893e-114	0.374752	0.677	0.308	5.07786e-111	2
Lix1	2.83398e-94	0.264354	0.746	0.378	5.66795e-91	2
Elavl2	2.26701e-87	0.277919	0.707	0.406	4.53403e-84	2
Rbp1	2.86256e-86	0.307219	0.969	0.839	5.72511e-83	2
Car14	7.56365e-86	0.327513	0.869	0.632	1.51273e-82	2
Pdgfc	6.8486e-85	0.277211	0.633	0.293	1.36972e-81	2
Spats2l	3.79707e-82	0.257917	0.68	0.326	7.59415e-79	2
Dusp14	2.29025e-68	0.272868	0.601	0.293	4.5805e-65	2
Pcp4	6.52696e-64	0.514079	0.654	0.42	1.30539e-60	2
Pfn2	6.80059e-64	0.321612	0.857	0.727	1.36012e-60	2
Kazald1	8.40836e-61	0.431623	0.596	0.335	1.68167e-57	2
Ckb	2.48732e-60	0.283789	0.785	0.561	4.97463e-57	2
Nrp2	3.70091e-59	0.26975	0.749	0.496	7.40182e-56	2
Plcxd3	1.12017e-53	0.356246	0.514	0.194	2.24034e-50	2
Tpbg	8.04742e-51	0.342786	0.781	0.575	1.60948e-47	2
Fth1	8.83906e-47	0.360396	1	1	1.76781e-43	2
Vsnl1	2.67711e-39	0.258372	0.497	0.179	5.35422e-36	2
Foxf1	0	0.878487	0.904	0.12	0	3
Osr1	0	0.864324	0.855	0.204	0	3
Arg1	0	0.801599	0.959	0.369	0	3
Nkx2-5	0	0.419168	0.974	0.391	0	3
Apela	2.55572e-273	0.33353	0.798	0.184	5.11145e-270	3
Mdk	2.42245e-270	0.451743	1	0.999	4.8449e-267	3
Mif	1.34318e-245	0.336148	1	1	2.68636e-242	3
Dusp9	1.48317e-238	0.661557	0.976	0.584	2.96633e-235	3
Aldh1a2	3.84434e-225	0.484747	0.741	0.079	7.68868e-222	3
Rdh10	1.3567e-196	0.28839	0.896	0.418	2.7134e-193	3
Meis1	3.43272e-177	0.462352	0.912	0.466	6.86544e-174	3
Runx1t1	8.5394e-171	0.524684	0.885	0.422	1.70788e-167	3
Bmp4	1.19501e-162	0.559624	0.918	0.443	2.39003e-159	3
Ldhb	1.51876e-161	0.463286	0.967	0.674	3.03753e-158	3
Foxp1	1.34853e-159	0.456109	0.976	0.775	2.69706e-156	3
Lix11	5.01678e-158	0.299067	0.897	0.363	1.00336e-154	3
Krt18	9.17721e-157	0.316875	0.94	0.426	1.83544e-153	3
Hoxb4	7.60652e-130	0.351996	0.714	0.203	1.5213e-126	3
Ngfrap1	9.04782e-130	0.398658	1	0.998	1.80956e-126	3
Sox11	4.39013e-128	0.393327	1	0.968	8.78026e-125	3
Tubb2b	1.08894e-124	0.40911	0.9	0.543	2.17788e-121	3
Hsd11b21	3.05502e-122	0.421136	0.938	0.689	6.11003e-119	3
Twist2	2.2976e-121	0.313838	0.933	0.545	4.59519e-118	3
Tgfb2	3.00602e-120	0.282141	0.896	0.402	6.01203e-117	3
Gata6	2.5085e-116	0.381541	0.771	0.29	5.01701e-113	3
Bex1	1.96713e-107	0.309384	0.979	0.727	3.93426e-104	3
Ptch1	3.65943e-107	0.372162	0.828	0.52	7.31886e-104	3
Plagl1	6.17699e-107	0.288617	0.815	0.346	1.2354e-103	3
Pbx1	7.00169e-98	0.326921	0.99	0.857	1.40034e-94	3
Chd3	1.09994e-94	0.316054	0.857	0.533	2.19988e-91	3
Cd24a	1.11511e-83	0.269662	1	0.984	2.23022e-80	3
Wbp5	3.78565e-82	0.304605	1	0.997	7.5713e-79	3
Tmem158	2.42505e-81	0.560786	0.717	0.383	4.8501e-78	3
Tspan12	7.34045e-80	0.259949	0.966	0.637	1.46809e-76	3
Odc1	5.10952e-76	0.294761	0.995	0.912	1.0219e-72	3
Tbx5	1.54642e-75	0.380283	0.606	0.093	3.09285e-72	3
Fabp5	4.59332e-71	0.262623	0.995	0.968	9.18665e-68	3
Gsta4	1.10586e-70	0.262785	0.922	0.631	2.21172e-67	3
Fam213a	1.34653e-66	0.267211	0.87	0.622	2.69306e-63	3
Bex4	1.82843e-62	0.285233	0.953	0.761	3.65687e-59	3
Ccnd1	8.57941e-55	0.260863	0.932	0.778	1.71588e-51	3
Meis2	2.65684e-53	0.267557	0.971	0.81	5.31368e-50	3
Sox4	9.07259e-51	0.27611	0.982	0.943	1.81452e-47	3
Ndn	1.95279e-49	0.310431	0.946	0.853	3.90557e-46	3
Id21	1.56593e-42	0.284579	0.997	0.898	3.13186e-39	3
Ccnd2	3.99154e-42	0.38866	0.974	0.934	7.98309e-39	3
Fdps	2.64186e-35	0.291379	0.894	0.716	5.28372e-32	3
Wnt2	3.74364e-34	0.492573	0.543	0.142	7.48727e-31	3
Arl4a	2.81074e-23	0.320477	0.618	0.349	5.62147e-20	3
Cxcl13	9.47433e-08	0.269977	0.346	0.08	0.000189487	3
Dlk11	0	1.54993	0.989	0.459	0	4
3632451O06Rik	1.7344e-268	1.02388	0.932	0.329	3.4688e-265	4
Hand2	1.39272e-264	0.645363	0.91	0.314	2.78544e-261	4
Tnni1	2.52592e-252	0.690232	0.963	0.345	5.05185e-249	4
Ngfrap11	5.34574e-228	0.758307	1	0.998	1.06915e-224	4
Efhd2	1.43278e-211	0.635908	0.96	0.551	2.86556e-208	4
Mtus2	3.80021e-202	0.416707	0.831	0.35	7.60041e-199	4
Rgs5	1.14506e-199	0.496913	0.824	0.29	2.29012e-196	4
Meg3	7.59484e-192	0.84468	0.988	0.827	1.51897e-188	4
Kazald11	1.58579e-185	0.472391	0.82	0.327	3.17159e-182	4
Lrrn4	3.86211e-178	0.279168	0.687	0.199	7.72421e-175	4
Meis11	2.46699e-168	0.549023	0.932	0.478	4.93399e-165	4
Wbp51	5.82471e-160	0.564244	1	0.997	1.16494e-156	4
Tlx11	2.41432e-157	0.314491	0.789	0.274	4.82863e-154	4
Mpped2	1.71138e-152	0.51686	0.924	0.552	3.42276e-149	4
Pdlim3	2.60035e-151	0.275835	0.735	0.272	5.2007e-148	4
Nkx2-6	1.75062e-141	0.297437	0.807	0.398	3.50125e-138	4
Peg3	3.73561e-141	0.542342	0.997	0.93	7.47123e-138	4
Bmp41	1.27059e-137	0.546881	0.906	0.458	2.54119e-134	4
Gyg	1.39317e-133	0.492224	0.935	0.664	2.78635e-130	4
Asb4	7.83001e-130	0.561229	0.884	0.486	1.566e-126	4
Hoxb3os	1.04702e-123	0.289005	0.862	0.463	2.09403e-120	4
Des	2.30261e-118	0.427151	0.93	0.525	4.60523e-115	4
Fn1	3.50874e-114	0.516967	0.977	0.851	7.01748e-111	4
Isl11	2.55851e-111	0.477952	0.94	0.549	5.11702e-108	4
Mylk3	1.48818e-109	0.398684	0.707	0.251	2.97637e-106	4
Gata5	1.79518e-108	0.359097	0.707	0.214	3.59036e-105	4
Bambi	3.55189e-108	0.531731	0.885	0.569	7.10378e-105	4
Tpm1	3.82216e-108	0.279203	0.983	0.937	7.64432e-105	4
Tmem108	7.45566e-107	0.522786	0.793	0.466	1.49113e-103	4
Smtnl2	1.05019e-104	0.271995	0.8	0.395	2.10038e-101	4
Slc2a3	3.57384e-104	0.381852	0.786	0.4	7.14769e-101	4
Pmp22	7.67125e-103	0.539357	0.807	0.442	1.53425e-99	4
Mef2c	8.53409e-103	0.50856	0.893	0.462	1.70682e-99	4
Dok4	1.79285e-102	0.314026	0.768	0.387	3.5857e-99	4
Krt181	3.26809e-94	0.488274	0.836	0.449	6.53617e-91	4
Tgfb21	7.44136e-94	0.361493	0.845	0.42	1.48827e-90	4
Tshz21	2.40585e-93	0.442655	0.929	0.646	4.8117e-90	4
Capn61	1.28172e-90	0.304386	0.83	0.4	2.56344e-87	4
Tnc	1.34359e-87	0.385609	0.672	0.253	2.68719e-84	4
Col9a2	8.32671e-87	0.33353	0.791	0.492	1.66534e-83	4
Ociad2	5.60501e-86	0.254227	0.698	0.293	1.121e-82	4
Cgnl1	1.77608e-85	0.338241	0.724	0.335	3.55216e-82	4
Id11	1.78035e-83	0.413143	0.983	0.846	3.56069e-80	4
Lix12	2.67589e-81	0.373314	0.762	0.389	5.35179e-78	4
Ccnd21	1.90977e-79	0.409734	0.998	0.934	3.81954e-76	4
Col18a1	1.747e-78	0.305398	0.915	0.6	3.494e-75	4
Fhl1	1.83358e-78	0.274132	0.867	0.519	3.66716e-75	4
Meis21	6.492e-73	0.34166	0.972	0.815	1.2984e-69	4
Bex11	8.02589e-73	0.351809	0.946	0.737	1.60518e-69	4
Gata61	2.51331e-72	0.299153	0.709	0.309	5.02661e-69	4
Alx1	3.74064e-68	0.300172	0.594	0.198	7.48128e-65	4
Runx1t11	4.09924e-66	0.314101	0.794	0.443	8.19849e-63	4
Igf2r	6.54963e-65	0.288021	0.816	0.518	1.30993e-61	4
Zfp503	2.28597e-64	0.292218	0.794	0.482	4.57195e-61	4
Fam213a1	8.41528e-64	0.295944	0.921	0.626	1.68306e-60	4
Peg10	4.27471e-62	0.314701	0.836	0.574	8.54941e-59	4
Hmga2	9.72213e-54	0.282726	0.995	0.974	1.94443e-50	4
Hoxb2	2.81634e-47	0.265604	0.741	0.454	5.63268e-44	4
Msx2	4.04797e-46	0.477984	0.591	0.332	8.09594e-43	4
Id22	1.24354e-44	0.278551	0.989	0.902	2.48708e-41	4
Mest	1.45639e-43	0.282359	1	0.987	2.91278e-40	4
Irx3	1.84535e-43	0.267584	0.901	0.759	3.6907e-40	4
Sparc	2.50509e-42	0.250103	0.932	0.775	5.01019e-39	4
Prrx11	9.56981e-41	0.295347	0.782	0.613	1.91396e-37	4
Msx11	3.12783e-37	0.363653	0.601	0.363	6.25566e-34	4
6330403K07Rik	1.55042e-35	0.272149	0.872	0.683	3.10084e-32	4
Arhgap29	4.14522e-31	0.251269	0.642	0.407	8.29044e-28	4
Ccdc80	6.54665e-29	0.365869	0.506	0.278	1.30933e-25	4
Ppp2r2b	2.10434e-26	0.289906	0.471	0.17	4.20869e-23	4
Hand1	5.86916e-20	0.36537	0.437	0.162	1.17383e-16	4
Dkk1	6.97273e-11	0.299128	0.457	0.276	1.39455e-07	4
Itm2a	7.55622e-08	0.268127	0.763	0.717	0.000151124	4
Col1a1	5.21003e-06	0.25991	0.437	0.299	0.0104201	4
Cldn5	0	2.17975	0.976	0.337	0	5
Emcn	0	1.63194	0.97	0.3	0	5
Egfl7	0	1.62218	0.997	0.641	0	5
Ramp2	0	1.56039	0.99	0.675	0	5
Crip2	0	1.5007	0.995	0.542	0	5
Cd34	0	1.34916	0.952	0.395	0	5
Esam	0	1.33424	0.986	0.236	0	5
Ecscr	0	1.32732	0.957	0.324	0	5
Plvap	0	1.30105	0.952	0.385	0	5
Lmo2	0	1.24719	0.934	0.389	0	5
Icam2	0	1.21898	0.947	0.177	0	5
Ctla2a	0	1.19747	0.83	0.193	0	5
Hapln1	0	1.18934	0.981	0.48	0	5
Vamp5	0	1.15932	0.974	0.501	0	5
Kdr	0	1.15072	0.973	0.305	0	5
Cdh5	0	1.14297	0.894	0.147	0	5
Ipo11	0	1.07696	0.97	0.555	0	5
Rasip1	0	1.06899	0.937	0.218	0	5
Tpm4	0	0.96457	1	0.992	0	5
Gimap6	0	0.947172	0.913	0.219	0	5
Tgfb1	0	0.937812	0.926	0.293	0	5
Hhex	0	0.907928	0.86	0.306	0	5
Clec1b	0	0.88295	0.78	0.101	0	5
Sox17	0	0.879403	0.817	0.16	0	5
Flt1	0	0.855943	0.9	0.306	0	5
Tmem255a	0	0.786329	0.839	0.273	0	5
Calm1	0	0.746055	1	0.999	0	5
Plxnd1	0	0.70632	0.875	0.251	0	5
Grap	0	0.643065	0.862	0.239	0	5
Lyl1	0	0.634414	0.817	0.07	0	5
Flt4	0	0.583138	0.812	0.137	0	5
Stab1	0	0.581556	0.812	0.121	0	5
Pfn1	0	0.571398	1	1	0	5
Lcp1	0	0.553281	0.809	0.176	0	5
Thsd1	0	0.548774	0.795	0.116	0	5
She	0	0.517695	0.772	0.145	0	5
Cd93	0	0.498418	0.703	0.125	0	5
Sox18	0	0.471649	0.751	0.055	0	5
Gimap1	0	0.440827	0.634	0.041	0	5
Myct1	0	0.418819	0.642	0.051	0	5
Exoc3l	0	0.378989	0.679	0.134	0	5
Icam1	0	0.290627	0.597	0.087	0	5
Samsn1	0	0.288223	0.618	0.032	0	5
Tagln2	2.90809e-305	1.29424	0.992	0.604	5.81618e-302	5
Rhoj	5.07495e-305	0.82073	0.931	0.445	1.01499e-301	5
Erg	5.82348e-304	0.299361	0.628	0.096	1.1647e-300	5
Elk3	6.03308e-304	0.915898	0.941	0.461	1.20662e-300	5
Ctla2b	6.16394e-304	0.330637	0.594	0.073	1.23279e-300	5
Eng	9.69008e-303	0.82623	0.897	0.344	1.93802e-299	5
Vim	6.90311e-302	1.41651	0.998	0.805	1.38062e-298	5
Apoe	1.72619e-299	1.54666	0.992	0.713	3.45237e-296	5
Ralb	4.76502e-294	0.933759	0.986	0.626	9.53004e-291	5
Tek	1.23822e-290	0.523767	0.754	0.11	2.47643e-287	5
Slc29a1	1.03767e-289	0.777697	0.907	0.362	2.07534e-286	5
Adgrf5	5.34053e-285	0.314863	0.636	0.109	1.06811e-281	5
Arhgef15	5.43389e-285	0.491548	0.79	0.241	1.08678e-281	5
Prl3b1	4.91192e-282	0.592702	0.591	0.109	9.82383e-279	5
Aplnr	3.54638e-280	1.07479	0.886	0.384	7.09276e-277	5
Rab11a	1.32837e-277	0.838289	0.995	0.897	2.65674e-274	5
Kcne3	6.80117e-277	0.719819	0.666	0.136	1.36023e-273	5
Mmrn1	2.51002e-275	0.461058	0.716	0.178	5.02004e-272	5
Cd81	3.30145e-273	0.863526	1	0.983	6.6029e-270	5
Tmsb4x	6.11515e-271	1.29692	1	1	1.22303e-267	5
Fkbp1a	1.86779e-270	0.674943	1	0.998	3.73559e-267	5
Abi3	6.9828e-268	0.415532	0.685	0.108	1.39656e-264	5
Clic1	4.48946e-266	0.857216	1	0.96	8.97891e-263	5
Tie1	3.3558e-260	0.4269	0.676	0.143	6.7116e-257	5
Upp1	1.86609e-259	0.607346	0.839	0.316	3.73218e-256	5
Smagp	5.8204e-258	0.823465	0.848	0.354	1.16408e-254	5
Pecam1	1.64342e-257	0.563495	0.709	0.121	3.28683e-254	5
Gmfg	7.70288e-256	0.550224	0.746	0.204	1.54058e-252	5
Sipa1	8.26721e-255	0.733717	0.899	0.41	1.65344e-251	5
Msn	3.91002e-254	0.7848	0.966	0.577	7.82005e-251	5
Mfng	6.42952e-253	0.468461	0.697	0.205	1.2859e-249	5
Gng111	2.20179e-252	1.09535	0.986	0.699	4.40357e-249	5
Arpc3	3.3541e-252	0.852128	0.99	0.919	6.7082e-249	5
Kank3	2.69811e-251	0.458597	0.778	0.194	5.39621e-248	5
Anxa2	2.55111e-246	0.947455	0.91	0.38	5.10222e-243	5
Ackr1	3.13893e-245	0.284117	0.6	0.107	6.27786e-242	5
Rasgrp3	7.17682e-244	0.56092	0.778	0.245	1.43536e-240	5
S100a16	1.06383e-243	1.02988	0.767	0.243	2.12767e-240	5
Igfbp41	8.98984e-242	0.756907	1	0.973	1.79797e-238	5
Myzap	3.0942e-241	0.511005	0.729	0.147	6.1884e-238	5
Tfpi	2.40121e-240	0.799595	0.942	0.515	4.80243e-237	5
Arpc1b	1.14834e-237	0.867939	0.945	0.573	2.29667e-234	5
Gngt2	6.88073e-235	0.58342	0.803	0.302	1.37615e-231	5
Cotl1	2.59027e-229	0.892118	0.974	0.81	5.18054e-226	5
Dusp2	8.07233e-229	0.63451	0.774	0.263	1.61447e-225	5
Prcp	1.90347e-228	0.751498	0.889	0.407	3.80694e-225	5
Pde2a	7.8985e-224	0.405779	0.692	0.213	1.5797e-220	5
Tubb6	1.79109e-223	0.925643	0.982	0.777	3.58219e-220	5
Sh3bgrl3	5.5018e-220	0.778786	0.998	0.958	1.10036e-216	5
Sparc1	2.24873e-219	1.0629	0.971	0.773	4.49746e-216	5
Nrros	9.33628e-219	0.431755	0.735	0.293	1.86726e-215	5
Rasgrp2	1.14609e-217	0.674925	0.835	0.396	2.29219e-214	5
Crmp1	1.00891e-213	0.446048	0.738	0.216	2.01781e-210	5
Arhgap18	5.65402e-213	0.376555	0.665	0.17	1.1308e-209	5
Adam15	7.45179e-212	0.477264	0.796	0.289	1.49036e-208	5
Mmrn2	2.24491e-210	0.50969	0.754	0.211	4.48982e-207	5
Bcl6b	2.29175e-208	0.332569	0.629	0.13	4.5835e-205	5
Pon2	1.14352e-206	0.617588	0.889	0.449	2.28704e-203	5
Tal1	4.88036e-205	0.514542	0.648	0.164	9.76072e-202	5
Klhl6	6.77902e-205	0.51667	0.775	0.283	1.3558e-201	5
N4bp3	9.84702e-202	0.522736	0.795	0.378	1.9694e-198	5
Ndufa8	1.58627e-200	0.738891	0.987	0.915	3.17254e-197	5
Slc25a5	2.80639e-199	0.5203	1	0.998	5.61278e-196	5
Cmtm8	6.14029e-198	0.617447	0.868	0.431	1.22806e-194	5
Sepp1	1.78026e-196	1.02712	0.91	0.679	3.56053e-193	5
Mef2c1	7.80176e-195	0.565346	0.936	0.46	1.56035e-191	5
Afap1l1	3.88678e-194	0.544335	0.804	0.331	7.77355e-191	5
Slc2a1	6.10119e-193	0.825776	0.953	0.663	1.22024e-189	5
F11r	1.12759e-192	0.570988	0.835	0.365	2.25519e-189	5
Tspan18	5.56302e-191	0.497816	0.787	0.326	1.1126e-187	5
Gimap4	9.09119e-191	0.453031	0.581	0.104	1.81824e-187	5
Plk2	9.44583e-189	0.7464	0.839	0.355	1.88917e-185	5
Bin1	2.40415e-187	0.735855	0.95	0.749	4.8083e-184	5
Tm6sf1	7.1618e-187	0.432913	0.742	0.26	1.43236e-183	5
Gm16104	1.33822e-186	0.28523	0.6	0.151	2.67645e-183	5
Grrp1	6.78112e-182	0.562131	0.838	0.458	1.35622e-178	5
Ostf1	1.10928e-181	0.598055	0.831	0.401	2.21857e-178	5
Arap3	4.86255e-174	0.320087	0.644	0.224	9.72509e-171	5
Ppic	6.70274e-174	0.612136	0.965	0.689	1.34055e-170	5
Abhd17a	1.7704e-170	0.648191	0.926	0.622	3.54081e-167	5
Gabarapl1	4.04555e-169	0.578657	0.838	0.495	8.0911e-166	5
Car2	4.89178e-169	0.526251	0.745	0.34	9.78357e-166	5
Sh3bp5	3.15502e-168	0.492215	0.854	0.447	6.31004e-165	5
Hspg2	1.55491e-167	0.490414	0.795	0.377	3.10983e-164	5
Fli1	2.22111e-167	0.598458	0.888	0.591	4.44222e-164	5
Ptrf	2.11071e-165	0.353144	0.642	0.216	4.22143e-162	5
Creg1	4.19837e-164	0.588929	0.88	0.507	8.39674e-161	5
Arhgap31	6.04492e-161	0.501531	0.822	0.386	1.20898e-157	5
Mest1	6.25829e-161	0.623834	0.998	0.987	1.25166e-157	5
Itga6	8.86135e-161	0.446363	0.769	0.336	1.77227e-157	5
Npr1	1.32612e-159	0.365214	0.671	0.247	2.65224e-156	5
Pmp221	3.70645e-158	0.607138	0.864	0.439	7.4129e-155	5
Efna1	4.22855e-158	0.659592	0.803	0.503	8.4571e-155	5
Bok	7.37992e-155	0.557635	0.817	0.444	1.47598e-151	5
Tpst2	2.28305e-152	0.471585	0.868	0.542	4.56609e-149	5
Ptpn18	2.61432e-151	0.382179	0.648	0.218	5.22864e-148	5
Tax1bp3	6.62831e-151	0.551745	0.976	0.851	1.32566e-147	5
Anxa5	3.80901e-150	0.597034	0.91	0.623	7.61802e-147	5
Dusp3	2.41613e-149	0.496334	0.716	0.305	4.83226e-146	5
Dok41	1.16892e-148	0.44596	0.798	0.386	2.33783e-145	5
Sox7	1.46449e-148	0.265217	0.514	0.086	2.92898e-145	5
Klf7	3.69484e-148	0.483794	0.806	0.414	7.38969e-145	5
Myl12a	1.30218e-143	0.447469	1	0.994	2.60436e-140	5
Scarf1	1.72842e-143	0.296548	0.552	0.139	3.45683e-140	5
Myl6	6.62573e-143	0.418284	1	0.996	1.32515e-139	5
Exoc3l4	1.06738e-142	0.586889	0.708	0.345	2.13476e-139	5
Prkcdbp	1.11702e-142	0.796398	0.753	0.367	2.23404e-139	5
Arhgap291	1.14995e-141	0.421496	0.82	0.395	2.2999e-138	5
Ctsd	6.85993e-140	0.645576	0.952	0.772	1.37199e-136	5
Cd38	6.52734e-139	0.413272	0.632	0.242	1.30547e-135	5
Igfbp3	3.55426e-138	0.540136	0.7	0.325	7.10851e-135	5
Fxyd5	9.37129e-138	0.395495	0.53	0.096	1.87426e-134	5
Itm2b	2.41356e-137	0.580058	0.981	0.915	4.82712e-134	5
Dysf	1.06899e-136	0.282425	0.581	0.186	2.13798e-133	5
Tmem88	2.65927e-136	0.457857	0.767	0.365	5.31854e-133	5
Arhgdib	8.05209e-135	0.40348	0.724	0.304	1.61042e-131	5
Prkch	8.33448e-134	0.301494	0.6	0.223	1.6669e-130	5
Acvrl1	1.08792e-132	0.314539	0.666	0.341	2.17585e-129	5
S100a13	2.15198e-132	0.454588	0.709	0.315	4.30396e-129	5
Vav3	9.72172e-131	0.269083	0.607	0.212	1.94434e-127	5
Alad	1.33792e-129	0.474114	0.966	0.877	2.67584e-126	5
Tgm2	1.17048e-128	0.39387	0.594	0.185	2.34096e-125	5
Etv2	2.84224e-128	0.962192	0.665	0.306	5.68449e-125	5
H19	3.73684e-128	0.537721	1	0.989	7.47368e-125	5
Gap431	4.01579e-128	0.699811	0.892	0.641	8.03158e-125	5
Fam43a	4.62742e-127	0.436426	0.738	0.389	9.25485e-124	5
Lyn	6.82294e-127	0.277082	0.687	0.35	1.36459e-123	5
Nid1	7.00078e-127	0.447523	0.75	0.412	1.40016e-123	5
Fam212a	1.0481e-124	0.525604	0.925	0.718	2.0962e-121	5
S1pr1	3.72867e-124	0.353406	0.599	0.198	7.45735e-121	5
Ets1	9.25557e-122	0.489697	0.79	0.48	1.85111e-118	5
Rgs2	3.19778e-118	0.551747	0.753	0.453	6.39556e-115	5
Fam89a	1.63566e-117	0.25306	0.626	0.287	3.27132e-114	5
Gmpr	3.38989e-116	0.258661	0.647	0.283	6.77978e-113	5
Col18a11	2.18164e-115	0.537419	0.889	0.602	4.36329e-112	5
Plagl11	8.90142e-114	0.439363	0.767	0.364	1.78028e-110	5
Ripk3	1.05095e-112	0.380993	0.703	0.373	2.1019e-109	5
Cda	7.40336e-112	0.261616	0.568	0.266	1.48067e-108	5
Asb41	2.12351e-111	0.561968	0.822	0.491	4.24702e-108	5
Klhl4	4.24481e-109	0.379927	0.579	0.243	8.48962e-106	5
Nrp21	5.15686e-109	0.423196	0.856	0.497	1.03137e-105	5
Csrp1	2.05188e-108	0.431763	0.899	0.646	4.10376e-105	5
Fth11	1.07784e-103	0.335092	1	1	2.15568e-100	5
Ehd2	4.50975e-102	0.301198	0.626	0.314	9.01951e-99	5
Lxn	5.1698e-102	0.438441	0.868	0.625	1.03396e-98	5
Anxa3	1.19918e-101	0.540743	0.729	0.415	2.39836e-98	5
Ehd4	1.46205e-101	0.368483	0.727	0.409	2.9241e-98	5
Anxa6	4.02896e-101	0.432807	0.835	0.542	8.05791e-98	5
B2m	5.17434e-98	0.466104	0.873	0.635	1.03487e-94	5
Ifitm3	2.08437e-97	0.45439	0.721	0.364	4.16875e-94	5
Timp3	2.52898e-96	0.398221	0.644	0.319	5.05797e-93	5
Actb	2.88079e-96	0.468523	1	1	5.76159e-93	5
Ptp4a3	1.12619e-95	0.540996	0.806	0.584	2.25239e-92	5
Tmem204	1.70976e-95	0.260163	0.546	0.233	3.41952e-92	5
Gypc	2.02986e-95	0.25804	0.616	0.277	4.05973e-92	5
Lipt2	2.07607e-95	0.406222	0.807	0.55	4.15214e-92	5
Hebp1	4.50141e-95	0.354608	0.839	0.56	9.00283e-92	5
F2r	1.01329e-94	0.491494	0.881	0.71	2.02657e-91	5
Igf11	1.69833e-90	0.412965	0.761	0.48	3.39667e-87	5
Col4a1	4.309e-90	0.424612	0.926	0.775	8.618e-87	5
Aldoa	1.28604e-89	0.296941	1	0.999	2.57209e-86	5
Svil	1.03896e-88	0.25825	0.693	0.369	2.07793e-85	5
Sat1	1.52476e-87	0.62499	0.815	0.604	3.04953e-84	5
Tnfaip2	8.82755e-83	0.369978	0.571	0.281	1.76551e-79	5
Myo6	3.45203e-81	0.324382	0.685	0.447	6.90406e-78	5
Fam111a	3.89409e-80	0.30707	0.785	0.483	7.78818e-77	5
S100a10	1.5547e-77	0.552034	0.843	0.639	3.1094e-74	5
Akap12	7.29985e-77	0.348246	0.705	0.381	1.45997e-73	5
Klf2	1.00302e-76	0.703787	0.567	0.275	2.00605e-73	5
Tln1	9.75345e-76	0.31758	0.892	0.668	1.95069e-72	5
Rap1b	1.6989e-75	0.340097	0.963	0.897	3.39779e-72	5
Cgnl11	5.81688e-75	0.330145	0.668	0.34	1.16338e-71	5
Ldb2	3.43194e-72	0.340033	0.751	0.557	6.86388e-69	5
Sptbn1	1.15336e-71	0.36035	0.88	0.711	2.30671e-68	5
Eva1b	1.86121e-71	0.366204	0.944	0.79	3.72242e-68	5
Igf2	1.15782e-70	0.395395	0.992	0.954	2.31564e-67	5
Rhoc	2.86827e-70	0.427367	0.857	0.676	5.73654e-67	5
Nhp2	9.48337e-70	0.301447	0.995	0.975	1.89667e-66	5
Jun	1.82509e-69	0.346966	0.823	0.518	3.65018e-66	5
Ubald2	5.14033e-68	0.333605	0.96	0.842	1.02807e-64	5
Cyba	2.07379e-65	0.376234	0.878	0.694	4.14758e-62	5
Junb	3.41641e-64	0.3287	0.62	0.39	6.83283e-61	5
Hprt	3.81505e-64	0.305302	0.926	0.765	7.6301e-61	5
Atf3	1.29693e-63	0.296915	0.589	0.362	2.59387e-60	5
Cnn2	1.10786e-62	0.348155	0.976	0.885	2.21571e-59	5
Nrp11	1.48022e-62	0.413709	0.769	0.538	2.96043e-59	5
Maged21	1.20439e-61	0.427868	0.96	0.901	2.40878e-58	5
Nrarp	2.6985e-60	0.271094	0.565	0.346	5.39701e-57	5
Ctsz	2.87275e-60	0.359726	0.915	0.798	5.7455e-57	5
Vamp8	1.14991e-57	0.277837	0.875	0.668	2.29981e-54	5
Mogat21	1.2814e-57	0.321747	0.809	0.609	2.56279e-54	5
Commd7	1.48257e-55	0.275062	0.897	0.725	2.96515e-52	5
Pvrl2	2.69035e-55	0.285489	0.921	0.78	5.38069e-52	5
Reep5	5.70121e-55	0.299033	0.881	0.717	1.14024e-51	5
Cd9	8.38237e-53	0.36587	0.618	0.384	1.67647e-49	5
Notch1	4.97657e-52	0.299643	0.604	0.404	9.95314e-49	5
Clec14a	1.14811e-50	0.393658	0.52	0.293	2.29622e-47	5
H2-D1	5.75153e-50	0.347061	0.573	0.35	1.15031e-46	5
Slc16a3	5.28988e-46	0.317392	0.952	0.826	1.05798e-42	5
Sgk1	8.4498e-46	0.360652	0.496	0.295	1.68996e-42	5
Npr3	9.6228e-46	0.2916	0.469	0.259	1.92456e-42	5
Fxyd6	4.47833e-45	0.311555	0.974	0.932	8.95665e-42	5
Srm	9.38822e-44	0.2834	0.95	0.892	1.87764e-40	5
Rsu1	8.73245e-43	0.256452	0.892	0.754	1.74649e-39	5
Calcrl	2.49815e-42	0.362707	0.457	0.234	4.9963e-39	5
Cdk1	2.69788e-38	0.331394	0.96	0.884	5.39576e-35	5
Gadd45g	4.51664e-38	0.400813	0.584	0.404	9.03328e-35	5
Slc9a3r2	7.20594e-35	0.280727	0.634	0.504	1.44119e-31	5
8430408G22Rik	1.62182e-34	0.263327	0.43	0.299	3.24363e-31	5
Crip1	2.22465e-33	0.268608	0.658	0.488	4.4493e-30	5
H2-K1	4.21059e-25	0.267785	0.538	0.419	8.42117e-22	5
Hopx1	5.07105e-09	0.304397	0.526	0.495	1.01421e-05	5
Hey1	0.000124398	0.306999	0.523	0.521	0.248795	5
Epcam	0	1.30582	0.984	0.409	0	6
Cldn6	0	1.29212	0.991	0.458	0	6
Bex12	1.84032e-282	1.4716	0.998	0.736	3.68063e-279	6
Spint2	2.10855e-275	1.04417	0.967	0.391	4.2171e-272	6
Cldn7	9.88651e-275	0.7977	0.915	0.44	1.9773e-271	6
Pax1	1.93032e-274	0.935168	0.792	0.268	3.86063e-271	6
Bex41	9.34726e-260	1.12484	1	0.766	1.86945e-256	6
Cldn4	1.39708e-258	0.647289	0.839	0.35	2.79416e-255	6
Krt182	4.61318e-246	1.13067	0.982	0.444	9.22636e-243	6
Vgll2	7.94753e-233	1.77733	0.819	0.372	1.58951e-229	6
Uchl1	2.82513e-228	0.821071	0.929	0.403	5.65027e-225	6
Emb	1.72388e-218	1.12616	0.957	0.61	3.44775e-215	6
Plet1	2.30313e-218	0.500068	0.722	0.232	4.60627e-215	6
Igfbp2	3.41655e-209	1.09454	0.975	0.598	6.8331e-206	6
Espn	2.96779e-208	0.572967	0.832	0.351	5.93559e-205	6
Wbp52	1.10608e-199	0.76343	1	0.997	2.21217e-196	6
Bcam	2.284e-190	0.616997	0.901	0.418	4.568e-187	6
Sox2	3.84086e-184	0.751349	0.776	0.387	7.68172e-181	6
Krt8	5.59795e-184	0.722872	0.922	0.391	1.11959e-180	6
Chchd10	3.26987e-180	0.465526	0.826	0.289	6.53974e-177	6
Mapk13	3.9547e-178	0.381399	0.722	0.297	7.90941e-175	6
Prss8	1.97586e-175	0.403018	0.731	0.311	3.95173e-172	6
Esrp1	1.23305e-173	0.348754	0.712	0.314	2.46611e-170	6
Rab25	2.63115e-168	0.332728	0.693	0.292	5.2623e-165	6
Crb3	4.56592e-167	0.401672	0.711	0.324	9.13185e-164	6
Pax9	1.39011e-163	0.601257	0.857	0.52	2.78021e-160	6
Hist3h2ba	2.47365e-163	0.413097	0.696	0.174	4.9473e-160	6
Kdf1	8.47134e-163	0.289663	0.664	0.271	1.69427e-159	6
Kcnk1	1.59813e-157	0.391461	0.732	0.33	3.19625e-154	6
Tpd52	4.5495e-143	0.478599	0.872	0.512	9.09901e-140	6
Spint1	1.1796e-141	0.325867	0.658	0.293	2.3592e-138	6
Acer2	5.81842e-139	0.389894	0.714	0.286	1.16368e-135	6
Cd24a1	3.20308e-135	0.559337	0.998	0.985	6.40616e-132	6
Cystm1	9.91573e-133	0.371769	0.682	0.304	1.98315e-129	6
Id4	1.65232e-130	0.410508	0.703	0.357	3.30465e-127	6
Ap1m2	2.61682e-130	0.250942	0.609	0.257	5.23365e-127	6
Npnt	5.86346e-130	0.401181	0.796	0.398	1.17269e-126	6
Gata3	1.72469e-129	0.451896	0.723	0.379	3.44938e-126	6
Ngfrap12	2.26315e-129	0.506046	1	0.998	4.52629e-126	6
Foxe1	2.08805e-128	0.521422	0.47	0.144	4.17611e-125	6
Pdgfa	2.57294e-127	0.433496	0.844	0.441	5.14587e-124	6
Nkx2-3	1.76865e-126	0.568911	0.629	0.29	3.53729e-123	6
Cldn9	1.6451e-124	0.277853	0.595	0.246	3.29019e-121	6
Arl4c	3.30669e-124	0.461553	0.796	0.394	6.61338e-121	6
Nkx2-61	3.84563e-124	0.524847	0.747	0.406	7.69125e-121	6
Fgf8	2.13063e-122	0.966202	0.765	0.459	4.26126e-119	6
Wfdc2	6.86956e-120	0.607487	0.709	0.357	1.37391e-116	6
Crabp2	1.1091e-118	0.658217	0.993	0.81	2.21819e-115	6
Phgdh	4.68678e-117	0.540329	0.98	0.856	9.37355e-114	6
Slc2a31	5.6951e-117	0.427003	0.788	0.404	1.13902e-113	6
Lsr	4.26256e-113	0.424352	0.843	0.483	8.52511e-110	6
Cmtm81	5.78442e-112	0.434924	0.803	0.438	1.15688e-108	6
Cldn3	8.0587e-112	0.328694	0.591	0.27	1.61174e-108	6
Vamp81	5.86802e-106	0.569464	0.94	0.666	1.1736e-102	6
Krt7	1.44042e-102	0.298406	0.571	0.262	2.88084e-99	6
Stard10	2.71377e-102	0.282426	0.656	0.304	5.42754e-99	6
Ezr	6.45991e-97	0.37076	0.691	0.311	1.29198e-93	6
Fermt1	1.83698e-95	0.284595	0.548	0.26	3.67396e-92	6
Kif21a	3.45015e-95	0.259812	0.662	0.317	6.9003e-92	6
Col18a12	1.81263e-91	0.436142	0.904	0.604	3.62525e-88	6
F11r1	6.76632e-91	0.303694	0.712	0.376	1.35326e-87	6
Stx3	1.52084e-89	0.302796	0.678	0.393	3.04168e-86	6
Tspan121	6.77028e-88	0.421128	0.901	0.654	1.35406e-84	6
Krt19	4.01648e-85	0.307289	0.627	0.351	8.03295e-82	6
Slc9a3r1	1.48741e-82	0.377993	0.87	0.608	2.97483e-79	6
Tspan13	3.31145e-82	0.416096	0.929	0.732	6.62289e-79	6
Socs2	1.61834e-77	0.531615	0.801	0.548	3.23667e-74	6
Aes	2.75514e-76	0.337343	0.881	0.582	5.51028e-73	6
Dstn	1.82237e-71	0.257749	0.996	0.973	3.64474e-68	6
Meis22	1.74012e-70	0.400094	0.964	0.817	3.48024e-67	6
Homer2	1.10942e-69	0.328188	0.664	0.36	2.21884e-66	6
Sall1	1.27217e-68	0.264894	0.678	0.448	2.54434e-65	6
Klk8	8.72125e-67	0.280445	0.667	0.43	1.74425e-63	6
Edn11	1.07225e-63	0.308022	0.584	0.303	2.1445e-60	6
Usp53	5.50718e-60	0.290213	0.577	0.337	1.10144e-56	6
Mid1ip1	6.68676e-60	0.428312	0.586	0.328	1.33735e-56	6
Npm3	9.65248e-59	0.427925	0.978	0.976	1.9305e-55	6
Pla2g12a	2.9305e-58	0.291053	0.743	0.486	5.861e-55	6
Ctxn3	9.88985e-58	0.387469	0.492	0.267	1.97797e-54	6
Tmsb4x1	1.74206e-57	0.601781	1	1	3.48411e-54	6
Odc11	7.4411e-57	0.320514	0.967	0.917	1.48822e-53	6
Fgf15	8.7008e-57	0.31503	0.436	0.201	1.74016e-53	6
Irx2	1.55237e-56	0.316332	0.673	0.499	3.10475e-53	6
Igfbp5	1.62818e-56	0.81021	0.893	0.669	3.25635e-53	6
Fgf3	2.88864e-56	0.378102	0.535	0.326	5.77728e-53	6
Ddah1	5.246e-56	0.259095	0.647	0.357	1.0492e-52	6
Spry1	7.09021e-56	0.27981	0.682	0.514	1.41804e-52	6
Ldhb1	1.06959e-55	0.369805	0.877	0.691	2.13918e-52	6
Hoxb1	3.63773e-55	0.458861	0.439	0.224	7.27546e-52	6
Ripply3	2.88897e-53	0.509178	0.515	0.318	5.77795e-50	6
Car21	1.45114e-52	0.264722	0.548	0.355	2.90228e-49	6
Isl12	8.92889e-52	0.305861	0.805	0.561	1.78578e-48	6
Gbx2	2.45612e-51	0.266686	0.57	0.399	4.91224e-48	6
Tmem2	5.49707e-51	0.269377	0.678	0.424	1.09941e-47	6
Ifitm1	6.75465e-51	0.399968	0.53	0.349	1.35093e-47	6
Hoxb21	6.73725e-48	0.30452	0.687	0.461	1.34745e-44	6
Loxl2	1.10275e-46	0.474929	0.81	0.669	2.20549e-43	6
Cldn10	1.26906e-46	0.369766	0.514	0.327	2.53812e-43	6
Ifitm31	3.08992e-46	0.260814	0.595	0.374	6.17984e-43	6
Mmd	2.15832e-45	0.565986	0.926	0.829	4.31663e-42	6
Irx1	2.90866e-44	0.362783	0.705	0.566	5.81733e-41	6
Pvrl21	1.69223e-41	0.270087	0.917	0.781	3.38445e-38	6
Gsta41	9.84555e-41	0.256517	0.834	0.648	1.96911e-37	6
Dusp61	3.04037e-39	0.311082	0.814	0.603	6.08074e-36	6
Hes1	2.23127e-34	0.309547	0.852	0.7	4.46254e-31	6
Hotairm1	4.10763e-34	0.37195	0.499	0.366	8.21526e-31	6
Fn11	8.1847e-31	0.448674	0.919	0.855	1.63694e-27	6
Pim1	2.76537e-26	0.260722	0.801	0.67	5.53074e-23	6
Faim	1.98575e-25	0.270419	0.788	0.667	3.97151e-22	6
Pyy	3.76201e-22	1.02805	0.409	0.332	7.52402e-19	6
Id12	7.56585e-22	0.29156	0.904	0.852	1.51317e-18	6
Sp5	2.12642e-20	0.250258	0.481	0.402	4.25284e-17	6
Car4	1.15092e-17	0.280872	0.371	0.296	2.30184e-14	6
H191	1.47178e-17	0.346781	0.995	0.989	2.94356e-14	6
Klhdc8a	2.94639e-13	0.320355	0.306	0.187	5.89278e-10	6
Rpl29	3.45728e-12	0.313748	0.91	0.908	6.91457e-09	6
Lum1	1.61674e-227	1.43784	0.988	0.624	3.23348e-224	7
Col3a11	6.31608e-210	1.09944	0.996	0.733	1.26322e-206	7
Foxd11	1.09704e-194	0.803402	0.953	0.62	2.19408e-191	7
Sparcl1	5.55684e-192	1.00679	0.948	0.602	1.11137e-188	7
Cnn21	6.99294e-159	0.883527	0.992	0.885	1.39859e-155	7
Lgals1	2.85786e-157	0.993232	0.988	0.876	5.71572e-154	7
Marcks2	2.12845e-151	0.61549	1	0.984	4.25689e-148	7
Foxc21	6.45296e-137	0.672141	0.899	0.623	1.29059e-133	7
Tuba1a	1.62647e-136	0.564016	1	0.996	3.25295e-133	7
Fxyd61	4.65705e-131	0.686652	0.99	0.932	9.3141e-128	7
Bgn1	1.83395e-130	0.68534	0.87	0.633	3.6679e-127	7
Tbx181	4.11294e-123	0.629951	0.827	0.456	8.22589e-120	7
Cdh111	6.49745e-121	0.566775	0.963	0.752	1.29949e-117	7
Flrt2	4.07623e-118	0.653422	0.849	0.534	8.15245e-115	7
Cald1	8.21583e-116	0.552523	0.998	0.958	1.64317e-112	7
Mest2	2.04865e-114	0.53602	1	0.987	4.0973e-111	7
Eva1b1	3.19818e-111	0.577729	0.957	0.792	6.39636e-108	7
Cthrc1	1.09435e-110	0.76617	0.814	0.545	2.1887e-107	7
Foxf2	1.78914e-110	0.52952	0.707	0.392	3.57828e-107	7
Vcan1	8.21806e-109	0.569645	0.984	0.787	1.64361e-105	7
Pcolce	6.23109e-106	0.565499	0.907	0.671	1.24622e-102	7
Twist21	1.80322e-101	0.482472	0.882	0.567	3.60644e-98	7
Col9a11	2.70621e-98	0.605018	0.928	0.702	5.41243e-95	7
Sparc2	1.57691e-95	0.619175	0.965	0.776	3.15382e-92	7
Myl9	6.13685e-94	1.07064	0.806	0.61	1.22737e-90	7
Actg1	1.02685e-92	0.337276	1	1	2.05369e-89	7
Vim1	4.4324e-90	0.555087	0.965	0.809	8.86481e-87	7
Phlda1	9.93512e-90	0.661221	0.955	0.823	1.98702e-86	7
Foxl1	5.22944e-86	0.432198	0.598	0.307	1.04589e-82	7
Tmsb4x2	1.16798e-85	0.426393	1	1	2.33596e-82	7
Slc1a3	6.55988e-85	0.423327	0.715	0.401	1.31198e-81	7
Slc25a4	9.08147e-85	0.252586	1	1	1.81629e-81	7
Ptch11	4.77591e-83	0.549286	0.798	0.536	9.55182e-80	7
Col1a2	4.57997e-80	0.533133	0.814	0.577	9.15993e-77	7
Glipr2	5.89045e-79	0.552791	0.784	0.588	1.17809e-75	7
Pdlim41	1.17604e-78	0.469224	0.924	0.717	2.35208e-75	7
Col23a11	3.99172e-78	0.413217	0.816	0.614	7.98344e-75	7
Anxa31	4.64577e-76	0.513437	0.687	0.422	9.29154e-73	7
Myl61	5.97424e-75	0.335925	1	0.996	1.19485e-71	7
Pltp	8.99374e-75	0.339241	0.594	0.325	1.79875e-71	7
Foxp11	9.19592e-75	0.435736	0.957	0.786	1.83918e-71	7
Shisa2	2.40071e-74	0.669284	0.849	0.691	4.80143e-71	7
Reep51	1.19424e-69	0.387915	0.897	0.719	2.38847e-66	7
Col2a11	1.71551e-68	0.459015	0.911	0.764	3.43103e-65	7
Col4a11	3.52999e-68	0.422534	0.874	0.78	7.05998e-65	7
Cbr3	3.07563e-67	0.369001	0.575	0.364	6.15126e-64	7
Col1a11	4.82357e-64	0.453916	0.579	0.294	9.64714e-61	7
Sox91	1.14551e-63	0.519136	0.837	0.648	2.29101e-60	7
Tmem1191	9.69159e-63	0.350849	0.802	0.605	1.93832e-59	7
Anxa51	1.63762e-62	0.386847	0.823	0.632	3.27524e-59	7
Tpm21	9.61207e-62	0.446987	0.92	0.84	1.92241e-58	7
Pon21	9.99093e-62	0.312184	0.715	0.465	1.99819e-58	7
Pvrl22	1.32484e-59	0.449991	0.903	0.783	2.64968e-56	7
Tagln	1.75288e-58	1.06109	0.627	0.404	3.50575e-55	7
Pdgfrb1	3.76192e-58	0.351802	0.769	0.578	7.52383e-55	7
Klf6	6.6876e-56	0.401113	0.79	0.628	1.33752e-52	7
Vtn	3.57033e-55	0.597974	0.592	0.414	7.14066e-52	7
Tagln21	4.46336e-55	0.347343	0.833	0.618	8.92672e-52	7
Tnfaip61	2.30556e-54	0.337062	0.682	0.519	4.61113e-51	7
Cxcl121	1.21994e-53	0.409988	0.928	0.804	2.43988e-50	7
S100a11	4.17196e-53	0.395812	0.812	0.663	8.34392e-50	7
Akap121	1.38197e-52	0.356093	0.629	0.39	2.76394e-49	7
Tubb61	3.1123e-52	0.395376	0.891	0.785	6.2246e-49	7
Myl12a1	3.92688e-51	0.323038	0.992	0.995	7.85376e-48	7
Hspa5	2.62715e-50	0.300736	0.996	0.994	5.2543e-47	7
Ctgf	1.41483e-43	0.347926	0.515	0.356	2.82965e-40	7
Ccnd11	3.17696e-43	0.327605	0.92	0.786	6.35393e-40	7
Add3	6.41592e-43	0.307321	0.742	0.529	1.28318e-39	7
Chd31	1.21325e-42	0.310883	0.753	0.554	2.4265e-39	7
Colec121	3.46996e-41	0.293166	0.816	0.662	6.93991e-38	7
Nbl11	5.27566e-41	0.367095	0.662	0.551	1.05513e-37	7
Foxp2	5.7246e-41	0.275621	0.672	0.466	1.14492e-37	7
Timp31	2.82862e-38	0.306263	0.505	0.331	5.65725e-35	7
2021-06-01	4.32584e-38	0.310119	0.715	0.528	8.65168e-35	7
Spsb4	7.36183e-38	0.254505	0.792	0.649	1.47237e-34	7
Ctsb	2.86696e-37	0.265557	0.856	0.787	5.73391e-34	7
Fhl2	5.0383e-37	0.29196	0.555	0.401	1.00766e-33	7
Anxa21	1.73923e-36	0.28978	0.592	0.406	3.47845e-33	7
Tbx11	3.17988e-36	0.295584	0.864	0.77	6.35977e-33	7
Maged22	1.7768e-35	0.274899	0.973	0.901	3.55359e-32	7
Fdps1	2.06164e-35	0.334418	0.841	0.727	4.12329e-32	7
Hmgcs1	5.6805e-35	0.396953	0.786	0.66	1.1361e-31	7
Sqle	1.62868e-34	0.329274	0.759	0.635	3.25735e-31	7
Hsd11b22	4.87862e-34	0.2568	0.839	0.706	9.75725e-31	7
Pdlim1	1.16757e-33	0.317829	0.736	0.649	2.33514e-30	7
Msmo1	2.49163e-33	0.425934	0.658	0.496	4.98325e-30	7
Anxa61	6.59152e-32	0.282272	0.676	0.555	1.3183e-28	7
Snai11	7.97827e-32	0.266399	0.744	0.633	1.59565e-28	7
Tgfb1i1	1.83569e-31	0.252554	0.524	0.364	3.67138e-28	7
Fst2	3.25019e-31	0.34968	0.788	0.652	6.50037e-28	7
Cyp51	7.40176e-31	0.300168	0.703	0.558	1.48035e-27	7
Has2	1.65886e-28	0.27142	0.489	0.355	3.31772e-25	7
Cyr61	8.01171e-27	0.386147	0.592	0.49	1.60234e-23	7
Cpa2	1.61807e-26	0.287095	0.474	0.376	3.23614e-23	7
Idi1	9.47303e-22	0.276536	0.647	0.55	1.89461e-18	7
Limch1	3.60313e-21	0.342383	0.641	0.56	7.20625e-18	7
Mhrt	0	1.68037	0.958	0.069	0	8
Tdgf1	0	1.07215	0.818	0.027	0	8
Rassf5	0	0.638673	0.821	0.037	0	8
RP23-455C13.7	1.20708e-264	1.28351	0.967	0.206	2.41416e-261	8
Smyd1	2.07413e-255	1.29648	0.997	0.247	4.14825e-252	8
Hspb7	5.23036e-251	1.15084	0.939	0.168	1.04607e-247	8
Atcayos	3.38839e-244	0.616258	0.776	0.052	6.77677e-241	8
Ramp1	8.44657e-243	0.564988	0.852	0.114	1.68931e-239	8
Myh7	6.84697e-241	2.62291	0.979	0.14	1.36939e-237	8
Tnnt2	3.79381e-238	2.88169	0.997	0.197	7.58762e-235	8
Sh3bgr	5.83447e-238	2.11864	0.988	0.223	1.16689e-234	8
Ttn	1.25286e-237	2.59408	0.994	0.245	2.50572e-234	8
Myl4	2.47535e-234	3.21599	1	0.243	4.9507e-231	8
Acta2	4.92417e-233	3.2698	1	0.291	9.84833e-230	8
Unc45b	1.64483e-232	0.935995	0.958	0.211	3.28965e-229	8
Tnni11	5.11959e-229	2.53487	1	0.365	1.02392e-225	8
Hspb1	1.69929e-228	2.06803	0.982	0.153	3.39859e-225	8
Nexn	1.64885e-227	1.82398	0.994	0.293	3.29769e-224	8
Actc1	2.39795e-223	2.90935	0.985	0.208	4.7959e-220	8
Xirp1	3.65567e-223	0.379146	0.721	0.045	7.31134e-220	8
Cnn1	3.94066e-223	1.2615	0.961	0.153	7.88132e-220	8
Myl7	6.6694e-222	3.41328	0.994	0.348	1.33388e-218	8
Nebl	1.98231e-221	1.4227	0.973	0.255	3.96462e-218	8
Mybpc3	1.88533e-219	1.1277	0.876	0.127	3.77066e-216	8
3632451O06Rik1	1.3627e-217	1.79178	1	0.348	2.72539e-214	8
Fbxl22	1.50742e-214	1.56177	0.948	0.22	3.01484e-211	8
Tnnc1	4.60885e-214	2.50621	0.955	0.145	9.21769e-211	8
Mtus21	8.39445e-213	0.962954	0.982	0.362	1.67889e-209	8
Des1	1.16406e-207	1.65093	1	0.537	2.32813e-204	8
Plppr5	9.97043e-206	0.445594	0.794	0.109	1.99409e-202	8
Tagln1	2.13481e-205	1.94648	0.991	0.395	4.26962e-202	8
Synpo2l	3.69888e-204	0.633045	0.773	0.069	7.39775e-201	8
Myl3	4.75138e-203	2.60425	0.924	0.126	9.50276e-200	8
Cryab	6.46446e-203	1.9484	0.927	0.204	1.29289e-199	8
Hspb2	1.37437e-201	1.09808	0.873	0.134	2.74874e-198	8
Tpm11	2.02589e-201	2.32419	1	0.938	4.05177e-198	8
Nkx2-51	2.20326e-200	1.5576	0.982	0.428	4.40653e-197	8
Asb2	1.30806e-199	0.827985	0.839	0.113	2.61611e-196	8
Ankrd1	2.8421e-198	2.29375	0.897	0.134	5.68419e-195	8
Myl91	7.26083e-198	2.07787	0.994	0.606	1.45217e-194	8
Popdc2	5.94156e-197	1.04805	0.952	0.292	1.18831e-193	8
Fhl11	3.14187e-196	1.54215	0.988	0.527	6.28373e-193	8
Myl62	9.92377e-195	1.25406	1	0.996	1.98475e-191	8
Gyg1	1.48831e-189	1.56339	0.997	0.671	2.97663e-186	8
Mef2c2	1.61279e-189	1.39404	1	0.473	3.22558e-186	8
Dstn1	3.19363e-189	1.25439	1	0.974	6.38727e-186	8
Ptges3l	5.56667e-188	0.864223	0.955	0.28	1.11333e-184	8
Cdkn1c	2.39889e-186	1.91395	1	0.94	4.79778e-183	8
Csrp2	2.40454e-186	1.6355	1	0.964	4.80907e-183	8
Ldb3	2.82569e-186	0.571024	0.745	0.046	5.65138e-183	8
Tmod1	7.80799e-183	1.05738	0.921	0.255	1.5616e-179	8
Myocd	1.72075e-182	0.478479	0.87	0.22	3.4415e-179	8
Mylk31	2.80414e-181	1.00982	0.927	0.258	5.60828e-178	8
Amph	1.04436e-180	0.56558	0.885	0.237	2.08872e-177	8
Hcfc1r1	9.40606e-179	1.22632	0.988	0.553	1.88121e-175	8
Ak1	3.23328e-173	0.878504	0.97	0.391	6.46656e-170	8
Nrp22	1.97803e-172	1.0262	0.982	0.504	3.95606e-169	8
Rcsd1	9.57374e-171	0.828994	0.976	0.461	1.91475e-167	8
Klhdc8b	9.75934e-171	0.775802	0.936	0.337	1.95187e-167	8
Rbpms	1.95724e-170	1.06774	0.997	0.713	3.91449e-167	8
Csrp3	3.2034e-170	1.10821	0.864	0.105	6.4068e-167	8
Pgam2	7.26592e-170	1.3082	0.882	0.219	1.45318e-166	8
Car3	2.263e-169	0.366849	0.821	0.183	4.526e-166	8
Rbm24	3.08982e-169	0.808412	0.909	0.283	6.17964e-166	8
Actn2	3.4914e-168	0.929811	0.797	0.094	6.9828e-165	8
Mpped21	3.94703e-167	1.25287	0.988	0.562	7.89406e-164	8
Rbm38	4.36455e-162	0.925709	0.979	0.541	8.7291e-159	8
Gata51	4.48546e-162	0.608702	0.93	0.223	8.97092e-159	8
Ociad21	3.32989e-161	0.579672	0.915	0.299	6.65977e-158	8
Dok42	1.29048e-160	0.784159	0.961	0.393	2.58097e-157	8
Gmpr1	1.52018e-160	0.657071	0.894	0.286	3.04036e-157	8
Prss23	8.77935e-158	0.877685	0.882	0.286	1.75587e-154	8
Ppp1r14c	1.68796e-157	0.986643	0.906	0.269	3.37592e-154	8
Nptx2	6.82286e-157	0.458459	0.836	0.237	1.36457e-153	8
Ctnna3	4.64989e-156	0.330097	0.755	0.14	9.29978e-153	8
Smtnl21	1.1842e-155	0.692688	0.961	0.404	2.3684e-152	8
Casq1	4.22716e-153	0.70089	0.797	0.15	8.45432e-150	8
Synpo2	1.56676e-151	0.494864	0.879	0.342	3.13352e-148	8
Csrp11	6.4399e-149	1.07967	0.976	0.651	1.28798e-145	8
Pdlim7	2.2584e-147	0.953964	0.994	0.831	4.51679e-144	8
Hand21	3.44896e-147	0.611995	0.939	0.333	6.89791e-144	8
Palld	3.52813e-144	0.771421	0.964	0.513	7.05626e-141	8
Fkbp1a1	3.82382e-144	0.715737	1	0.998	7.64763e-141	8
Mmd1	1.07871e-143	0.896442	0.997	0.829	2.15743e-140	8
Hacd1	9.6352e-143	0.969171	0.988	0.706	1.92704e-139	8
Krt81	9.82661e-142	0.93017	0.967	0.402	1.96532e-138	8
Prkcdbp1	5.00223e-141	0.971393	0.897	0.374	1.00045e-137	8
Tnc1	7.16856e-140	0.395455	0.873	0.26	1.43371e-136	8
Cd59a	2.46742e-138	0.818656	0.888	0.323	4.93484e-135	8
Gata62	2.52578e-137	0.630054	0.945	0.314	5.05155e-134	8
Eno3	3.64448e-136	0.86073	0.991	0.825	7.28895e-133	8
Lbh	2.77287e-135	0.908125	0.897	0.366	5.54574e-132	8
Acta1	9.46995e-135	2.00885	0.77	0.071	1.89399e-131	8
Pdlim5	1.44842e-134	0.932904	0.888	0.395	2.89684e-131	8
Pcdh7	7.54893e-134	0.537126	0.924	0.345	1.50979e-130	8
Cnn22	9.3855e-134	0.94934	0.997	0.887	1.8771e-130	8
Ngfrap13	2.71401e-132	0.876092	1	0.998	5.42802e-129	8
Ank3	1.1014e-131	0.792339	0.952	0.515	2.2028e-128	8
Myh6	3.03834e-130	0.823209	0.764	0.096	6.07667e-127	8
Myl12a2	3.31268e-130	0.726236	1	0.994	6.62536e-127	8
Trim55	6.70539e-130	0.439538	0.694	0.052	1.34108e-126	8
Pcgf5	2.75464e-129	0.532735	0.842	0.296	5.50928e-126	8
Gem	1.44967e-128	0.381016	0.77	0.181	2.89934e-125	8
Ehbp1l1	1.49404e-128	0.457948	0.818	0.284	2.98808e-125	8
Ccdc141	3.33151e-128	0.82915	0.876	0.278	6.66301e-125	8
Apobec2	3.96859e-128	0.835445	0.785	0.221	7.93717e-125	8
Sema3c	4.1264e-128	0.589006	0.882	0.355	8.25279e-125	8
Jph2	6.74196e-128	0.424605	0.806	0.264	1.34839e-124	8
Bmp2	9.77377e-128	0.553121	0.794	0.183	1.95475e-124	8
Smpx	1.56268e-126	0.835911	0.788	0.11	3.12535e-123	8
Bambi1	3.21222e-125	0.882745	0.973	0.577	6.42444e-122	8
Tgfb1i11	2.00159e-121	0.66051	0.903	0.353	4.00318e-118	8
Afap1l11	4.76408e-121	0.457369	0.876	0.344	9.52815e-118	8
Cap2	4.6758e-120	0.688489	0.83	0.253	9.35161e-117	8
Tgfb22	6.52054e-120	0.738263	0.948	0.431	1.30411e-116	8
Slc25a41	1.04025e-119	0.518567	1	1	2.08051e-116	8
Unc5b	1.28567e-118	0.41461	0.9	0.346	2.57134e-115	8
Lmod1	1.40714e-118	0.559061	0.815	0.27	2.81428e-115	8
Prnp	3.15095e-118	0.40073	0.867	0.344	6.30189e-115	8
Rrad	5.84596e-117	0.879929	0.776	0.233	1.16919e-113	8
Rgs51	2.10095e-116	0.447363	0.855	0.307	4.2019e-113	8
Lmod3	4.54368e-116	0.361433	0.652	0.086	9.08735e-113	8
2010300C02Rik	4.72615e-116	0.314661	0.815	0.329	9.45231e-113	8
Tmem56	5.58474e-115	0.278349	0.691	0.148	1.11695e-111	8
Capn62	6.09134e-114	0.678036	0.924	0.412	1.21827e-110	8
Slc2a32	1.27346e-113	0.596936	0.888	0.41	2.54692e-110	8
G0s2	1.03292e-112	0.807855	0.767	0.251	2.06584e-109	8
Akap5	2.40461e-112	0.399758	0.812	0.226	4.80921e-109	8
Crip21	2.43533e-112	1.06908	0.933	0.559	4.87065e-109	8
Meg31	3.73381e-112	1.18851	1	0.833	7.46762e-109	8
Efhd21	7.03238e-111	0.645873	0.958	0.565	1.40648e-107	8
Apoe1	9.40278e-111	0.88539	0.994	0.722	1.88056e-107	8
Fgf81	4.19127e-110	0.403624	0.894	0.462	8.38253e-107	8
Gpx3	1.2296e-109	0.937493	0.985	0.955	2.45919e-106	8
Krt183	5.86618e-109	0.783157	0.967	0.458	1.17324e-105	8
Atp1b1	1.21375e-108	0.833784	0.833	0.33	2.42751e-105	8
Svil1	5.70109e-108	0.594993	0.855	0.373	1.14022e-104	8
Crip11	1.6771e-107	1.07616	0.882	0.485	3.35421e-104	8
Phlda2	6.23603e-107	0.388324	0.767	0.199	1.24721e-103	8
Ndrg2	2.50868e-106	0.466495	0.752	0.22	5.01736e-103	8
Myl2	2.97973e-105	1.30394	0.709	0.065	5.95946e-102	8
Smarcd3	3.23771e-105	0.650992	0.855	0.336	6.47543e-102	8
Cystm11	9.64156e-104	0.567159	0.776	0.31	1.92831e-100	8
Igf2r1	2.81172e-103	0.783748	0.936	0.524	5.62345e-100	8
Chchd101	4.47527e-103	0.756598	0.812	0.302	8.95054e-100	8
Abracl	4.083e-102	0.626648	0.988	0.911	8.16599e-99	8
Bmp42	8.69724e-102	0.762627	0.918	0.473	1.73945e-98	8
Lmo21	3.30651e-101	0.383563	0.894	0.408	6.61302e-98	8
Vcan2	5.18211e-100	0.836911	0.991	0.79	1.03642e-96	8
Fabp3	1.01614e-98	0.581164	0.776	0.21	2.03229e-95	8
Ckb1	1.03518e-98	0.717309	0.915	0.57	2.07036e-95	8
Dlk12	6.27601e-96	0.880657	0.945	0.479	1.2552e-92	8
Pmp222	5.70183e-94	0.697449	0.906	0.451	1.14037e-90	8
Map1b	2.374e-93	0.744377	0.985	0.675	4.74801e-90	8
Tmem1081	3.68418e-93	0.574038	0.93	0.472	7.36836e-90	8
Nrk	1.32143e-92	0.256101	0.758	0.211	2.64287e-89	8
Prox1	1.28307e-91	0.251635	0.767	0.268	2.56614e-88	8
Cox6a2	2.40488e-91	0.537609	0.606	0.02	4.80976e-88	8
Wbp53	6.05125e-91	0.654362	1	0.997	1.21025e-87	8
Podxl	1.0703e-90	0.349266	0.839	0.388	2.14061e-87	8
Gadd45g1	5.02754e-90	0.483765	0.861	0.4	1.00551e-86	8
Pkp2	2.34511e-89	0.55238	0.782	0.286	4.69021e-86	8
Hopx2	4.64894e-89	0.791334	0.845	0.485	9.29788e-86	8
Aldoa1	3.41897e-85	0.455977	1	0.999	6.83794e-82	8
Car41	1.31865e-83	0.351998	0.742	0.284	2.63731e-80	8
Tbx20	5.28324e-83	0.568193	0.703	0.104	1.05665e-79	8
Sorbs2	5.96195e-83	0.550675	0.776	0.332	1.19239e-79	8
Cited2	2.0303e-82	0.795849	0.997	0.897	4.0606e-79	8
1010001N08Rik	5.78751e-82	0.278864	0.718	0.157	1.1575e-78	8
Grb14	8.97017e-82	0.394947	0.745	0.316	1.79403e-78	8
Akap122	1.04756e-80	0.396536	0.897	0.385	2.09511e-77	8
Arhgdib1	2.24013e-79	0.297608	0.812	0.315	4.48027e-76	8
Isl13	1.78244e-78	0.609889	0.939	0.562	3.56489e-75	8
Efna11	3.49802e-78	0.271022	0.87	0.51	6.99604e-75	8
Ddah11	1.25612e-77	0.577069	0.815	0.358	2.51225e-74	8
Clu	1.47471e-77	0.398744	0.748	0.304	2.94942e-74	8
Pitx2	2.58127e-77	0.431234	0.782	0.274	5.16253e-74	8
Ahnak	3.90048e-77	0.377645	0.83	0.41	7.80096e-74	8
Fam213a2	5.44103e-77	0.536142	0.961	0.634	1.08821e-73	8
Sparc3	2.23214e-76	0.575337	0.985	0.778	4.46427e-73	8
Rhoc1	2.83564e-76	0.560156	0.955	0.678	5.67127e-73	8
Casz1	3.24286e-76	0.433637	0.721	0.266	6.48572e-73	8
Bcam1	7.93879e-75	0.281213	0.891	0.43	1.58776e-71	8
Myom1	8.44581e-75	0.429848	0.664	0.126	1.68916e-71	8
Anxa22	2.23266e-74	0.471009	0.848	0.4	4.46532e-71	8
Ppp1r1a	2.45435e-74	0.519825	0.827	0.494	4.90871e-71	8
Atp2a2	4.15213e-74	0.505966	0.933	0.668	8.30425e-71	8
Myl1	4.99525e-73	0.718116	0.664	0.151	9.9905e-70	8
Rspo3	7.20883e-73	0.494023	0.733	0.292	1.44177e-69	8
Rragd	2.14246e-72	0.476232	0.876	0.485	4.28491e-69	8
S100a111	2.20854e-72	0.505463	0.945	0.661	4.41708e-69	8
Plagl12	3.95795e-71	0.531279	0.824	0.375	7.91589e-68	8
Gata4	1.19636e-69	0.261185	0.682	0.151	2.39272e-66	8
Cst3	3.66424e-69	0.587219	0.979	0.95	7.32849e-66	8
Bex13	1.90453e-67	0.528038	0.985	0.743	3.80906e-64	8
Dsp	5.51007e-67	0.523568	0.691	0.2	1.10201e-63	8
F11r2	9.90757e-67	0.278828	0.818	0.381	1.98151e-63	8
Cox7a1	1.09042e-64	0.695716	0.658	0.22	2.18085e-61	8
Cck	2.12169e-64	1.43886	0.621	0.194	4.24339e-61	8
Krt191	3.24728e-64	0.500238	0.724	0.354	6.49456e-61	8
Meis12	1.34213e-63	0.417697	0.918	0.494	2.68426e-60	8
Cpox	1.46351e-62	0.34747	0.894	0.549	2.92703e-59	8
Alpk2	1.5376e-62	0.309236	0.639	0.206	3.07519e-59	8
Igfbp51	1.1758e-61	0.666864	0.985	0.671	2.35161e-58	8
Pam	3.93475e-61	0.717478	0.815	0.481	7.8695e-58	8
Cyba1	6.83248e-61	0.511905	0.9	0.699	1.3665e-57	8
Zbtb20	1.8995e-60	0.453557	0.748	0.32	3.79899e-57	8
Wnt5a	2.27502e-60	0.3329	0.821	0.407	4.55004e-57	8
Tinagl1	1.99101e-59	0.286884	0.682	0.275	3.98201e-56	8
Homer21	1.58744e-58	0.429863	0.748	0.365	3.17487e-55	8
Dpysl3	2.71846e-58	0.475857	0.748	0.304	5.43691e-55	8
Cox5a	2.84687e-58	0.347152	1	0.997	5.69374e-55	8
Msx21	4.90924e-58	0.294744	0.767	0.335	9.81848e-55	8
Cyr611	8.71591e-58	0.425065	0.852	0.482	1.74318e-54	8
Col2a12	1.78813e-57	0.587894	0.894	0.768	3.57625e-54	8
Sphkap	2.29981e-57	0.322674	0.652	0.17	4.59962e-54	8
Fxyd1	1.43765e-56	0.499722	0.661	0.244	2.8753e-53	8
Anxa62	1.96894e-56	0.420606	0.858	0.551	3.93788e-53	8
Tmem881	7.0485e-56	0.267251	0.8	0.377	1.4097e-52	8
Slc16a31	2.83937e-55	0.48996	0.961	0.83	5.67875e-52	8
Cdh2	3.36883e-54	0.537424	0.812	0.55	6.73766e-51	8
Itga61	1.26844e-52	0.333512	0.727	0.351	2.53687e-49	8
Tpi1	1.43117e-52	0.348225	1	0.997	2.86233e-49	8
Hbegf	3.54873e-52	0.275902	0.7	0.339	7.09745e-49	8
Igf21	7.72924e-52	0.470738	0.997	0.955	1.54585e-48	8
Shisa21	9.99365e-52	0.394487	0.942	0.69	1.99873e-48	8
Rsu11	2.28023e-50	0.373503	0.97	0.755	4.56047e-47	8
Fhl21	2.59327e-50	0.504353	0.724	0.397	5.18654e-47	8
Ptrf1	3.49193e-49	0.356718	0.639	0.229	6.98386e-46	8
Itm2a1	6.73541e-49	0.773584	0.885	0.715	1.34708e-45	8
Slc2a11	8.75877e-49	0.5713	0.888	0.675	1.75175e-45	8
Tmsb4x3	2.61103e-48	0.266644	1	1	5.22205e-45	8
Anxa52	2.02287e-47	0.33777	0.936	0.631	4.04574e-44	8
Bmp7	2.06549e-47	0.357016	0.748	0.384	4.13098e-44	8
Peg31	4.26527e-47	0.428526	0.997	0.932	8.53054e-44	8
Bves	5.10407e-47	0.392517	0.624	0.204	1.02081e-43	8
Bnip3	6.77145e-47	0.489419	0.894	0.731	1.35429e-43	8
Slc39a1	3.82244e-46	0.277811	0.791	0.398	7.64487e-43	8
Lmo7	4.94373e-46	0.459885	0.63	0.228	9.88747e-43	8
Ppargc1a	5.60619e-46	0.314471	0.591	0.125	1.12124e-42	8
Fam162a	2.03154e-45	0.367844	0.994	0.97	4.06307e-42	8
Tln11	1.26312e-44	0.357532	0.933	0.674	2.52624e-41	8
Idh3a	1.73687e-44	0.432628	0.845	0.699	3.47374e-41	8
Tspan181	2.90514e-43	0.282312	0.706	0.344	5.81028e-40	8
H192	8.1207e-43	0.417903	1	0.989	1.62414e-39	8
Perp	5.29828e-40	0.280017	0.573	0.161	1.05966e-36	8
P3h4	1.62148e-39	0.336348	0.927	0.691	3.24296e-36	8
Cycs	1.25683e-37	0.311798	1	0.986	2.51366e-34	8
Tsc22d1	2.61364e-35	0.31697	0.982	0.917	5.22729e-32	8
Ddc	1.09552e-34	0.31357	0.691	0.348	2.19104e-31	8
Cd811	1.7286e-34	0.272148	0.994	0.984	3.4572e-31	8
Tcap	1.88317e-34	0.386419	0.533	0.065	3.76634e-31	8
Bex42	1.45383e-33	0.311296	0.952	0.774	2.90767e-30	8
Cald11	3.5745e-33	0.444152	0.994	0.958	7.14899e-30	8
Tpm22	4.46214e-33	0.291003	0.976	0.84	8.92428e-30	8
Glipr21	4.96353e-32	0.281397	0.848	0.589	9.92705e-29	8
Ryr2	1.53627e-31	0.287775	0.542	0.104	3.07254e-28	8
Hspb3	2.85621e-31	0.286863	0.482	0.025	5.71242e-28	8
Tnni3	9.72573e-30	0.607423	0.521	0.103	1.94515e-26	8
Ddt	2.35698e-29	0.34538	0.93	0.8	4.71397e-26	8
Wnt21	1.43774e-28	0.293983	0.555	0.167	2.87548e-25	8
Aes1	6.34966e-27	0.259415	0.842	0.591	1.26993e-23	8
Runx1t12	1.02632e-26	0.33341	0.761	0.456	2.05264e-23	8
Ctsb1	7.20887e-26	0.274212	0.924	0.785	1.44177e-22	8
Trim63	4.65304e-25	0.333587	0.524	0.1	9.30608e-22	8
Ndn1	2.42284e-24	0.290276	0.948	0.859	4.84567e-21	8
Prkaa2	1.6258e-22	0.324127	0.545	0.195	3.25159e-19	8
Pgm21	3.60946e-21	0.292281	0.8	0.686	7.21893e-18	8
Hk1	4.13871e-20	0.274248	0.594	0.334	8.27743e-17	8
Fam195a	6.18019e-20	0.28774	0.585	0.314	1.23604e-16	8
Lrrc39	8.14578e-20	0.273443	0.494	0.072	1.62916e-16	8
Tnnt1	9.09759e-20	0.440868	0.603	0.321	1.81952e-16	8
Lpl	9.41242e-20	0.321749	0.612	0.326	1.88248e-16	8
Malat1	4.13542e-19	0.398144	1	0.998	8.27084e-16	8
Pln	7.23447e-19	0.510652	0.494	0.049	1.44689e-15	8
Arhgap311	2.06248e-17	0.272527	0.648	0.407	4.12496e-14	8
Pawr	4.13159e-17	0.277578	0.555	0.229	8.26318e-14	8
Adssl1	6.30855e-17	0.304181	0.561	0.277	1.26171e-13	8
Hrc	3.77239e-16	0.268152	0.524	0.142	7.54478e-13	8
Filip1	1.04989e-15	0.269869	0.527	0.137	2.09979e-12	8
Smim1	5.25931e-13	0.253727	0.561	0.29	1.05186e-09	8
Hand11	1.38308e-12	0.505284	0.512	0.168	2.76616e-09	8
Tcea3	2.34117e-11	0.277515	0.539	0.295	4.68235e-08	8
Mylpf	6.09091e-11	0.275804	0.515	0.268	1.21818e-07	8
Ccnd22	2.70577e-07	0.285664	0.933	0.938	0.000541155	8
Bik	8.03167e-06	0.294192	0.494	0.253	0.0160633	8
Alpk3	3.15992e-05	0.342857	0.467	0.196	0.0631984	8
Nppa	0.000144043	0.371558	0.261	0.019	0.288087	8
Uncx	3.13206e-236	0.466267	0.818	0.142	6.26413e-233	9
Msc1	1.99076e-178	0.909857	0.938	0.17	3.98153e-175	9
Pitx21	3.7506e-153	1.00812	0.942	0.272	7.5012e-150	9
Nnat2	4.52372e-152	1.63839	1	0.979	9.04743e-149	9
Hlx1	8.06793e-151	0.906931	0.927	0.274	1.61359e-147	9
Lhx21	1.36225e-131	0.845814	0.909	0.292	2.72451e-128	9
Col13a11	6.87029e-123	0.582636	0.916	0.342	1.37406e-119	9
Pgf1	2.48817e-107	0.780041	0.916	0.431	4.97635e-104	9
Dusp62	3.05925e-102	0.725209	0.978	0.604	6.11851e-99	9
Nrp23	4.71067e-100	0.629651	0.96	0.507	9.42135e-97	9
Gm2661	8.01143e-99	0.761502	0.956	0.68	1.60229e-95	9
Cadm11	1.23428e-97	0.726781	0.996	0.812	2.46857e-94	9
Fabp31	1.82349e-96	0.512515	0.818	0.212	3.64698e-93	9
Gng112	1.16109e-86	0.686894	1	0.709	2.32219e-83	9
Igfbp21	1.37146e-86	0.599818	0.982	0.609	2.74291e-83	9
Igfbp31	2.0113e-86	0.414267	0.828	0.336	4.0226e-83	9
Tbx12	7.94624e-86	0.594811	0.982	0.769	1.58925e-82	9
Lfng	2.88987e-84	0.284258	0.726	0.302	5.77975e-81	9
Trp53i11	8.22161e-84	0.406857	0.858	0.395	1.64432e-80	9
Nkain41	1.15548e-83	0.414546	0.828	0.292	2.31095e-80	9
Ntf3	1.3749e-81	0.387617	0.745	0.248	2.74979e-78	9
Tcf211	7.17177e-80	0.521716	0.883	0.356	1.43435e-76	9
H193	5.45605e-73	0.512679	0.996	0.989	1.09121e-69	9
Tagln22	7.95186e-73	0.458132	0.974	0.619	1.59037e-69	9
Fam213a3	2.31383e-71	0.511041	0.974	0.636	4.62767e-68	9
Fth12	3.59688e-70	0.518576	1	1	7.19376e-67	9
Phlda11	5.0976e-69	0.685085	0.978	0.825	1.01952e-65	9
Tle4	1.0305e-68	0.311575	0.81	0.354	2.061e-65	9
S100a101	2.37968e-68	0.647786	0.934	0.644	4.75936e-65	9
Hspe1	2.83429e-66	0.337555	1	1	5.66858e-63	9
Igfbp52	1.55752e-59	0.506662	0.974	0.673	3.11504e-56	9
Ppp1r14a1	1.60954e-58	0.360256	0.909	0.497	3.21908e-55	9
Kcnj121	3.11516e-58	0.268417	0.672	0.28	6.23032e-55	9
Pdgfa1	1.37956e-57	0.510655	0.821	0.454	2.75912e-54	9
Pcp41	4.25711e-57	0.308368	0.796	0.432	8.51423e-54	9
Car141	1.05237e-51	0.420182	0.945	0.646	2.10474e-48	9
Pcolce2	2.12026e-51	0.344873	0.712	0.329	4.24052e-48	9
Tpd521	6.76269e-51	0.317512	0.854	0.524	1.35254e-47	9
Igf22	2.54717e-49	0.366312	0.996	0.955	5.09434e-46	9
Celf2	4.32278e-49	0.299802	0.818	0.404	8.64556e-46	9
Cd24a2	3.02442e-44	0.386219	0.996	0.985	6.04885e-41	9
Hspd1	2.22797e-43	0.311723	1	0.998	4.45595e-40	9
Ebf11	3.69804e-43	0.391623	0.985	0.815	7.39609e-40	9
Smoc1	6.65326e-41	0.251033	0.759	0.457	1.33065e-37	9
Hmga21	1.55685e-38	0.333537	0.989	0.975	3.11369e-35	9
Peg101	1.32035e-37	0.260747	0.887	0.583	2.6407e-34	9
Rnf121	8.32915e-37	0.353454	0.927	0.715	1.66583e-33	9
Dlk13	1.00653e-31	0.280906	0.865	0.484	2.01307e-28	9
Pa2g4	3.44611e-31	0.274965	0.993	0.969	6.89222e-28	9
Srm1	5.71978e-31	0.315954	0.993	0.892	1.14396e-27	9
Rragd1	9.3678e-31	0.250773	0.814	0.489	1.87356e-27	9
Fabp51	8.77424e-30	0.259512	0.996	0.97	1.75485e-26	9
Cdkn1c1	9.40754e-29	0.289672	0.985	0.941	1.88151e-25	9
Glipr22	3.33923e-28	0.263643	0.832	0.591	6.67847e-25	9
Aes2	3.97789e-27	0.258749	0.865	0.592	7.95578e-24	9
Sox111	1.44421e-25	0.265053	1	0.97	2.88841e-22	9
Rrm2	6.81117e-25	0.312099	1	0.963	1.36223e-21	9
Pfn21	4.75704e-19	0.267931	0.887	0.735	9.51408e-16	9
Cdc42ep31	1.96871e-12	0.264753	0.558	0.337	3.93743e-09	9
Arg11	6.77251e-144	1.3001	0.967	0.41	1.3545e-140	10
Meox11	1.2412e-109	0.88668	0.922	0.478	2.48239e-106	10
Rdh101	1.46865e-103	0.763309	0.892	0.451	2.9373e-100	10
Gm2662	5.19391e-97	0.795724	0.963	0.68	1.03878e-93	10
Nrg1	2.76979e-93	0.594463	0.822	0.292	5.53958e-90	10
Vamp82	2.13332e-86	0.801739	0.952	0.674	4.26664e-83	10
Aplnr1	3.33477e-86	0.727161	0.848	0.404	6.66954e-83	10
Tshz22	1.77145e-82	0.732135	0.952	0.657	3.54291e-79	10
Meis23	4.07116e-73	0.647935	0.981	0.821	8.14232e-70	10
Rcsd11	1.83463e-63	0.400739	0.892	0.467	3.66927e-60	10
Igfbp53	2.97122e-63	0.758319	0.963	0.674	5.94244e-60	10
Mdk1	4.82328e-63	0.351218	1	0.999	9.64655e-60	10
Hotairm11	5.70887e-63	0.621187	0.773	0.362	1.14177e-59	10
Plat	8.36028e-61	0.424871	0.803	0.383	1.67206e-57	10
Prrx21	1.30862e-57	0.500984	0.989	0.902	2.61724e-54	10
Vamp51	1.56577e-54	0.351918	0.874	0.522	3.13153e-51	10
Sall11	3.30476e-52	0.295356	0.796	0.451	6.60953e-49	10
Grem1	6.01352e-50	0.387427	0.654	0.242	1.2027e-46	10
Fn12	3.34577e-48	0.486315	0.978	0.856	6.69154e-45	10
Des2	8.69059e-47	0.337472	0.896	0.543	1.73812e-43	10
Basp1	5.42227e-46	0.418112	0.993	0.968	1.08445e-42	10
Pgf2	1.16704e-43	0.481751	0.788	0.435	2.33408e-40	10
Gng113	1.34988e-42	0.649226	0.922	0.711	2.69976e-39	10
Hopx3	7.68911e-41	0.425449	0.803	0.488	1.53782e-37	10
Isl14	2.14135e-39	0.362914	0.896	0.566	4.2827e-36	10
Pla2g16	3.88081e-38	0.303209	0.766	0.451	7.76163e-35	10
Cadm12	3.30261e-37	0.396945	0.974	0.813	6.60521e-34	10
Npm31	1.20794e-33	0.410688	0.993	0.976	2.41588e-30	10
Pbx11	1.43977e-33	0.369011	0.967	0.867	2.87955e-30	10
Hoxb22	3.1017e-32	0.362225	0.77	0.465	6.2034e-29	10
Fam213a4	3.83544e-32	0.430386	0.862	0.639	7.67088e-29	10
Shisa22	7.9944e-32	0.275879	0.929	0.692	1.59888e-28	10
Cdkn1c2	8.9743e-31	0.27836	0.985	0.941	1.79486e-27	10
Hoxa1	8.03816e-30	0.40695	0.617	0.286	1.60763e-26	10
Ppp1r14a2	9.84514e-30	0.322714	0.796	0.5	1.96903e-26	10
Irx31	1.00522e-29	0.353738	0.918	0.764	2.01043e-26	10
Crabp11	5.49155e-28	0.369325	0.922	0.808	1.09831e-24	10
Tspan122	9.1322e-27	0.333468	0.836	0.663	1.82644e-23	10
Gsta42	2.28864e-26	0.297132	0.877	0.653	4.57728e-23	10
Col26a11	1.05218e-25	0.31842	0.967	0.842	2.10436e-22	10
Prdm1	4.9426e-25	0.288106	0.617	0.372	9.88521e-22	10
Flrt31	6.93031e-25	0.334454	0.807	0.542	1.38606e-21	10
Tcf212	6.93751e-25	0.289542	0.695	0.362	1.3875e-21	10
Fgf82	7.58755e-25	0.260055	0.695	0.47	1.51751e-21	10
Mef2c3	6.19376e-24	0.367299	0.751	0.484	1.23875e-20	10
Tbx13	1.05861e-23	0.289285	0.892	0.772	2.11722e-20	10
Irx11	1.07368e-23	0.298545	0.758	0.569	2.14736e-20	10
Hoxb11	1.21959e-23	0.3529	0.543	0.228	2.43918e-20	10
Spats2l1	9.72701e-23	0.317802	0.643	0.353	1.9454e-19	10
Rbp11	5.3145e-22	0.314872	0.944	0.849	1.0629e-18	10
Tubb2a	1.18851e-19	0.276981	0.699	0.433	2.37702e-16	10
Fxyd62	2.06503e-19	0.293219	0.981	0.934	4.13006e-16	10
Plk21	2.00542e-18	0.278508	0.639	0.379	4.01084e-15	10
Fabp52	4.24315e-18	0.297141	0.978	0.97	8.4863e-15	10
Six2	7.83826e-18	0.294829	0.651	0.476	1.56765e-14	10
Cntfr	8.20472e-18	0.270277	0.639	0.368	1.64094e-14	10
Xist	1.5584e-17	0.445485	0.833	0.636	3.11679e-14	10
Halr1	1.72079e-17	0.309659	0.561	0.355	3.44158e-14	10
Spry2	3.55609e-17	0.418663	0.632	0.386	7.11218e-14	10
Hey11	2.74947e-16	0.260631	0.736	0.515	5.49893e-13	10
Capn63	1.1493e-15	0.253089	0.68	0.422	2.29859e-12	10
Malat11	1.26708e-15	0.290042	1	0.998	2.53416e-12	10
C2cd4a	3.06809e-15	0.321218	0.454	0.101	6.13617e-12	10
Peg32	3.64214e-15	0.26136	1	0.932	7.28428e-12	10
Dusp141	7.63812e-15	0.265426	0.58	0.315	1.52762e-11	10
Pla2g7	2.60897e-12	0.270852	0.483	0.211	5.21794e-09	10
Lix13	8.47442e-11	0.31224	0.621	0.408	1.69488e-07	10
Pcp42	8.72528e-11	0.575711	0.587	0.438	1.74506e-07	10
Foxi2	2.05358e-185	1.20742	0.883	0.287	4.10716e-182	11
Cldn61	8.72627e-181	1.56478	1	0.474	1.74525e-177	11
Epcam1	7.44103e-173	1.49637	1	0.427	1.48821e-169	11
Spint21	2.16533e-166	1.27075	0.996	0.408	4.33067e-163	11
Wfdc21	8.35265e-161	1.17232	0.947	0.361	1.67053e-157	11
Espn1	1.74494e-139	0.848248	0.906	0.364	3.48988e-136	11
Cldn71	5.80919e-138	0.971497	0.914	0.454	1.16184e-134	11
Sostdc1	8.32424e-125	1.18255	0.782	0.296	1.66485e-121	11
Krt184	1.98279e-120	1.08612	0.974	0.461	3.96558e-117	11
Galnt3	2.02208e-118	0.673574	0.744	0.259	4.04417e-115	11
Bex14	6.28313e-113	1.03745	0.996	0.744	1.25663e-109	11
Emb1	2.19171e-107	0.832972	0.97	0.62	4.38343e-104	11
Tfap2a	3.94252e-103	0.577793	0.729	0.303	7.88505e-100	11
Krt82	5.73845e-101	0.915643	0.914	0.407	1.14769e-97	11
Npnt1	1.54922e-100	0.724741	0.842	0.409	3.09843e-97	11
Crabp21	5.82691e-98	0.93217	0.985	0.816	1.16538e-94	11
Wnt6	1.10845e-94	0.807429	0.632	0.174	2.21691e-91	11
Bcam2	6.40148e-93	0.73749	0.846	0.435	1.2803e-89	11
Krt71	5.2671e-92	0.749028	0.684	0.269	1.05342e-88	11
Bex43	1.67021e-91	0.691591	1	0.773	3.34041e-88	11
Ctxn31	9.82018e-88	0.921889	0.673	0.269	1.96404e-84	11
Plet11	9.19214e-85	0.553753	0.65	0.249	1.83843e-81	11
Prss81	1.12799e-83	0.520874	0.714	0.325	2.25598e-80	11
Hoxb23	6.77164e-83	0.621344	0.876	0.462	1.35433e-79	11
Wbp54	1.71212e-82	0.584489	1	0.997	3.42425e-79	11
Phgdh1	1.67984e-81	0.75798	0.977	0.86	3.35967e-78	11
Chchd102	1.42621e-80	0.489565	0.774	0.307	2.85241e-77	11
Slc2a33	8.52289e-80	1.05822	0.801	0.416	1.70458e-76	11
Stard101	1.13444e-77	0.473997	0.718	0.313	2.26889e-74	11
Pdgfa2	4.30604e-77	0.664343	0.823	0.454	8.61209e-74	11
Cd24a3	1.19129e-74	0.576343	1	0.985	2.38258e-71	11
Igfbp54	3.92156e-74	0.797953	0.977	0.673	7.84311e-71	11
Kcnk11	4.11321e-74	0.49245	0.703	0.343	8.22642e-71	11
Fgf83	7.56417e-70	1.37191	0.748	0.469	1.51283e-66	11
Meis24	3.8409e-69	0.604334	0.996	0.821	7.68179e-66	11
Ap1m21	8.97283e-69	0.367514	0.617	0.267	1.79457e-65	11
Acer21	4.56327e-68	0.48637	0.665	0.301	9.12654e-65	11
Tubb2b1	3.34742e-67	0.573379	0.91	0.568	6.69484e-64	11
Spint11	9.87256e-67	0.440636	0.643	0.305	1.97451e-63	11
Mapk131	4.07277e-66	0.42944	0.65	0.312	8.14555e-63	11
Cldn91	1.43618e-65	0.43288	0.598	0.257	2.87236e-62	11
Slc9a3r11	7.21329e-65	0.503007	0.921	0.614	1.44266e-61	11
Tmem54	1.33575e-64	0.399344	0.575	0.229	2.67149e-61	11
Hist3h2ba1	7.15145e-64	0.348178	0.579	0.194	1.43029e-60	11
Ezr1	2.04644e-61	0.423723	0.699	0.322	4.09289e-58	11
Igfbp22	1.42469e-60	0.716592	0.887	0.612	2.84938e-57	11
Rab251	2.40844e-60	0.417882	0.62	0.307	4.81688e-57	11
Socs21	8.18747e-59	0.720176	0.808	0.556	1.63749e-55	11
Isl2	1.06274e-58	0.423587	0.564	0.242	2.12547e-55	11
Gjb3	3.48611e-58	0.557297	0.586	0.284	6.97222e-55	11
Calm2	3.78412e-56	0.358313	1	0.999	7.56824e-53	11
Lsr1	6.51607e-56	0.421301	0.823	0.494	1.30321e-52	11
Hoxb3os1	2.49309e-53	0.541122	0.733	0.483	4.98617e-50	11
F11r3	3.98133e-53	0.417881	0.699	0.387	7.96265e-50	11
Dstn2	4.17184e-51	0.312039	0.996	0.974	8.34367e-48	11
Ifitm32	1.64571e-48	0.686306	0.658	0.379	3.29141e-45	11
Uchl11	1.67622e-48	0.355702	0.737	0.425	3.35244e-45	11
Grb7	2.33841e-47	0.419197	0.594	0.345	4.67682e-44	11
Tspan131	3.51664e-46	0.428646	0.921	0.738	7.03328e-43	11
Cox4i2	2.12674e-45	0.436276	0.677	0.421	4.25348e-42	11
Esrp11	3.01248e-45	0.386948	0.583	0.33	6.02495e-42	11
Tpi11	5.06413e-45	0.340714	1	0.997	1.01283e-41	11
H3f3b	9.77753e-45	0.263527	1	1	1.95551e-41	11
Col18a13	1.85639e-44	0.389844	0.872	0.614	3.71277e-41	11
Mdk2	5.77328e-44	0.264986	1	0.999	1.15466e-40	11
Tpd522	1.64211e-43	0.377712	0.756	0.527	3.28423e-40	11
Cyp1b1	4.0094e-43	0.368077	0.432	0.175	8.0188e-40	11
Gm16136	6.60476e-42	0.414308	0.451	0.191	1.32095e-38	11
Cldn41	8.86838e-42	0.469677	0.602	0.372	1.77368e-38	11
Arl4c1	2.81751e-41	0.41859	0.665	0.411	5.63503e-38	11
Crb31	1.05061e-39	0.369291	0.568	0.34	2.10121e-36	11
Celf21	5.31932e-39	0.346306	0.677	0.409	1.06386e-35	11
Loxl21	7.02344e-39	0.510748	0.823	0.673	1.40469e-35	11
Nkx2-62	7.89193e-39	0.666402	0.62	0.42	1.57839e-35	11
Pdlim11	1.83654e-38	0.669736	0.763	0.65	3.67307e-35	11
Rbpms1	5.43187e-38	0.379855	0.914	0.717	1.08637e-34	11
Faim1	7.07578e-38	0.583593	0.82	0.67	1.41516e-34	11
Emx1	2.00832e-37	0.419389	0.526	0.3	4.01663e-34	11
Sema3d	2.07903e-35	0.307446	0.402	0.191	4.15807e-32	11
Npm32	2.13135e-35	0.442817	0.97	0.977	4.26269e-32	11
4631405K08Rik	6.94541e-35	0.414615	0.459	0.23	1.38908e-31	11
Vamp83	1.26765e-33	0.331001	0.876	0.676	2.53529e-30	11
Cd91	7.27774e-33	0.347275	0.59	0.394	1.45555e-29	11
Slc2a12	1.08029e-32	0.315426	0.895	0.676	2.16059e-29	11
Ubash3b	1.12861e-31	0.330194	0.579	0.389	2.25723e-28	11
Proser2	3.89153e-31	0.270363	0.425	0.248	7.78306e-28	11
Pvrl23	1.23374e-30	0.316525	0.91	0.786	2.46748e-27	11
Kdf11	4.53597e-28	0.299951	0.481	0.289	9.07193e-25	11
Nudt11	1.42645e-27	0.330547	0.571	0.417	2.8529e-24	11
Pax8	3.31818e-27	0.429828	0.447	0.258	6.63637e-24	11
Gas11	3.87206e-27	0.393397	0.831	0.646	7.74412e-24	11
Cystm12	4.66655e-27	0.289577	0.504	0.321	9.33311e-24	11
Msx22	2.26007e-26	0.399684	0.526	0.345	4.52013e-23	11
Aes3	2.51435e-26	0.302813	0.763	0.595	5.02869e-23	11
Smim3	1.03454e-25	0.264067	0.485	0.338	2.06907e-22	11
Homer22	4.24342e-25	0.268437	0.541	0.373	8.48684e-22	11
Hey12	7.35469e-25	0.386906	0.654	0.518	1.47094e-21	11
Cited21	9.18244e-25	0.348122	0.966	0.899	1.83649e-21	11
S100a112	3.46809e-24	0.447078	0.801	0.667	6.93618e-21	11
Cdc42ep32	1.23625e-23	0.49316	0.477	0.34	2.4725e-20	11
Usp531	1.31007e-22	0.303554	0.47	0.348	2.62014e-19	11
Klk81	2.34146e-22	0.283229	0.564	0.44	4.68291e-19	11
Stx31	2.50673e-22	0.250152	0.53	0.406	5.01345e-19	11
Krt192	7.56352e-22	0.3302	0.492	0.363	1.5127e-18	11
Tmem21	9.36987e-22	0.257096	0.571	0.435	1.87397e-18	11
Klhdc8a1	3.77935e-21	0.298157	0.32	0.19	7.5587e-18	11
Etv5	1.44128e-20	0.319026	0.568	0.483	2.88257e-17	11
Hoxb12	6.38456e-20	0.32366	0.346	0.234	1.27691e-16	11
Cyp26b1	9.65226e-20	0.334861	0.421	0.303	1.93045e-16	11
Fermt11	7.81543e-19	0.343986	0.417	0.273	1.56309e-15	11
Rnd3	9.80353e-18	0.304086	0.744	0.676	1.96071e-14	11
Id41	6.62892e-17	0.288098	0.462	0.374	1.32578e-13	11
Cldn31	1.10994e-16	0.293202	0.414	0.286	2.21988e-13	11
Bnip31	1.702e-16	0.253809	0.857	0.733	3.404e-13	11
Ripply31	2.38836e-16	0.495192	0.414	0.327	4.77672e-13	11
Tuba1c	1.20642e-15	0.260169	0.737	0.656	2.41285e-12	11
Hes6	2.04805e-15	0.280665	0.677	0.576	4.09609e-12	11
Sall12	8.66657e-15	0.256903	0.511	0.46	1.73331e-11	11
Sfn	2.6872e-13	0.258857	0.297	0.175	5.3744e-10	11
Edn3	3.85332e-13	0.297833	0.496	0.454	7.70664e-10	11
Hes11	1.6341e-12	0.253769	0.771	0.707	3.2682e-09	11
Cxcl122	7.61431e-12	0.314788	0.808	0.81	1.52286e-08	11
Jag1	1.18474e-11	0.287763	0.511	0.464	2.36949e-08	11
Crabp12	2.93807e-10	0.37114	0.831	0.81	5.87615e-07	11
Dab2	1.27661e-08	0.293655	0.647	0.662	2.55323e-05	11
Vgll21	3.43284e-08	0.925508	0.421	0.398	6.86568e-05	11
Frzb	4.58739e-08	0.361136	0.477	0.507	9.17479e-05	11
Mt1	1.70354e-06	0.337203	0.38	0.407	0.00340708	11
Gbx21	7.89862e-06	0.269264	0.387	0.41	0.0157972	11
Cpm	1.46447e-05	0.267622	0.218	0.256	0.0292894	11
Cldn11	0.000186648	0.252226	0.211	0.268	0.373296	11
Meg32	0.00176766	0.278734	0.801	0.839	1	11
Mhrt1	5.42975e-186	0.353721	0.764	0.087	1.08595e-182	12
Rassf51	6.15876e-184	0.34507	0.846	0.049	1.23175e-180	12
Lmod31	5.70337e-181	0.26482	0.89	0.09	1.14067e-177	12
RP23-455C13.71	2.3897e-128	0.986968	0.962	0.218	4.77941e-125	12
Csrp31	3.99167e-123	2.03718	0.967	0.115	7.98334e-120	12
Myl41	2.14458e-122	2.63619	1	0.255	4.28916e-119	12
Tnnt21	5.49427e-120	2.38693	0.989	0.21	1.09885e-116	12
Actc11	5.43442e-117	3.08889	0.984	0.22	1.08688e-113	12
Myl71	6.23615e-114	3.00105	0.989	0.359	1.24723e-110	12
Sh3bgr1	1.48678e-111	1.71321	0.973	0.236	2.97355e-108	12
Tnni12	3.12282e-107	1.95083	0.995	0.375	6.24564e-104	12
Unc45b1	1.78201e-106	0.832676	0.929	0.223	3.56402e-103	12
Nkx2-52	4.03428e-101	1.42281	1	0.437	8.06856e-98	12
Nexn1	5.3845e-101	1.34678	0.973	0.304	1.0769e-97	12
Acta21	1.48284e-99	2.34517	0.962	0.303	2.96568e-96	12
Wnt22	8.79623e-99	1.1254	0.94	0.166	1.75925e-95	12
Cck1	3.40226e-97	1.04109	0.901	0.195	6.80452e-94	12
Podxl1	3.87439e-92	0.500187	0.989	0.392	7.74878e-89	12
Atp2a21	1.13334e-91	1.17614	0.995	0.671	2.26668e-88	12
Alpk21	4.50447e-91	0.256869	0.885	0.209	9.00893e-88	12
Ttn1	1.78966e-90	1.96493	0.923	0.258	3.57932e-87	12
Atp1b11	4.57263e-89	1.09622	0.929	0.336	9.14525e-86	12
Wisp1	1.16747e-88	0.358403	0.94	0.258	2.33494e-85	12
Osr11	2.28798e-88	0.713995	0.956	0.253	4.57595e-85	12
Ccdc1411	8.2554e-87	1.06565	0.929	0.286	1.65108e-83	12
Dstn3	1.20752e-86	1.14747	1	0.974	2.41505e-83	12
Tpm12	1.90622e-86	2.07588	1	0.939	3.81244e-83	12
Vsnl11	1.78658e-81	0.810836	0.901	0.196	3.57317e-78	12
Gyg2	6.55822e-81	1.29416	0.989	0.676	1.31164e-77	12
Mybpc31	5.63484e-80	1.00757	0.841	0.14	1.12697e-76	12
Myl63	1.87537e-78	0.985963	1	0.996	3.75073e-75	12
Map1b1	1.72874e-76	1.23948	0.989	0.68	3.45747e-73	12
Csrp21	1.73903e-76	1.49864	1	0.964	3.47805e-73	12
Mef2c4	4.3633e-75	1.00962	0.973	0.482	8.7266e-72	12
Ptges3l1	4.86931e-75	0.803111	0.901	0.292	9.73863e-72	12
Bex44	2.17419e-74	0.919335	1	0.775	4.34838e-71	12
Ank31	5.41853e-74	0.781915	0.984	0.521	1.08371e-70	12
Dsp1	1.09852e-73	0.771637	0.868	0.204	2.19704e-70	12
Myh61	1.48184e-73	1.63627	0.813	0.106	2.96369e-70	12
Sfrp5	2.33213e-73	0.703835	0.835	0.11	4.66427e-70	12
Hspb71	4.70365e-73	0.842161	0.841	0.182	9.40731e-70	12
Ppp1r14c1	2.83803e-72	1.12774	0.885	0.28	5.67605e-69	12
Myocd1	7.69161e-71	0.472335	0.835	0.231	1.53832e-67	12
Tnnc11	1.09892e-69	2.12471	0.857	0.16	2.19784e-66	12
Akap51	6.7806e-69	0.407811	0.874	0.234	1.35612e-65	12
G0s21	1.14814e-68	0.265455	0.896	0.256	2.29628e-65	12
Tmem163	2.77557e-68	0.663082	0.791	0.131	5.55113e-65	12
Kif21a1	1.1592e-67	0.371191	0.956	0.325	2.3184e-64	12
Ankrd11	1.23243e-64	1.74089	0.824	0.147	2.46486e-61	12
Jag11	1.69245e-64	0.470453	0.967	0.455	3.38491e-61	12
Pcgf51	7.38658e-64	0.414239	0.874	0.304	1.47732e-60	12
Hcfc1r11	1.6258e-63	0.987843	0.945	0.561	3.25161e-60	12
Nebl1	2.88631e-63	1.07219	0.857	0.268	5.77262e-60	12
Pgam21	6.34168e-63	1.28227	0.835	0.231	1.26834e-59	12
Gata41	4.07061e-62	0.453755	0.852	0.157	8.14122e-59	12
Rrad1	7.4367e-62	0.960786	0.83	0.24	1.48734e-58	12
Igf23	1.54966e-61	0.895207	1	0.956	3.09932e-58	12
Tagln3	2.49134e-61	1.34602	0.901	0.406	4.98268e-58	12
Hapln3	7.83787e-61	0.277815	0.929	0.394	1.56757e-57	12
Prkcdbp2	2.00936e-60	0.492335	0.945	0.381	4.01871e-57	12
Klhdc8b1	2.68838e-60	0.778247	0.863	0.348	5.37676e-57	12
Smyd11	3.31881e-60	0.735295	0.83	0.262	6.63763e-57	12
Ryr21	5.152e-60	0.627949	0.786	0.106	1.0304e-56	12
Igfbp55	3.43841e-59	1.00161	0.995	0.676	6.87683e-56	12
Tmem882	2.90975e-58	0.365154	0.94	0.381	5.81951e-55	12
Slc25a42	4.79237e-58	0.546562	1	1	9.58473e-55	12
Rbpms2	1.05591e-57	0.826242	0.978	0.718	2.11181e-54	12
Fbxo32	1.62928e-57	0.801013	0.802	0.147	3.25855e-54	12
Tmod11	1.82446e-57	0.887645	0.835	0.267	3.64892e-54	12
Svil2	7.78144e-57	0.437425	0.951	0.379	1.55629e-53	12
Crip22	1.07068e-56	1.30093	0.934	0.564	2.14136e-53	12
Gata63	1.45666e-56	0.578226	0.896	0.325	2.91332e-53	12
Cnn11	3.23698e-55	1.08271	0.813	0.168	6.47396e-52	12
Dcaf12l1	3.35018e-55	0.803001	0.857	0.298	6.70035e-52	12
Ppp1r1a1	1.21808e-54	0.533627	0.923	0.497	2.43615e-51	12
Thbs4	2.62934e-54	0.583384	0.747	0.1	5.25869e-51	12
Pdlim71	5.24025e-54	0.670356	0.978	0.833	1.04805e-50	12
Myl92	7.86525e-54	1.41075	0.929	0.614	1.57305e-50	12
Tmem1082	8.14555e-54	0.614589	0.945	0.479	1.62911e-50	12
Chchd103	4.38523e-53	1.13601	0.841	0.31	8.77046e-50	12
Unc5b1	1.03166e-51	0.333603	0.896	0.354	2.06333e-48	12
Abracl1	1.0589e-51	0.652896	1	0.912	2.1178e-48	12
Angpt1	4.59536e-51	0.77272	0.819	0.273	9.19072e-48	12
H194	8.53136e-51	0.745898	1	0.989	1.70627e-47	12
Mmd2	1.63394e-50	0.630361	0.984	0.832	3.26787e-47	12
Aldoa2	2.6681e-50	0.513449	1	0.999	5.33619e-47	12
Tecrl	3.49102e-50	0.605245	0.797	0.177	6.98205e-47	12
Rbm241	3.71688e-50	0.595821	0.824	0.294	7.43377e-47	12
Cited22	2.7578e-49	0.824467	1	0.898	5.51561e-46	12
Pitx22	1.05704e-48	0.617565	0.868	0.28	2.11408e-45	12
3632451O06Rik2	1.19646e-48	0.710595	0.918	0.36	2.39292e-45	12
Igf2r2	3.13261e-48	0.737225	0.923	0.531	6.26522e-45	12
Cryab1	1.9054e-47	1.32697	0.797	0.218	3.81079e-44	12
Gata52	3.31892e-47	0.459346	0.846	0.236	6.63784e-44	12
Pdlim51	1.06286e-46	0.943394	0.846	0.403	2.12571e-43	12
Hand22	2.15223e-46	0.313997	0.901	0.344	4.30446e-43	12
Crip12	2.85409e-46	1.3912	0.879	0.492	5.70818e-43	12
Tbx51	4.5163e-45	0.534759	0.78	0.13	9.0326e-42	12
Hspb11	1.93568e-43	1.59801	0.78	0.17	3.87137e-40	12
Cap21	6.02791e-43	0.602484	0.797	0.263	1.20558e-39	12
Cox5a1	7.18311e-43	0.496182	0.995	0.998	1.43662e-39	12
Zbtb201	1.7102e-42	0.487654	0.841	0.325	3.4204e-39	12
Myl31	6.23963e-42	1.46901	0.775	0.142	1.24793e-38	12
Smarcd31	6.76046e-42	0.556845	0.846	0.344	1.35209e-38	12
Tcea31	7.20836e-42	0.472849	0.791	0.294	1.44167e-38	12
Ctsb2	2.97753e-40	0.543101	0.989	0.786	5.95507e-37	12
Malat12	7.86883e-40	0.68337	1	0.998	1.57377e-36	12
Smtnl22	9.54698e-40	0.519012	0.846	0.415	1.9094e-36	12
Dok43	1.20369e-39	0.513888	0.846	0.405	2.40738e-36	12
Runx1t13	3.81131e-38	0.643203	0.868	0.459	7.62262e-35	12
Rcsd12	1.20148e-37	0.462699	0.879	0.471	2.40296e-34	12
Pam1	1.82262e-37	0.813585	0.868	0.486	3.64525e-34	12
Pgm22	1.87006e-37	0.638028	0.962	0.685	3.74012e-34	12
Krt185	3.27449e-37	0.291395	0.967	0.466	6.54897e-34	12
Popdc21	2.97715e-36	0.683287	0.786	0.306	5.9543e-33	12
Tgfb1i12	8.51549e-36	0.602515	0.808	0.364	1.7031e-32	12
Ddt1	3.48966e-35	0.603768	0.984	0.801	6.97932e-32	12
Hacd11	5.50459e-34	0.642232	0.934	0.712	1.10092e-30	12
Jph21	1.09899e-33	0.288553	0.742	0.274	2.19797e-30	12
Palld1	1.10497e-33	0.458322	0.896	0.521	2.20993e-30	12
Pmp223	5.85077e-33	0.497416	0.912	0.458	1.17015e-29	12
Cdkn1c3	3.22117e-32	0.739121	0.995	0.941	6.44233e-29	12
Reep52	3.27495e-32	0.493853	0.929	0.724	6.5499e-29	12
Tsc22d11	4.78475e-32	0.519022	0.984	0.918	9.56951e-29	12
Itga62	9.17554e-32	0.622808	0.78	0.356	1.83511e-28	12
Cnn23	2.03768e-31	0.530324	0.995	0.889	4.07537e-28	12
Stard102	7.9716e-31	0.481262	0.769	0.316	1.59432e-27	12
Bambi2	2.13757e-30	0.516593	0.918	0.584	4.27515e-27	12
Fkbp1a2	1.03309e-29	0.581121	1	0.998	2.06618e-26	12
Csrp12	1.07376e-29	0.55246	0.94	0.657	2.14753e-26	12
Eno31	2.04302e-29	0.668089	0.962	0.828	4.08604e-26	12
Slc8a1	2.32535e-29	0.384273	0.654	0.07	4.65071e-26	12
Add31	4.67798e-29	0.452896	0.874	0.533	9.35595e-26	12
Cycs1	5.37684e-29	0.415709	1	0.986	1.07537e-25	12
Myl12a3	6.53927e-29	0.353181	1	0.994	1.30785e-25	12
Tnnt11	6.59862e-29	0.705269	0.753	0.323	1.31972e-25	12
Bmp71	1.08971e-28	0.37114	0.824	0.388	2.17943e-25	12
Tpi12	2.33435e-28	0.365808	1	0.997	4.66871e-25	12
Ldhb2	3.19188e-28	0.512803	0.929	0.698	6.38376e-25	12
Apobec21	3.32766e-28	0.727692	0.72	0.231	6.65532e-25	12
Rbm381	3.65359e-27	0.430661	0.885	0.55	7.30718e-24	12
Fhl12	4.09097e-27	0.261809	0.923	0.536	8.18195e-24	12
Krt83	5.47728e-26	0.456489	0.846	0.413	1.09546e-22	12
Cpox1	5.70942e-26	0.251977	0.956	0.553	1.14188e-22	12
Cdh21	7.5548e-26	0.439035	0.852	0.553	1.51096e-22	12
Anxa63	1.45278e-25	0.401104	0.879	0.555	2.90557e-22	12
Smim11	2.39146e-25	0.382342	0.742	0.291	4.78292e-22	12
Cacna2d2	9.86908e-25	0.335469	0.681	0.135	1.97382e-21	12
Dpysl31	1.05024e-24	0.46544	0.764	0.311	2.10049e-21	12
Fhl22	1.46922e-24	0.397778	0.769	0.402	2.93843e-21	12
Arl4a1	7.37986e-24	0.432649	0.802	0.367	1.47597e-20	12
Gpx31	1.4103e-23	0.527401	0.973	0.956	2.82061e-20	12
Glipr23	4.92715e-23	0.264356	0.951	0.591	9.8543e-20	12
Prnp1	1.45412e-22	0.264496	0.747	0.354	2.90824e-19	12
Des3	2.98225e-22	0.833263	0.835	0.547	5.96449e-19	12
Lpl1	5.01207e-22	0.379809	0.742	0.328	1.00241e-18	12
Bex15	5.56535e-22	0.274369	0.967	0.747	1.11307e-18	12
Pcdh71	6.83921e-22	0.256592	0.791	0.357	1.36784e-18	12
Slc16a32	8.41074e-22	0.490369	0.962	0.832	1.68215e-18	12
Ckb2	2.03351e-21	0.63647	0.835	0.578	4.06702e-18	12
Nr2f21	9.75292e-21	0.438401	0.956	0.827	1.95058e-17	12
Tgfb23	1.08861e-20	0.267525	0.874	0.441	2.17721e-17	12
Gucy1a3	1.27514e-20	0.381072	0.687	0.204	2.55028e-17	12
Kdm6b	1.44076e-20	0.305981	0.967	0.564	2.88153e-17	12
Cd812	2.44958e-20	0.263896	0.995	0.984	4.89917e-17	12
Fitm1	3.01954e-20	0.416425	0.67	0.195	6.03909e-17	12
Sptbn11	4.61954e-20	0.338751	0.923	0.718	9.23908e-17	12
Col2a13	5.26332e-20	0.591636	0.984	0.768	1.05266e-16	12
Cyba2	7.78663e-20	0.368468	0.956	0.701	1.55733e-16	12
Sparc4	9.00508e-20	0.26514	0.978	0.782	1.80102e-16	12
Uchl12	1.60947e-19	0.357028	0.78	0.427	3.21894e-16	12
Idh3a1	2.16367e-19	0.406173	0.863	0.701	4.32734e-16	12
Mdk3	6.08366e-19	0.364062	1	0.999	1.21673e-15	12
F11r4	9.41436e-19	0.345227	0.753	0.389	1.88287e-15	12
Mpped22	1.06596e-18	0.337514	0.973	0.569	2.13192e-15	12
Meis13	2.22847e-18	0.281465	0.874	0.501	4.45694e-15	12
Plagl13	8.79784e-18	0.35835	0.758	0.383	1.75957e-14	12
Arhgap312	2.05381e-17	0.290876	0.764	0.408	4.10762e-14	12
Rsu12	2.11975e-17	0.293953	0.929	0.76	4.2395e-14	12
Hspb21	2.43673e-17	0.832127	0.643	0.151	4.87346e-14	12
Casz11	4.87809e-17	0.481325	0.665	0.275	9.75618e-14	12
Spon1	6.37587e-17	0.398615	0.698	0.321	1.27517e-13	12
Bmp43	7.31986e-17	0.480253	0.824	0.482	1.46397e-13	12
Ndn2	1.06638e-16	0.300991	0.951	0.86	2.13276e-13	12
Tnni31	1.09924e-16	0.918053	0.626	0.108	2.19849e-13	12
Tpm23	1.23998e-16	0.302053	0.973	0.842	2.47995e-13	12
Ldb31	1.40566e-16	0.606621	0.599	0.06	2.81132e-13	12
Bnip32	2.14165e-16	0.347879	0.89	0.734	4.28329e-13	12
Ehd41	1.35592e-15	0.396892	0.72	0.424	2.71183e-12	12
Hk11	1.69219e-15	0.416762	0.681	0.337	3.38438e-12	12
Mllt3	3.3535e-15	0.32731	0.758	0.418	6.707e-12	12
Tln12	7.41234e-15	0.304404	0.89	0.679	1.48247e-11	12
Mylpf1	1.02805e-14	0.315841	0.681	0.269	2.05609e-11	12
Ppic1	1.02903e-14	0.268097	0.912	0.703	2.05806e-11	12
Ak11	4.41104e-14	0.472956	0.714	0.405	8.82208e-11	12
Aes4	5.92483e-14	0.262794	0.874	0.594	1.18497e-10	12
Lbh1	8.61791e-14	0.30028	0.714	0.378	1.72358e-10	12
Fam213a5	1.52935e-13	0.283968	0.912	0.64	3.05871e-10	12
Atp2b1	2.04836e-13	0.329368	0.973	0.874	4.09673e-10	12
Lmo71	2.38669e-13	0.297314	0.643	0.234	4.77338e-10	12
Sfrp11	5.4551e-13	0.274539	0.978	0.814	1.09102e-09	12
Slc2a13	9.80261e-13	0.52695	0.846	0.679	1.96052e-09	12
Ppargc1a1	4.38199e-12	0.360821	0.604	0.132	8.76397e-09	12
Trim551	7.38954e-12	0.396258	0.588	0.064	1.47791e-08	12
Fam162a1	1.57135e-11	0.271659	1	0.97	3.14269e-08	12
Synpo2l1	2.05995e-11	0.401076	0.577	0.084	4.11991e-08	12
Rec114	4.77151e-11	0.308767	0.604	0.159	9.54302e-08	12
Adm	1.65736e-10	0.420591	0.61	0.165	3.31472e-07	12
Fras1	3.38588e-10	0.335965	0.643	0.318	6.77175e-07	12
Rgs10	2.10392e-09	0.334783	0.626	0.252	4.20783e-06	12
Prss231	4.99499e-09	0.414374	0.637	0.3	9.98997e-06	12
Celf22	1.00324e-08	0.27316	0.687	0.411	2.00647e-05	12
Smpx1	2.31871e-08	0.50575	0.593	0.125	4.63742e-05	12
Fbxl221	1.5292e-07	0.942845	0.593	0.239	0.00030584	12
Filip11	2.20507e-07	0.271795	0.571	0.142	0.000441013	12
Pkp21	2.20624e-07	0.284496	0.621	0.297	0.000441248	12
Tcap1	3.76252e-07	0.271549	0.33	0.076	0.000752503	12
Homer23	3.82293e-07	0.276391	0.643	0.373	0.000764586	12
Ndrg21	6.54084e-07	0.283863	0.593	0.232	0.00130817	12
Casq11	6.95811e-07	0.670738	0.577	0.164	0.00139162	12
Asb21	3.25812e-06	0.586287	0.566	0.13	0.00651625	12
Mtus1	3.41252e-06	0.325532	0.604	0.259	0.00682504	12
Lmod11	4.33644e-06	0.447631	0.593	0.283	0.00867289	12
Ddc1	6.73202e-06	0.32327	0.621	0.355	0.013464	12
Myl11	1.75824e-05	0.691461	0.555	0.161	0.0351648	12
Fam49a	2.28511e-05	0.299919	0.571	0.25	0.0457022	12
Cox7a11	2.80327e-05	0.306387	0.577	0.228	0.0560654	12
Tbx201	5.67663e-05	0.336042	0.566	0.117	0.113533	12
Shox2	5.70225e-05	0.434093	0.544	0.159	0.114045	12
Mylk32	0.000107092	0.368743	0.593	0.276	0.214183	12
Atcayos1	0.000130913	0.53903	0.516	0.068	0.261825	12
Myh71	0.000244947	0.665317	0.56	0.162	0.489893	12
Sorbs21	0.000263274	0.262616	0.593	0.342	0.526549	12
Dcp1b	0.00257598	0.335925	0.571	0.307	1	12
Sphkap1	0.00494408	0.309272	0.544	0.18	1	12
Hrc1	0.00611847	0.32881	0.527	0.148	1	12
Serpinb1a	3.653e-288	0.255955	0.882	0.002	7.306e-285	13
Gja5	1.01519e-168	0.435714	0.931	0.046	2.03038e-165	13
Ptprb	3.67867e-162	0.56557	0.931	0.054	7.35734e-159	13
Erg1	1.73192e-136	0.272109	0.951	0.122	3.46384e-133	13
Lyl11	3.89306e-101	0.327564	0.961	0.11	7.78613e-98	13
Abi31	2.44969e-91	0.721713	0.951	0.137	4.89938e-88	13
Cdh51	2.39034e-86	0.921805	0.98	0.187	4.78067e-83	13
Pecam11	5.39986e-85	0.850662	0.971	0.151	1.07997e-81	13
Icam21	8.19068e-83	0.850135	1	0.219	1.63814e-79	13
Fxyd51	8.99119e-82	0.524629	0.892	0.117	1.79824e-78	13
Tek1	6.5875e-81	0.70383	0.971	0.144	1.3175e-77	13
Sox171	1.08333e-78	0.429252	0.941	0.195	2.16665e-75	13
Tmem2041	4.71244e-76	0.275358	0.931	0.246	9.42488e-73	13
She1	2.34076e-74	0.301275	0.922	0.178	4.68152e-71	13
Arap31	4.593e-74	0.419166	0.951	0.244	9.186e-71	13
Tie11	9.28824e-73	0.432351	0.892	0.17	1.85765e-69	13
S100a161	4.69467e-72	0.999366	0.99	0.27	9.38934e-69	13
Grap1	1.26362e-70	0.31272	0.951	0.272	2.52725e-67	13
Hapln11	1.72941e-68	1.76187	1	0.508	3.45882e-65	13
Myzap1	3.80367e-68	0.33406	0.951	0.177	7.60734e-65	13
Eng1	1.25346e-67	1.1269	0.98	0.374	2.50692e-64	13
Gimap61	9.92422e-67	0.30098	0.941	0.257	1.98484e-63	13
Ecm1	1.53875e-66	0.851702	0.961	0.187	3.07749e-63	13
Esam1	2.88286e-66	0.464846	0.971	0.277	5.76572e-63	13
Tagln23	1.63989e-65	1.80984	1	0.625	3.27979e-62	13
Gata42	5.4424e-64	0.967248	0.941	0.161	1.08848e-60	13
Gja4	8.33473e-64	0.304971	0.863	0.157	1.66695e-60	13
Vim2	2.4285e-62	1.74754	1	0.815	4.85699e-59	13
Tnfaip21	6.8187e-62	0.377622	0.961	0.293	1.36374e-58	13
Plvap1	1.02049e-61	1.07885	1	0.416	2.04097e-58	13
Prkch1	2.09458e-61	0.251704	0.951	0.24	4.18916e-58	13
Gata2	2.14009e-61	0.398239	0.941	0.26	4.28018e-58	13
Ptpn181	7.24792e-61	0.361427	0.961	0.238	1.44958e-57	13
Flt11	2.41042e-60	0.73618	0.98	0.338	4.82085e-57	13
Cd341	3.0521e-60	0.844478	0.99	0.425	6.1042e-57	13
Apoe2	3.12645e-60	1.7611	1	0.729	6.25291e-57	13
Klf21	3.89412e-59	1.70951	0.931	0.287	7.78824e-56	13
Hhex1	4.79437e-59	0.480792	0.961	0.336	9.58873e-56	13
Afap1l12	1.91015e-58	0.858941	0.971	0.356	3.8203e-55	13
Ecscr1	4.21586e-58	0.770422	1	0.359	8.43172e-55	13
Ptrf2	5.22026e-58	0.33593	0.922	0.236	1.04405e-54	13
Ramp21	8.06679e-58	1.50118	1	0.693	1.61336e-54	13
Zc3hav1	1.14175e-57	0.263401	0.824	0.122	2.2835e-54	13
Rasgrp31	6.25964e-57	0.382216	0.961	0.273	1.25193e-53	13
Exoc3l41	1.61218e-56	0.43397	0.98	0.362	3.22435e-53	13
Plxnd11	1.98212e-56	0.449071	0.971	0.285	3.96424e-53	13
H195	6.74072e-56	1.13335	1	0.989	1.34814e-52	13
Clic11	1.36494e-55	0.997892	0.99	0.962	2.72988e-52	13
Atf31	4.18755e-55	0.445499	0.951	0.371	8.3751e-52	13
Junb1	5.58135e-55	0.60992	0.98	0.399	1.11627e-51	13
Rhoc2	8.61399e-55	1.05153	0.99	0.685	1.7228e-51	13
Fn13	1.06577e-54	1.21282	1	0.858	2.13153e-51	13
Trim47	1.16393e-54	0.348833	0.843	0.16	2.32786e-51	13
Emcn1	1.29649e-54	0.465937	0.971	0.337	2.59299e-51	13
Tbx202	2.55019e-54	0.866751	0.873	0.117	5.10038e-51	13
Tmsb4x4	8.84164e-53	1.16514	1	1	1.76833e-49	13
F2r1	2.65992e-52	1.02856	1	0.718	5.31985e-49	13
2021-06-02	4.538e-52	1.11479	0.99	0.533	9.07601e-49	13
Tgfb11	8.66367e-52	0.684446	0.971	0.328	1.73273e-48	13
Lgals11	2.39814e-51	1.31126	1	0.88	4.79627e-48	13
Sparc5	5.1885e-51	1.25033	1	0.783	1.0377e-47	13
Mmrn21	1.24588e-50	0.296671	0.961	0.239	2.49177e-47	13
Fam198b	2.03009e-50	0.76683	0.912	0.257	4.06018e-47	13
Mtus11	5.77572e-50	0.376543	0.931	0.259	1.15514e-46	13
Kdr1	1.17527e-49	0.611978	0.971	0.342	2.35054e-46	13
Smad6	5.91725e-49	0.808796	0.931	0.347	1.18345e-45	13
Crip23	9.10593e-49	1.22046	1	0.567	1.82119e-45	13
Smagp1	2.51007e-48	0.546963	0.941	0.38	5.02014e-45	13
Col18a14	3.40634e-48	1.00495	0.99	0.617	6.81267e-45	13
Sdpr	9.17555e-48	0.471147	0.892	0.221	1.83511e-44	13
Tmem22	9.77261e-48	0.761684	0.98	0.433	1.95452e-44	13
Mical2	1.07915e-47	0.611977	0.843	0.15	2.15831e-44	13
Arpc1b1	1.27166e-47	1.01557	0.98	0.594	2.54333e-44	13
Hspg21	1.63968e-47	0.704761	0.971	0.398	3.27936e-44	13
Nid11	2.51472e-47	0.573024	0.961	0.428	5.02944e-44	13
Edn12	6.3996e-47	0.638479	0.98	0.312	1.27992e-43	13
Egfl71	1.47852e-45	0.943116	1	0.66	2.95704e-42	13
Anxa23	2.53618e-45	1.18542	0.951	0.409	5.07235e-42	13
Cdkn1c4	7.5202e-45	1.56551	1	0.941	1.50404e-41	13
S1pr11	1.37523e-44	0.264916	0.873	0.217	2.75046e-41	13
Igf12	1.38029e-44	0.810705	0.99	0.493	2.76057e-41	13
Grrp11	4.13845e-43	0.431317	0.98	0.477	8.27689e-40	13
Crip13	5.41272e-43	1.0659	0.961	0.494	1.08254e-39	13
Id3	6.82207e-43	0.892346	1	0.974	1.36441e-39	13
Unc5b2	1.29506e-42	0.410854	0.98	0.358	2.59013e-39	13
Arhgdib2	1.9071e-42	0.610488	0.912	0.326	3.8142e-39	13
Fkbp1a3	7.04256e-42	0.68846	1	0.998	1.40851e-38	13
Nrg11	1.57903e-41	0.453642	0.912	0.3	3.15806e-38	13
Vamp52	1.63282e-41	0.590331	0.98	0.527	3.26564e-38	13
Gngt21	1.6933e-41	0.713657	0.882	0.329	3.38659e-38	13
Rasgrp21	9.62482e-41	0.415387	0.941	0.419	1.92496e-37	13
Limch11	2.1718e-40	0.865165	0.971	0.559	4.3436e-37	13
Rnd2	2.39744e-40	1.00484	0.843	0.248	4.79487e-37	13
Gas6	3.52299e-40	0.28685	0.863	0.351	7.04597e-37	13
Ostf11	8.70369e-40	0.543737	0.971	0.423	1.74074e-36	13
Reep53	8.24963e-39	0.74388	1	0.725	1.64993e-35	13
H2-K11	9.08463e-39	0.405049	0.98	0.42	1.81693e-35	13
Cgnl12	5.24461e-38	0.744455	0.902	0.356	1.04892e-34	13
Rhoj1	1.06043e-37	0.365047	0.951	0.472	2.12085e-34	13
Sptbn12	1.39431e-37	0.817594	1	0.719	2.78862e-34	13
Cotl11	4.51975e-37	0.840852	0.98	0.819	9.03949e-34	13
Rhob	7.50209e-37	0.734665	0.98	0.565	1.50042e-33	13
Blvrb	8.98085e-37	0.506277	0.931	0.402	1.79617e-33	13
Timp32	8.09229e-36	0.347843	0.922	0.334	1.61846e-32	13
Elk31	5.78156e-35	0.500797	0.961	0.488	1.15631e-31	13
F11r5	1.14632e-34	0.307097	0.961	0.39	2.29265e-31	13
Efna12	1.61218e-34	0.364236	0.961	0.518	3.22436e-31	13
Vat1	1.80771e-34	0.770121	0.853	0.37	3.61541e-31	13
Pdlim31	3.724e-34	1.27043	0.824	0.298	7.448e-31	13
Pdlim12	9.22565e-34	0.783276	0.961	0.65	1.84513e-30	13
Cd813	1.36541e-33	0.563596	1	0.984	2.73082e-30	13
Igf24	1.96266e-33	0.87749	1	0.956	3.92532e-30	13
Jund	3.62102e-33	0.803203	0.941	0.72	7.24204e-30	13
Ehd42	5.95674e-33	0.309633	0.961	0.424	1.19135e-29	13
Dok44	7.6725e-33	0.636261	0.892	0.408	1.5345e-29	13
Kdelr3	1.0712e-32	0.418427	0.931	0.477	2.14239e-29	13
Itm2a2	3.01094e-32	0.893416	0.98	0.718	6.02189e-29	13
Igfbp7	1.06371e-31	0.888559	0.784	0.217	2.12741e-28	13
Msx12	1.33996e-31	1.15716	0.843	0.374	2.67993e-28	13
Adam151	2.86974e-31	0.34525	0.882	0.316	5.73947e-28	13
Sh3bgrl31	4.03182e-31	0.622704	0.99	0.96	8.06365e-28	13
Pfn11	8.96699e-31	0.322332	1	1	1.7934e-27	13
Sat11	1.03213e-30	0.784234	0.941	0.614	2.06427e-27	13
Calm11	1.30845e-30	0.425551	1	0.999	2.6169e-27	13
Ralb1	2.3171e-30	0.616387	0.98	0.646	4.63421e-27	13
Myl64	3.63226e-30	0.428076	1	0.996	7.26451e-27	13
Arhgap313	6.90381e-30	0.457452	0.912	0.41	1.38076e-26	13
S100a102	7.74688e-30	0.758245	0.951	0.649	1.54938e-26	13
Msn1	5.36675e-29	0.627714	0.951	0.599	1.07335e-25	13
Calcrl1	6.40907e-29	0.755458	0.804	0.242	1.28181e-25	13
Efnb2	8.75929e-29	0.361343	0.971	0.441	1.75186e-25	13
Ppic2	1.15124e-28	0.558466	0.971	0.704	2.30248e-25	13
Cd381	4.3805e-28	0.277588	0.804	0.262	8.761e-25	13
Gata64	5.09667e-28	0.589979	0.863	0.33	1.01933e-24	13
Lmo22	5.9273e-28	0.272163	0.931	0.42	1.18546e-24	13
Cmtm82	1.34475e-27	0.267089	0.961	0.454	2.6895e-24	13
B2m1	1.64724e-27	0.55705	0.912	0.648	3.29449e-24	13
Myl12a4	1.28259e-26	0.493448	1	0.994	2.56518e-23	13
Asb42	1.40258e-26	0.507724	0.971	0.508	2.80515e-23	13
Fli11	2.79156e-26	0.397441	0.98	0.607	5.58312e-23	13
Pon22	3.3604e-26	0.315422	0.961	0.472	6.7208e-23	13
Zyx	5.98103e-26	0.533707	0.99	0.731	1.19621e-22	13
S100a113	6.37694e-26	0.700931	0.912	0.668	1.27539e-22	13
Pla2g161	1.53683e-25	0.333081	0.922	0.455	3.07366e-22	13
Ipo111	3.13192e-25	0.324455	0.971	0.578	6.26383e-22	13
Plk22	3.4061e-25	0.721146	0.882	0.381	6.81221e-22	13
Dpysl32	6.855e-25	0.816064	0.814	0.314	1.371e-21	13
Rab11a1	1.38066e-24	0.496312	0.99	0.903	2.76132e-21	13
Capg	1.35384e-23	0.311391	0.775	0.301	2.70767e-20	13
Ak12	1.63713e-23	0.341601	0.902	0.406	3.27425e-20	13
Asns	4.79788e-23	0.6705	0.892	0.661	9.59577e-20	13
Prkcdbp3	7.54252e-23	0.64826	0.833	0.387	1.5085e-19	13
Nfkbia	1.07267e-22	0.588069	0.961	0.589	2.14534e-19	13
Nrp12	1.81902e-22	0.42275	0.99	0.548	3.63805e-19	13
Cd92	7.81858e-22	0.456908	0.853	0.394	1.56372e-18	13
Igf2r3	1.96241e-21	0.61353	0.892	0.535	3.92481e-18	13
Tgfb1i13	2.76265e-21	0.387867	0.833	0.367	5.5253e-18	13
Tpst21	3.81073e-21	0.298993	0.961	0.559	7.62146e-18	13
Sipa11	6.89374e-21	0.311675	0.882	0.438	1.37875e-17	13
Id13	9.70767e-21	0.719705	1	0.854	1.94153e-17	13
Klhl61	1.15593e-20	0.259538	0.794	0.31	2.31186e-17	13
Ccdc801	4.63392e-20	0.56886	0.755	0.289	9.26784e-17	13
Hand23	5.19128e-20	0.469297	0.814	0.349	1.03826e-16	13
Fth13	1.78105e-19	0.345711	1	1	3.5621e-16	13
Gsta43	3.76977e-19	0.591233	0.922	0.656	7.53955e-16	13
Car22	5.86718e-19	0.485925	0.784	0.362	1.17344e-15	13
Ppp3ca	8.23833e-19	0.442995	0.951	0.649	1.64767e-15	13
Csrp13	9.86408e-19	0.456735	0.98	0.659	1.97282e-15	13
Plagl14	1.41149e-18	0.545268	0.824	0.386	2.82297e-15	13
Arpc31	2.24011e-18	0.368807	0.99	0.923	4.48021e-15	13
Klf61	3.6412e-18	0.377337	0.971	0.633	7.2824e-15	13
Calm21	6.93651e-18	0.439092	1	0.999	1.3873e-14	13
Anxa64	1.1604e-17	0.499804	0.853	0.558	2.3208e-14	13
Gclm	1.2904e-17	0.257599	0.961	0.545	2.5808e-14	13
Ctsb3	4.05659e-17	0.418054	0.951	0.788	8.11318e-14	13
Ubc	7.73891e-17	0.420912	1	0.978	1.54778e-13	13
Plat1	1.1104e-16	0.274528	0.853	0.39	2.22081e-13	13
Ripk31	1.14386e-16	0.333171	0.794	0.391	2.28772e-13	13
Fam111a1	1.82243e-16	0.278962	0.961	0.498	3.64487e-13	13
Col4a12	5.02586e-16	0.490489	0.98	0.783	1.00517e-12	13
Gata53	7.76603e-16	0.371396	0.745	0.243	1.55321e-12	13
Cyba3	9.47047e-16	0.388647	0.912	0.703	1.89409e-12	13
Tspo	1.65499e-15	0.42097	0.804	0.514	3.30997e-12	13
Creg11	1.79125e-15	0.272839	0.912	0.527	3.58251e-12	13
Ctsl	8.19927e-15	0.638553	0.931	0.889	1.63985e-11	13
Nfib	1.35064e-14	0.482805	0.716	0.256	2.70128e-11	13
Tln13	1.47131e-14	0.379361	0.843	0.681	2.94263e-11	13
Ucp2	1.58083e-14	0.414549	0.745	0.348	3.16166e-11	13
Smtnl23	3.64095e-14	0.288451	0.804	0.419	7.28191e-11	13
Rcsd13	3.64907e-14	0.273247	0.833	0.475	7.29813e-11	13
Anxa53	5.01147e-14	0.42806	0.833	0.64	1.00229e-10	13
Gap432	6.7281e-14	0.401159	0.931	0.654	1.34562e-10	13
Akr1b8	6.86408e-14	0.460893	0.696	0.25	1.37282e-10	13
Fam212a1	7.90759e-14	0.338557	0.951	0.729	1.58152e-10	13
Pdlim72	9.46535e-14	0.377676	1	0.834	1.89307e-10	13
Tax1bp31	1.95989e-13	0.323806	0.99	0.858	3.91977e-10	13
Ddah12	2.95763e-13	0.489121	0.745	0.37	5.91525e-10	13
Maged23	7.49604e-13	0.429706	0.99	0.904	1.49921e-09	13
Rap1b1	8.06433e-13	0.34717	0.941	0.901	1.61287e-09	13
Tubb62	8.65861e-13	0.36199	0.98	0.788	1.73172e-09	13
Tfpi1	1.31844e-12	0.293551	0.873	0.54	2.63687e-09	13
Anxa32	1.70582e-12	0.426498	0.794	0.432	3.41165e-09	13
Mecom	2.1506e-12	0.347676	0.824	0.542	4.3012e-09	13
Aes5	2.34821e-12	0.319105	0.892	0.597	4.69643e-09	13
Rasip11	2.38999e-12	0.592612	0.706	0.261	4.77998e-09	13
Prc1	3.22396e-12	0.362515	0.99	0.577	6.44793e-09	13
Malat13	3.905e-12	0.383015	1	0.998	7.81e-09	13
Nfatc1	9.11658e-12	0.474196	0.637	0.142	1.82332e-08	13
Cdc42ep5	2.69354e-11	0.366379	0.745	0.459	5.38708e-08	13
Bmx	3.85373e-11	0.2756	0.353	0.015	7.70746e-08	13
1110032F04Rik1	1.08516e-10	0.29803	0.667	0.218	2.17032e-07	13
P3h41	2.36708e-10	0.31943	0.873	0.698	4.73417e-07	13
Tuba1a1	2.55074e-10	0.296047	0.99	0.997	5.10149e-07	13
Itm2b1	2.82748e-10	0.375281	0.98	0.918	5.65497e-07	13
Sepp11	3.68329e-10	0.252525	0.941	0.692	7.36659e-07	13
Tspan132	2.16486e-09	0.281523	0.892	0.742	4.32972e-06	13
Hn1	1.27019e-08	0.320272	0.99	0.964	2.54038e-05	13
Lxn1	5.312e-08	0.376034	0.814	0.639	0.00010624	13
Tspan123	7.59103e-08	0.310375	0.882	0.666	0.000151821	13
Cst31	8.42691e-08	0.251227	1	0.951	0.000168538	13
Slc2a14	8.84803e-08	0.301301	0.882	0.68	0.000176961	13
Casp6	3.40497e-07	0.273702	0.892	0.699	0.000680995	13
Ubald21	3.4177e-07	0.252038	0.922	0.849	0.00068354	13
Slc1a31	4.03196e-07	0.453936	0.686	0.414	0.000806393	13
Tk1	6.56217e-07	0.290592	0.98	0.795	0.00131243	13
Kitl	1.56664e-06	0.359189	0.696	0.409	0.00313328	13
Tacc3	1.44546e-05	0.252808	0.99	0.825	0.0289093	13
Xist1	6.33798e-05	0.276077	0.882	0.639	0.12676	13
Ctsh	0.000440117	0.323727	0.578	0.254	0.880235	13
Clec14a1	0.000845613	0.411402	0.412	0.307	1	13
Phlda12	0.001227	0.250488	0.833	0.829	1	13
Plac1	0.00151111	0.25704	0.559	0.165	1	13
S100a131	0.00323086	0.30519	0.608	0.338	1	13
Ncam1	0.00352559	0.457379	0.588	0.401	1	13
Manf	0.00392157	0.257312	0.99	0.973	1	13
Enc1	0.00395692	0.288312	0.569	0.279	1	13
Npr31	0.00705297	0.300373	0.412	0.271	1	13
Sox10	1.17504e-51	0.583262	0.786	0.195	2.35009e-48	14
Epcam2	1.57546e-46	1.44358	1	0.439	3.15093e-43	14
Hmx2	2.25539e-46	0.680263	0.657	0.138	4.51079e-43	14
Cldn62	8.38894e-46	1.31368	1	0.485	1.67779e-42	14
Wfdc22	1.92948e-45	1.25917	0.957	0.373	3.85895e-42	14
Car23	2.1979e-44	1.17545	0.957	0.362	4.39581e-41	14
Spint22	4.33226e-42	1.03229	1	0.42	8.66451e-39	14
Cldn72	4.96922e-42	1.07962	0.943	0.464	9.93844e-39	14
Rtn1	8.96923e-40	0.948663	0.929	0.335	1.79385e-36	14
Dlx5	4.87217e-37	0.931704	0.8	0.282	9.74433e-34	14
Prss82	5.90457e-37	0.548589	0.857	0.332	1.18091e-33	14
Crabp22	7.13882e-35	1.05102	0.986	0.82	1.42776e-31	14
Hmx3	5.64722e-32	0.35344	0.443	0.083	1.12944e-28	14
Krt84	1.14495e-31	0.774868	0.971	0.417	2.28989e-28	14
Kcnk12	4.28985e-31	0.588964	0.829	0.35	8.5797e-28	14
Bex16	5.55092e-31	0.870969	1	0.749	1.11018e-27	14
Cldn92	7.54864e-31	0.432379	0.729	0.263	1.50973e-27	14
Tspan133	1.69905e-29	0.688438	1	0.741	3.39809e-26	14
Gata31	4.77406e-29	0.759942	0.829	0.396	9.54812e-26	14
Lmx1a	7.36223e-29	0.535281	0.614	0.183	1.47245e-25	14
Sox21	7.60064e-29	0.807343	0.814	0.407	1.52013e-25	14
Tubb2b2	1.56999e-27	0.758658	0.957	0.575	3.13998e-24	14
Rgcc	2.43729e-27	0.823936	0.743	0.296	4.87458e-24	14
Gsta44	1.58566e-26	0.65823	0.957	0.657	3.17133e-23	14
Krt186	2.20222e-26	0.724088	0.986	0.472	4.40443e-23	14
Socs22	1.46702e-25	0.797722	0.914	0.56	2.93403e-22	14
Cd24a4	3.62255e-25	0.585925	1	0.986	7.2451e-22	14
Rbp12	2.52506e-24	0.69445	1	0.851	5.05013e-21	14
Bex45	5.08811e-24	0.619385	1	0.778	1.01762e-20	14
Uchl13	5.41079e-24	0.588527	0.857	0.431	1.08216e-20	14
Phgdh2	5.43435e-24	0.578071	1	0.862	1.08687e-20	14
Lsr2	7.96964e-24	0.543276	0.914	0.501	1.59393e-20	14
Stard103	4.61992e-23	0.394524	0.757	0.321	9.23984e-20	14
Acer22	1.87175e-22	0.570881	0.714	0.308	3.7435e-19	14
Igfbpl1	2.19174e-22	0.524969	0.757	0.358	4.38348e-19	14
Fbxo2	5.76482e-22	0.4661	0.571	0.183	1.15296e-18	14
Espn2	1.10486e-21	0.580611	0.757	0.376	2.20973e-18	14
Ccnd12	1.12857e-20	0.576318	0.971	0.791	2.25714e-17	14
Elovl7	1.35626e-20	0.343756	0.6	0.219	2.71252e-17	14
Fabp53	3.73298e-20	0.486741	0.986	0.97	7.46596e-17	14
Nrarp1	5.99386e-20	0.37776	0.714	0.358	1.19877e-16	14
Ezr2	5.81597e-19	0.354518	0.771	0.33	1.16319e-15	14
Stx32	7.57772e-19	0.364692	0.743	0.407	1.51554e-15	14
Fermt12	8.00732e-19	0.371511	0.614	0.274	1.60146e-15	14
Lmo42	1.40739e-17	0.722011	0.971	0.886	2.81479e-14	14
Tubb4b	1.69526e-17	0.479731	1	0.976	3.39052e-14	14
Fhl13	3.75305e-17	0.400983	0.871	0.541	7.5061e-14	14
Pla2g12a1	4.12701e-17	0.402044	0.857	0.499	8.25402e-14	14
Wbp55	7.5634e-17	0.36381	1	0.997	1.51268e-13	14
Ptn2	9.26713e-17	0.774526	1	0.884	1.85343e-13	14
Ldhb3	1.66515e-16	0.569977	0.957	0.7	3.3303e-13	14
Sox92	2.25698e-16	0.53668	0.886	0.656	4.51396e-13	14
Car42	2.81131e-16	0.658568	0.614	0.298	5.62262e-13	14
Cdh22	4.06564e-16	0.426735	0.9	0.556	8.13128e-13	14
Rab252	1.09508e-15	0.316584	0.614	0.313	2.19017e-12	14
Gas12	2.03913e-15	0.638247	0.857	0.649	4.07826e-12	14
Spp1	2.92627e-15	0.79824	0.486	0.192	5.85253e-12	14
Ap1m22	3.2286e-15	0.351117	0.571	0.275	6.45719e-12	14
Epha4	5.6405e-15	0.467261	0.8	0.528	1.1281e-11	14
S100a114	1.06354e-14	0.566285	0.9	0.669	2.12708e-11	14
Igfbp23	1.34575e-14	0.466482	0.871	0.618	2.69149e-11	14
Odc12	1.59413e-14	0.414528	0.986	0.919	3.18826e-11	14
S100a1	1.61807e-14	0.275134	0.571	0.276	3.23615e-11	14
Mid1ip11	3.29195e-14	0.427433	0.629	0.341	6.58389e-11	14
Dstn4	3.41507e-14	0.27896	1	0.974	6.83014e-11	14
Cd94	3.6185e-14	0.32948	0.686	0.397	7.237e-11	14
Tbx2	3.70187e-14	0.328205	0.543	0.269	7.40373e-11	14
Tspan15	4.71809e-14	0.360295	0.614	0.324	9.43619e-11	14
Tpd523	1.17568e-12	0.324509	0.786	0.531	2.35136e-09	14
Crabp13	1.46931e-12	0.716902	0.929	0.81	2.93862e-09	14
F11r6	2.02382e-12	0.337002	0.671	0.394	4.04765e-09	14
Celf23	3.68505e-12	0.286462	0.714	0.414	7.37009e-09	14
Plp1	4.57703e-12	0.486351	0.571	0.366	9.15405e-09	14
Col2a14	5.15282e-12	0.394945	0.914	0.771	1.03056e-08	14
Pls1	7.17301e-12	0.276382	0.457	0.209	1.4346e-08	14
Sox112	1.09052e-11	0.444005	1	0.97	2.18104e-08	14
Arl4c2	1.39309e-11	0.292272	0.7	0.416	2.78619e-08	14
Hsp90aa1	2.02364e-11	0.277674	1	1	4.04729e-08	14
Fdps2	2.43822e-11	0.486221	0.871	0.732	4.87644e-08	14
Sox41	1.02866e-10	0.342188	1	0.946	2.05733e-07	14
Cldn32	1.04802e-10	0.391118	0.514	0.287	2.09604e-07	14
Fgf9	3.7518e-10	0.25457	0.457	0.243	7.5036e-07	14
Kif21a2	5.42418e-10	0.262892	0.557	0.336	1.08484e-06	14
Mgst3	6.92943e-10	0.271661	0.686	0.472	1.38589e-06	14
Crb32	1.0135e-09	0.315404	0.543	0.345	2.027e-06	14
Sorbs22	1.29239e-09	0.27558	0.543	0.346	2.58478e-06	14
Cldn42	6.54411e-09	0.345962	0.557	0.377	1.30882e-05	14
Idi11	9.66856e-09	0.432765	0.729	0.554	1.93371e-05	14
Tuba1c1	1.03429e-08	0.318912	0.829	0.657	2.06858e-05	14
Six12	1.64391e-08	0.371461	0.829	0.749	3.28781e-05	14
Esrp12	3.23834e-08	0.265992	0.514	0.336	6.47668e-05	14
Bcam3	6.375e-08	0.2973	0.614	0.445	0.0001275	14
Spint12	8.71413e-08	0.278807	0.486	0.313	0.000174283	14
Cystm13	1.85812e-07	0.286528	0.486	0.325	0.000371623	14
H2-D11	1.95544e-07	0.254469	0.514	0.364	0.000391088	14
Gja11	2.35797e-07	0.270182	0.9	0.725	0.000471594	14
Msmo11	3.21886e-07	0.366339	0.671	0.503	0.000643773	14
Cmtm83	3.25318e-07	0.250379	0.614	0.458	0.000650637	14
2610204G07Rik	7.87258e-07	0.260508	0.329	0.171	0.00157452	14
Bub3	1.75216e-06	0.310647	0.971	0.942	0.00350432	14
Hmgcs11	2.54684e-06	0.415711	0.786	0.666	0.00509369	14
Mt11	7.82268e-06	0.301276	0.5	0.405	0.0156454	14
Ung	0.00015551	0.281507	0.771	0.711	0.311019	14
Rfx4	5.32341e-102	0.859215	0.754	0.078	1.06468e-98	15
Hes5	1.72152e-57	1.28952	0.815	0.166	3.44304e-54	15
Sox1	5.98502e-48	0.264662	0.338	0.03	1.197e-44	15
Mir124-2hg	3.25723e-46	0.554053	0.631	0.087	6.51446e-43	15
Tubb2b3	9.71502e-44	1.52917	1	0.575	1.943e-40	15
Sox22	3.16001e-39	1.17856	0.908	0.407	6.32003e-36	15
Crabp14	3.18795e-37	2.89284	0.985	0.81	6.3759e-34	15
Map1b2	4.49726e-33	1.17272	0.969	0.684	8.99453e-30	15
Crabp23	5.55874e-33	1.6163	0.954	0.82	1.11175e-29	15
Msx3	8.22417e-32	1.01561	0.462	0.086	1.64483e-28	15
Fabp7	3.86539e-29	1.3838	0.738	0.241	7.73078e-26	15
Pax3	2.1847e-28	0.440909	0.431	0.071	4.3694e-25	15
Fez1	8.36337e-25	0.776407	0.785	0.375	1.67267e-21	15
Nr2f12	3.30805e-24	0.712545	0.938	0.567	6.61609e-21	15
Pcdh8	4.68697e-24	0.409192	0.492	0.101	9.37394e-21	15
Nes	1.08486e-23	0.650712	0.862	0.472	2.16971e-20	15
Hoxb24	1.91566e-22	0.965978	0.831	0.471	3.83133e-19	15
Ckb3	5.29996e-22	1.27769	0.892	0.58	1.05999e-18	15
Pou3f2	4.49599e-21	0.458205	0.462	0.113	8.99197e-18	15
Egr2	5.92246e-19	0.342482	0.277	0.042	1.18449e-15	15
Sfrp2	1.49345e-18	1.24302	0.769	0.524	2.9869e-15	15
Hoxa2	1.95734e-18	0.56088	0.8	0.448	3.91469e-15	15
Ly6h	7.76898e-18	0.541013	0.523	0.173	1.5538e-14	15
Fam181a	2.3341e-16	0.314819	0.338	0.077	4.66819e-13	15
Fabp54	1.85722e-15	0.467556	0.985	0.97	3.71445e-12	15
Cntfr1	3.14409e-15	0.456646	0.677	0.374	6.28819e-12	15
Pfn22	6.62729e-15	0.458334	0.938	0.738	1.32546e-11	15
Pantr1	4.66891e-14	0.731326	0.631	0.394	9.33782e-11	15
Sfrp12	5.67106e-14	1.12243	0.892	0.817	1.13421e-10	15
Kif21a3	1.36745e-13	0.454728	0.615	0.335	2.7349e-10	15
Lfng1	1.46462e-13	0.489547	0.585	0.313	2.92924e-10	15
Epha7	7.26571e-13	0.627058	0.6	0.351	1.45314e-09	15
Tuba1a2	1.10454e-12	0.486078	1	0.997	2.20909e-09	15
Zfp5031	2.03106e-12	0.527968	0.769	0.502	4.06212e-09	15
Hmgcs12	2.88853e-12	0.577809	0.846	0.666	5.77707e-09	15
Hsp90aa11	3.10246e-12	0.252875	1	1	6.20492e-09	15
Foxb1	7.14499e-12	0.331446	0.292	0.081	1.429e-08	15
Rtn11	7.50458e-12	0.412289	0.585	0.338	1.50092e-08	15
H2-K12	8.67403e-12	0.3844	0.662	0.425	1.73481e-08	15
Cdh23	1.02217e-11	0.378034	0.815	0.557	2.04434e-08	15
Tmsb4x5	1.90745e-11	0.402106	1	1	3.8149e-08	15
Meis14	2.099e-11	0.378826	0.785	0.507	4.19801e-08	15
Ccnd13	2.55265e-11	0.560922	0.877	0.792	5.10531e-08	15
Olig3	3.26386e-11	0.541943	0.308	0.094	6.52771e-08	15
Hoxb3os2	5.16855e-11	0.625527	0.677	0.489	1.03371e-07	15
Uchl14	6.62889e-11	0.352303	0.677	0.432	1.32578e-07	15
Nrarp2	6.80801e-11	0.52032	0.569	0.359	1.3616e-07	15
Fam181b	6.82868e-11	0.451308	0.462	0.245	1.36574e-07	15
Fhl14	1.08582e-10	0.543568	0.738	0.542	2.17165e-07	15
Nkx6-2	3.26949e-10	0.538645	0.292	0.087	6.53898e-07	15
Ccnd23	3.33699e-10	0.579169	0.969	0.938	6.67397e-07	15
Idi12	4.96742e-10	0.40914	0.738	0.554	9.93485e-07	15
Emb2	6.72414e-10	0.298262	0.846	0.628	1.34483e-06	15
Hn11	1.43664e-09	0.382269	0.985	0.965	2.87328e-06	15
Hist3h2ba2	1.53632e-09	0.257582	0.385	0.203	3.07265e-06	15
Vim3	2.95084e-09	0.404511	0.969	0.816	5.90168e-06	15
Ldha	7.70604e-09	0.26297	1	1	1.54121e-05	15
Msmo12	1.26998e-08	0.496501	0.692	0.503	2.53995e-05	15
Pax6	1.39656e-08	0.577174	0.477	0.301	2.79313e-05	15
Ednrb	1.89903e-08	0.338274	0.369	0.199	3.79807e-05	15
Slc2a15	2.01162e-08	0.467642	0.785	0.682	4.02323e-05	15
Cyp26b11	8.51319e-08	0.674788	0.462	0.305	0.000170264	15
Ptn3	9.03876e-08	0.684046	0.877	0.885	0.000180775	15
Tspan134	1.35195e-07	0.309451	0.892	0.742	0.00027039	15
Tubb2a1	1.48586e-07	0.29255	0.646	0.439	0.000297172	15
Zeb2	4.8829e-07	0.351189	0.692	0.556	0.000976579	15
Epha41	1.69371e-06	0.382476	0.631	0.529	0.00338742	15
A730017C20Rik	2.2596e-06	0.285564	0.308	0.189	0.00451921	15
Emid1	5.60486e-06	0.312489	0.446	0.352	0.0112097	15
6330403K07Rik1	6.01086e-06	0.357568	0.8	0.695	0.0120217	15
Gsta45	6.46356e-06	0.290748	0.785	0.658	0.0129271	15
Mycn	1.1093e-05	0.376483	0.831	0.749	0.0221861	15
Celf24	1.45892e-05	0.292535	0.508	0.415	0.0291783	15
Gpm6b	1.56756e-05	0.336576	0.415	0.321	0.0313513	15
Tsc22d12	2.23934e-05	0.283132	0.923	0.919	0.0447868	15
Tox3	3.01543e-05	0.349154	0.508	0.446	0.0603087	15
Rprm	4.17485e-05	0.394301	0.492	0.435	0.083497	15
Trp53i111	4.19698e-05	0.29705	0.492	0.408	0.0839396	15
Meis25	0.000101421	0.273402	0.908	0.825	0.202843	15
Tubb3	0.000285114	0.371829	0.292	0.25	0.570228	15
Msx13	0.000695804	0.683452	0.415	0.379	1	15
Irx21	0.00374043	0.340471	0.492	0.509	1	15
Zic11	0.00769951	0.430365	0.431	0.423	1	15
Btg2	0.00914612	0.287676	0.277	0.3	1	15
Casz12	0.00916837	0.29571	0.277	0.282	1	15
Gypa	0	0.881565	1	0	0	16
Hemgn	0	0.590677	1	0	0	16
Ncf4	0	0.557703	0.886	0	0	16
Trim10	0	0.405204	1	0	0	16
Slc14a1	0	0.346842	0.795	0	0	16
Hbq1b	0	0.266242	0.977	0.014	0	16
Alas2	2.4611e-258	1.21874	1	0	4.9222e-255	16
Slc4a1	1.86633e-251	0.511546	1	0.012	3.73267e-248	16
Hba-a2	2.93086e-144	1.44124	1	0.042	5.86172e-141	16
Rgs18	2.69376e-96	0.67309	0.705	0.001	5.38752e-93	16
Mpl	1.51347e-82	0.39627	0.886	0.032	3.02695e-79	16
Klf1	5.27821e-59	0.854347	1	0.154	1.05564e-55	16
Lmx1a1	7.20522e-52	0.259019	0.977	0.182	1.44104e-48	16
Dmtn	2.7711e-49	0.472627	1	0.16	5.54219e-46	16
Hba-a1	1.93187e-45	4.6722	1	0.085	3.86373e-42	16
Snca	1.61854e-38	0.870282	0.932	0.088	3.23708e-35	16
Hba-x	3.07791e-38	5.76942	1	0.125	6.15582e-35	16
Hbb-bh1	3.75878e-38	5.17711	1	0.056	7.51756e-35	16
Rac2	3.50895e-36	0.587323	0.705	0.02	7.01791e-33	16
Mpo	3.57387e-34	0.657408	0.273	0.01	7.14775e-31	16
Hbb-y	3.19585e-33	7.62554	0.977	0.102	6.39171e-30	16
Tgm21	3.17069e-31	0.320975	0.955	0.208	6.34138e-28	16
Treml2	1.60097e-30	0.396829	0.705	0.058	3.20195e-27	16
Tyrobp	5.33944e-29	0.361176	0.341	0.001	1.06789e-25	16
Slc39a8	4.4496e-28	0.573019	1	0.288	8.8992e-25	16
Tal11	5.09333e-28	0.501889	0.886	0.193	1.01867e-24	16
Plek	9.43985e-27	0.397519	0.773	0.043	1.88797e-23	16
Fam210b	6.45329e-24	0.58526	1	0.337	1.29066e-20	16
Car24	7.46336e-23	1.53379	0.932	0.364	1.49267e-19	16
Acp5	1.20258e-22	0.754008	0.886	0.24	2.40516e-19	16
Gp5	7.46323e-22	0.373592	0.477	0.002	1.49265e-18	16
Sec11c	1.95276e-21	0.739447	0.955	0.451	3.90553e-18	16
Tspan32	1.7543e-20	0.692415	0.818	0.152	3.50861e-17	16
Smim12	5.08214e-20	1.14433	0.909	0.297	1.01643e-16	16
Chchd104	1.55212e-19	0.512596	0.955	0.317	3.10425e-16	16
Ctla2a1	1.06183e-18	0.519356	0.864	0.232	2.12365e-15	16
Mgst31	1.52956e-18	1.05804	0.909	0.472	3.05912e-15	16
Gclm1	1.78878e-18	0.849996	0.977	0.548	3.57755e-15	16
Cd59a1	1.8847e-18	0.479546	1	0.339	3.76941e-15	16
Tspo1	2.60774e-18	0.808779	0.977	0.515	5.21548e-15	16
Ptgs1	2.89918e-18	0.272815	0.75	0.11	5.79836e-15	16
Slc29a11	3.88392e-18	0.618975	0.909	0.396	7.76783e-15	16
Ctsc	4.19391e-18	0.622985	0.886	0.316	8.38782e-15	16
Lyl12	4.32837e-18	0.443677	0.795	0.116	8.65673e-15	16
Bin2	9.05027e-18	0.535489	0.727	0.112	1.81005e-14	16
Hebp11	1.49471e-17	0.768318	0.955	0.576	2.98942e-14	16
Coro1a	4.49351e-17	0.728654	0.841	0.251	8.98702e-14	16
Arpc1b2	5.63446e-17	0.813095	0.955	0.596	1.12689e-13	16
Mmrn11	2.3105e-16	0.262856	0.773	0.21	4.621e-13	16
Tubb4b1	4.99771e-16	0.572807	1	0.976	9.99543e-13	16
Itga2b	6.47258e-16	0.611456	0.773	0.144	1.29452e-12	16
Fth14	1.28615e-15	0.85123	1	1	2.5723e-12	16
Gmpr2	1.41451e-15	0.597671	0.864	0.304	2.82903e-12	16
Rbm382	2.19393e-15	0.55283	0.932	0.554	4.38786e-12	16
Creg12	2.85896e-15	0.54984	0.955	0.529	5.71792e-12	16
Tpst22	5.6365e-15	0.46986	0.955	0.561	1.1273e-11	16
Ucp21	6.55403e-15	0.629772	0.864	0.35	1.31081e-11	16
Lepr	7.46671e-15	0.327788	0.841	0.362	1.49334e-11	16
Prkar2b	2.20776e-14	0.708205	0.932	0.487	4.41551e-11	16
Sipa12	3.60958e-14	0.438228	0.955	0.44	7.21917e-11	16
Tln14	4.95493e-14	0.649809	0.977	0.681	9.90986e-11	16
Alad1	6.28487e-14	0.874965	0.977	0.883	1.25697e-10	16
Mllt31	8.78613e-14	0.864064	1	0.422	1.75723e-10	16
Lmo23	1.07608e-13	0.527503	0.886	0.423	2.15216e-10	16
Blvrb1	2.11807e-13	0.880266	0.864	0.405	4.23614e-10	16
Fcer1g	2.96914e-13	0.520143	0.682	0.074	5.93829e-10	16
Slc25a37	4.15241e-13	0.587036	0.818	0.302	8.30483e-10	16
Rasgrp22	2.41518e-12	0.596842	0.841	0.423	4.83035e-09	16
Nhp21	3.78958e-12	0.651335	1	0.976	7.57916e-09	16
Mt12	5.05198e-12	0.415465	0.886	0.404	1.0104e-08	16
Gmfg1	8.54613e-12	0.441481	0.773	0.237	1.70923e-08	16
Ostf12	2.30472e-11	0.372153	0.886	0.427	4.60945e-08	16
Rap1b2	2.36372e-11	0.498039	1	0.901	4.72745e-08	16
Clec1b1	2.80141e-11	0.477091	0.705	0.143	5.60281e-08	16
Slc25a51	5.72546e-11	0.39814	1	0.999	1.14509e-07	16
Ehbp1l11	6.74106e-11	0.313427	0.795	0.301	1.34821e-07	16
[truncated: 208 more rows]
