# Supplementary material for: Single cell multi-omic analysis identifies a Tbx1-dependent multilineage primed population in murine cardiopharyngeal mesoderm
Source: Nat Commun. 2021 Nov 17;12:6645. doi: 10.1038/s41467-021-26966-6 (PMC8599455; doi:10.1038/s41467-021-26966-6)
Supplement: Supplementary file 6 — Supplementary Data 3 [file 41467_2021_26966_MOESM6_ESM.xlsx]

## Sheet: Marker
Supplementary Data 3. Marker genes of cell clusters in Mesp1Cre Ctrl and cKO at E9.5 dataset
Gene	Average(log2)	Fold Change(log2)	p-value	adjustive p-value	Cluster
Msc	1.99222	1.56868	0	0	C1
Itga8	1.68025	1.3328	0	0	C1
Cldn11	1.86593	2.24885	0	0	C1
Pcdh10	1.17437	2.43919	0	0	C1
Npnt	2.6886	0.93108	0	0	C1
Plpp3	4.58745	0.704076	0	0	C1
Rspo1	3.00894	1.32662	0	0	C1
Wnt4	3.83595	2.67436	0	0	C1
Cxcl13	3.79893	2.01989	0	0	C1
Nkx6-1	1.98325	2.78049	0	0	C1
Sparcl1	4.16629	1.72868	0	0	C1
Tbx5	3.17404	1.12804	0	0	C1
Fam19a1	1.34789	2.07346	0	0	C1
Arg1	5.35653	0.925553	0	0	C1
Fendrr	1.84891	1.90204	0	0	C1
Foxf1	5.44257	1.49005	0	0	C1
Foxl1	1.43779	2.12004	0	0	C1
Dleu7	1.28721	2.11868	0	0	C1
Aldh1a2	5.03577	1.54509	0	0	C1
Chd3	3.74695	0.793943	0	0	C1
Hoxb1	3.08685	0.823304	0	0	C1
Foxf2	1.36627	1.61329	0	0	C1
Ptch1	4.37616	0.852331	0	0	C1
Foxd1	3.17503	1.08074	0	0	C1
Osr1	3.79913	1.64578	0	0	C1
Mycn	4.41672	0.606487	0	0	C1
Npr3	2.1418	1.29391	0	0	C1
Adamts20	1.26018	2.02025	0	0	C1
Spsb4	2.60082	0.898747	1.28061815402051e-320	4.66305085332719e-318	C1
Angptl1	1.18889	1.6959	1.8167109999596e-317	6.41464138755764e-315	C1
Barx2	0.812683	3.27156	2.82218705901812e-316	9.67180106205514e-314	C1
Fam162b	0.930668	2.08372	9.71592301531443e-313	3.23456957069837e-310	C1
Hsd11b2	3.84301	0.644694	1.68593e-306	5.45681e-304	C1
Pdlim4	3.82275	0.613085	3.05267e-304	9.61344e-302	C1
Tle1	3.21471	0.715351	8.21227e-303	2.51814e-300	C1
Pltp	1.19966	1.54361	2.12435e-295	6.3469e-293	C1
Foxp2	3.63636	0.604883	7.38459e-274	2.09866e-271	C1
Tdrd12	0.847401	1.89262	2.20376e-264	5.83596e-262	C1
Igfbp2	3.87661	0.560377	2.58805e-251	6.55565e-249	C1
Arl4a	3.18167	0.67512	2.40195e-247	5.83074e-245	C1
Stox1	0.670575	2.24564	8.54464e-244	2.03188e-241	C1
Epha4	3.10583	0.66201	8.69965e-242	2.02737e-239	C1
Hhip	1.0826	1.43232	1.24269e-238	2.83919e-236	C1
Gdnf	0.765994	1.8875	1.27595e-236	2.8591e-234	C1
Tes	3.01613	0.640776	3.69622e-236	8.1261e-234	C1
Ntng1	1.61164	1.10409	1.4771e-235	3.18724e-233	C1
Gm2694	0.791497	1.81966	2.78454e-234	5.89917e-232	C1
Ezr	2.98075	0.672699	2.77264e-229	5.66787e-227	C1
Ablim1	2.46703	0.749703	2.01043e-228	4.03888e-226	C1
Slc9a3r1	2.72074	0.695208	2.30965e-223	4.56136e-221	C1
Tnfrsf19	1.79217	0.934357	5.23364e-221	1.01637e-218	C1
Frem2	1.44077	1.07764	1.2702e-214	2.34926e-212	C1
2021-09-03	1.98061	0.839106	4.71025e-213	8.5756e-211	C1
Bhlhe41	1.01344	1.39096	8.96653e-213	1.60735e-210	C1
Hoxb4	3.66804	0.533193	1.44369e-212	2.54877e-210	C1
5730596B20Rik	1.02439	1.34139	2.71746e-209	4.65645e-207	C1
Cxxc4	2.5914	0.678692	1.33531e-207	2.25494e-205	C1
Rragd	3.48643	0.527739	6.44067e-207	1.0721e-204	C1
Tmem158	2.19084	0.813308	4.74613e-206	7.789e-204	C1
Cdk6	2.50741	0.696865	2.56831e-204	4.09944e-202	C1
Plaur	1.00231	1.34423	4.65478e-204	7.32939e-202	C1
Rassf4	0.918508	1.41209	5.21021e-200	7.88433e-198	C1
Cxcl12	3.57712	0.546381	6.65047e-200	9.93478e-198	C1
Gli1	1.0457	1.2478	4.83475e-193	6.95487e-191	C1
Plekha7	1.25669	1.09785	1.8838e-189	2.64458e-187	C1
Nxf3	0.59498	1.94391	3.05842e-189	4.19256e-187	C1
Sfrp2	2.86348	0.585704	3.98064e-188	5.3933e-186	C1
Epha7	2.71627	0.632372	9.13306e-188	1.2232e-185	C1
Ptges	1.45615	0.973231	2.30331e-186	3.04979e-184	C1
Dst	2.33391	0.683259	1.19944e-185	1.57032e-183	C1
Gstk1	1.61017	0.91124	1.9271e-185	2.49496e-183	C1
Tet2	1.90364	0.781403	2.34523e-183	2.97028e-181	C1
Efnb2	2.53069	0.642429	9.18576e-182	1.13864e-179	C1
Ndst4	0.745037	1.54098	1.867e-181	2.28993e-179	C1
Mycl	1.43272	0.950164	2.37314e-177	2.8507e-175	C1
Foxd2	0.882428	1.34169	1.41793e-172	1.65217e-170	C1
Cyfip2	1.15415	1.07613	4.97925e-172	5.74438e-170	C1
Stra6	1.66719	0.845788	4.40039e-171	5.0268e-169	C1
Skap2	2.70249	0.580178	1.55539e-170	1.75956e-168	C1
Hmgcs2	0.553205	1.86858	8.51587e-169	9.45019e-167	C1
Emp1	0.986179	1.19872	2.94555e-165	3.23788e-163	C1
Jag1	1.87942	0.778616	9.02828e-164	9.83155e-162	C1
Nsg1	2.83877	0.548149	2.08778e-163	2.25249e-161	C1
Dock9	1.29317	0.980987	1.77842e-159	1.90111e-157	C1
Plxna2	2.49377	0.587539	2.75901e-155	2.79547e-153	C1
Rab37	0.655539	1.43715	1.48185e-144	1.42698e-142	C1
Tpd52l1	2.0643	0.638731	1.16951e-140	1.073e-138	C1
Asic2	0.491257	1.70796	9.39649e-140	8.55375e-138	C1
Foxg1	0.54996	1.66001	9.27541e-139	8.25016e-137	C1
Bok	2.64858	0.517734	4.86711e-136	4.23221e-134	C1
Gm43050	0.596865	1.39907	4.06546e-130	3.35963e-128	C1
6030408B16Rik	0.650629	1.3533	8.40175e-130	6.89417e-128	C1
Creb5	1.33647	0.859404	3.0446e-129	2.48081e-127	C1
Fgfr2	2.1056	0.594563	5.99924e-129	4.85439e-127	C1
Pawr	1.9519	0.642484	1.34434e-128	1.07289e-126	C1
Edaradd	0.416418	1.84014	5.20411e-127	4.06968e-125	C1
Rarb	1.86059	0.645781	1.07689e-124	8.36525e-123	C1
Arl4c	2.05566	0.602171	3.07108e-124	2.36982e-122	C1
Rasl11a	2.48008	0.514505	8.09911e-124	6.20861e-122	C1
Hoxa2	2.14799	0.568999	4.78891e-120	3.53167e-118	C1
Fam183b	0.787084	1.11901	9.15282e-120	6.66554e-118	C1
Nsg2	1.01865	0.93697	1.37677e-118	9.90255e-117	C1
Gm14964	0.580515	1.35378	1.17376e-117	8.39058e-116	C1
Rem2	1.06205	0.900894	1.31985e-116	9.37737e-115	C1
Hotairm1	2.5053	0.508798	5.89858e-116	4.16547e-114	C1
Cdca7l	2.22805	0.519752	3.21446e-112	2.15258e-110	C1
Hoxa5	2.03189	0.613902	3.35357e-112	2.23291e-110	C1
Pappa	1.70703	0.660534	3.88413e-112	2.57147e-110	C1
Tecrl	1.4711	0.737645	7.56229e-112	4.9783e-110	C1
Tubb3	1.02361	0.950919	1.67245e-111	1.0948e-109	C1
Smim10l2a	0.645692	1.20754	2.95925e-111	1.92632e-109	C1
Sptbn2	0.852173	0.995881	2.39254e-110	1.53175e-108	C1
Cyyr1	0.585134	1.31343	1.84327e-109	1.17365e-107	C1
Nkain4	1.25796	0.782124	1.26306e-106	7.66522e-105	C1
Kcng1	0.436585	1.5209	1.51662e-106	9.15628e-105	C1
Lamc3	0.403249	1.62097	1.69781e-104	9.89146e-103	C1
Elovl7	0.356815	1.75983	1.01003e-103	5.82616e-102	C1
Adarb1	0.88958	0.932488	1.98763e-103	1.14088e-101	C1
Cpne5	0.755604	1.04822	1.23144e-101	6.89841e-100	C1
Pdgfc	1.6497	0.629042	1.29608e-101	7.22582e-100	C1
Bcl11a	0.966046	0.889432	4.15547e-101	2.30569e-99	C1
Gm26735	1.95323	0.518929	4.91529e-101	2.71436e-99	C1
Dnah7a	0.890191	0.922588	3.06403e-100	1.65288e-98	C1
Hoxa3	1.70078	0.60181	3.15486e-100	1.69403e-98	C1
Ptch2	0.529914	1.27174	2.45569e-99	1.30062e-97	C1
Dpysl4	1.07548	0.807976	1.27597e-98	6.69713e-97	C1
Exoc2	1.80211	0.550643	6.26797e-97	3.21738e-95	C1
Gm15050	1.8126	0.55699	9.93048e-97	5.075e-95	C1
Cmtm8	1.65594	0.618302	3.2666e-95	1.64772e-93	C1
St6gal2	0.511522	1.25899	4.88528e-95	2.45359e-93	C1
Smoc1	1.0988	0.796662	6.44686e-95	3.22398e-93	C1
Lsr	1.99607	0.519701	1.06327e-93	5.272e-92	C1
Serinc5	0.897604	0.863414	1.35493e-90	6.39175e-89	C1
Edn3	1.13493	0.744935	1.25903e-88	5.79852e-87	C1
Tekt1	0.626724	1.03989	3.14436e-87	1.4256e-85	C1
Hoxa1	1.39065	0.641136	9.32857e-87	4.21304e-85	C1
Podxl2	1.20424	0.688683	5.05358e-86	2.24749e-84	C1
Slit3	1.38135	0.637017	6.1471e-86	2.72342e-84	C1
Dpysl5	0.735432	0.939971	2.68669e-85	1.17249e-83	C1
S1pr3	1.18564	0.698571	2.90548e-84	1.2401e-82	C1
Hspa12a	0.402159	1.33027	1.42964e-80	5.88628e-79	C1
Crispld2	0.569117	1.06187	1.38263e-79	5.49845e-78	C1
Bdh2	0.65636	0.969007	1.50183e-79	5.95213e-78	C1
Ninl	1.64922	0.530695	6.16051e-79	2.41691e-77	C1
Enpp2	0.396996	1.34399	6.61516e-79	2.57792e-77	C1
Mdfic	1.43412	0.589116	8.88582e-79	3.4284e-77	C1
Pxylp1	0.685571	0.923791	1.14241e-77	4.33596e-76	C1
Nog	0.558943	1.06235	1.74623e-77	6.58483e-76	C1
Prkd1	1.20766	0.643611	1.26841e-76	4.75225e-75	C1
Mob3b	0.703166	0.904395	1.48034e-76	5.52849e-75	C1
AF529169	0.359038	1.37149	2.45434e-74	8.96488e-73	C1
Rbm46	0.709489	0.903663	2.60392e-74	9.452e-73	C1
6430573F11Rik	0.763234	0.840113	7.78128e-73	2.76425e-71	C1
Gm5127	0.323551	1.47845	1.77809e-71	6.16618e-70	C1
Pde9a	0.649681	0.898986	1.71621e-69	5.7963e-68	C1
Apba2	0.378886	1.20702	6.41592e-66	2.00963e-64	C1
Ak5	0.396712	1.17229	1.14216e-65	3.54892e-64	C1
Cldn10	0.420042	1.14437	2.73473e-65	8.45227e-64	C1
Whrn	0.845731	0.716132	1.54665e-62	4.48298e-61	C1
Met	0.391146	1.15707	1.00374e-61	2.8736e-60	C1
Ttc39b	0.328527	1.26688	1.60992e-61	4.59775e-60	C1
Dock4	0.592257	0.874205	3.86155e-61	1.09476e-59	C1
St8sia2	0.81059	0.725011	8.37305e-61	2.3623e-59	C1
Dach2	0.790136	0.745264	2.63706e-59	7.28129e-58	C1
Plch1	0.780007	0.73153	5.37201e-58	1.44895e-56	C1
Hlf	0.667056	0.804131	2.28812e-57	6.01831e-56	C1
Eva1a	0.31337	1.27117	4.37691e-57	1.14093e-55	C1
Pde4b	0.674585	0.779138	8.54481e-56	2.15507e-54	C1
Lrig3	1.29787	0.508918	4.51242e-55	1.10228e-53	C1
Mettl25	0.780235	0.685804	5.41826e-54	1.2832e-52	C1
Rgs2	1.05497	0.588971	1.28566e-52	2.94891e-51	C1
Procr	0.367035	1.08909	4.47517e-52	1.00086e-50	C1
Fam174b	1.00857	0.576021	6.517e-51	1.40363e-49	C1
Stk32a	0.45193	0.946181	1.20647e-50	2.58892e-49	C1
Fam210b	1.26295	0.510685	3.13472e-50	6.6094e-49	C1
Cacnb3	1.20586	0.506406	4.32278e-50	9.09188e-49	C1
Tspan15	0.906731	0.606416	8.60821e-50	1.80077e-48	C1
Arhgap20	0.347837	1.0886	3.22445e-49	6.63804e-48	C1
Dpf1	0.857022	0.617242	4.90741e-49	1.00849e-47	C1
Hoxaas3	0.713288	0.683767	1.49157e-48	3.00169e-47	C1
Dcn	0.699827	0.736493	2.01898e-48	4.05606e-47	C1
Mid1ip1	1.07081	0.541382	5.17096e-48	1.01434e-46	C1
Gpt2	0.9524	0.56921	6.27109e-48	1.22602e-46	C1
Slco5a1	0.283316	1.17474	4.44085e-47	8.53874e-46	C1
Bmpr1b	0.602536	0.736797	1.81121e-46	3.43158e-45	C1
Lrrc8d	0.946852	0.551982	4.04104e-45	7.31153e-44	C1
Tmem44	0.689793	0.669028	4.43694e-45	8.01538e-44	C1
Batf3	0.696504	0.662957	1.41064e-44	2.51711e-43	C1
Cobl	0.642855	0.714907	1.47325e-44	2.62081e-43	C1
Zcchc18	0.60164	0.724393	4.90696e-44	8.50832e-43	C1
Cplx2	0.745176	0.630146	7.78858e-44	1.33656e-42	C1
Soga3	0.5214	0.77313	5.49258e-43	9.18215e-42	C1
Prickle1	0.94559	0.539378	1.42184e-42	2.36338e-41	C1
Cadm4	0.284931	1.09495	1.52792e-42	2.53248e-41	C1
Fat4	1.07965	0.504498	2.45592e-42	4.04757e-41	C1
Acy3	0.30512	1.04685	2.93392e-42	4.79467e-41	C1
Igsf9	1.01336	0.50801	1.26009e-41	2.00035e-40	C1
Amer2	0.496162	0.777021	1.99724e-41	3.1491e-40	C1
Tcaf2	0.357471	0.924159	4.40216e-40	6.5846e-39	C1
Rab11fip4	0.444098	0.797815	3.55749e-39	5.18149e-38	C1
Ttc39c	0.799305	0.561235	1.00046e-38	1.43035e-37	C1
Ephx2	0.2734	1.05424	4.87545e-38	6.80345e-37	C1
Enox1	0.854229	0.532664	3.8735e-37	5.24204e-36	C1
Cyp26b1	0.439391	0.798628	2.87021e-36	3.7918e-35	C1
Slmo1	0.447203	0.755042	1.13091e-35	1.45445e-34	C1
Adgrl3	0.744834	0.563164	1.16896e-35	1.50173e-34	C1
Plxnb1	0.785404	0.535108	5.5462e-35	6.89694e-34	C1
Slc29a4	0.312182	0.906712	8.30941e-35	1.02892e-33	C1
Depdc1b	0.814852	0.51838	1.3469e-34	1.65027e-33	C1
Kcnk1	0.35394	0.844856	1.79355e-34	2.19061e-33	C1
Arnt2	0.685033	0.56972	3.53064e-34	4.25429e-33	C1
Tmem100	0.382482	0.843398	8.99155e-34	1.07126e-32	C1
Saa2	0.587769	0.643998	7.29997e-33	8.48894e-32	C1
Gm16140	0.239603	1.03522	1.16469e-32	1.34233e-31	C1
Arrb1	0.688928	0.550061	9.34314e-32	1.04378e-30	C1
Dhrs3	0.456084	0.715093	1.23401e-31	1.3707e-30	C1
Hapln3	0.77967	0.511227	8.1157e-31	8.77219e-30	C1
Cryl1	0.519953	0.629391	1.6953e-30	1.80894e-29	C1
Ccdc171	0.316788	0.83188	4.49941e-30	4.67681e-29	C1
Nrxn2	0.350543	0.788343	5.88366e-30	6.06157e-29	C1
Dclk1	0.756938	0.504699	9.78486e-30	1.00275e-28	C1
Pmepa1	0.634454	0.553294	1.01873e-29	1.04308e-28	C1
Epcam	0.355536	0.788821	1.89721e-29	1.91397e-28	C1
Fgd6	0.661102	0.537745	2.37324e-29	2.388e-28	C1
Kcnq5	0.430733	0.685818	3.01849e-29	3.0242e-28	C1
3425401B19Rik	0.28302	0.879425	3.17151e-29	3.17478e-28	C1
Abca1	0.690103	0.524567	1.2554e-28	1.22205e-27	C1
Magel2	0.307683	0.820924	2.32309e-28	2.22971e-27	C1
Arhgap33	0.504136	0.606271	9.2964e-28	8.65881e-27	C1
5730559C18Rik	0.548445	0.576067	1.07205e-27	9.94545e-27	C1
D430019H16Rik	0.563579	0.572598	1.14596e-27	1.06142e-26	C1
Asphd2	0.672452	0.508212	1.61721e-27	1.49198e-26	C1
Gfra1	0.368312	0.732265	5.54474e-27	5.00832e-26	C1
Cacng7	0.458351	0.605363	3.44101e-25	2.90331e-24	C1
Sytl4	0.23261	0.881449	1.59938e-24	1.30962e-23	C1
Rasl12	0.246459	0.842716	2.0653e-24	1.67816e-23	C1
Hist3h2ba	0.365375	0.685213	2.43273e-24	1.96848e-23	C1
Kcns3	0.282065	0.788489	3.82213e-24	3.0693e-23	C1
D330045A20Rik	0.39291	0.639769	1.11449e-23	8.82205e-23	C1
G630016G05Rik	0.42033	0.615511	2.62973e-23	2.04687e-22	C1
Arhgef5	0.580577	0.505618	1.02063e-22	7.67744e-22	C1
Myb	0.303957	0.721658	1.75822e-22	1.3024e-21	C1
Zswim5	0.263697	0.772914	2.09446e-22	1.54754e-21	C1
Fam222a	0.257697	0.783641	2.10143e-22	1.55072e-21	C1
Pak7	0.260785	0.772604	1.06712e-21	7.65175e-21	C1
Thsd7a	0.329545	0.675976	1.37777e-21	9.81879e-21	C1
Pdzd4	0.362756	0.630731	1.54199e-21	1.09356e-20	C1
Mroh1	0.532373	0.510562	2.17982e-21	1.53563e-20	C1
Zeb2os	0.445035	0.567312	2.60911e-21	1.82372e-20	C1
Hmgcll1	0.40552	0.583485	7.56468e-21	5.14257e-20	C1
Irf1	0.258173	0.751904	1.39451e-20	9.38153e-20	C1
Rspo2	0.477619	0.550917	1.81014e-20	1.21148e-19	C1
Cdk5r1	0.481156	0.521823	2.74054e-20	1.81539e-19	C1
Gm20696	0.285265	0.701011	3.61716e-20	2.37985e-19	C1
Galnt16	0.321363	0.652342	3.65691e-20	2.40464e-19	C1
Kcnip1	0.207302	0.806459	1.13761e-18	6.94366e-18	C1
Rerg	0.377078	0.563659	6.93267e-18	4.05316e-17	C1
Gabra4	0.31212	0.624978	1.15482e-17	6.69449e-17	C1
Gxylt2	0.414625	0.518789	3.56913e-17	2.02372e-16	C1
Mgp	0.290101	0.621739	1.2185e-16	6.67509e-16	C1
Ntn4	0.204613	0.740837	2.07543e-16	1.11751e-15	C1
St8sia4	0.392822	0.527371	2.264e-16	1.21736e-15	C1
Notch4	0.339016	0.562298	4.30165e-16	2.26595e-15	C1
Cd55	0.413892	0.50889	5.78831e-16	3.02717e-15	C1
C1ql1	0.245165	0.656727	7.08594e-16	3.68925e-15	C1
Atf7ip2	0.304962	0.580129	1.18559e-15	6.06698e-15	C1
Jakmip2	0.325817	0.550419	2.09203e-15	1.05571e-14	C1
Tubb4a	0.338015	0.536411	5.60896e-15	2.76462e-14	C1
Col22a1	0.227503	0.651263	1.44259e-14	6.94016e-14	C1
Spock3	0.250899	0.612167	6.67384e-14	3.09939e-13	C1
Ccdc30	0.215895	0.647785	9.47637e-14	4.34719e-13	C1
C230035I16Rik	0.271971	0.569027	1.18249e-13	5.3864e-13	C1
Tmem151b	0.210025	0.655648	1.2978e-13	5.89089e-13	C1
Rftn1	0.331483	0.503968	2.3933e-13	1.06357e-12	C1
Adamts12	0.187627	0.676044	8.24486e-13	3.53585e-12	C1
Isl2	0.246788	0.579679	1.06211e-12	4.51833e-12	C1
Syt7	0.234955	0.579991	2.22423e-12	9.27584e-12	C1
H2-Q7	0.248384	0.557435	2.92958e-12	1.2122e-11	C1
Halr1	0.237106	0.572461	2.29781e-11	8.9069e-11	C1
C77080	0.162999	0.642319	1.27736e-10	4.68045e-10	C1
Fam101a	0.22625	0.557452	1.44893e-10	5.28913e-10	C1
Irak4	0.172725	0.617989	2.18263e-10	7.84697e-10	C1
Fam159a	0.178962	0.614714	2.21638e-10	7.96093e-10	C1
Rps6kl1	0.159619	0.637279	2.58809e-10	9.24475e-10	C1
Kif5a	0.207582	0.557909	3.02122e-10	1.07491e-09	C1
Astn1	0.186088	0.55113	3.637e-09	1.18375e-08	C1
B4galnt4	0.20127	0.504082	7.36778e-09	2.33794e-08	C1
Pitpnm1	0.151796	0.513918	5.10648e-07	1.38632e-06	C1
Trim36	0.148449	0.501159	1.51095e-06	3.92806e-06	C1
Sox17	2.92329	4.26813	0	0	C2
Ptpn18	2.3306	2.48013	0	0	C2
F11r	3.52348	1.69767	0	0	C2
Tagln2	5.60063	1.01047	0	0	C2
Cd34	4.63867	3.08873	0	0	C2
Notch1	2.84457	1.85457	0	0	C2
Egfl7	6.55178	1.03358	0	0	C2
Eng	3.29575	2.64767	0	0	C2
Calcrl	3.25252	1.91611	0	0	C2
Aplnr	3.02361	2.57186	0	0	C2
Tspan18	3.2244	1.99053	0	0	C2
Lmo2	4.6039	2.4142	0	0	C2
Dusp2	2.41546	3.16088	0	0	C2
Cd93	3.18014	3.38599	0	0	C2
Sox18	4.08586	3.92989	0	0	C2
Tmem255a	2.27807	3.43803	0	0	C2
Klhl4	2.36569	2.73633	0	0	C2
She	2.73725	3.5382	0	0	C2
Npr1	1.95821	2.53437	0	0	C2
S100a16	3.15652	3.36357	0	0	C2
S1pr1	2.52832	2.81107	0	0	C2
Emcn	5.56011	3.43799	0	0	C2
Adgrl4	1.62541	3.65838	0	0	C2
Lyn	2.08879	2.12379	0	0	C2
Tek	3.28896	2.60123	0	0	C2
Tal1	2.19499	2.78995	0	0	C2
Tie1	2.48213	3.56741	0	0	C2
Cd38	2.13958	2.69192	0	0	C2
Kdr	5.51527	2.3056	0	0	C2
Flt1	4.25009	2.53126	0	0	C2
Gimap4	1.84313	4.22015	0	0	C2
Gimap6	3.59664	4.07431	0	0	C2
Gimap1	2.20845	3.64994	0	0	C2
Mmrn1	2.16195	4.73666	0	0	C2
Vamp5	4.64481	1.69257	0	0	C2
Dysf	1.93255	2.94924	0	0	C2
Fgd5	2.11212	2.76242	0	0	C2
Plxnd1	3.91862	2.5889	0	0	C2
Cd9	2.94518	1.66382	0	0	C2
Clec1b	2.65799	4.48874	0	0	C2
Tgfb1	3.16727	2.51774	0	0	C2
Gmfg	2.10076	3.28639	0	0	C2
Etv2	1.98691	2.34463	0	0	C2
Fxyd5	2.2972	3.41148	0	0	C2
Rasip1	3.94967	3.27625	0	0	C2
Kcne3	1.81229	4.43521	0	0	C2
Pde2a	1.68262	3.88542	0	0	C2
Prkcdbp	3.45692	1.49227	0	0	C2
Myct1	2.11839	4.66245	0	0	C2
Sgk1	2.37722	2.0568	0	0	C2
Arhgap18	2.22816	2.82891	0	0	C2
Gm16104	1.77973	3.15311	0	0	C2
Igf1	3.30303	1.89929	0	0	C2
Elk3	4.40362	1.71626	0	0	C2
Ptprb	1.62261	3.33314	0	0	C2
Thsd1	1.94796	3.87955	0	0	C2
Plvap	5.15154	2.29025	0	0	C2
Bst2	1.79769	2.37362	0	0	C2
Klf2	2.45014	2.50525	0	0	C2
Lyl1	2.00261	2.92293	0	0	C2
Cdh5	4.66454	3.70118	0	0	C2
Stab1	2.78036	4.12396	0	0	C2
Mmrn2	2.21799	2.68463	0	0	C2
Sox7	1.86785	3.88108	0	0	C2
Lcp1	2.28913	3.43345	0	0	C2
Fli1	3.8952	1.52626	0	0	C2
Esam	4.40417	3.96785	0	0	C2
Myzap	2.41742	2.97727	0	0	C2
Cmtm8	3.85847	1.47345	0	0	C2
Upp1	2.84692	2.57846	0	0	C2
Flt4	2.73105	4.47163	0	0	C2
N4bp3	2.00066	2.17646	0	0	C2
Grap	2.14761	3.70221	0	0	C2
Arhgef15	2.02329	3.46394	0	0	C2
Scarf1	1.58234	3.59635	0	0	C2
Abi3	1.74926	2.94151	0	0	C2
Gngt2	3.29737	2.74027	0	0	C2
Ramp2	6.4486	1.73442	0	0	C2
Icam2	3.81707	3.56346	0	0	C2
Pecam1	2.94739	3.16924	0	0	C2
Ctla2b	1.82141	4.0487	0	0	C2
Ctla2a	4.29479	3.70606	0	0	C2
Hapln1	5.55365	1.20842	0	0	C2
Clec14a	2.51988	3.41736	0	0	C2
Rhoj	3.8768	2.371	0	0	C2
Exoc3l4	3.082	2.69387	0	0	C2
Tnfaip2	2.28591	2.85426	0	0	C2
Crip2	5.61027	1.32836	0	0	C2
Mfng	1.66023	4.26478	0	0	C2
Smagp	3.29844	2.82761	0	0	C2
Cldn5	5.13256	4.92756	0	0	C2
Klhl6	3.10458	2.05782	0	0	C2
Nrros	1.59177	3.20857	0	0	C2
Samsn1	1.86302	4.57818	0	0	C2
Erg	1.7806	3.7014	0	0	C2
Ets2	3.02174	1.59341	0	0	C2
Adgrf5	1.94957	3.66747	0	0	C2
Slc29a1	2.84964	1.83964	0	0	C2
Ptprm	1.51721	2.84714	0	0	C2
Rasgrp3	3.15661	1.80265	0	0	C2
Ecscr	4.92789	2.65584	0	0	C2
Arap3	2.42198	3.04941	0	0	C2
Afap1l1	2.79846	1.92764	0	0	C2
Rasgrp2	3.19071	2.02921	0	0	C2
Hhex	3.31067	3.46009	0	0	C2
Ly6h	1.43383	4.24467	9.88131291682493e-324	1.23516411460312e-321	C2
Itga6	3.75056	1.3991	4.94065645841247e-322	6.1101098421187e-320	C2
Bcl6b	1.29811	3.90731	1.45536126790423e-317	1.76774416862224e-315	C2
Lrp11	1.68672	2.32792	2.21759141840437e-316	2.66974457136877e-314	C2
Fam43a	2.49308	1.7852	1.30606619916366e-310	0	C2
Acvrl1	1.31275	2.94773	5.04718e-305	5.86854e-303	C2
Tgm2	1.56334	2.51362	2.98426e-303	3.44049e-301	C2
Rapgef5	1.37974	2.65276	1.82331e-302	2.0844e-300	C2
Pde8a	1.1688	3.375	9.62731e-298	1.09142e-295	C2
Hspg2	3.26628	1.39755	4.06846e-297	4.57416e-295	C2
Nid1	3.69671	1.27703	2.26765e-296	2.52862e-294	C2
Gm13889	1.36058	2.7277	7.03578e-294	7.78168e-292	C2
Gng11	6.01122	0.828788	3.92168e-293	4.30246e-291	C2
Ipo11	4.81758	0.939718	2.35008e-292	2.53734e-290	C2
Prcp	3.70079	1.24356	4.15128e-291	4.44677e-289	C2
Col15a1	1.23709	4.36667	3.0671e-289	3.25975e-287	C2
Grrp1	2.92732	1.49401	4.96026e-286	5.23096e-284	C2
Atf3	2.02108	1.93905	6.08766e-284	6.3705e-282	C2
Nos3	1.38151	2.62076	2.02906e-282	2.10713e-280	C2
Car8	1.17192	3.08931	1.60009e-275	1.63667e-273	C2
Ica1	1.97409	1.89084	3.66403e-275	3.71981e-273	C2
Plk2	3.86131	1.20448	3.25895e-270	3.28405e-268	C2
Csgalnact1	1.04829	3.30634	9.20357e-267	9.20628e-265	C2
Shank3	1.15674	2.77698	7.61183e-265	7.55849e-263	C2
Tmem204	1.10509	3.02339	1.3725e-262	1.35301e-260	C2
Ostf1	3.37366	1.25037	1.0917e-260	1.06845e-258	C2
Vav3	2.01958	1.83073	2.59372e-260	2.52036e-258	C2
Crmp1	2.19711	1.71581	3.27908e-260	3.16373e-258	C2
Exoc3l	1.02158	3.97975	3.25053e-259	3.09232e-257	C2
Ehd2	1.97916	1.80249	1.0769e-254	1.01035e-252	C2
Nrarp	1.26948	2.53588	2.01362e-254	1.87625e-252	C2
Arpc1b	4.53089	0.963423	2.84887e-254	2.63646e-252	C2
Kank3	1.99978	1.80392	1.60351e-250	1.47393e-248	C2
S100a13	2.73489	1.45243	1.63056e-249	1.48873e-247	C2
Nts	1.14637	4.43857	8.97113e-244	8.08234e-242	C2
Icam1	1.03878	4.34254	1.54272e-241	1.37171e-239	C2
H2-D1	2.70178	1.43122	4.9124e-241	4.3395e-239	C2
Rgs2	2.55399	1.49019	4.50364e-240	3.9274e-238	C2
Gchfr	2.04752	1.67908	3.40261e-235	2.94835e-233	C2
Zfp69	1.49561	2.05481	7.14094e-232	6.14844e-230	C2
Mcam	1.43286	2.1153	5.32639e-228	4.55725e-226	C2
Ppp1r13b	1.76679	1.79549	1.85743e-227	1.57928e-225	C2
Ralb	4.50865	0.889409	2.40511e-227	2.03224e-225	C2
Lat	1.0047	3.00071	5.09262e-227	4.27655e-225	C2
Hpgd	1.05232	2.86853	9.52831e-227	7.95234e-225	C2
Gpr183	1.09135	4.69203	4.34345e-226	3.60295e-224	C2
Gata2	1.2535	2.31607	1.14346e-224	9.42763e-223	C2
Gimap9	1.82431	1.75998	1.04109e-223	8.53196e-222	C2
Cyyr1	1.3866	2.115	3.01088e-221	2.4527e-219	C2
Fmo1	0.878031	3.49807	3.27071e-220	2.6485e-218	C2
Tm6sf1	2.37347	1.45929	5.47159e-219	4.40447e-217	C2
Efna1	1.72548	1.82241	1.40308e-218	1.1228e-216	C2
Gap43	4.05604	1.01315	6.28121e-218	4.99705e-216	C2
Nova2	0.920513	2.85038	4.69893e-217	3.71652e-215	C2
Col4a2	3.84161	1.00484	1.43648e-216	1.12959e-214	C2
Map4k2	1.39469	2.03783	2.44204e-216	1.90928e-214	C2
Fam212a	3.60311	1.09035	3.53625e-216	2.74898e-214	C2
Man1c1	1.34322	2.07912	4.05001e-211	3.11278e-209	C2
Adgrg3	0.922539	4.40668	8.43261e-211	6.44479e-209	C2
Arhgap27	0.808737	3.77803	4.92223e-210	3.74089e-208	C2
Pdgfb	0.843051	4.09475	2.42914e-209	1.83589e-207	C2
Sost	0.895872	3.94748	3.81437e-206	2.85113e-204	C2
Kcnk6	0.805218	3.45086	5.52283e-206	4.1056e-204	C2
Prkch	1.29611	2.09824	6.18892e-206	4.57576e-204	C2
F2rl3	0.854795	4.16964	8.91139e-206	6.553e-204	C2
Apoe	5.45902	0.726582	9.15872e-206	6.69866e-204	C2
Pcdh12	1.02416	4.79556	9.95588e-206	7.24277e-204	C2
Sipa1	2.53683	1.31633	4.66616e-205	3.37651e-203	C2
Adam15	1.85346	1.6255	4.57448e-204	3.29266e-202	C2
Junb	1.68119	1.75709	2.38887e-203	1.71043e-201	C2
Arhgdib	2.94813	1.21694	2.34353e-202	1.66918e-200	C2
Mef2c	4.69783	0.89961	1.72811e-199	1.21809e-197	C2
Cd109	1.13549	2.22648	2.69313e-198	1.88852e-196	C2
Ripk3	1.99506	1.53181	2.7802e-197	1.93958e-195	C2
Gja4	0.954929	2.87221	1.47379e-195	1.01774e-193	C2
Dusp3	2.1227	1.46694	6.92098e-195	4.7552e-193	C2
Col4a1	4.80106	0.736995	9.32812e-193	6.37687e-191	C2
Ripply3	1.40346	1.8997	5.71929e-191	3.89026e-189	C2
Srgap1	2.59868	1.23614	6.305e-190	4.26732e-188	C2
Gpr182	0.918985	2.9511	2.4394e-189	1.64285e-187	C2
Apold1	0.743935	3.4684	3.00348e-189	2.01277e-187	C2
Lama4	1.4184	1.88319	2.91837e-186	1.94615e-184	C2
Ldb2	2.34667	1.34269	1.80498e-185	1.1978e-183	C2
Pon2	3.12176	1.07043	3.69534e-185	2.44036e-183	C2
Inpp5d	0.712	3.72451	1.79962e-184	1.18271e-182	C2
Galnt18	0.743156	3.07842	3.00343e-184	1.96436e-182	C2
Myo6	2.60001	1.23808	4.44937e-184	2.89613e-182	C2
Hecw2	1.4214	1.81519	8.93828e-184	5.7903e-182	C2
Ctsh	1.33092	1.93651	9.2257e-184	5.94817e-182	C2
Ptrf	1.27362	2.05263	1.37321e-183	8.81186e-182	C2
Tgfbr2	1.21976	2.02694	5.98353e-183	3.80374e-181	C2
Bvht	1.19446	2.06142	1.00035e-182	6.32968e-181	C2
Tpst2	2.9584	1.09039	9.11443e-182	5.7404e-180	C2
Adora2a	0.778187	2.87656	7.62582e-181	4.78072e-179	C2
Ifitm3	3.07798	1.06776	3.35586e-179	2.09418e-177	C2
Spns2	0.912252	2.58261	1.82454e-178	1.13338e-176	C2
Cav2	0.728974	3.10028	2.11022e-177	1.30488e-175	C2
Tfpi	4.33822	0.773473	3.02815e-176	1.86403e-174	C2
BC028528	2.20794	1.33749	7.99081e-176	4.89671e-174	C2
Msn	5.09464	0.619306	1.2792e-175	7.80371e-174	C2
Ldlrap1	1.55865	1.64894	6.33007e-175	3.84439e-173	C2
Gm9917	0.702766	3.1163	2.19162e-174	1.3251e-172	C2
Ppp1r16b	0.77005	2.82052	4.87093e-174	2.93204e-172	C2
Ccm2l	0.692514	3.51271	5.61202e-174	3.36326e-172	C2
Lhx6	0.675124	4.01577	5.80169e-174	3.46167e-172	C2
Enc1	1.90424	1.48018	1.06876e-173	6.3491e-172	C2
Klf7	3.16811	1.01744	2.85448e-173	1.68836e-171	C2
Exoc3l2	0.767145	2.7234	3.32649e-173	1.95903e-171	C2
Scn1b	1.02831	2.15314	2.69139e-172	1.57818e-170	C2
Anxa3	3.54723	0.951831	6.39012e-171	3.6992e-169	C2
Myo7a	0.726799	2.84399	1.16337e-170	6.70616e-169	C2
Gimap5	0.671979	3.5333	2.05858e-170	1.18164e-168	C2
Dock6	1.6038	1.59022	1.12546e-169	6.40618e-168	C2
Trpc6	0.655478	3.83322	2.06112e-169	1.16831e-167	C2
Slc22a23	1.01559	2.16586	2.62545e-169	1.48202e-167	C2
Adam12	1.483	1.68739	1.16712e-167	6.53393e-166	C2
Cda	0.989533	2.1593	3.31101e-166	1.84603e-164	C2
Arhgap31	2.77474	1.1144	1.41821e-165	7.87481e-164	C2
Rapgef3	0.686553	4.16949	6.55135e-165	3.62295e-163	C2
Npl	1.77775	1.47124	1.52623e-164	8.40598e-163	C2
Slc18a2	0.927672	2.28185	3.09863e-164	1.69975e-162	C2
Sncg	1.0483	2.10542	2.06774e-163	1.1297e-161	C2
Adcy4	0.852288	2.42366	7.69098e-163	4.15191e-161	C2
Cotl1	4.33099	0.752373	2.72404e-162	1.45897e-160	C2
Pon3	1.19411	1.87529	1.30519e-161	6.93585e-160	C2
Plau	0.608728	3.58017	4.43496e-160	2.34759e-158	C2
Arhgap25	0.601789	3.6874	1.43787e-158	7.55242e-157	C2
Laptm5	0.788302	2.6402	1.03522e-157	5.41659e-156	C2
Tnfaip8l1	1.15348	1.87641	1.89961e-157	9.86347e-156	C2
Snx9	2.56379	1.09843	2.23997e-157	1.15865e-155	C2
Orai1	2.43233	1.14475	7.94024e-156	4.09163e-154	C2
Lrrc8b	1.60901	1.50461	8.62068e-156	4.4255e-154	C2
Mef2a	3.92102	0.769556	1.19132e-155	6.09275e-154	C2
Tm4sf1	0.856665	2.53912	1.57363e-155	8.01785e-154	C2
Dll4	0.640363	3.11202	2.67598e-155	1.35836e-153	C2
Egln3	1.37616	1.65689	2.13321e-154	1.07882e-152	C2
Rapgef4	0.73793	2.62943	1.34774e-152	6.74069e-151	C2
Sema6d	2.20452	1.235	2.3737e-152	1.18285e-150	C2
Tmem88	2.78574	1.06511	2.59624e-152	1.28902e-150	C2
Sepp1	2.49142	1.14421	7.50692e-152	3.70015e-150	C2
Snrk	2.29049	1.17306	4.72449e-151	2.32029e-149	C2
Pald1	1.87624	1.33577	7.00318e-151	3.42702e-149	C2
Ets1	3.24761	0.929897	7.48435e-151	3.64936e-149	C2
Tspan8	0.66365	2.83764	1.98862e-150	9.62747e-149	C2
Cracr2b	0.729411	2.57642	2.58925e-150	1.24908e-148	C2
Ackr1	0.567191	3.25025	1.07011e-148	5.14411e-147	C2
Pcdh17	1.46139	1.63527	1.60913e-148	7.68091e-147	C2
Kit	1.4693	1.55309	1.43847e-147	6.84229e-146	C2
Piezo2	1.1211	1.86653	1.80884e-147	8.57405e-146	C2
Limch1	3.07399	0.973721	4.58252e-147	2.1646e-145	C2
Sh2d3c	1.69862	1.40917	2.91217e-146	1.37084e-144	C2
Sat1	2.72235	1.02346	1.01491e-144	4.74463e-143	C2
RP24-416M6.5	0.547003	3.46834	3.08428e-142	1.43694e-140	C2
H2-K1	2.08035	1.22082	1.02785e-140	4.73997e-139	C2
Rin3	0.94331	1.98416	2.95356e-139	1.35744e-137	C2
F2r	4.697	0.597995	3.52301e-138	1.6137e-136	C2
Pcdh1	0.758744	2.25819	5.43914e-138	2.48302e-136	C2
Aim2	0.743618	2.3736	1.70194e-137	7.74357e-136	C2
Chst7	0.824883	2.14455	1.1767e-136	5.33593e-135	C2
Anxa2	3.73973	0.826785	1.59943e-135	7.22879e-134	C2
Vwf	0.612416	2.86827	2.50021e-135	1.12626e-133	C2
Col18a1	4.29504	0.679912	6.63916e-134	2.98083e-132	C2
Zc3hav1	0.817915	2.18918	9.23968e-133	4.1212e-131	C2
Mmp15	1.43126	1.46386	1.51508e-131	6.73568e-130	C2
Npdc1	0.974514	1.9015	1.63686e-131	7.25338e-130	C2
Slc31a2	1.39253	1.48877	1.26999e-130	5.59123e-129	C2
Sh3bp5	3.20985	0.839506	8.91211e-130	3.91098e-128	C2
Igfbp3	2.45504	1.09573	1.03677e-129	4.5351e-128	C2
Rasa3	1.76999	1.27543	5.08991e-129	2.21933e-127	C2
Txnip	2.40705	1.0402	2.02681e-128	8.80918e-127	C2
Pea15a	2.6032	0.973164	3.34343e-127	1.44854e-125	C2
Fam107b	2.49891	0.987004	8.78873e-126	3.7836e-124	C2
Csn3	0.502542	3.07549	3.09289e-125	1.32731e-123	C2
Sh2b3	1.62456	1.30628	5.49768e-124	2.34453e-122	C2
Itpkb	1.24838	1.54633	9.07655e-124	3.85867e-122	C2
Nfatc1	0.91766	2.01376	1.02042e-123	4.32454e-122	C2
Casp7	1.66085	1.28246	3.9463e-123	1.66725e-121	C2
Vasp	4.33352	0.608161	6.32725e-123	2.66489e-121	C2
Ehd4	2.31721	1.04886	1.52532e-121	6.40445e-120	C2
Shroom2	1.17161	1.56989	2.813e-120	1.17748e-118	C2
Apln	0.704949	2.15846	6.24154e-120	2.6046e-118	C2
Prl3b1	1.01558	5.77669	4.59168e-119	1.90443e-117	C2
Anxa5	4.65343	0.545034	3.69235e-118	1.52677e-116	C2
Pear1	0.893413	1.85813	1.14044e-116	4.68719e-115	C2
Fam111a	3.24052	0.805841	3.17351e-116	1.30037e-114	C2
Emilin1	3.40299	0.747555	5.38435e-116	2.19966e-114	C2
Grasp	1.26447	1.46483	9.07794e-116	3.69749e-114	C2
8430408G22Rik	0.582871	2.52594	1.02431e-115	4.15963e-114	C2
Itga2b	0.6033	2.58014	1.94138e-115	7.86027e-114	C2
Oit3	0.456543	3.39993	2.36928e-115	9.56432e-114	C2
Abcc9	0.62591	2.34861	1.43752e-114	5.7858e-113	C2
Gprc5a	0.543984	2.50405	3.2588e-114	1.30775e-112	C2
Nfic	1.47088	1.33034	4.22199e-114	1.68929e-112	C2
Nrp2	3.89993	0.691727	1.02709e-112	4.08555e-111	C2
Tbkbp1	1.20456	1.47766	6.68715e-112	2.65224e-110	C2
Irf2	1.80556	1.1471	3.33048e-111	1.31327e-109	C2
Tiam1	2.1331	1.01725	4.80776e-111	1.89031e-109	C2
Epha2	0.686874	2.08676	6.90004e-110	2.70514e-108	C2
Acer2	1.31	1.40858	4.65143e-109	1.81312e-107	C2
Klk8	2.24814	1.00415	1.24834e-108	4.85213e-107	C2
Pde4b	1.29109	1.39417	1.59249e-107	6.13717e-106	C2
Lbp	0.932754	1.71802	4.50803e-107	1.72753e-105	C2
Akap12	3.523	0.699165	6.1739e-107	2.35926e-105	C2
Ubtd1	1.34508	1.33388	2.65479e-106	1.01165e-104	C2
Lyve1	0.465415	3.11917	1.82902e-105	6.93091e-104	C2
Tgfbr3	1.85617	1.10842	1.95464e-105	7.38638e-104	C2
Dock8	0.486274	2.6269	2.47835e-105	9.3176e-104	C2
Pgm1	2.63127	0.844153	2.4794e-105	9.3176e-104	C2
Tmem2	2.83394	0.817934	3.99155e-105	1.49179e-103	C2
Rassf2	0.696541	1.99464	4.20841e-105	1.56853e-103	C2
Slco3a1	1.57505	1.22004	6.34116e-104	2.35697e-102	C2
Tmem173	0.810298	1.80151	2.01857e-101	7.4218e-100	C2
Cd59a	2.09979	1.00769	5.96197e-101	2.17444e-99	C2
Jup	2.06077	1.00619	6.75433e-101	2.45684e-99	C2
Fyn	3.14501	0.716206	1.33154e-100	4.83046e-99	C2
Pnp	4.27202	0.503224	3.18839e-100	1.15359e-98	C2
Hdac7	2.28528	0.916161	5.50476e-100	1.98639e-98	C2
Fam78a	0.807041	1.83416	7.0327e-100	2.53103e-98	C2
Piezo1	1.65719	1.12838	1.33176e-99	4.78028e-98	C2
Creg1	3.47174	0.659126	1.52093e-99	5.44492e-98	C2
Cdc42ep2	0.993354	1.57875	4.85653e-99	1.72953e-97	C2
Notch4	0.934561	1.61564	5.69265e-99	2.022e-97	C2
Casp8	1.63264	1.1503	2.39886e-98	8.45443e-97	C2
Tmem164	2.24864	0.915941	4.90678e-98	1.72485e-96	C2
Rbp2	0.533295	2.29183	4.77873e-96	1.66692e-94	C2
Tacc1	2.22994	0.912368	1.33457e-95	4.64335e-94	C2
Arhgef28	0.641898	2.00644	1.4798e-95	5.13551e-94	C2
Coro2b	0.796464	1.73679	2.5939e-95	8.95619e-94	C2
Ggta1	1.35672	1.2609	5.89205e-95	2.02413e-93	C2
Ptgs1	0.513269	2.38677	9.43769e-95	3.23401e-93	C2
Tbxa2r	1.2463	1.32243	5.47059e-94	1.86055e-92	C2
Car2	1.39744	1.41025	1.45133e-93	4.92366e-92	C2
Plac1	0.838275	1.70137	3.82767e-93	1.2889e-91	C2
Trim16	0.488995	2.38241	4.7687e-93	1.60181e-91	C2
Gria2	0.478353	2.49204	7.70592e-93	2.57571e-91	C2
Cd40	1.09965	1.4314	9.16439e-93	3.0557e-91	C2
Entpd1	0.601908	2.13624	1.03783e-92	3.44356e-91	C2
Hid1	0.419741	2.68347	1.3494e-92	4.46648e-91	C2
Shisa5	2.18928	0.906617	1.49201e-92	4.92653e-91	C2
Adam19	1.69078	1.06673	7.81129e-91	2.55444e-89	C2
Sema6b	0.420109	2.54938	1.14039e-90	3.72037e-89	C2
Cdkl1	0.941497	1.52188	4.94776e-90	1.60643e-88	C2
Chst2	1.85201	0.982823	2.02844e-89	6.55462e-88	C2
Svil	2.91577	0.724346	6.42025e-89	2.05993e-87	C2
Dmtn	0.486231	2.32807	3.24844e-88	1.03736e-86	C2
Fam65a	1.34278	1.19091	6.83095e-87	2.16616e-85	C2
Elmo1	1.12862	1.33163	1.97895e-86	6.23187e-85	C2
Gabarapl1	2.17283	0.869478	3.91621e-86	1.2304e-84	C2
Yes1	2.82489	0.710258	1.02091e-85	3.19274e-84	C2
Nox4	0.847249	1.57097	1.06073e-85	3.30967e-84	C2
Ptpre	0.787646	1.675	2.83185e-85	8.81569e-84	C2
Lxn	3.20791	0.651814	7.6209e-85	2.3509e-83	C2
Cdc42ep1	1.27445	1.21844	1.26418e-84	3.89092e-83	C2
Fmnl3	1.38643	1.13725	8.54157e-84	2.61562e-82	C2
Myo18a	2.04637	0.907662	8.85053e-84	2.69961e-82	C2
Anxa7	1.77748	0.986619	1.43063e-83	4.35398e-82	C2
Lamb1	2.96535	0.678807	1.7029e-83	5.17104e-82	C2
Spata6	2.16328	0.858174	2.4408e-83	7.39525e-82	C2
Timp3	2.06516	0.92281	6.0485e-83	1.82853e-81	C2
Cmtm3	3.57011	0.570926	1.99682e-82	6.00989e-81	C2
Tmc6	1.0216	1.36724	2.1139e-82	6.34823e-81	C2
Card10	0.419339	2.3866	2.76641e-82	8.28947e-81	C2
St8sia4	0.95777	1.44092	4.34821e-82	1.30007e-80	C2
Jak3	0.459045	2.25316	5.43334e-82	1.6174e-80	C2
Gng12	3.77873	0.521036	5.81449e-82	1.72708e-80	C2
Map4k5	2.42025	0.77282	7.0336e-82	2.08464e-80	C2
Itsn2	1.62679	1.02641	8.86857e-82	2.62278e-80	C2
Rras	2.36097	0.787581	3.15696e-80	9.19643e-79	C2
Anxa6	2.42849	0.795121	6.91306e-80	2.00523e-78	C2
D1Ertd622e	1.63817	1.00294	2.10965e-79	6.08043e-78	C2
Map3k11	1.47318	1.06118	6.03434e-79	1.73554e-77	C2
Gadd45g	1.82552	0.969338	8.10439e-79	2.3211e-77	C2
Rasd1	0.641915	1.80234	1.30965e-78	3.74295e-77	C2
Peak1	2.14031	0.833484	1.34373e-78	3.83231e-77	C2
Arhgap29	3.85523	0.511102	3.33442e-78	9.48983e-77	C2
Exoc6	0.907179	1.42227	8.69423e-78	2.46409e-76	C2
Adgre5	0.4272	2.3199	9.95297e-78	2.80913e-76	C2
Gm43194	0.46517	2.20084	1.70154e-77	4.79249e-76	C2
Prr5l	1.26646	1.16445	1.79995e-77	5.04875e-76	C2
Prex2	2.88944	0.665733	2.26671e-77	6.3322e-76	C2
Pik3c2b	0.88433	1.43888	5.01365e-77	1.3948e-75	C2
Myo1c	1.42223	1.08627	5.86018e-77	1.62698e-75	C2
Pdia5	1.93956	0.884113	6.14176e-77	1.70168e-75	C2
Tcf15	1.28261	1.25999	7.14111e-77	1.97455e-75	C2
Nmi	0.450414	2.19061	1.12374e-76	3.10088e-75	C2
Hpn	0.504943	2.01043	1.84224e-76	5.05279e-75	C2
Dll1	0.383218	2.51062	3.30458e-76	9.04537e-75	C2
Slc9a3r2	1.60571	0.999475	4.56614e-76	1.24734e-74	C2
Rftn1	0.837665	1.45989	9.39152e-76	2.56037e-74	C2
Lpar6	3.36567	0.570158	3.20255e-75	8.61016e-74	C2
Abcg1	0.633615	1.74738	4.18547e-75	1.12306e-73	C2
Ttc9	0.325659	2.7987	1.01438e-74	2.71645e-73	C2
Cdc42se1	2.98167	0.624974	1.30495e-74	3.48772e-73	C2
Acsl5	1.61606	0.971454	2.13187e-74	5.66445e-73	C2
Itga5	1.55617	0.997709	2.18757e-74	5.80112e-73	C2
Epas1	0.497523	2.03541	4.57145e-74	1.20757e-72	C2
Crem	1.88368	0.876464	7.16735e-74	1.88597e-72	C2
Cd47	3.06839	0.615244	3.5467e-73	9.27871e-72	C2
Ecm1	1.186	1.21691	4.81701e-73	1.25778e-71	C2
Ece1	2.91112	0.648632	7.81086e-73	2.03561e-71	C2
Gipc2	0.585483	1.78107	1.23011e-72	3.19971e-71	C2
St8sia1	0.883075	1.39414	1.3423e-72	3.48484e-71	C2
Hmcn1	2.52583	0.724653	1.4609e-72	3.78554e-71	C2
Bgn	1.60988	0.995256	2.18585e-72	5.63189e-71	C2
Myh9	3.20226	0.57304	3.67915e-72	9.46146e-71	C2
Ppp1r18	2.11803	0.799697	6.10603e-72	1.56729e-70	C2
Heg1	1.45825	1.03215	1.1544e-71	2.95753e-70	C2
Eogt	0.954735	1.31588	1.22201e-71	3.12485e-70	C2
Klf10	1.24658	1.12055	2.92026e-71	7.4535e-70	C2
Acot9	1.76333	0.898325	5.65644e-71	1.44102e-69	C2
Sacs	2.13886	0.773859	8.29835e-71	2.11011e-69	C2
Tubb6	3.48598	0.544719	1.0951e-70	2.77425e-69	C2
Dram2	2.37547	0.728331	2.25926e-70	5.71283e-69	C2
St3gal5	2.62857	0.682713	2.79769e-70	7.06117e-69	C2
Nrp1	4.11332	0.501811	2.81893e-70	7.10161e-69	C2
Cnrip1	2.21147	0.767264	3.2331e-70	8.12996e-69	C2
Ahr	0.458552	2.01709	4.09385e-70	1.02754e-68	C2
Sec11c	2.72558	0.649158	4.83776e-70	1.21202e-68	C2
4931406P16Rik	3.48845	0.500024	8.52189e-70	2.12719e-68	C2
Cdk17	1.92978	0.828729	1.57058e-69	3.91323e-68	C2
Pmp22	3.15616	0.655907	1.01e-68	2.50275e-67	C2
Fes	0.521223	1.83787	5.5204e-68	1.35804e-66	C2
Gypc	1.37714	1.02782	9.39651e-68	2.30324e-66	C2
Rgs3	1.85983	0.851168	1.21573e-67	2.9746e-66	C2
Trim47	0.513051	1.89281	1.48489e-67	3.62666e-66	C2
Gas7	0.645143	1.61305	2.41154e-67	5.87932e-66	C2
Gas6	0.53759	1.80458	2.67762e-67	6.51635e-66	C2
Elf4	0.60946	1.65731	3.07676e-67	7.47432e-66	C2
Hmox1	2.16919	0.761036	3.51172e-67	8.51577e-66	C2
Rab27b	0.52784	1.90946	3.71247e-67	8.98655e-66	C2
Slc43a3	2.23401	0.748079	6.32376e-67	1.52804e-65	C2
Stmn2	0.395897	2.35278	6.71061e-67	1.61864e-65	C2
Dok4	2.16393	0.786556	1.11666e-66	2.68867e-65	C2
Nostrin	0.444718	2.00483	1.39518e-66	3.35335e-65	C2
Ccdc85b	1.64201	0.846355	1.55087e-66	3.72098e-65	C2
Mesdc1	3.02467	0.581452	1.65914e-66	3.97377e-65	C2
Arhgef3	0.454871	1.96315	1.87675e-66	4.48704e-65	C2
Swap70	2.27529	0.70452	1.27758e-65	3.0332e-64	C2
Vat1	1.71684	0.883867	1.62134e-65	3.83595e-64	C2
Rgl1	1.85454	0.825341	2.40199e-65	5.67304e-64	C2
Rin2	0.830788	1.35528	3.62773e-65	8.53834e-64	C2
Rgs7bp	0.545872	1.76866	5.93957e-65	1.39314e-63	C2
Smtn	1.08996	1.14068	1.22848e-64	2.87647e-63	C2
Ddah1	2.2077	0.754929	1.56832e-64	3.65333e-63	C2
Ppfibp1	3.36061	0.513011	3.69618e-64	8.58068e-63	C2
Mapk12	1.52423	0.933316	4.51362e-64	1.04427e-62	C2
Pcgf5	1.18192	1.12919	6.72468e-64	1.55318e-62	C2
Ssh2	1.67323	0.871687	6.80947e-64	1.5701e-62	C2
Fbxo6	1.12977	1.11363	8.94571e-63	2.04534e-61	C2
Tmem184b	1.47919	0.929044	1.41656e-62	3.23337e-61	C2
Ephb4	2.03007	0.753483	1.4618e-62	3.33104e-61	C2
Gja5	0.407129	2.1644	7.08674e-62	1.60146e-60	C2
Cpne8	0.529156	1.72967	7.91286e-62	1.78518e-60	C2
Npr3	1.74711	0.866563	3.50392e-61	7.82716e-60	C2
Stc1	0.807536	1.33444	6.16351e-61	1.37007e-59	C2
Stat3	0.86788	1.25604	2.11385e-60	4.69116e-59	C2
Syngr2	1.4932	0.909034	3.20847e-60	7.09725e-59	C2
Ophn1	1.13281	1.07387	5.61421e-60	1.23986e-58	C2
Ppm1j	0.373104	2.09324	7.88126e-60	1.73771e-58	C2
Gale	1.72932	0.815142	2.09986e-59	4.62241e-58	C2
Hebp1	2.8739	0.57885	2.55649e-59	5.61851e-58	C2
Itga3	0.52315	1.68062	2.72562e-59	5.98053e-58	C2
Ptp4a3	2.14004	0.718338	3.4613e-59	7.58254e-58	C2
Csrp1	2.9376	0.576646	4.62971e-59	1.00934e-57	C2
Mafb	1.34293	1.00666	5.48287e-59	1.19152e-57	C2
Kctd12b	1.2073	1.04674	5.82106e-59	1.26299e-57	C2
Gdpd5	0.887666	1.21793	5.88069e-59	1.2739e-57	C2
Sptlc2	2.57853	0.607933	7.24702e-59	1.56738e-57	C2
Gem	0.897974	1.24313	1.10419e-58	2.38056e-57	C2
Amigo2	0.666052	1.44975	1.22996e-58	2.64753e-57	C2
Trpc3	0.453993	1.80012	4.12947e-58	8.81905e-57	C2
Dusp1	1.5447	0.876694	4.17708e-58	8.90673e-57	C2
9930012K11Rik	0.829856	1.2669	1.02333e-57	2.17182e-56	C2
Foxo1	1.46127	0.910174	2.16773e-57	4.57206e-56	C2
Fzd4	1.99257	0.73123	3.27181e-57	6.8794e-56	C2
Iffo2	1.14439	1.03067	6.77477e-57	1.42228e-55	C2
Kif26a	0.961377	1.13764	1.6428e-56	3.43825e-55	C2
Elovl1	1.9271	0.735569	2.58593e-56	5.37905e-55	C2
Card6	0.356523	2.05916	3.15859e-56	6.56022e-55	C2
Bmp2k	1.55314	0.857918	5.63358e-56	1.16828e-54	C2
RP23-198F11.3	0.570865	1.55337	7.50938e-56	1.55491e-54	C2
Cabp1	0.248414	2.54577	8.07173e-56	1.66881e-54	C2
Rap2a	2.41763	0.606931	8.46828e-56	1.74814e-54	C2
Bik	0.82296	1.25388	4.29703e-55	8.77729e-54	C2
Stk10	0.538465	1.5601	4.97761e-55	1.01522e-53	C2
Fam171a2	1.97592	0.708602	9.46823e-55	1.92535e-53	C2
Mtus1	1.23462	0.984845	1.12036e-54	2.27145e-53	C2
Slc44a2	1.17878	0.983939	1.71793e-54	3.47262e-53	C2
Edil3	1.30488	0.949105	2.53149e-54	5.09443e-53	C2
Asah2	0.377876	1.93756	6.22851e-54	1.2479e-52	C2
Nr5a2	0.349474	2.07936	1.17861e-53	2.34412e-52	C2
Dcbld1	1.78339	0.753625	1.20349e-53	2.39011e-52	C2
Ifngr2	2.21517	0.648468	2.54427e-53	5.03818e-52	C2
Gpr146	0.401872	1.84471	3.73151e-53	7.35703e-52	C2
C77370	0.371898	1.97513	3.8278e-53	7.53596e-52	C2
Cbfa2t3	1.23081	0.987994	5.58957e-53	1.09569e-51	C2
Fam89a	1.14043	1.00997	6.82455e-53	1.33374e-51	C2
Rell1	1.69749	0.778289	6.89426e-53	1.34369e-51	C2
1810011O10Rik	2.07877	0.686125	9.08335e-53	1.76781e-51	C2
Tnnt1	1.25585	0.978307	1.22509e-52	2.3741e-51	C2
Pxn	1.30153	0.908408	1.36055e-52	2.63284e-51	C2
Cpd	2.37461	0.600315	2.00755e-52	3.8629e-51	C2
Pf4	0.622033	1.42622	4.7112e-52	8.98895e-51	C2
Lrrc8c	1.51999	0.829083	5.57958e-52	1.06309e-50	C2
Cgnl1	2.91011	0.538734	9.69049e-52	1.84008e-50	C2
Tmbim1	1.04036	1.03742	1.22196e-51	2.31525e-50	C2
Tspan4	2.35691	0.610119	1.91481e-51	3.62296e-50	C2
P2rx1	0.268184	2.4751	6.77343e-51	1.27449e-49	C2
Rab8b	2.05425	0.655063	1.45237e-50	2.72901e-49	C2
Mtss1	1.87126	0.717624	1.48722e-50	2.79065e-49	C2
Stc2	0.662071	1.31732	2.9452e-50	5.50364e-49	C2
Col23a1	1.56631	0.805887	4.27693e-50	7.94854e-49	C2
Arhgef1	1.71312	0.740807	8.63426e-50	1.5981e-48	C2
Ednrb	1.33341	0.927242	1.51027e-49	2.7802e-48	C2
Rinl	0.413447	1.72205	2.09031e-49	3.8376e-48	C2
Rbm43	0.961318	1.05624	2.09788e-49	3.8463e-48	C2
Arhgef7	1.90573	0.684973	2.45176e-49	4.48906e-48	C2
Dapk2	0.674613	1.29301	5.24596e-49	9.54091e-48	C2
Hivep3	0.368962	1.8461	5.45311e-49	9.90441e-48	C2
St3gal1	1.32461	0.867353	5.69796e-49	1.03353e-47	C2
Ifngr1	1.8594	0.694537	5.76582e-49	1.04445e-47	C2
Capg	0.609406	1.38861	6.74642e-49	1.21883e-47	C2
Procr	0.576692	1.43403	1.3062e-48	2.35048e-47	C2
Cib1	2.72136	0.521502	2.00327e-48	3.59531e-47	C2
Inpp4b	0.318369	2.02432	3.91955e-48	6.97927e-47	C2
Gatm	0.761988	1.20281	4.12732e-48	7.33962e-47	C2
Rgl2	1.38486	0.834816	4.86306e-48	8.63669e-47	C2
Brinp1	0.325145	1.98479	4.89374e-48	8.67984e-47	C2
Magi3	1.80074	0.700941	1.40293e-47	2.47542e-46	C2
Cfap45	0.232222	2.43381	3.03799e-47	5.33964e-46	C2
Arhgef5	0.986778	1.01848	4.97468e-47	8.69865e-46	C2
Prkd2	0.770951	1.16568	5.13627e-47	8.96969e-46	C2
Tmem100	0.65489	1.32435	6.10621e-47	1.06499e-45	C2
Ccdc125	0.559549	1.40031	8.94066e-47	1.55535e-45	C2
Rhog	1.97515	0.648876	9.37212e-47	1.62833e-45	C2
Pde4d	1.38197	0.822395	9.90297e-47	1.71837e-45	C2
Arhgap23	0.747138	1.17767	1.04471e-46	1.80817e-45	C2
Zfp36l2	2.78025	0.500328	1.05691e-46	1.82697e-45	C2
Rasal2	1.66115	0.722526	1.10001e-46	1.89905e-45	C2
Slc39a8	1.21518	0.924401	1.21994e-46	2.10077e-45	C2
Lrmp	0.361018	1.83248	1.57713e-46	2.70899e-45	C2
Pros1	1.14916	0.919547	2.04362e-46	3.49263e-45	C2
Il2rg	0.488269	1.51717	2.89412e-46	4.9276e-45	C2
Gmpr	1.11285	0.994013	2.94185e-46	5.00261e-45	C2
Tspan14	2.30442	0.574585	5.30012e-46	8.96801e-45	C2
Dgkz	2.20786	0.589776	5.77703e-46	9.76282e-45	C2
Mmp9	0.361547	1.80995	1.3313e-45	2.23592e-44	C2
Pip4k2a	1.3093	0.83104	1.53949e-45	2.57605e-44	C2
Fhl3	1.26535	0.855534	2.0851e-45	3.48046e-44	C2
Ltbr	1.3622	0.817135	3.06288e-45	5.09511e-44	C2
Ptpn12	2.46863	0.537259	3.06366e-45	5.09511e-44	C2
Mdfi	2.49095	0.551631	4.01281e-45	6.65735e-44	C2
Ssbp4	2.57984	0.529631	7.72037e-45	1.27461e-43	C2
Tpd52	1.5909	0.749424	8.78336e-45	1.4431e-43	C2
Plec	1.22773	0.85996	1.21647e-44	1.99624e-43	C2
Mgat4b	2.18141	0.581197	1.2489e-44	2.04699e-43	C2
Tmem120b	0.754919	1.13243	1.73784e-44	2.83472e-43	C2
Cdc42bpb	1.96832	0.626536	1.77718e-44	2.89542e-43	C2
Ubash3b	1.50024	0.773628	2.05423e-44	3.3428e-43	C2
Slc43a2	0.452593	1.53453	2.06797e-44	3.36113e-43	C2
Fam63b	0.964111	0.994172	3.56357e-44	5.73714e-43	C2
Tnfrsf1a	1.81105	0.670598	4.429e-44	7.1052e-43	C2
Def6	0.380866	1.6907	5.47046e-44	8.76563e-43	C2
Esyt1	0.656465	1.23003	1.88147e-43	2.97969e-42	C2
Mbnl2	2.50412	0.528111	2.47135e-43	3.90026e-42	C2
2010111I01Rik	1.33825	0.809995	2.83474e-43	4.46858e-42	C2
Dab2	2.40931	0.553142	3.7519e-43	5.90068e-42	C2
Il4ra	0.255348	2.0842	5.03208e-43	7.9049e-42	C2
Lrrc32	0.307683	1.8726	7.31007e-43	1.14438e-41	C2
Ccdc82	0.898831	1.00973	1.7929e-42	2.79069e-41	C2
Pkn1	1.43146	0.754828	2.30103e-42	3.57752e-41	C2
Stim1	0.602941	1.26487	2.47589e-42	3.84497e-41	C2
Anxa11	0.565513	1.2962	2.93195e-42	4.54804e-41	C2
Adgrg6	0.435173	1.64493	3.40677e-42	5.27855e-41	C2
St5	1.31649	0.795958	3.77976e-42	5.84981e-41	C2
Cav1	0.434459	1.58431	1.13304e-41	1.7319e-40	C2
Zfp710	1.52936	0.716764	1.21495e-41	1.85502e-40	C2
Ucp2	1.41432	0.789249	1.95253e-41	2.97449e-40	C2
Trib1	1.34852	0.778935	3.29667e-41	4.98865e-40	C2
Fzd10	0.569113	1.27755	8.40832e-41	1.26815e-39	C2
Ralgapa2	1.24445	0.808121	1.29457e-40	1.94386e-39	C2
Git1	1.63159	0.675875	2.25993e-40	3.38218e-39	C2
Arhgap6	0.821182	1.0403	2.48047e-40	3.70816e-39	C2
Cela1	0.328558	1.75869	7.45497e-40	1.10718e-38	C2
Ldlrad4	0.208858	2.28934	7.6675e-40	1.1375e-38	C2
Slc38a10	1.89377	0.607968	1.04621e-39	1.54367e-38	C2
Egr1	0.497117	1.43279	1.29494e-39	1.90447e-38	C2
Ier3	0.782297	1.05769	4.76673e-39	6.95779e-38	C2
RP23-457J22.1	0.261518	1.99191	5.3003e-39	7.72005e-38	C2
Shc1	2.18108	0.544615	9.77489e-39	1.41767e-37	C2
Bcat2	2.10256	0.555993	1.2299e-38	1.77618e-37	C2
Plpp1	1.52576	0.697136	1.67771e-38	2.41775e-37	C2
Ksr1	0.475394	1.36029	1.89281e-38	2.72484e-37	C2
Fam102a	0.817521	0.99865	2.08342e-38	2.99607e-37	C2
Strn	1.41194	0.719672	2.50298e-38	3.58805e-37	C2
D5Ertd605e	0.328587	1.6927	2.80148e-38	4.0075e-37	C2
Baiap2	0.919968	0.93073	2.82049e-38	4.03046e-37	C2
Dpp4	0.241012	2.07775	6.1825e-38	8.78858e-37	C2
Slc12a2	2.32461	0.506195	1.00075e-37	1.41815e-36	C2
Nek6	2.16124	0.534576	1.51787e-37	2.1398e-36	C2
Cd200r1	0.216428	2.24419	1.83805e-37	2.58581e-36	C2
Dennd2c	0.245662	1.9665	3.34589e-37	4.67326e-36	C2
Zfp711	1.60023	0.655572	3.3666e-37	4.69736e-36	C2
Il11ra1	2.10463	0.516573	3.43541e-37	4.78846e-36	C2
Diaph2	0.898351	0.931085	4.72774e-37	6.58303e-36	C2
Sgms1	1.26993	0.766529	5.92364e-37	8.23979e-36	C2
Bace2	0.339511	1.65508	9.08702e-37	1.25502e-35	C2
Arsa	0.644742	1.12349	9.82828e-37	1.35465e-35	C2
Pkn3	0.529951	1.24758	1.59341e-36	2.18957e-35	C2
Frmd4b	2.02843	0.567793	2.24766e-36	3.08237e-35	C2
Klhl3	0.208639	2.15494	2.43775e-36	3.33633e-35	C2
Rcsd1	1.80525	0.624937	2.81771e-36	3.85247e-35	C2
Plekhg1	0.83498	0.970717	3.00299e-36	4.10167e-35	C2
Wipf1	1.51618	0.661588	3.19388e-36	4.35366e-35	C2
Rcan3	0.596768	1.1626	4.34853e-36	5.90983e-35	C2
Slc7a7	0.349459	1.56521	6.31879e-36	8.53633e-35	C2
Pxdc1	0.544331	1.22951	8.53472e-36	1.14957e-34	C2
Maff	0.63753	1.10616	1.01432e-35	1.36486e-34	C2
Stx4a	1.9631	0.559913	1.33271e-35	1.78975e-34	C2
Pdzd2	0.502169	1.28596	2.33702e-35	3.12307e-34	C2
Apobec3	0.401617	1.44528	3.60604e-35	4.80475e-34	C2
Slc7a1	1.40076	0.688468	3.98659e-35	5.30143e-34	C2
Syk	0.382751	1.4774	8.8724e-35	1.17756e-33	C2
Usp12	1.53904	0.64402	9.3526e-35	1.24009e-33	C2
Nav1	2.03353	0.539981	1.07221e-34	1.42029e-33	C2
Plekhg5	0.489107	1.26664	1.32664e-34	1.7539e-33	C2
Plekha3	1.77476	0.570125	1.3324e-34	1.75981e-33	C2
Mgat5	0.934681	0.87304	1.51582e-34	1.99624e-33	C2
Slc16a13	0.528322	1.19621	6.16242e-34	7.96897e-33	C2
Lrp5	0.846685	0.913887	8.27183e-34	1.0616e-32	C2
Arhgef9	0.82454	0.935556	9.97037e-34	1.27598e-32	C2
Armcx4	2.14797	0.500312	1.52457e-33	1.94196e-32	C2
Btg2	0.908427	0.892921	1.71535e-33	2.1809e-32	C2
Fnbp1	1.39209	0.672464	1.79271e-33	2.27288e-32	C2
Neu1	1.13069	0.766342	2.09074e-33	2.63845e-32	C2
Dhrs3	0.67725	1.05533	2.93089e-33	3.69525e-32	C2
Vsir	0.367678	1.46655	4.97784e-33	6.24135e-32	C2
Cyp26b1	0.634838	1.09698	5.06633e-33	6.34645e-32	C2
Slc35d3	0.217923	2.10429	6.22666e-33	7.78561e-32	C2
Phxr4	0.614628	1.07996	7.80293e-33	9.7297e-32	C2
Etv6	1.77273	0.563188	8.9594e-33	1.11615e-31	C2
Fam102b	1.54763	0.620023	1.05397e-32	1.30823e-31	C2
Prodh	1.38514	0.664562	1.64765e-32	2.02116e-31	C2
Man2a1	1.69495	0.580144	2.1446e-32	2.62366e-31	C2
Tpcn1	1.1333	0.75275	2.35161e-32	2.87433e-31	C2
Hivep2	0.505661	1.20399	2.47387e-32	3.01294e-31	C2
Itga1	0.326802	1.52334	2.98887e-32	3.63365e-31	C2
Taok2	1.56366	0.61245	3.07366e-32	3.7334e-31	C2
Stard4	1.48036	0.640044	4.5941e-32	5.55539e-31	C2
Bin2	0.244253	2.0625	4.87927e-32	5.89498e-31	C2
Tdrp	0.271517	1.68795	4.96986e-32	5.99379e-31	C2
Gpsm3	1.1716	0.738383	7.19201e-32	8.61269e-31	C2
Nol4l	1.37159	0.664404	7.64233e-32	9.13587e-31	C2
Bicd2	1.29088	0.687852	8.20902e-32	9.8047e-31	C2
Marveld2	0.209607	1.98435	1.12979e-31	1.3435e-30	C2
Lifr	1.68741	0.581123	1.23457e-31	1.46554e-30	C2
Gm38399	0.295984	1.58836	1.43104e-31	1.69433e-30	C2
Hfe	0.19895	2.02685	1.59443e-31	1.88124e-30	C2
Ppm1f	0.900273	0.847308	1.69786e-31	2.00153e-30	C2
Pcsk1n	0.200334	2.01064	1.89783e-31	2.2334e-30	C2
Lrp10	1.70886	0.571921	2.27793e-31	2.67147e-30	C2
Ccnyl1	1.34287	0.657978	2.54464e-31	2.97911e-30	C2
Mtss1l	1.15991	0.722067	3.48466e-31	4.06913e-30	C2
Fhod1	1.16347	0.724426	3.86311e-31	4.50332e-30	C2
Ndel1	1.99894	0.507987	3.9141e-31	4.55886e-30	C2
Slc23a2	0.74892	0.931258	5.46573e-31	6.33895e-30	C2
Mogat2	1.69515	0.581818	5.66763e-31	6.5675e-30	C2
Thbd	0.482249	1.23978	6.53723e-31	7.54304e-30	C2
Ttc7b	1.30082	0.662277	8.22446e-31	9.4738e-30	C2
Pitpnm2	0.729777	0.934437	1.26518e-30	1.45e-29	C2
Stxbp1	0.98268	0.790683	1.62411e-30	1.85356e-29	C2
Myd88	0.454568	1.22343	3.2393e-30	3.67535e-29	C2
Rab27a	0.277772	1.61463	3.24542e-30	3.67922e-29	C2
St3gal6	1.38862	0.647426	3.26161e-30	3.6945e-29	C2
Pqlc1	0.86506	0.849386	4.51396e-30	5.07923e-29	C2
Slc43a1	1.254	0.679886	5.22899e-30	5.86924e-29	C2
Gm13305	1.90664	0.519511	6.30888e-30	7.06387e-29	C2
Itpripl2	0.76334	0.909351	1.10468e-29	1.22577e-28	C2
Relb	0.408142	1.28085	1.83765e-29	2.02588e-28	C2
Sema4c	1.32033	0.652172	2.10113e-29	2.30999e-28	C2
Plxnc1	0.54284	1.10601	2.14471e-29	2.35486e-28	C2
Nrgn	0.532384	1.15739	2.23379e-29	2.45068e-28	C2
Atp9a	0.422218	1.25481	2.93466e-29	3.21184e-28	C2
2021-03-02	1.74038	0.547475	3.77531e-29	4.11863e-28	C2
Mapk11	0.356789	1.36513	4.49337e-29	4.89023e-28	C2
Sp140	0.195627	1.9421	5.5101e-29	5.97286e-28	C2
Susd4	0.460658	1.18754	6.12442e-29	6.62821e-28	C2
Tead4	0.508117	1.12216	6.13842e-29	6.63808e-28	C2
Itpr1	1.77708	0.536362	8.98642e-29	9.69479e-28	C2
Ninj1	1.39106	0.619109	1.10832e-28	1.19474e-27	C2
Cd200	0.310105	1.48343	1.1128e-28	1.19862e-27	C2
Lgals8	0.596647	1.01858	1.15335e-28	1.24131e-27	C2
C1qtnf6	0.858463	0.827049	1.6026e-28	1.71939e-27	C2
P2ry1	0.278145	1.60148	1.75827e-28	1.88343e-27	C2
Pold4	1.35725	0.62984	1.78501e-28	1.91057e-27	C2
Git2	1.79756	0.51997	3.10858e-28	3.30383e-27	C2
Spry4	0.529963	1.08532	5.21371e-28	5.48732e-27	C2
Plk3	0.254371	1.60786	5.21546e-28	5.48732e-27	C2
Batf3	0.862162	0.812857	6.96604e-28	7.28409e-27	C2
Sorcs2	0.639681	0.962566	7.4463e-28	7.7803e-27	C2
Gpr4	0.180578	1.9757	8.53233e-28	8.89455e-27	C2
Lrrk2	0.322816	1.41487	8.56275e-28	8.91942e-27	C2
Iqcg	0.434235	1.19086	9.72319e-28	1.01204e-26	C2
Ptpru	0.427608	1.20596	1.02368e-27	1.06307e-26	C2
Gramd4	0.586011	1.0081	1.08839e-27	1.12854e-26	C2
Prex1	1.22367	0.654912	1.13156e-27	1.17241e-26	C2
Pla2g7	0.60849	1.01496	1.40691e-27	1.44997e-26	C2
Slc1a5	1.55548	0.560972	2.56486e-27	2.61955e-26	C2
Rps6ka1	1.60102	0.548138	2.90727e-27	2.96258e-26	C2
Tcn2	1.15087	0.682323	3.15289e-27	3.20328e-26	C2
Zc3h7a	1.83196	0.501483	3.18533e-27	3.23382e-26	C2
Foxc2	1.78553	0.529454	3.76612e-27	3.81776e-26	C2
Sorbs3	0.741412	0.874465	3.91415e-27	3.96486e-26	C2
Caskin2	0.775981	0.845997	4.20189e-27	4.24684e-26	C2
Eps15	1.69693	0.52475	4.72219e-27	4.76917e-26	C2
Rnf125	0.302061	1.42094	7.31232e-27	7.33605e-26	C2
Polg	1.64574	0.531674	9.0485e-27	9.04451e-26	C2
Fam198b	0.993671	0.764537	1.05034e-26	1.0468e-25	C2
Spata13	0.77772	0.839823	1.86753e-26	1.84234e-25	C2
Sash1	1.55316	0.550074	2.1317e-26	2.09535e-25	C2
Abl2	1.27375	0.620016	2.379e-26	2.33338e-25	C2
Cdr2l	1.11415	0.67177	3.81976e-26	3.72769e-25	C2
Tspan9	1.7146	0.518194	4.13488e-26	4.03232e-25	C2
Tmem206	0.883851	0.768957	4.75284e-26	4.6217e-25	C2
Plpp2	1.72183	0.50566	1.13117e-25	1.08753e-24	C2
Nab1	1.53683	0.549498	1.45926e-25	1.39703e-24	C2
Tmem158	1.82144	0.514483	1.52696e-25	1.45876e-24	C2
Zfp948	1.13315	0.657386	1.85018e-25	1.7626e-24	C2
Klhl36	0.483206	1.06629	2.23504e-25	2.12181e-24	C2
Frrs1	1.15206	0.655598	2.46539e-25	2.33886e-24	C2
Ehbp1l1	0.714901	0.875277	3.0884e-25	2.92377e-24	C2
Ppp1r15a	1.18999	0.636225	4.4339e-25	4.183e-24	C2
Elk4	1.05588	0.677902	5.14981e-25	4.83826e-24	C2
Rab11fip3	0.818901	0.776342	6.5475e-25	6.13445e-24	C2
Plekhh3	0.409527	1.15456	7.83746e-25	7.32789e-24	C2
Akr1c13	0.262456	1.48983	8.13441e-25	7.5951e-24	C2
Add2	0.350899	1.31418	9.75976e-25	9.08774e-24	C2
Stard8	1.03856	0.696893	1.12787e-24	1.04734e-23	C2
Tns2	0.524664	1.00909	1.26699e-24	1.17332e-23	C2
Ulbp1	0.186954	1.81091	1.56667e-24	1.44494e-23	C2
Plek	0.233341	1.81601	1.74888e-24	1.60864e-23	C2
B4galt5	0.970542	0.700007	2.86346e-24	2.61089e-23	C2
Pyy	0.307903	1.44319	3.64215e-24	3.3076e-23	C2
D8Ertd82e	1.04687	0.667712	3.76028e-24	3.40805e-23	C2
Uvrag	1.39237	0.558187	4.00744e-24	3.62964e-23	C2
Disc1	0.316037	1.30923	4.42133e-24	3.99653e-23	C2
3110002H16Rik	0.79711	0.775913	4.88976e-24	4.41702e-23	C2
Map3k3	0.923186	0.709647	5.04046e-24	4.55012e-23	C2
Mef2d	1.05219	0.661669	5.54478e-24	4.98884e-23	C2
Fcer1g	0.240483	1.75202	6.04686e-24	5.4298e-23	C2
5730508B09Rik	0.830121	0.772464	7.74577e-24	6.93703e-23	C2
Atp2a3	0.169112	1.86112	8.27723e-24	7.40325e-23	C2
Mgat1	1.303	0.576762	8.90783e-24	7.95158e-23	C2
Galnt12	0.210423	1.62032	1.40759e-23	1.25074e-22	C2
Nin	1.35328	0.555418	1.8244e-23	1.61688e-22	C2
Rnf141	1.09501	0.635929	2.09581e-23	1.85259e-22	C2
Acsl4	1.37258	0.547052	7.68746e-23	6.66116e-22	C2
Fermt3	0.269899	1.48859	9.90337e-23	8.52693e-22	C2
Maf	0.788455	0.788409	1.2305e-22	1.05613e-21	C2
Ocel1	0.575883	0.901793	1.48633e-22	1.2717e-21	C2
Gcnt2	0.342644	1.20505	2.35731e-22	2.00807e-21	C2
Mt1	1.04394	0.686547	3.03825e-22	2.58004e-21	C2
Ccser2	1.32868	0.55341	3.65008e-22	3.07656e-21	C2
Tbc1d4	0.758254	0.766635	3.9161e-22	3.29466e-21	C2
Ano6	1.28482	0.55885	5.32439e-22	4.46016e-21	C2
Man1a	1.28076	0.570546	6.27353e-22	5.23911e-21	C2
Tdrd7	0.306494	1.26592	7.13571e-22	5.95182e-21	C2
Zfp467	1.09523	0.617739	8.22236e-22	6.81224e-21	C2
Frmd8	1.39041	0.525889	8.55991e-22	7.08758e-21	C2
Gfod1	0.231453	1.46082	9.54047e-22	7.88988e-21	C2
Eva1a	0.347329	1.18508	1.03743e-21	8.56381e-21	C2
Mcur1	1.23071	0.567562	1.09334e-21	9.00898e-21	C2
Mylk	0.588566	0.879224	1.19925e-21	9.85179e-21	C2
Ctbs	0.926379	0.668305	1.49713e-21	1.22324e-20	C2
Sardh	0.154067	1.89176	1.54871e-21	1.26463e-20	C2
St6gal1	0.856871	0.699313	2.41965e-21	1.96285e-20	C2
Lck	0.45719	0.987738	3.52393e-21	2.83666e-20	C2
Slc5a3	1.32753	0.534238	4.05042e-21	3.24702e-20	C2
Slc2a3	1.46261	0.527213	4.22739e-21	3.38689e-20	C2
1110032F04Rik	0.799569	0.738685	4.70903e-21	3.76169e-20	C2
Plekhf2	1.43897	0.507959	5.84411e-21	4.65749e-20	C2
Tbc1d9b	1.17714	0.569918	6.76403e-21	5.38116e-20	C2
Hspa12b	0.738124	0.754877	6.89896e-21	5.4853e-20	C2
Mtmr12	0.780709	0.72463	7.196e-21	5.71479e-20	C2
Prkx	0.870308	0.682407	9.56141e-21	7.54924e-20	C2
Dnah2os	0.19246	1.58876	1.15991e-20	9.10524e-20	C2
Nrxn3	0.446392	1.00185	1.22409e-20	9.59803e-20	C2
A630072M18Rik	0.788762	0.721231	1.43699e-20	1.12092e-19	C2
Zak	0.953338	0.651516	1.59699e-20	1.24287e-19	C2
Ripk1	0.823207	0.696156	2.21313e-20	1.71162e-19	C2
Podxl	1.50813	0.50127	2.74599e-20	2.11891e-19	C2
Rftn2	0.450694	0.987161	2.76698e-20	2.13148e-19	C2
Trim25	0.568823	0.85566	2.83761e-20	2.18218e-19	C2
Plcg2	0.247834	1.35553	4.31371e-20	3.29129e-19	C2
Nfkbid	0.141985	1.83791	5.38499e-20	4.09488e-19	C2
Endod1	0.416929	1.00752	5.66316e-20	4.2968e-19	C2
Prss23	0.969735	0.656713	5.9973e-20	4.54272e-19	C2
Nfkbie	0.399531	1.02545	8.84818e-20	6.68354e-19	C2
Ermp1	0.857549	0.668964	9.50618e-20	7.16863e-19	C2
Il10rb	0.656917	0.780579	9.62728e-20	7.24389e-19	C2
Gab2	0.524119	0.878065	1.44547e-19	1.08045e-18	C2
Pced1b	0.253476	1.30207	1.80769e-19	1.34528e-18	C2
D930048N14Rik	0.141962	1.79071	2.05521e-19	1.52187e-18	C2
Pfkp	0.854905	0.689361	2.05616e-19	1.52187e-18	C2
Blvra	0.99593	0.606167	2.22285e-19	1.64168e-18	C2
Cltb	0.970751	0.615967	2.60149e-19	1.91612e-18	C2
Atp8b2	0.775108	0.687591	3.27394e-19	2.4036e-18	C2
Plcl2	0.662017	0.757966	3.33281e-19	2.4455e-18	C2
St6galnac4	0.698567	0.742341	3.94568e-19	2.88586e-18	C2
Fam219a	0.21003	1.41659	8.98256e-19	6.45189e-18	C2
Tecpr1	0.799926	0.673985	1.00341e-18	7.18062e-18	C2
Sorbs1	0.235922	1.3184	1.15462e-18	8.24536e-18	C2
Il15	0.169826	1.58969	1.28129e-18	9.13081e-18	C2
Emp1	0.747558	0.717532	1.43722e-18	1.02312e-17	C2
Slc46a3	0.143003	1.73867	2.50882e-18	1.7684e-17	C2
Adgrg1	0.21328	1.42431	2.57803e-18	1.81529e-17	C2
Abca3	0.296145	1.1543	2.74466e-18	1.93094e-17	C2
Crlf2	0.612156	0.773115	3.17391e-18	2.23026e-17	C2
Tnfrsf21	0.782665	0.669015	4.02391e-18	2.80293e-17	C2
Pla2g6	0.758112	0.676201	4.56181e-18	3.16465e-17	C2
Bend7	0.428748	0.94251	5.21175e-18	3.60267e-17	C2
Ddx26b	1.17508	0.524261	8.97882e-18	6.14117e-17	C2
Nlrc3	0.48108	0.89059	1.07479e-17	7.31074e-17	C2
Cdyl2	0.514836	0.840148	1.09389e-17	7.42947e-17	C2
Hopx	1.32131	0.551864	1.11352e-17	7.5515e-17	C2
Pabpc1l	0.15103	1.64175	1.2422e-17	8.3949e-17	C2
Ssfa2	0.891871	0.609509	1.50988e-17	1.01484e-16	C2
Dgkh	0.195751	1.40289	1.53242e-17	1.02846e-16	C2
Slc35e4	0.357076	1.01386	1.85541e-17	1.24156e-16	C2
Micall1	0.678381	0.710665	2.45043e-17	1.62851e-16	C2
Arrdc1	0.259958	1.19864	2.49702e-17	1.65785e-16	C2
Nr4a1	0.261717	1.19518	3.45489e-17	2.28046e-16	C2
Mvb12b	1.15388	0.515201	4.43812e-17	2.9111e-16	C2
Gsap	0.137497	1.70235	4.6764e-17	3.06591e-16	C2
Stat5a	0.211025	1.32946	4.83838e-17	3.16754e-16	C2
Slc16a2	0.702393	0.697959	5.07591e-17	3.31984e-16	C2
Mid2	0.270782	1.18165	5.14953e-17	3.36475e-16	C2
Stat1	0.504599	0.824218	6.19149e-17	4.03589e-16	C2
Mob3c	0.427397	0.904181	6.39164e-17	4.16038e-16	C2
Lbx2	0.134969	1.69934	7.4804e-17	4.85744e-16	C2
Rin1	0.228346	1.26671	8.04995e-17	5.21235e-16	C2
Nt5dc3	0.257125	1.17163	1.00159e-16	6.46684e-16	C2
Gm9889	0.242699	1.22149	1.23471e-16	7.9231e-16	C2
Zdhhc14	0.155467	1.53506	1.24463e-16	7.98303e-16	C2
Trib3	0.223451	1.26942	1.27024e-16	8.14344e-16	C2
Hbegf	0.883578	0.599031	1.89659e-16	1.2051e-15	C2
Cpeb4	0.627145	0.735392	1.92523e-16	1.22045e-15	C2
Ydjc	0.86245	0.599827	2.06452e-16	1.30692e-15	C2
Inf2	0.491518	0.817514	2.25881e-16	1.42659e-15	C2
Camk4	0.258865	1.16449	2.43692e-16	1.53552e-15	C2
Tcirg1	0.355507	0.979083	2.56868e-16	1.6163e-15	C2
Fgd6	0.76784	0.63666	3.23742e-16	2.03332e-15	C2
Gne	0.557798	0.755803	3.41609e-16	2.14258e-15	C2
Slc30a1	0.552791	0.758615	3.51219e-16	2.20184e-15	C2
2900026A02Rik	0.6361	0.712111	3.91851e-16	2.45092e-15	C2
Rhbdf1	0.623632	0.714266	4.00692e-16	2.50391e-15	C2
Prrg3	0.665154	0.687205	5.2786e-16	3.27601e-15	C2
Tex40	0.143517	1.57616	6.09272e-16	3.77094e-15	C2
Gpm6a	0.413625	0.898905	6.74915e-16	4.17153e-15	C2
Ccdc60	0.129997	1.67007	8.54493e-16	5.24809e-15	C2
Tnip2	0.232632	1.19762	1.62794e-15	9.89568e-15	C2
Tmtc2	0.783697	0.623018	1.7171e-15	1.0419e-14	C2
9430020K01Rik	1.07009	0.51233	2.20161e-15	1.32584e-14	C2
Kdelr3	0.988586	0.547976	2.44413e-15	1.46734e-14	C2
Chst1	0.388843	0.905425	2.48402e-15	1.49063e-14	C2
Klhl2	0.91374	0.549192	2.60592e-15	1.56103e-14	C2
Tspan15	0.922798	0.555619	3.25985e-15	1.94164e-14	C2
Cd79b	0.148561	1.50725	3.70368e-15	2.19734e-14	C2
Adarb1	0.74781	0.622293	3.77392e-15	2.23705e-14	C2
Tbc1d10c	0.123962	1.66831	3.86533e-15	2.28925e-14	C2
Slc22a15	0.593586	0.704364	5.33281e-15	3.12436e-14	C2
Slc1a2	0.177334	1.36304	6.27586e-15	3.66739e-14	C2
Maml2	0.63234	0.676508	8.074e-15	4.702e-14	C2
Trp53i11	1.0444	0.513244	8.56607e-15	4.97628e-14	C2
N4bp2l1	0.18231	1.32068	8.56693e-15	4.97628e-14	C2
2610305D13Rik	0.910975	0.546705	9.69902e-15	5.60993e-14	C2
Vangl1	1.04626	0.510837	1.00842e-14	5.82527e-14	C2
Cxcl16	0.152186	1.53343	1.341e-14	7.70394e-14	C2
Enpp2	0.339001	0.952561	1.4653e-14	8.38973e-14	C2
A330009N23Rik	0.161442	1.40165	1.7817e-14	1.01543e-13	C2
Shroom4	0.510871	0.740739	3.05687e-14	1.71841e-13	C2
Atl1	0.266091	1.05306	3.46805e-14	1.94314e-13	C2
1700066B19Rik	0.135668	1.5097	4.63674e-14	2.57462e-13	C2
Fosl2	0.275235	1.02836	5.38704e-14	2.97424e-13	C2
Uba7	0.498235	0.749143	7.22698e-14	3.97236e-13	C2
Tram2	0.593499	0.669155	7.46333e-14	4.09896e-13	C2
Tmem63a	0.148489	1.42634	7.64529e-14	4.19381e-13	C2
Fam129b	0.644672	0.633621	1.17428e-13	6.36452e-13	C2
Top1mt	0.570309	0.675726	1.24154e-13	6.71836e-13	C2
Zfp36	0.398686	0.836453	1.24679e-13	6.74405e-13	C2
Prss12	0.188138	1.26242	1.34809e-13	7.28623e-13	C2
Dock4	0.553078	0.687366	1.61007e-13	8.67115e-13	C2
Fam98c	0.649633	0.627487	1.76447e-13	9.46898e-13	C2
Cish	0.330267	0.913574	1.95461e-13	1.04564e-12	C2
Cerk	0.514129	0.708161	2.00875e-13	1.07312e-12	C2
Gbp9	0.197134	1.2013	2.06579e-13	1.10293e-12	C2
Cables1	0.723957	0.584801	2.38757e-13	1.26827e-12	C2
Chn2	0.548931	0.688258	2.55491e-13	1.35558e-12	C2
Dclk2	0.325098	0.918508	2.63248e-13	1.39456e-12	C2
Gp1bb	0.204502	1.25526	2.69922e-13	1.42936e-12	C2
Serpinb9	0.239651	1.07842	3.03955e-13	1.60085e-12	C2
Slc35d2	0.441733	0.777212	3.37537e-13	1.77223e-12	C2
A730015C16Rik	0.247594	1.04647	3.98727e-13	2.08226e-12	C2
Wscd1	0.143677	1.39599	4.05385e-13	2.11622e-12	C2
Fzd6	0.174943	1.25529	4.3239e-13	2.25248e-12	C2
Scarb1	0.922239	0.500798	5.45856e-13	2.82136e-12	C2
Cd55	0.526826	0.709099	5.76428e-13	2.97599e-12	C2
C2cd2	0.658303	0.61015	5.92746e-13	3.05328e-12	C2
Nedd9	0.586494	0.657162	7.0729e-13	3.62001e-12	C2
Rwdd2a	0.425119	0.769952	7.90028e-13	4.0374e-12	C2
Inpp5b	0.63016	0.609658	1.47754e-12	7.41439e-12	C2
Stap2	0.471722	0.721094	1.5299e-12	7.66586e-12	C2
Dapp1	0.227393	1.0656	2.57093e-12	1.27367e-11	C2
Alox5ap	0.326494	0.876238	3.02238e-12	1.49189e-11	C2
Hs3st1	0.258382	1.00702	3.04569e-12	1.50285e-11	C2
Zbtb46	0.73983	0.547955	4.39281e-12	2.14346e-11	C2
Colgalt2	0.15546	1.26357	5.7501e-12	2.78577e-11	C2
Scamp5	0.286045	0.912813	6.34429e-12	3.05947e-11	C2
Kifc3	0.398209	0.762748	6.82166e-12	3.27922e-11	C2
Hic1	0.150037	1.30392	7.16228e-12	3.43567e-11	C2
Crim1	0.819606	0.510891	8.22951e-12	3.93236e-11	C2
Kcnj2	0.136395	1.36794	8.93424e-12	4.25864e-11	C2
Itpr3	0.300716	0.883907	9.58773e-12	4.56054e-11	C2
Inpp1	0.819796	0.508582	9.6336e-12	4.58076e-11	C2
Dock5	0.451551	0.700326	1.55e-11	7.25111e-11	C2
Acap1	0.121781	1.44562	2.12236e-11	9.83735e-11	C2
5930412G12Rik	0.690946	0.553161	2.19268e-11	1.01564e-10	C2
Cdkl5	0.490299	0.664889	2.24381e-11	1.03826e-10	C2
Psen2	0.518676	0.644524	2.91302e-11	1.33881e-10	C2
Ass1	0.172207	1.1591	3.01076e-11	1.38186e-10	C2
Elovl7	0.24109	0.97717	3.39459e-11	1.55018e-10	C2
Mars2	0.661899	0.551446	3.97482e-11	1.80425e-10	C2
Ncf2	0.129033	1.46528	4.28345e-11	1.94111e-10	C2
Mrvi1	0.195593	1.10866	4.32767e-11	1.95984e-10	C2
Plaur	0.608689	0.587048	4.39347e-11	1.98831e-10	C2
Gbp4	0.270665	0.910283	4.99947e-11	2.25282e-10	C2
Sigirr	0.255232	0.922597	5.3964e-11	2.42847e-10	C2
Slc9a9	0.135209	1.29863	6.88313e-11	3.0691e-10	C2
Slc35g2	0.216662	1.0177	6.95689e-11	3.09894e-10	C2
2021-09-04	0.289785	0.863519	7.81122e-11	3.47041e-10	C2
Uprt	0.166905	1.14511	8.97771e-11	3.97438e-10	C2
Syn3	0.160094	1.1774	9.80187e-11	4.32235e-10	C2
Relt	0.371563	0.7309	1.81583e-10	7.86706e-10	C2
Ramp3	0.218935	0.976719	1.93591e-10	8.37663e-10	C2
6430548M08Rik	0.185912	1.06312	1.95073e-10	8.43004e-10	C2
Tnk2	0.608404	0.549376	3.34627e-10	1.42303e-09	C2
Tbc1d8	0.225926	0.94397	3.37987e-10	1.43597e-09	C2
Cmpk2	0.112541	1.35686	3.66955e-10	1.55613e-09	C2
Shisa9	0.156769	1.14556	4.43036e-10	1.86539e-09	C2
Schip1.1	0.362642	0.73225	4.48102e-10	1.88497e-09	C2
Acy3	0.284874	0.824925	5.27753e-10	2.20841e-09	C2
Parp4	0.308709	0.790749	5.72003e-10	2.38697e-09	C2
2700046A07Rik	0.279733	0.83936	6.75844e-10	2.80738e-09	C2
Coro1a	0.397803	0.699945	6.7681e-10	2.81054e-09	C2
Ache	0.114104	1.34284	7.30552e-10	3.0208e-09	C2
Ccdc85a	0.137172	1.21538	9.18546e-10	3.7695e-09	C2
Acap3	0.473734	0.612129	1.04083e-09	4.24315e-09	C2
AI504432	0.43076	0.646851	1.38483e-09	5.58367e-09	C2
Trim6	0.360953	0.708783	1.42856e-09	5.74976e-09	C2
Tspan32	0.254932	0.914816	1.49066e-09	5.98375e-09	C2
Lst1	0.129688	1.25583	1.54487e-09	6.18677e-09	C2
F10	0.161352	1.11372	1.6783e-09	6.70335e-09	C2
Clu	0.633647	0.532768	1.69583e-09	6.76742e-09	C2
Acsf2	0.493916	0.591751	1.75802e-09	7.00326e-09	C2
Nup210	0.397435	0.66398	1.80902e-09	7.20011e-09	C2
Fam134b	0.255985	0.853199	1.97985e-09	7.84558e-09	C2
Pls1	0.131024	1.21213	2.22383e-09	8.76645e-09	C2
Gch1	0.256735	0.83891	2.61626e-09	1.02747e-08	C2
Sgpp1	0.623714	0.515483	3.05809e-09	1.19341e-08	C2
Man2b1	0.56286	0.540481	3.56158e-09	1.37921e-08	C2
Wipf3	0.103955	1.35247	3.70839e-09	1.43484e-08	C2
Mfsd2b	0.114523	1.29521	3.77697e-09	1.46013e-08	C2
Socs1	0.557544	0.54041	4.6801e-09	1.79397e-08	C2
Pcdhb22	0.136173	1.16036	4.94887e-09	1.8922e-08	C2
Stat5b	0.539171	0.548527	4.95438e-09	1.89377e-08	C2
Birc3	0.266308	0.800725	5.0792e-09	1.9404e-08	C2
Matn4	0.223975	0.884223	6.41316e-09	2.42077e-08	C2
RP24-64C6.3	0.126853	1.18191	6.685e-09	2.51919e-08	C2
Smpdl3b	0.594272	0.508763	7.61733e-09	2.8555e-08	C2
C230037L18Rik	0.173743	1.00006	7.83575e-09	2.93495e-08	C2
Astn1	0.252325	0.813914	8.95547e-09	3.34148e-08	C2
Tec	0.150297	1.08466	1.04988e-08	3.8917e-08	C2
Ajap1	0.161993	1.02112	1.21749e-08	4.4861e-08	C2
Itgb3	0.186551	0.990758	1.27441e-08	4.67306e-08	C2
Tex2	0.294788	0.735061	1.33142e-08	4.87293e-08	C2
H2-M3	0.154024	1.03592	1.45718e-08	5.31176e-08	C2
Smpd5	0.121944	1.18338	1.51098e-08	5.49461e-08	C2
Rims2	0.0959992	1.31057	1.92582e-08	6.94377e-08	C2
Ypel2	0.605833	0.500498	1.99506e-08	7.17819e-08	C2
Ppard	0.465069	0.567362	2.06338e-08	7.41812e-08	C2
Bmx	0.133084	1.18654	2.16772e-08	7.7768e-08	C2
Stx11	0.138948	1.08958	2.60311e-08	9.26792e-08	C2
Gmip	0.35505	0.652116	2.62712e-08	9.34363e-08	C2
Atxn1	0.241326	0.81532	2.92536e-08	1.03664e-07	C2
Pde1c	0.262867	0.768336	3.72724e-08	1.30742e-07	C2
Plekhm1	0.30133	0.70192	3.72793e-08	1.30742e-07	C2
BC037039	0.523592	0.522895	3.89701e-08	1.36478e-07	C2
Cpne2	0.505641	0.534448	4.10222e-08	1.43241e-07	C2
Anxa4	0.375395	0.621448	4.85548e-08	1.68634e-07	C2
Enpp3	0.196245	0.880596	4.90427e-08	1.70198e-07	C2
Rassf9	0.218028	0.84232	5.45716e-08	1.88712e-07	C2
Ceacam1	0.0934722	1.3111	5.71918e-08	1.97472e-07	C2
Lnx2	0.335029	0.650961	6.26673e-08	2.15447e-07	C2
Kbtbd11	0.204479	0.85142	6.54903e-08	2.24859e-07	C2
Ifi35	0.193396	0.905459	7.04446e-08	2.40484e-07	C2
Pnpla2	0.452852	0.552498	7.24234e-08	2.46868e-07	C2
Adamts4	0.158808	0.971325	8.56677e-08	2.89978e-07	C2
Prickle3	0.316417	0.667189	9.13574e-08	3.08164e-07	C2
Slc12a9	0.46634	0.53566	1.02577e-07	3.44218e-07	C2
Gstt2	0.381961	0.600612	1.15726e-07	3.86531e-07	C2
Manba	0.157376	0.958951	1.2445e-07	4.14245e-07	C2
Magee2	0.200975	0.832515	1.24851e-07	4.15479e-07	C2
Pla2g15	0.370285	0.602141	1.35244e-07	4.49074e-07	C2
Zfp652os	0.0919119	1.26434	1.53611e-07	5.07583e-07	C2
Dnase1l1	0.296308	0.68135	1.57838e-07	5.21298e-07	C2
Tifa	0.10541	1.18767	1.58309e-07	5.226e-07	C2
Ankrd33b	0.116871	1.10425	2.02779e-07	6.63444e-07	C2
Mfsd6	0.105222	1.16317	2.19655e-07	7.16076e-07	C2
Vsig10	0.151314	0.954243	2.33908e-07	7.59991e-07	C2
Alg12	0.478614	0.511961	2.37299e-07	7.7009e-07	C2
Adamtsl2	0.0867765	1.27262	2.68768e-07	8.68192e-07	C2
Vash1	0.129578	1.0178	2.69172e-07	8.69172e-07	C2
Gfi1b	0.126218	1.0949	2.97088e-07	9.5433e-07	C2
Zdhhc9	0.44868	0.52886	3.09955e-07	9.93785e-07	C2
Pik3cb	0.479897	0.506976	3.37094e-07	1.07775e-06	C2
Tspan17	0.369173	0.592082	4.15349e-07	1.31803e-06	C2
Clic5	0.1147	1.09589	4.57791e-07	1.44563e-06	C2
Paqr4	0.257817	0.695642	6.1663e-07	1.92621e-06	C2
Ppargc1b	0.244004	0.709689	6.87573e-07	2.13898e-06	C2
Sytl4	0.226428	0.737601	6.88316e-07	2.1408e-06	C2
Fam65b	0.100958	1.12955	7.05317e-07	2.19067e-06	C2
Orai2	0.243139	0.706905	7.14744e-07	2.21792e-06	C2
Actg2	0.169984	0.867365	8.09099e-07	2.49705e-06	C2
Fam78b	0.243719	0.6998	8.1483e-07	2.51359e-06	C2
Rab39	0.121319	1.01585	1.00329e-06	3.063e-06	C2
Rps6ka4	0.187661	0.797704	1.02798e-06	3.13557e-06	C2
Gm43573	0.256069	0.67684	1.18164e-06	3.58018e-06	C2
Hps6	0.26068	0.662595	1.39311e-06	4.18456e-06	C2
Mapkapk3	0.164755	0.848849	1.48112e-06	4.43813e-06	C2
Slc25a32	0.430124	0.503214	1.80811e-06	5.373e-06	C2
Rab29	0.164791	0.834738	1.80889e-06	5.37413e-06	C2
Xkr8	0.330837	0.577665	1.81734e-06	5.39687e-06	C2
Neat1	0.160691	0.862636	1.82422e-06	5.41496e-06	C2
Ston2	0.16312	0.842697	2.06505e-06	6.09525e-06	C2
Galnt4	0.336363	0.570199	2.06823e-06	6.10197e-06	C2
Lepr	0.171019	0.81577	2.32867e-06	6.83477e-06	C2
Ctso	0.379842	0.535125	2.9405e-06	8.52389e-06	C2
Tmem170	0.251801	0.649681	3.19829e-06	9.24163e-06	C2
Gm26778	0.246579	0.661736	3.27236e-06	9.4376e-06	C2
Ttc39b	0.229452	0.680297	3.6884e-06	1.05747e-05	C2
Grap2	0.0919821	1.10788	3.85397e-06	1.10192e-05	C2
Tnfrsf10b	0.379915	0.521903	3.98092e-06	1.13512e-05	C2
Treml2	0.113142	0.995623	4.45194e-06	1.26333e-05	C2
Tuba4a	0.245959	0.697849	4.73341e-06	1.33818e-05	C2
Whamm	0.368081	0.521341	5.10017e-06	1.4365e-05	C2
Gramd1c	0.147373	0.856139	5.51061e-06	1.54666e-05	C2
Gm10941	0.19964	0.722211	5.53877e-06	1.55397e-05	C2
Gpm6b	0.31315	0.58115	5.55217e-06	1.55703e-05	C2
Spp1	0.0820313	1.14973	6.41191e-06	1.78562e-05	C2
Slc25a27	0.262795	0.613428	7.03095e-06	1.94686e-05	C2
Filip1	0.388182	0.521637	7.20457e-06	1.99371e-05	C2
Gm26532	0.210217	0.69385	7.49537e-06	2.06998e-05	C2
Pdzk1ip1	0.104126	1.04845	8.49861e-06	2.33189e-05	C2
Nfkbiz	0.297206	0.572218	8.81105e-06	2.41303e-05	C2
Synm	0.20633	0.691322	1.09725e-05	2.96936e-05	C2
Mtmr11	0.179424	0.729585	1.19737e-05	3.22362e-05	C2
1700047I17Rik2	0.104015	0.953332	1.23031e-05	3.30969e-05	C2
Neurl3	0.103198	0.976737	1.3277e-05	3.55763e-05	C2
Trf	0.221249	0.656296	1.4048e-05	3.75533e-05	C2
Tcea2	0.222739	0.643266	1.47248e-05	3.92699e-05	C2
Gm826	0.095895	1.00338	1.94988e-05	5.11793e-05	C2
Apoc1	0.273365	0.5809	2.01477e-05	5.27804e-05	C2
Spire2	0.132954	0.831075	2.06817e-05	5.41065e-05	C2
Lzts1	0.14834	0.789816	2.08481e-05	5.45e-05	C2
Tmc7	0.341025	0.505721	2.18834e-05	5.71295e-05	C2
Rhbdf2	0.164096	0.735418	2.24437e-05	5.848e-05	C2
Il3ra	0.223397	0.626447	2.30755e-05	6.00571e-05	C2
Iqsec2	0.11229	0.900163	2.32625e-05	6.05091e-05	C2
Hif3a	0.278474	0.561068	2.47579e-05	6.42516e-05	C2
AI854703	0.0847579	1.04377	2.57833e-05	6.6747e-05	C2
Eda2r	0.11313	0.902776	2.72824e-05	7.04269e-05	C2
Slc8b1	0.206338	0.650282	2.89031e-05	7.43567e-05	C2
Nckipsd	0.23565	0.603738	2.9182e-05	7.50275e-05	C2
Sall3	0.254832	0.590304	2.9729e-05	7.63371e-05	C2
Micall2	0.217664	0.621891	3.53768e-05	9.00572e-05	C2
Engase	0.284934	0.526302	4.44787e-05	0.000111929	C2
Hoxb7	0.10593	0.906542	4.53142e-05	0.000113905	C2
Sapcd1	0.286375	0.535617	4.93143e-05	0.000123435	C2
Gm28730	0.0894614	0.958139	5.14718e-05	0.000128599	C2
Erap1	0.119666	0.827711	5.54496e-05	0.000138005	C2
Apbb1ip	0.16532	0.727032	6.12741e-05	0.000151669	C2
Mfsd4	0.155827	0.722026	6.45135e-05	0.000159224	C2
Sdcbp2	0.0734463	1.05771	7.15092e-05	0.000175344	C2
Ly96	0.253709	0.552791	7.80086e-05	0.000190048	C2
Egfl8	0.127353	0.785681	7.82844e-05	0.000190686	C2
Slc26a10	0.0959911	0.905423	8.22623e-05	0.00019966	C2
Il2	0.283018	0.517134	8.50176e-05	0.000206017	C2
Gcnt1	0.269904	0.534915	8.99259e-05	0.000217137	C2
Dock10	0.0944034	0.915894	9.09921e-05	0.000219362	C2
Nxpe2	0.0839829	1.0044	9.45672e-05	0.000227416	C2
Layn	0.166346	0.677833	9.78363e-05	0.000234862	C2
Tmem241	0.152182	0.706212	9.85558e-05	0.000236423	C2
Klf4	0.276631	0.527853	9.86931e-05	0.00023671	C2
Znfx1	0.247667	0.544183	0.000102858	0.000246179	C2
Cdk18	0.201478	0.598431	0.000128699	0.00030412	C2
Tor3a	0.18482	0.624341	0.000147467	0.000345589	C2
Optn	0.222652	0.56554	0.00014952	0.000349977	C2
Ccdc63	0.093072	0.915729	0.000151151	0.000353308	C2
Dtx3l	0.0867998	0.93515	0.000151562	0.000354147	C2
Fbxl4	0.25449	0.525375	0.000151797	0.000354637	C2
Nckap5	0.127307	0.754528	0.000159965	0.000372566	C2
Clic6	0.10934	0.8289	0.000160722	0.000374011	C2
Sec14l2	0.112162	0.797034	0.000161182	0.000375015	C2
Ccser1	0.0945246	0.872115	0.000170935	0.000396555	C2
Pwwp2b	0.225705	0.551713	0.000172177	0.000399029	C2
Pcdhgc3	0.259311	0.515463	0.000173579	0.000402141	C2
Rnf135	0.242667	0.53211	0.000182307	0.000421358	C2
Nmrk1	0.258093	0.515973	0.000185014	0.000427323	C2
Lace1	0.224814	0.549778	0.000192217	0.000442531	C2
Vill	0.171907	0.63932	0.000193822	0.0004457	C2
Irak4	0.183839	0.612997	0.000196465	0.000451243	C2
Nfkb2	0.240289	0.529423	0.000199003	0.000456918	C2
Susd1	0.155104	0.662638	0.000199229	0.000457282	C2
Car9	0.075918	0.958437	0.000204007	0.000466909	C2
Rhof	0.0890802	0.886598	0.000224446	0.000509999	C2
0610040J01Rik	0.0992314	0.836153	0.000241169	0.000545641	C2
Rab3d	0.145413	0.68083	0.00025293	0.000571287	C2
Gm26764	0.187731	0.610926	0.000256292	0.000578592	C2
Ube2ql1	0.0763635	0.952936	0.000269189	0.000605498	C2
Cdkn1a	0.250885	0.54757	0.000269909	0.000607016	C2
Xaf1	0.18823	0.616267	0.000322411	0.000717853	C2
Syngr1	0.2135	0.542961	0.0003446	0.000763632	C2
Lfng	0.155995	0.645217	0.000350571	0.00077598	C2
Lgals3bp	0.0885899	0.854556	0.000391765	0.000861415	C2
Galns	0.212733	0.53473	0.000430539	0.000939836	C2
F8	0.221403	0.526146	0.000437458	0.000954019	C2
Gm10101	0.18446	0.577056	0.000441426	0.000962056	C2
Fgf1	0.0984871	0.831832	0.000468067	0.00101654	C2
Irf8	0.105509	0.774086	0.000493284	0.00106687	C2
Tlr2	0.0813123	0.869676	0.000497085	0.00107441	C2
Ap3m2	0.0953145	0.80355	0.000510157	0.00110041	C2
Gm10561	0.115842	0.721265	0.000540726	0.00116044	C2
Il13ra1	0.222247	0.514725	0.000590428	0.00125817	C2
Wnk4	0.184412	0.565159	0.000605859	0.00128904	C2
Tyk2	0.223393	0.502646	0.000641332	0.00135793	C2
Abcc4	0.0862851	0.815583	0.000720598	0.00151445	C2
Gm4262	0.0842371	0.828812	0.000773435	0.00161924	C2
Gm9726	0.15229	0.602348	0.000808623	0.00168771	C2
Camkk1	0.126193	0.659105	0.000892471	0.00185248	C2
Capn3	0.117266	0.698529	0.000928181	0.00192162	C2
Kctd17	0.119688	0.664304	0.00101333	0.00208837	C2
Gata1	0.134296	0.682871	0.00115055	0.00235417	C2
Atg9b	0.0914889	0.755614	0.00121247	0.00247279	C2
Cytl1	0.100827	0.732106	0.00137015	0.00276674	C2
Nfe2	0.116862	0.688836	0.00145082	0.00291708	C2
Adra2a	0.0679355	0.876759	0.00150648	0.00302139	C2
Synj2	0.130506	0.619346	0.00151524	0.00303628	C2
Pcdhb17	0.0686169	0.871571	0.00158663	0.00316861	C2
Calhm2	0.173905	0.530268	0.00176018	0.00349314	C2
Slc25a42	0.116786	0.649149	0.0018636	0.00367586	C2
Calr3	0.087767	0.732361	0.00216868	0.00423343	C2
Tpcn2	0.158551	0.538499	0.00222102	0.00433001	C2
Rab43	0.0735391	0.788615	0.00266651	0.00512144	C2
Slc2a10	0.068052	0.815551	0.00287697	0.00549386	C2
Fam221b	0.0861198	0.713909	0.00310032	0.00588403	C2
Mypopos	0.115934	0.603476	0.0038543	0.00718864	C2
AI467606	0.0673013	0.788687	0.00430226	0.00795866	C2
Stac3	0.068078	0.779485	0.00438964	0.00810487	C2
Map3k14	0.127244	0.559973	0.00448744	0.00827197	C2
Gm43409	0.067003	0.826196	0.00459565	0.00845883	C2
Kcna6	0.094775	0.65133	0.00465482	0.00855269	C2
Slc7a14	0.0814121	0.716379	0.00469524	0.00861881	C2
Hoxb8	0.107153	0.624045	0.00482206	0.00883017	C2
BC030499	0.0653773	0.769933	0.00497367	0.00908564	C2
Mmp17	0.148672	0.513199	0.00503498	0.00918914	C2
Chst3	0.111591	0.594536	0.00504044	0.00919788	C2
Zbtb7b	0.0617299	0.806169	0.00511976	0.00932761	C2
Gm42670	0.13421	0.532925	0.00557912	0.0100902	C2
Arid5a	0.0909413	0.651136	0.00582958	0.0104985	C2
Plcd3	0.14338	0.512018	0.00593924	0.0106804	C2
Sh3tc2	0.0951863	0.625629	0.00622241	0.0111528	C2
Gm7160	0.121568	0.546315	0.00683705	0.0121592	C2
Mamstr	0.0700589	0.721216	0.00696873	0.0123634	C2
A530016L24Rik	0.102189	0.587952	0.00742464	0.0131039	C2
Ppy	0.0748239	0.700124	0.00793471	0.0139372	C2
Irgm1	0.0700611	0.721701	0.00800772	0.0140491	C2
Stard13	0.133065	0.511702	0.00801528	0.0140606	C2
Pcdhb19	0.057751	0.791612	0.00879062	0.0153219	C2
Il17rc	0.0727142	0.676528	0.00959008	0.0165815	C2
Gm3512	0.077678	0.648441	0.00970074	0.0167622	C2
Cd27	0.0804043	0.644565	0.0103176	0.0177469	C2
Rgs16	0.0701162	0.68508	0.0108646	0.0186101	C2
Gm15441	0.0986533	0.570783	0.0110081	0.0188322	C2
Gm43352	0.121469	0.510987	0.0111653	0.0190677	C2
BC106179	0.0928296	0.57861	0.0124691	0.0211324	C2
Cnbd2	0.0816449	0.616122	0.0129301	0.0218484	C2
Dok2	0.0831767	0.615153	0.0141822	0.0237108	C2
Fabp4	0.0734082	0.657266	0.0148594	0.0247185	C2
Ppp1r3e	0.0633887	0.655734	0.0198304	0.0321349	C2
Slc37a2	0.0628023	0.65761	0.0200114	0.0323858	C2
Ddx58	0.0757773	0.59193	0.021569	0.0346797	C2
Zc3h12a	0.0663047	0.623147	0.0223327	0.0357386	C2
P4ha3	0.0555124	0.692555	0.0223687	0.0357861	C2
Tnfaip3	0.079187	0.567444	0.0248281	0.0393846	C2
Arhgap9	0.0740211	0.575976	0.0275117	0.0431483	C2
Kcnn3	0.0858591	0.526168	0.028739	0.0448715	C2
Nfam1	0.0517217	0.68256	0.0291728	0.0454758	C2
Rasgrp4	0.05928	0.635603	0.0293509	0.045722	C2
Lbx1	0.0957953	0.527282	0.0306894	0.0476216	C2
BC051077	0.0576356	0.640443	0.0313155	0.0485156	C2
Reep2	0.0731349	0.557332	0.0316041	0.048907	C2
Gm10369	0.0527907	0.667733	0.0321242	0.0496441	C2
Igfbp5	6.04654	0.531857	0	0	C3
Ackr3	2.43171	1.41964	0	0	C3
Tnni1	5.66899	0.998551	0	0	C3
Tnnt2	3.19595	1.19373	0	0	C3
Tgfb2	5.31089	0.846216	0	0	C3
Lhx2	3.05138	1.63388	0	0	C3
Wt1	2.28316	1.86174	0	0	C3
Prnp	2.83162	1.28954	0	0	C3
Flrt3	4.59704	0.620225	0	0	C3
Itm2a	4.71395	0.758688	0	0	C3
Anxa5	4.49736	0.561283	0	0	C3
Mgarp	2.63239	1.32293	0	0	C3
Shox2	2.42604	2.4409	0	0	C3
Gucy1b3	2.61075	1.87478	0	0	C3
Gucy1a3	3.32313	1.6542	0	0	C3
Mab21l2	3.13632	2.00789	0	0	C3
Pla2g12a	4.03236	0.81843	0	0	C3
Nfib	3.19306	0.893133	0	0	C3
Nfia	2.19283	1.65489	0	0	C3
Smim1	3.29811	1.26248	0	0	C3
Sema3d	1.75964	1.88643	0	0	C3
Shisa3	2.51206	1.30828	0	0	C3
Asb4	5.84763	0.698531	0	0	C3
Wnt2	4.46975	0.951712	0	0	C3
Rarres2	2.34927	1.66611	0	0	C3
Creb5	2.00757	1.38533	0	0	C3
Fbln2	1.95593	1.55575	0	0	C3
Adm	1.82149	1.40771	0	0	C3
Plagl1	5.65278	1.03665	0	0	C3
Phactr2	3.86256	0.732281	0	0	C3
Kitl	4.33421	0.782189	0	0	C3
Hand2	3.7446	0.893675	0	0	C3
Lpl	3.58256	1.24103	0	0	C3
Nrp1	5.22867	0.847818	0	0	C3
Gata4	3.95139	1.52043	0	0	C3
Ednrb	2.19904	1.78803	0	0	C3
Opcml	1.34064	1.71234	0	0	C3
Rpp25	1.21288	2.08141	0	0	C3
Tbx18	3.60306	1.68989	0	0	C3
Pmp22	4.17528	1.08827	0	0	C3
Myl4	6.00678	1.46602	0	0	C3
Dsp	3.35759	1.19688	0	0	C3
Map1b	6.40073	0.612818	0	0	C3
Hcn1	1.52832	2.25662	0	0	C3
Vsnl1	2.91103	1.67671	0	0	C3
Flrt2	4.18677	0.889788	0	0	C3
Slc1a3	2.83168	1.14109	0	0	C3
Cthrc1	2.10517	1.28721	0	0	C3
Angpt1	3.14927	1.20667	0	0	C3
Krt8	3.71888	0.876468	0	0	C3
Alcam	5.4033	1.64503	0	0	C3
Robo2	3.53356	0.925607	0	0	C3
Smoc2	2.51904	1.54859	0	0	C3
Lbh	3.6008	1.23185	0	0	C3
Bambi	5.84189	0.564619	0	0	C3
Gata6	5.30879	0.792112	0	0	C3
Dsc2	1.41067	2.2069	0	0	C3
Acta2	4.41722	1.07699	0	0	C3
Sfrp5	3.71783	2.66299	0	0	C3
Corin	1.05822	1.98255	3.95252516672997e-323	7.20841777282379e-321	C3
Hey1	2.50865	1.01716	3.58096803843152e-318	6.43272077620182e-316	C3
Casp6	4.35956	0.537472	5.60702e-306	9.63432e-304	C3
Tnc	2.32095	1.06212	9.92678e-304	1.68131e-301	C3
Epb41l3	2.6078	0.923417	3.3167e-301	5.53843e-299	C3
Ccdc109b	0.810596	2.37144	1.76476e-293	2.90598e-291	C3
Runx1t1	4.37568	0.570167	3.56652e-293	5.79242e-291	C3
Stk26	2.02597	1.12033	5.44803e-292	8.72863e-290	C3
Col1a1	3.3806	0.768811	2.21943e-288	3.46231e-286	C3
Col4a5	2.11103	1.03685	2.11868e-284	3.26221e-282	C3
Myrf	2.50791	0.917348	3.67838e-283	5.59114e-281	C3
Pnmt	0.872337	2.22446	2.29894e-280	3.45016e-278	C3
Dab1	1.1319	1.66196	1.05198e-276	1.50269e-274	C3
Hsd3b6	0.876516	2.20347	2.67915e-276	3.78143e-274	C3
Ugdh	4.14018	0.560311	3.75844e-276	5.24235e-274	C3
S100a11	4.02797	0.586827	8.98985e-275	1.23934e-272	C3
Atp1b1	2.28364	1.07547	5.43136e-274	7.40163e-272	C3
Gpx3	4.40669	0.563288	6.18923e-272	8.33858e-270	C3
Pls3	3.55421	0.650278	9.3188e-270	1.2276e-267	C3
Myl7	4.31906	0.650064	9.326e-267	1.20184e-264	C3
Smim14	3.59519	0.630494	2.04562e-266	2.60783e-264	C3
Anxa2	3.26715	0.760096	8.49896e-265	1.07195e-262	C3
Lsp1	2.39519	0.892353	1.3161e-259	1.62539e-257	C3
Peg10	4.18639	0.525379	1.20646e-256	1.47462e-254	C3
Itga4	1.25282	1.46113	9.33372e-256	1.12919e-253	C3
5033428I22Rik	1.58129	1.19946	3.39656e-254	4.06763e-252	C3
Hmox1	2.26321	0.906681	1.84075e-251	2.18239e-249	C3
Creb3l1	1.1363	1.4909	5.7068e-248	6.699e-246	C3
Tmem108	3.22505	0.724613	5.39163e-246	6.26698e-244	C3
Unc5c	2.83208	0.777231	9.0701e-245	1.04403e-242	C3
Rbms3	2.76528	0.772311	3.157e-244	3.59898e-242	C3
Gata5	2.51833	0.864831	1.49234e-242	1.68507e-240	C3
Pawr	2.3642	0.86558	1.92853e-241	2.15704e-239	C3
Klf6	2.89353	0.742525	1.00486e-240	1.11342e-238	C3
Gsn	1.06037	1.54969	9.51435e-238	1.04446e-235	C3
Axl	1.1938	1.38222	1.27849e-237	1.39062e-235	C3
Nav3	0.77306	1.9687	3.68707e-235	3.974e-233	C3
Irf2bpl	2.32827	0.850196	8.20143e-235	8.76002e-233	C3
Amph	1.70031	1.06597	8.97089e-232	9.49633e-230	C3
Fgf5	0.768963	1.96931	1.33784e-230	1.40366e-228	C3
Tgfb1i1	2.29996	0.890212	2.4024e-230	2.4985e-228	C3
Ppp1r14c	1.91557	1.10324	1.06375e-229	1.09668e-227	C3
Rnd2	2.46618	0.836163	5.01246e-229	5.12308e-227	C3
Lmo1	1.49824	1.17465	5.14931e-229	5.21796e-227	C3
Rab32	1.12285	1.40727	3.34496e-228	3.36084e-226	C3
Cdh3	1.80378	1.01746	2.86999e-226	2.85937e-224	C3
Tbx5	2.57801	0.825707	3.58245e-226	3.53946e-224	C3
Ece1	2.87939	0.707829	1.19124e-224	1.16722e-222	C3
Tbx20	1.67789	1.15344	5.11299e-224	4.96883e-222	C3
Bnc1	1.0676	1.47087	8.96277e-223	8.63924e-221	C3
Smtnl2	2.16108	0.880406	4.16239e-219	3.97978e-217	C3
Adam12	1.03026	1.48786	9.94588e-219	9.43347e-217	C3
1190002N15Rik	2.38815	0.798174	5.58433e-218	5.25459e-216	C3
Mef2c	3.51525	0.652623	2.16583e-217	2.0219e-215	C3
Speg	2.79083	0.697508	8.72799e-217	8.0843e-215	C3
Bmp2	1.28554	1.32063	1.3759e-216	1.26454e-214	C3
Dact1	3.24654	0.613389	1.73419e-216	1.58158e-214	C3
Jun	3.82454	0.552698	1.68556e-215	1.5255e-213	C3
Fras1	2.46906	0.781426	1.33323e-214	1.19748e-212	C3
Rgs17	1.07732	1.40407	2.85945e-214	2.54899e-212	C3
Arhgap1	2.80013	0.688523	5.60581e-214	4.95988e-212	C3
9430020K01Rik	1.58294	1.05675	3.12911e-213	2.74806e-211	C3
Bcar3	0.948017	1.51396	2.59054e-212	2.25834e-210	C3
Nrk	2.31738	0.85814	3.25504e-212	2.81692e-210	C3
1010001N08Rik	1.69634	1.02786	8.26832e-212	7.10356e-210	C3
Krt19	1.16705	1.41839	8.66424e-212	7.39016e-210	C3
Adamts9	2.30537	0.815528	2.63912e-208	2.23495e-206	C3
Tcf21	3.62755	0.574717	1.06629e-204	8.90275e-203	C3
Col1a2	3.61058	0.565476	1.84617e-203	1.53064e-201	C3
Cbfa2t3	1.3138	1.21568	6.49898e-202	5.35082e-200	C3
Ptger3	0.570849	2.4001	7.47975e-202	6.11586e-200	C3
Plp2	3.66095	0.504275	4.83975e-196	3.82534e-194	C3
Zfpm2	1.07515	1.32704	6.55641e-196	5.14787e-194	C3
Aplp1	1.2356	1.20571	2.85509e-195	2.22697e-193	C3
Plxdc2	1.93963	0.868874	2.23603e-194	1.73271e-192	C3
Zfpm1	2.50293	0.717984	4.65157e-194	3.5811e-192	C3
Creb3l2	2.5466	0.705611	1.70233e-193	1.30212e-191	C3
Lrrc3b	0.67592	1.83644	6.89688e-193	5.24163e-191	C3
Tenm3	3.47712	0.519086	2.176e-192	1.64323e-190	C3
Loxl1	1.08885	1.28784	3.55703e-192	2.66912e-190	C3
Capn6	3.38744	0.576637	3.67026e-192	2.73677e-190	C3
Tmtc2	1.18181	1.22423	3.86066e-192	2.86075e-190	C3
Phlda2	1.44779	1.13725	5.59883e-192	4.12296e-190	C3
Ptgr1	1.9362	0.857612	3.36682e-190	2.46401e-188	C3
Frmd4b	2.27344	0.768231	2.29544e-188	1.66961e-186	C3
Hand1	1.5495	1.10117	8.25889e-187	5.97057e-185	C3
Smarcd3	2.39505	0.73503	1.65061e-186	1.18604e-184	C3
Abat	1.14695	1.20609	2.55175e-186	1.82251e-184	C3
Mical2	1.04809	1.36598	1.72124e-185	1.22198e-183	C3
Gpr85	0.766259	1.60172	9.26375e-183	6.46065e-181	C3
Pter	1.99585	0.809775	7.3068e-182	5.06605e-180	C3
Efnb1	2.4677	0.694315	1.01739e-179	6.97237e-178	C3
Bves	1.4583	1.02198	1.0108e-176	6.8874e-175	C3
Rec114	1.08521	1.26502	2.01941e-176	1.36812e-174	C3
P3h4	2.88155	0.599958	1.76836e-175	1.19123e-173	C3
Dsg2	1.41123	1.02284	3.09967e-171	2.07625e-169	C3
Bmp10	0.564477	1.98618	9.70324e-170	6.46301e-168	C3
Tecrl	1.69473	0.897804	3.76475e-166	2.47972e-164	C3
Ctso	0.758948	1.51085	5.42057e-165	3.55062e-163	C3
Ddr1	1.25653	1.06006	2.15496e-163	1.38104e-161	C3
Triobp	2.21686	0.700798	2.66479e-162	1.69859e-160	C3
Ezr	2.85051	0.603325	2.96388e-162	1.87913e-160	C3
Prrt4	1.20997	1.07032	3.44188e-161	2.1591e-159	C3
Nos1ap	1.23247	1.05804	1.73457e-159	1.0711e-157	C3
Spon2	0.602645	1.73999	2.91351e-159	1.78977e-157	C3
Pgm2	3.22246	0.512174	1.93871e-158	1.18481e-156	C3
Postn	1.29635	1.11484	1.66437e-157	9.96608e-156	C3
Unc5b	1.7127	0.840248	2.19805e-157	1.30301e-155	C3
Galnt14	0.517576	1.92333	8.07687e-157	4.71721e-155	C3
Ndst4	0.741425	1.47672	2.0163e-156	1.17183e-154	C3
Mov10	1.22414	1.03359	2.57487e-156	1.48915e-154	C3
Man1a	1.57216	0.885972	5.98098e-155	3.44226e-153	C3
Cacna2d2	1.11649	1.18002	1.00216e-153	5.73988e-152	C3
Camk2d	2.63551	0.598199	5.17286e-152	2.92045e-150	C3
Mmp23	0.705864	1.46786	2.33654e-151	1.31289e-149	C3
Copz2	2.68792	0.574946	8.76218e-151	4.90021e-149	C3
Ephb1	1.00572	1.17433	1.44662e-150	8.05214e-149	C3
Nell1	0.479149	2.00601	9.76328e-150	5.38388e-148	C3
Popdc2	1.8968	0.803591	3.57451e-148	1.96201e-146	C3
Rgs10	1.78655	0.800317	1.34481e-147	7.3475e-146	C3
Cdc42ep2	0.734324	1.44234	1.93053e-147	1.04992e-145	C3
Pgam2	1.33086	1.12845	3.41081e-147	1.84651e-145	C3
Cyp1b1	0.838652	1.30384	6.53077e-147	3.51949e-145	C3
Itgb8	0.629509	1.5703	2.29009e-146	1.22856e-144	C3
Plekha2	1.47795	0.885092	7.2402e-146	3.86666e-144	C3
Ociad2	1.39892	0.931261	2.64399e-145	1.4057e-143	C3
Anxa6	2.09071	0.705616	9.10201e-145	4.81757e-143	C3
Spon1	1.74665	0.810067	1.75751e-144	9.26089e-143	C3
Plcb1	1.31885	0.953324	1.24288e-143	6.46299e-142	C3
Atp2b4	1.19537	1.01433	1.27038e-143	6.57713e-142	C3
Has2	2.38271	0.625868	3.68045e-143	1.89719e-141	C3
Tmem88	1.92713	0.742655	6.54753e-141	3.34601e-139	C3
B4galt6	2.46164	0.594732	1.11313e-140	5.66409e-139	C3
Dok4	1.93777	0.744346	1.53616e-140	7.78321e-139	C3
Kcnk3	0.572055	1.64246	5.82043e-138	2.91169e-136	C3
Pappa	1.85375	0.746836	1.69436e-137	8.40518e-136	C3
Tmcc3	0.693668	1.40256	1.791e-137	8.84755e-136	C3
Thra	2.17564	0.638386	5.15965e-136	2.5174e-134	C3
Asic1	0.433613	1.95399	1.63295e-134	7.90213e-133	C3
Mrap	0.670202	1.55808	3.0369e-134	1.46364e-132	C3
Emp3	1.14309	1.0238	8.59471e-133	4.09232e-131	C3
Glipr2	2.49462	0.585053	1.12963e-132	5.3358e-131	C3
Prdm6	0.878266	1.17043	1.26146e-132	5.93487e-131	C3
Hs3st3b1	1.71076	0.753003	1.77808e-132	8.33238e-131	C3
Lhx9	0.625527	1.6528	1.5164e-131	7.07814e-130	C3
Ppp1r9a	2.77976	0.507662	2.97372e-131	1.3826e-129	C3
Zbtb20	1.78069	0.750671	4.09528e-131	1.89663e-129	C3
Zdhhc2	1.88455	0.693601	1.09639e-130	5.03829e-129	C3
Trabd2b	1.07018	1.01711	4.39992e-130	2.01411e-128	C3
Ppargc1a	0.743739	1.36121	4.46574e-130	2.03638e-128	C3
Hs6st1	1.14443	0.959083	6.11282e-130	2.77676e-128	C3
Tagln	2.71127	0.644389	1.83432e-129	8.30064e-128	C3
Sncg	0.560641	1.60994	9.43138e-129	4.23555e-127	C3
Arhgap31	1.81165	0.726554	6.4171e-128	2.84948e-126	C3
Ryr2	1.14578	1.04461	1.55012e-127	6.85752e-126	C3
Nexn	2.4215	0.636794	1.57228e-125	6.87858e-124	C3
Hlx	1.30148	0.923364	2.87341e-124	1.24788e-122	C3
Sdk1	0.550985	1.51323	3.99799e-124	1.72364e-122	C3
Stx7	2.53754	0.534704	1.93768e-123	8.29354e-122	C3
Ddc	1.97537	0.65487	7.10499e-121	2.98712e-119	C3
Col4a6	0.861054	1.10768	4.81738e-120	2.01819e-118	C3
Colec11	0.559607	1.51108	1.70189e-119	7.10478e-118	C3
Dkk1	1.16832	0.999365	6.93372e-119	2.88443e-117	C3
Rhox5	0.635863	1.39845	1.79069e-118	7.42321e-117	C3
Pkp2	1.33056	0.857699	2.21605e-118	9.15452e-117	C3
Flnc	1.74506	0.698589	4.32791e-118	1.78166e-116	C3
Snx24	1.60868	0.71797	7.07384e-117	2.89198e-115	C3
Col6a2	0.742783	1.20465	6.69592e-116	2.72807e-114	C3
Celf2	2.29239	0.57746	9.54746e-116	3.87653e-114	C3
Galc	1.71291	0.689776	1.42164e-115	5.75256e-114	C3
Garnl3	0.525165	1.49987	3.87506e-115	1.55738e-113	C3
Jup	1.52209	0.757093	8.34402e-115	3.34212e-113	C3
Clcn3	2.40777	0.527714	1.41382e-113	5.6061e-112	C3
Fam114a1	1.59076	0.72037	7.07798e-113	2.79722e-111	C3
Rps6ka2	0.92315	1.01547	1.01414e-112	3.99456e-111	C3
Col6a1	0.822251	1.10363	7.3301e-112	2.87767e-110	C3
Pigo	0.79032	1.10405	2.15281e-111	8.36842e-110	C3
Defb42	0.891701	1.05252	2.25715e-111	8.74536e-110	C3
Plac8	1.56568	0.756364	3.64711e-111	1.4039e-109	C3
Tac2	0.37823	1.92598	6.48842e-111	2.48954e-109	C3
Vav3	0.909239	1.0476	9.64249e-111	3.68779e-109	C3
Akr1b8	1.15055	0.883631	4.5501e-110	1.72904e-108	C3
Smad6	1.7396	0.67622	6.85618e-110	2.59702e-108	C3
Crb2	1.35555	0.772664	5.26164e-107	1.98038e-105	C3
Col6a3	0.41802	1.69269	1.22322e-105	4.56053e-104	C3
Bag3	1.45417	0.727289	1.88481e-105	6.98323e-104	C3
Fbxo32	1.03825	1.00203	1.06038e-104	3.9043e-103	C3
Oprl1	0.437002	1.59414	2.15829e-104	7.87344e-103	C3
Ddit4	2.12155	0.57031	2.76432e-104	1.00533e-102	C3
Arhgdib	1.69012	0.680508	1.20889e-103	4.36969e-102	C3
Ccbe1	0.857311	1.02403	1.61424e-103	5.81715e-102	C3
Prmt2	2.15138	0.546899	7.44476e-103	2.6747e-101	C3
Cntfr	1.9543	0.593318	1.5676e-102	5.61494e-101	C3
Lor	0.434293	1.60356	9.07275e-102	3.23023e-100	C3
Gm2a	1.09637	0.868751	2.03064e-101	7.20816e-100	C3
Erbb4	0.536246	1.40958	5.4959e-101	1.93351e-99	C3
Map1a	1.33026	0.756997	7.50499e-101	2.63252e-99	C3
Plppr1	0.699878	1.13311	6.60232e-100	2.30227e-98	C3
Upk3b	0.687437	1.24141	4.65512e-99	1.61377e-97	C3
Gstm2	1.3734	0.732144	5.41127e-99	1.865e-97	C3
Myocd	0.954396	0.99028	2.05158e-98	6.98953e-97	C3
Vat1	1.39238	0.733508	2.64947e-98	9.0006e-97	C3
Emp2	1.15622	0.828558	4.13188e-98	1.39965e-96	C3
Prr5	1.80823	0.603463	5.19314e-98	1.75413e-96	C3
Furin	1.51396	0.681935	6.06592e-97	2.04311e-95	C3
Slc24a2	0.388114	1.67521	2.255e-96	7.53108e-95	C3
Dnm3	0.73565	1.08218	2.55102e-96	8.49574e-95	C3
Efemp2	2.23252	0.510557	7.73215e-96	2.56785e-94	C3
Unc45b	1.08507	0.929849	5.08632e-95	1.67046e-93	C3
Klhl13	1.91933	0.562947	5.25471e-94	1.71625e-92	C3
Ecm1	0.871965	0.994348	1.64648e-93	5.34814e-92	C3
Hcn4	0.398129	1.5816	2.86318e-93	9.27482e-92	C3
Parvb	1.40697	0.695389	3.41284e-93	1.09953e-91	C3
Tmem176b	2.15132	0.528315	4.35588e-93	1.39955e-91	C3
Rbm24	1.43118	0.74946	7.26291e-93	2.32727e-91	C3
Grina	1.13587	0.798177	1.04417e-92	3.33685e-91	C3
Tmem64	1.52091	0.652767	3.55203e-92	1.12903e-90	C3
Sphkap	1.21977	0.804033	1.44074e-91	4.56721e-90	C3
Atp8a1	1.02882	0.85171	7.55476e-91	2.37584e-89	C3
Dubr	0.68995	1.07142	7.80556e-90	2.43533e-88	C3
Tek	0.822154	1.04608	2.15116e-89	6.6417e-88	C3
Sema6d	1.2956	0.730931	2.98616e-89	9.172e-88	C3
Cap2	1.14283	0.808698	1.05498e-87	3.1506e-86	C3
Ahnak	2.04984	0.548655	1.14396e-87	3.40774e-86	C3
Apela	0.89327	0.943295	1.83551e-87	5.44047e-86	C3
Sct	0.476948	1.35898	2.31073e-87	6.83193e-86	C3
Gm15261	0.701956	1.04715	2.65006e-87	7.81569e-86	C3
Perp	0.545532	1.24265	2.94751e-84	8.60732e-83	C3
Filip1l	1.91424	0.52357	5.08768e-83	1.46052e-81	C3
Actc1	2.2986	0.56308	1.23638e-82	3.54071e-81	C3
Rspo3	1.35124	0.715994	2.14127e-82	6.088e-81	C3
Kcnh7	0.659898	1.06213	2.56275e-82	7.2689e-81	C3
Fkbp10	1.95973	0.513471	6.50779e-81	1.83269e-79	C3
Me1	1.12259	0.746137	1.38386e-80	3.86959e-79	C3
Socs2	1.85216	0.544972	2.35239e-80	6.54694e-79	C3
Ampd3	0.314575	1.65596	5.20864e-80	1.44284e-78	C3
Nagk	1.24231	0.687449	1.34768e-79	3.69863e-78	C3
Kcnab1	0.683612	1.00739	1.70642e-79	4.67235e-78	C3
Fam49a	0.703014	1.00836	2.38262e-79	6.50884e-78	C3
S100a6	1.27125	0.697149	3.97208e-79	1.0826e-77	C3
Celf4	0.910779	0.835367	9.89363e-79	2.69034e-77	C3
Adamts2	0.369428	1.45701	1.82636e-78	4.955e-77	C3
Samd5	0.501265	1.20552	2.61515e-78	7.07883e-77	C3
Ypel2	0.804926	0.902442	8.44641e-78	2.26051e-76	C3
Agpat2	1.17913	0.696516	1.76073e-77	4.70161e-76	C3
Large	1.54272	0.579008	6.71538e-77	1.78115e-75	C3
Zim1	1.69426	0.551673	1.38976e-76	3.66971e-75	C3
Fam124a	0.355662	1.47366	2.35177e-76	6.16872e-75	C3
Txnip	1.51228	0.597336	4.32419e-76	1.12429e-74	C3
Cobl	0.769505	0.923968	1.34697e-75	3.44916e-74	C3
Ntf5	0.32711	1.54531	6.43927e-75	1.63828e-73	C3
Fas	0.372294	1.45031	2.78553e-74	7.04164e-73	C3
Fabp7	0.530703	1.13251	3.41581e-74	8.59828e-73	C3
Eps8	0.753297	0.905648	4.65437e-74	1.16911e-72	C3
Nav2	1.60214	0.564486	6.68606e-74	1.6759e-72	C3
Plcl1	0.320773	1.56073	8.08162e-74	2.02143e-72	C3
Gm43419	0.447823	1.25868	3.51715e-73	8.76036e-72	C3
Fitm1	0.739354	0.945845	5.73338e-73	1.42505e-71	C3
2021-03-02	1.6564	0.545686	7.15228e-73	1.774e-71	C3
Tdo2	0.329706	1.56784	1.19996e-72	2.97008e-71	C3
Fzd1	1.54024	0.56852	2.35575e-72	5.8187e-71	C3
Ptges3l	1.39248	0.621621	4.14052e-72	1.01847e-70	C3
Rras	1.74974	0.516082	6.18679e-72	1.51865e-70	C3
Arid5b	1.74405	0.520218	9.91805e-72	2.4245e-70	C3
2021-03-11	0.458512	1.215	1.57194e-71	3.83475e-70	C3
Pitx2	2.0658	0.505255	2.59046e-71	6.30647e-70	C3
Irf5	0.856787	0.817284	7.55565e-71	1.82073e-69	C3
Sgpp1	0.786965	0.854792	7.84967e-71	1.88774e-69	C3
Stx2	1.06969	0.702812	1.1204e-70	2.67273e-69	C3
Cers4	1.02909	0.734279	1.71682e-70	4.08728e-69	C3
Rmdn2	0.775605	0.854906	4.63214e-70	1.09837e-68	C3
Olfml2b	0.496185	1.1148	2.8387e-69	6.69099e-68	C3
Fgf10	1.1601	0.680867	3.5619e-69	8.37895e-68	C3
Gm43050	0.499674	1.10506	6.35308e-69	1.48858e-67	C3
Gna14	0.60879	1.0052	8.58643e-69	2.0079e-67	C3
Susd4	0.417226	1.23944	2.71139e-68	6.328e-67	C3
Lrrn4	0.690645	0.929506	6.94313e-68	1.61407e-66	C3
Rassf8	1.03994	0.695761	1.5403e-67	3.56675e-66	C3
Grhl3	0.287069	1.56578	1.72046e-67	3.97618e-66	C3
Sv2a	0.733045	0.869851	3.19364e-67	7.35219e-66	C3
Fuom	1.33084	0.602197	3.86434e-67	8.87899e-66	C3
C1galt1c1	1.46797	0.55611	1.41572e-66	3.24031e-65	C3
Tgfbr3	1.15418	0.660062	1.8907e-66	4.31079e-65	C3
Arhgap6	0.668202	0.918591	1.99961e-66	4.55037e-65	C3
Lpar3	0.719514	0.879384	2.70592e-66	6.14586e-65	C3
Popdc3	0.421313	1.19026	5.80531e-66	1.311e-64	C3
Gm7694	0.469738	1.11816	6.8809e-66	1.55095e-64	C3
Tenm2	0.325532	1.41799	7.47138e-66	1.67449e-64	C3
Mical1	1.32318	0.589399	1.41931e-65	3.16898e-64	C3
Trim12c	1.00733	0.703344	3.92424e-65	8.72903e-64	C3
Arhgap22	0.367285	1.29345	4.00633e-65	8.89494e-64	C3
Wisp1	0.808096	0.826099	1.53004e-64	3.3469e-63	C3
Tob1	1.33242	0.584651	1.68829e-64	3.67948e-63	C3
Fah	0.397382	1.21035	9.83749e-64	2.14006e-62	C3
Csf1	0.443746	1.12731	5.09518e-63	1.09634e-61	C3
Rad51ap2	0.445443	1.1368	1.19551e-62	2.56774e-61	C3
Ucp2	1.16923	0.649375	1.52396e-62	3.26728e-61	C3
Kif13a	1.34846	0.563082	2.14822e-62	4.58081e-61	C3
Pvrl1	1.04659	0.661785	3.87076e-62	8.23908e-61	C3
G0s2	1.04087	0.682474	7.75791e-62	1.63371e-60	C3
Plxna4	0.899168	0.741828	1.04123e-61	2.1888e-60	C3
Pkia	1.441	0.531202	3.70262e-61	7.71498e-60	C3
Ndrg2	0.755288	0.830609	1.2469e-60	2.57998e-59	C3
Sdpr	0.870224	0.796062	5.13908e-60	1.04869e-58	C3
Sgk1	0.756285	0.835807	6.1658e-60	1.25389e-58	C3
Kcnip1	0.317833	1.35611	8.03768e-60	1.63176e-58	C3
Gse1	1.30819	0.561997	8.11766e-60	1.64518e-58	C3
Igdcc4	0.579709	0.926613	1.31658e-59	2.65465e-58	C3
Myadm	1.37041	0.547103	7.43984e-59	1.48747e-57	C3
Vasn	1.06045	0.635826	7.52334e-59	1.50163e-57	C3
Gm22	0.289555	1.40671	1.2357e-58	2.45813e-57	C3
Lypd6	0.533854	0.962633	3.47053e-58	6.83498e-57	C3
Bcl11a	0.865088	0.728694	5.59709e-58	1.09684e-56	C3
Acvr1	1.07012	0.622529	1.83595e-57	3.57423e-56	C3
Bicd1	1.07543	0.628148	1.98528e-57	3.85861e-56	C3
Rgl1	1.35257	0.53883	2.47602e-57	4.79668e-56	C3
4930402H24Rik	1.13469	0.602186	4.23215e-57	8.15876e-56	C3
Ypel5	1.17091	0.593684	1.09077e-56	2.08584e-55	C3
Sh3bgr	1.45459	0.617563	3.16285e-56	6.00942e-55	C3
Nab1	1.42644	0.518057	3.72556e-56	7.05595e-55	C3
Gadd45g	1.21893	0.592495	1.13147e-55	2.1327e-54	C3
Il1r1	0.272487	1.43723	3.06526e-55	5.74119e-54	C3
Nfic	0.798117	0.737363	6.2515e-55	1.1599e-53	C3
Naaladl2	0.598071	0.884042	5.01713e-54	9.2079e-53	C3
Cacna2d1	0.975143	0.642223	7.64928e-54	1.39523e-52	C3
Fgd4	0.55128	0.901389	1.64512e-53	2.97779e-52	C3
Dpf3	0.934424	0.659467	2.14848e-53	3.88298e-52	C3
Gnpda1	0.884032	0.668675	2.84027e-53	5.11766e-52	C3
Igf2os	0.780449	0.721757	3.09178e-53	5.56239e-52	C3
Slit3	1.28381	0.534895	1.19142e-52	2.12414e-51	C3
Ifitm10	0.551278	0.902797	1.66455e-52	2.95875e-51	C3
Cbx4	0.724548	0.751517	4.04097e-52	7.14005e-51	C3
Sh3gl3	0.910792	0.657673	6.5252e-52	1.14273e-50	C3
Akap5	0.982361	0.643731	1.36011e-51	2.3714e-50	C3
Ppp1r13b	0.668748	0.78749	2.41737e-51	4.19624e-50	C3
Gadd45a	1.32651	0.516156	4.14008e-51	7.14481e-50	C3
Psd	0.287407	1.32485	5.52827e-51	9.52662e-50	C3
Mapk8ip1	1.19997	0.540277	7.71484e-51	1.32754e-49	C3
F11r	1.20945	0.567657	9.65858e-51	1.65719e-49	C3
Triqk	0.828846	0.681336	1.06392e-50	1.82282e-49	C3
Kcnk2	0.654242	0.786664	1.44409e-50	2.46701e-49	C3
Id4	0.423198	1.02439	2.8712e-50	4.86299e-49	C3
Serping1	0.924672	0.639957	3.15542e-50	5.32916e-49	C3
Calca	0.409648	1.13007	3.85535e-50	6.502e-49	C3
Col13a1	1.17973	0.559615	5.42481e-50	9.10999e-49	C3
Them7	0.261026	1.35874	5.44969e-50	9.13883e-49	C3
Fam13c	0.428696	0.997828	1.86757e-49	3.07527e-48	C3
Parp4	0.363463	1.10105	2.72018e-49	4.4361e-48	C3
Pdpn	0.819754	0.67632	2.82577e-49	4.59566e-48	C3
Zcchc24	1.20874	0.526722	4.12377e-49	6.69745e-48	C3
Rasl11b	1.2985	0.513894	5.66381e-49	9.18606e-48	C3
Cnih2	1.31021	0.500885	9.68089e-49	1.56371e-47	C3
Sdsl	0.792716	0.683068	2.31235e-48	3.67989e-47	C3
Gjb5	0.409116	1.01472	3.05467e-48	4.84821e-47	C3
Agfg2	1.14532	0.541228	7.65547e-48	1.20696e-46	C3
Tnip1	0.85752	0.64303	1.20699e-47	1.89286e-46	C3
Cib2	0.792925	0.67565	3.26164e-47	5.06816e-46	C3
Lama2	0.431543	0.975749	6.44339e-47	9.94699e-46	C3
Nrxn3	0.403366	1.00885	1.08251e-46	1.66462e-45	C3
Pgm5	0.726213	0.71922	1.09645e-46	1.68388e-45	C3
Unc13c	0.304885	1.20209	1.22213e-46	1.87204e-45	C3
Atp1b2	0.391016	1.02604	1.32757e-46	2.03092e-45	C3
Slc24a3	0.265825	1.27169	4.84212e-46	7.35059e-45	C3
Klhdc8b	0.943417	0.613178	1.13809e-45	1.71016e-44	C3
Gnao1	0.46533	0.909657	1.58431e-45	2.37767e-44	C3
Ssh1	1.21723	0.501967	1.80239e-45	2.69813e-44	C3
Slc44a1	0.836808	0.632566	3.55188e-45	5.29699e-44	C3
Slc1a6	0.306889	1.14422	2.12313e-44	3.13083e-43	C3
Stxbp5	0.618193	0.748139	7.66151e-44	1.11181e-42	C3
Hoxb5	1.17774	0.51979	8.62384e-44	1.24993e-42	C3
Runx1	0.335682	1.1038	1.87396e-43	2.69305e-42	C3
Dcn	0.704795	0.727966	2.05335e-43	2.94728e-42	C3
Aox4	0.281193	1.18672	2.59359e-43	3.70924e-42	C3
Pfkfb3	1.1196	0.510457	8.73164e-43	1.23831e-41	C3
Aldoc	0.350784	1.0227	3.90755e-42	5.46965e-41	C3
Gem	0.55149	0.794662	1.47552e-41	2.0389e-40	C3
Nkain3	0.368352	0.963742	9.71877e-41	1.32291e-39	C3
Tceal5	0.875068	0.584827	1.0359e-40	1.40683e-39	C3
H2-T22	0.475493	0.823055	1.19378e-40	1.61939e-39	C3
Pxdc1	0.384071	0.955573	1.2476e-40	1.69046e-39	C3
Rhobtb1	0.901715	0.56592	4.84037e-40	6.52872e-39	C3
Tubb3	0.806912	0.629369	3.08258e-39	4.06983e-38	C3
Tcea3	0.713483	0.674017	3.25155e-39	4.28219e-38	C3
Fkbp1b	0.812634	0.596318	3.25426e-39	4.28219e-38	C3
Stxbp2	0.883909	0.564963	5.14331e-39	6.73058e-38	C3
Slc51a	0.355036	0.96647	1.17859e-38	1.53049e-37	C3
Fam46c	0.331187	1.01227	1.20716e-38	1.56588e-37	C3
B3gnt8	0.269205	1.12477	1.38633e-38	1.79435e-37	C3
Sat2	0.83414	0.579958	1.55215e-38	1.9959e-37	C3
Plac1	0.386497	0.937605	2.55239e-38	3.26794e-37	C3
Tnni2	0.586051	0.743794	3.16236e-38	4.03584e-37	C3
Zbtb8a	0.568984	0.722007	4.13817e-38	5.26983e-37	C3
Psd3	0.885331	0.556294	5.22699e-38	6.64215e-37	C3
Wnt11	0.586227	0.716193	1.42535e-37	1.78447e-36	C3
Cnn1	0.846029	0.641733	2.02474e-37	2.52422e-36	C3
Tcn2	0.953141	0.531245	2.28123e-37	2.83801e-36	C3
Plppr5	0.354267	0.969368	2.42548e-37	3.01115e-36	C3
S100a1	0.684601	0.652922	3.04963e-37	3.77022e-36	C3
Mmp11	0.978116	0.519759	3.147e-37	3.8825e-36	C3
Lmna	0.823761	0.576596	4.87033e-37	5.9899e-36	C3
Numbl	0.652857	0.649723	9.72026e-37	1.19423e-35	C3
Mob3a	0.857102	0.552085	1.09152e-36	1.33827e-35	C3
Fam214b	0.456357	0.795943	7.59477e-36	9.16941e-35	C3
Pcdh11x	0.258609	1.12749	8.66677e-36	1.0453e-34	C3
Mir143hg	0.477866	0.764669	1.34018e-35	1.60497e-34	C3
Pygl	0.642901	0.651747	1.71283e-35	2.04711e-34	C3
Fig4	0.838407	0.549429	2.04606e-35	2.44291e-34	C3
Nab2	0.867875	0.542046	2.24873e-35	2.68218e-34	C3
Arap2	0.456537	0.797162	3.41112e-35	4.04827e-34	C3
Anxa4	0.41798	0.823242	4.07383e-35	4.82029e-34	C3
Pard6b	0.716363	0.602723	4.47306e-35	5.28739e-34	C3
9130008F23Rik	0.458418	0.78277	4.84445e-35	5.70933e-34	C3
Med12l	0.407334	0.83048	9.27376e-35	1.08861e-33	C3
Elf4	0.304286	0.992431	1.08925e-34	1.27484e-33	C3
Adamts17	0.249984	1.10396	1.37457e-34	1.60087e-33	C3
Rgs5	0.873076	0.567343	1.72857e-34	2.00725e-33	C3
Cpm	0.368677	0.880704	1.97781e-34	2.28994e-33	C3
Abhd4	0.632739	0.63973	3.07097e-34	3.53489e-33	C3
Csrp3	1.0067	0.613194	3.56463e-34	4.09518e-33	C3
Tmem151a	0.391113	0.840984	3.77623e-34	4.32153e-33	C3
Rem1	0.579578	0.675866	6.39775e-34	7.30045e-33	C3
Eepd1	0.557386	0.681983	6.4134e-34	7.31127e-33	C3
Kif26b	0.578045	0.680607	6.78519e-34	7.7253e-33	C3
Arap1	0.471452	0.752517	7.05782e-34	8.02277e-33	C3
Mtmr11	0.230083	1.13922	8.03978e-34	9.09538e-33	C3
Pcyt1b	0.405302	0.821831	1.02257e-33	1.15463e-32	C3
Trp53inp1	0.610001	0.66178	1.14342e-33	1.28863e-32	C3
Gpr153	0.464065	0.757175	1.28478e-33	1.4452e-32	C3
Ctsf	0.696911	0.598028	2.20641e-33	2.4632e-32	C3
E130006D01Rik	0.355741	0.875659	5.07951e-33	5.60211e-32	C3
Creld1	0.717085	0.58245	5.3867e-33	5.92987e-32	C3
Fam198b	0.790888	0.57569	5.56222e-33	6.11741e-32	C3
Maf	0.646148	0.637805	1.26878e-32	1.3788e-31	C3
[truncated: 10,826 more rows]
