# Supplementary material for: Single cell multi-omic analysis identifies a Tbx1-dependent multilineage primed population in murine cardiopharyngeal mesoderm
Source: Nat Commun. 2021 Nov 17;12:6645. doi: 10.1038/s41467-021-26966-6 (PMC8599455; doi:10.1038/s41467-021-26966-6)
Supplement: Supplementary file 7 — Supplementary Data 4 [file 41467_2021_26966_MOESM7_ESM.xlsx]

## Sheet: 043021_Mesp1-CreE95_KOWT_DEG_FC
Supplementary Data 4. Differentially expressed genes (adjusted p-value < 0.05) in each cluster of Mesp1Cre Ctrl and cKO at E9.5 dataset
Gene	Ctrl	cKO	Fold Change	p-value	adjusted p-value	Cluster
Hbb-y	0.187898	2.36285	2.53172	0	0	C1
Tpm3-rs7	2.64178	0.603905	-1.47579	9.32049e-216	4.73574e-212	C1
Hba-x	0.051104	2.03306	3.68344	5.52561e-211	1.87171e-207	C1
Hba-a1	0.0311852	1.33522	3.75691	9.15785e-122	2.32655e-118	C1
Apela	0.729081	0.368126	-0.683361	9.62665e-40	1.22283e-36	C1
Rbm46	0.904556	0.523242	-0.547401	9.77608e-35	8.27871e-32	C1
Hbb-bh1	0.0863549	0.603666	1.94456	1.73362e-32	1.25836e-29	C1
H2-K1	0.784599	0.451536	-0.552518	8.47909e-31	5.7443e-28	C1
Rpgrip1	1.05561	0.239935	-1.4815	1.13996e-30	7.24016e-28	C1
St6gal2	0.665423	0.364579	-0.601678	4.51435e-30	2.69852e-27	C1
Hist2h2ac	0.46699	1.38628	1.08807	4.32929e-28	1.99974e-25	C1
Stk32a	0.582358	0.3274	-0.575902	8.17353e-25	2.96641e-22	C1
Kdelr3	0.687267	0.408582	-0.520031	9.93271e-25	3.48056e-22	C1
Nr1h5	0.319051	1.0648	1.20519	4.12959e-24	1.35371e-21	C1
Sall1	0.572128	0.32751	-0.557843	3.04644e-23	8.84513e-21	C1
Nkx2-5	0.439766	0.22836	-0.65532	3.54846e-23	1.00165e-20	C1
Arhgef39	0.551401	0.323755	-0.532476	6.59018e-21	1.33939e-18	C1
Armc10	1.00822	1.97704	0.673415	6.93026e-21	1.38089e-18	C1
Lamtor3	0.940855	1.86364	0.683501	1.4157e-20	2.66413e-18	C1
Gm5127	0.422729	0.228857	-0.613633	2.79882e-20	4.82062e-18	C1
Dpep1	0.336735	0.562535	0.513156	6.73286e-20	1.06905e-17	C1
Mettl7a1	0.558888	0.338504	-0.501414	2.75347e-19	3.99725e-17	C1
Hist3h2ba	0.465696	0.269591	-0.546626	1.24355e-18	1.66276e-16	C1
Lpar2	0.425733	0.248272	-0.539289	8.08166e-17	7.67531e-15	C1
Sfi1	0.424163	0.252219	-0.519818	7.45058e-16	6.00895e-14	C1
Irx2	0.434821	0.261025	-0.510319	9.14285e-16	7.1469e-14	C1
Aldh1a3	0.292485	0.154146	-0.640512	1.98914e-15	1.48629e-13	C1
E030030I06Rik	0.182447	0.605599	1.19976	8.13267e-14	4.54089e-12	C1
Vps8	0.301203	0.168792	-0.579119	1.07834e-13	5.79795e-12	C1
2410018L13Rik	0.75925	0.260911	-1.06815	1.13084e-12	5.3699e-11	C1
Barx1	0.22958	0.700703	1.11583	1.27468e-12	6.01238e-11	C1
Rnf128	0.260332	0.14371	-0.594157	1.73628e-12	8.02004e-11	C1
Gpr137b-ps	0.327738	0.196437	-0.511874	2.6303e-12	1.17749e-10	C1
Ggcx	0.278001	0.159353	-0.5565	4.88091e-12	2.05808e-10	C1
Adssl1	0.182736	0.307954	0.521907	7.24636e-12	2.89911e-10	C1
Tmem151b	0.268935	0.153778	-0.558959	9.09066e-12	3.55305e-10	C1
Lck	0.309974	0.187017	-0.505289	1.69612e-11	6.19999e-10	C1
Kcnk3	0.173577	0.291758	0.5193	3.08646e-11	1.07046e-09	C1
Tnfrsf10b	0.266437	0.15632	-0.533237	6.65948e-11	2.176e-09	C1
Foxg1	0.807228	0.304325	-0.975509	9.43478e-11	2.99613e-09	C1
Epha5	0.156424	0.260248	0.509069	6.83573e-10	1.78115e-08	C1
Tsix	0.53679	0.182247	-1.08024	1.55117e-09	3.70023e-08	C1
Pnliprp1	0.765985	0.312805	-0.895583	5.71536e-09	1.16626e-07	C1
Hist1h4h	0.641205	1.15097	0.585009	2.78274e-08	4.68959e-07	C1
Txnip	0.284855	0.644874	0.817073	1.56906e-07	2.22382e-06	C1
Mid1	0.522129	0.963984	0.61316	2.27993e-07	3.09741e-06	C1
Hist1h2bl	0.598319	1.05364	0.565878	4.42045e-07	5.68615e-06	C1
Zfp930	0.175336	0.457975	0.960111	4.65466e-07	5.95727e-06	C1
Zfp383	0.967517	0.53177	-0.598522	9.34232e-07	1.10162e-05	C1
G0s2	0.244909	0.562003	0.830622	1.13611e-06	1.31794e-05	C1
H2-D1	1.00769	0.559982	-0.587514	1.17891e-06	1.35517e-05	C1
Gm17275	0.51592	0.216731	-0.867295	1.3857e-06	1.56984e-05	C1
Gm4631	0.840104	0.449877	-0.624551	1.43905e-06	1.62485e-05	C1
Zfp955b	0.241424	0.535564	0.796767	3.62224e-06	3.64809e-05	C1
Hebp2	0.368286	0.711755	0.658873	4.0201e-06	4.00513e-05	C1
Slfn9	0.146349	0.383535	0.963437	7.86144e-06	7.1138e-05	C1
DHRSX	0.51677	0.870458	0.521422	8.72732e-06	7.7864e-05	C1
Nkain1	0.243943	0.520664	0.758169	9.40236e-06	8.3012e-05	C1
1810009A15Rik	0.501165	0.864765	0.545521	1.00818e-05	8.7941e-05	C1
6030408B16Rik	0.45751	0.835015	0.60165	1.17255e-05	0.000100468	C1
Hist1h4a	0.268715	0.548293	0.713158	2.34914e-05	0.000183914	C1
2610305D13Rik	0.716569	0.397137	-0.590191	4.31996e-05	0.000313791	C1
Ano8	0.157655	0.365182	0.839987	4.56028e-05	0.000329131	C1
Raet1d	0.316971	0.605649	0.647491	4.73955e-05	0.000340136	C1
Fam132a	0.388198	0.698406	0.587284	4.8565e-05	0.000347059	C1
Tmsb15b2	0.254474	0.50507	0.685498	7.43917e-05	0.000504989	C1
Gm9008	0.537316	0.273509	-0.675251	8.62131e-05	0.000572612	C1
2021-03-09	0.260736	0.509195	0.669322	0.000121041	0.000772623	C1
Ttc30b	0.489226	0.247615	-0.680949	0.000194313	0.00116017	C1
Gm26722	0.700173	0.420103	-0.510827	0.000204419	0.00121055	C1
Gm26890	0.366862	0.168665	-0.777072	0.000216212	0.00127371	C1
H2-T22	0.126284	0.303038	0.875321	0.000229939	0.00134522	C1
Hist2h2aa1	0.303398	0.554598	0.603199	0.00024155	0.00140345	C1
Cd55	0.284066	0.537848	0.638368	0.000288133	0.00164772	C1
9330151L19Rik	0.259254	0.487383	0.631239	0.000358402	0.00199273	C1
Hs3st3a1	0.450294	0.226456	-0.687351	0.000359969	0.00199782	C1
Heca	0.231986	0.442457	0.645666	0.000542308	0.0028359	C1
AF529169	0.473408	0.24984	-0.639137	0.000687552	0.00348127	C1
Cks1brt	0.494838	0.276999	-0.580216	0.00105232	0.0050561	C1
Synpo2	0.413843	0.213086	-0.663789	0.00111932	0.00530776	C1
Dvl1	0.266939	0.467648	0.560695	0.00123563	0.00578641	C1
Ntf3	0.213341	0.403017	0.636088	0.00131166	0.00609191	C1
Gm14091	0.389224	0.203507	-0.648452	0.0014714	0.00671715	C1
Kcnmb4os2	0.197666	0.376456	0.644224	0.00166744	0.00749678	C1
Slc22a15	0.205443	0.387155	0.633659	0.00185789	0.00817779	C1
Ocel1	0.274323	0.124929	-0.786565	0.00185815	0.00817779	C1
Aff2	0.130897	0.276969	0.749493	0.0019782	0.00862765	C1
Dancr.1	0.156098	0.304196	0.667186	0.00269297	0.0112192	C1
Slc19a2	0.29162	0.148845	-0.672544	0.005295	0.0198114	C1
Zfp935	0.18481	0.332397	0.587003	0.0083326	0.0292389	C1
Gm10827	0.303427	0.162031	-0.627358	0.00839504	0.0294202	C1
Magi2	0.176005	0.314553	0.580642	0.00962812	0.0330767	C1
Tmem86a	0.241309	0.398433	0.501461	0.0101441	0.0345457	C1
Fam84b	0.269499	0.148314	-0.597235	0.0155585	0.0494764	C1
Hbb-y	0.270877	2.54467	2.24009	1.91597e-89	1.92497e-85	C2
Hba-x	0.122813	1.9842	2.7823	1.02051e-65	5.12651e-62	C2
Tpm3-rs7	3.33586	1.20729	-1.01635	8.51866e-38	2.8529e-34	C2
Hopx	1.8221	0.826379	-0.790691	9.4449e-35	2.37232e-31	C2
Hba-a1	0.11467	1.38018	2.48791	3.113e-33	6.25525e-30	C2
Crabp1	1.16753	0.61423	-0.642277	4.35953e-17	6.25718e-14	C2
Hey1	1.53311	0.89444	-0.538854	6.80189e-17	8.54232e-14	C2
Eogt	1.22041	0.692171	-0.56711	7.7597e-15	5.56869e-12	C2
Crabp2	0.551232	0.972401	0.567612	4.19002e-12	1.68388e-09	C2
Galnt18	0.944035	0.54463	-0.550056	2.64074e-11	8.87554e-09	C2
Errfi1	1.07097	0.646683	-0.504464	3.99159e-11	1.25324e-08	C2
Abca1	0.878386	0.508446	-0.546727	1.58232e-10	4.29664e-08	C2
Dusp23	0.925726	0.560158	-0.50236	9.43575e-10	2.20467e-07	C2
Pcp4	0.622794	0.335245	-0.619353	2.48701e-09	5.09939e-07	C2
Nrk	0.301049	0.573144	0.643863	3.90809e-09	7.4084e-07	C2
Zfp623	0.644172	0.361627	-0.577352	1.0081e-08	1.61628e-06	C2
Ushbp1	0.709853	0.417618	-0.53049	2.03961e-08	2.73227e-06	C2
Traf3	0.638606	0.363737	-0.562856	2.31227e-08	2.94068e-06	C2
Reck	0.718922	0.43508	-0.502223	7.01217e-08	7.33867e-06	C2
Hist2h2ac	0.276173	0.980022	1.26655	9.90556e-08	9.38879e-06	C2
Hexb	0.64748	0.385643	-0.518175	1.50139e-07	1.31169e-05	C2
Fam126b	0.632495	0.377871	-0.515119	2.3979e-07	1.92734e-05	C2
Cog7	0.571667	0.332005	-0.543408	2.82354e-07	2.19908e-05	C2
AI504432	0.546671	0.316206	-0.547453	4.36512e-07	3.15513e-05	C2
Shroom3	0.286788	0.504314	0.564458	6.7494e-07	4.37492e-05	C2
Dnajb2	0.599419	0.363422	-0.500395	9.23154e-07	5.55385e-05	C2
Shc1	2.73429	1.63434	-0.514631	1.16178e-06	6.5599e-05	C2
Prox1	0.579417	0.349858	-0.504494	1.18495e-06	6.65093e-05	C2
Pde4a	0.360105	0.183459	-0.674401	1.24342e-06	6.94035e-05	C2
Stmn2	0.290062	0.500492	0.545497	1.49179e-06	8.05805e-05	C2
Oit3	0.343627	0.568137	0.502804	1.66754e-06	8.86442e-05	C2
Sh2b2	0.511281	0.301302	-0.528805	2.06062e-06	0.000105092	C2
Ddit3	0.405801	0.222539	-0.600763	2.64765e-06	0.000126671	C2
Aldh4a1	0.392499	0.213248	-0.610079	2.92066e-06	0.000136483	C2
Slc7a7	0.252833	0.444952	0.565236	2.98098e-06	0.000138018	C2
Camk2n1	0.467365	0.271138	-0.544484	3.31099e-06	0.000149845	C2
Clcn6	0.491709	0.29132	-0.523465	3.9071e-06	0.00017217	C2
Pdlim4	0.279689	0.475582	0.530862	4.50816e-06	0.000187163	C2
Gba	0.436337	0.25068	-0.554237	5.11789e-06	0.000209022	C2
Rab3a	0.265151	0.455086	0.540188	5.31816e-06	0.000216322	C2
Cks1brt	0.461921	0.271152	-0.532714	5.6226e-06	0.000224168	C2
Fev	0.477149	0.283154	-0.521837	5.74448e-06	0.000227224	C2
Lamtor3	0.977568	1.89095	0.659767	6.35201e-06	0.000247359	C2
Crnde	0.0582145	0.402467	1.93348	7.98263e-06	0.000294721	C2
Fbxo10	0.345425	0.187242	-0.612373	1.08156e-05	0.000382619	C2
Epha7	0.23668	0.410809	0.551417	1.0878e-05	0.000383479	C2
Itga1	0.414128	0.240498	-0.543463	1.23794e-05	0.000428618	C2
Wdr54	0.378037	0.213565	-0.571053	1.36237e-05	0.000458658	C2
Btbd19	0.373169	0.211155	-0.56944	1.61964e-05	0.000530305	C2
Ramp3	0.289834	0.148866	-0.666261	1.64047e-05	0.000530305	C2
Nr5a2	0.438286	0.261702	-0.515667	1.67864e-05	0.000535405	C2
Hbb-bh1	0.185776	0.720946	1.35602	1.73775e-05	0.0005456	C2
Robo2	0.203672	0.360818	0.571863	2.16069e-05	0.000622019	C2
C1ql2	0.355071	0.201664	-0.565714	2.87293e-05	0.000759587	C2
Sox9	0.210559	0.3668	0.555051	2.92541e-05	0.000767244	C2
Mgarp	0.375918	0.218591	-0.542171	3.23771e-05	0.000807179	C2
Tsix	0.662738	0.183749	-1.28281	3.4209e-05	0.000836247	C2
Gbp4	0.344638	0.197557	-0.556467	4.78266e-05	0.00109706	C2
Col2a1	0.18753	0.331614	0.570031	4.87791e-05	0.00111636	C2
Pyy	0.386455	0.230271	-0.517758	5.01169e-05	0.00114178	C2
Rsad2	0.0832121	0.431811	1.64659	5.04128e-05	0.00114592	C2
Pced1b	0.324776	0.183011	-0.57359	5.19956e-05	0.00117393	C2
Ppm1k	0.284827	0.153296	-0.619512	5.509e-05	0.00121649	C2
Proser3	0.374247	0.221537	-0.524329	5.50914e-05	0.00121649	C2
Plxnb1	0.386755	0.232437	-0.509173	6.33137e-05	0.00135343	C2
1810024B03Rik	0.340718	0.198124	-0.54216	7.60022e-05	0.00156154	C2
Gm17275	0.387561	0.0742639	-1.65225	8.22854e-05	0.00165472	C2
2700046A07Rik	0.207143	0.351473	0.528724	8.50924e-05	0.00169292	C2
Etohi1	0.229407	0.379378	0.503037	9.01182e-05	0.00177882	C2
Clcn7	0.380262	0.230398	-0.501051	9.11746e-05	0.00178564	C2
Tubd1	0.370745	0.223236	-0.507283	9.4563e-05	0.00181888	C2
Fam134b	0.187959	0.323214	0.542091	0.000119431	0.00216202	C2
Pde1c	0.331622	0.194916	-0.531427	0.000123454	0.00221095	C2
E030030I06Rik	0.143475	0.529481	1.30574	0.000130066	0.00230878	C2
Gm6133	0.505862	0.152924	-1.19632	0.000130325	0.00230931	C2
Wisp1	0.594335	0.157805	-1.32608	0.000167114	0.00273062	C2
Zfp933	0.192513	0.32457	0.522338	0.000185406	0.0029535	C2
Mpp2	0.341309	0.206206	-0.503913	0.000195331	0.00307118	C2
Pappa	0.189698	0.319553	0.521489	0.000212164	0.00323462	C2
Rpgrip1	0.681087	0.224756	-1.10867	0.000222719	0.00331574	C2
Cyp39a1	0.781452	0.279886	-1.02677	0.000294938	0.00405368	C2
Aff1	0.305134	0.181658	-0.518623	0.000308382	0.00417562	C2
Wdr7	0.290408	0.171035	-0.529418	0.000341857	0.00454425	C2
Mt1	0.692996	1.39078	0.696597	0.000358763	0.00468724	C2
Hist1h2bl	0.24782	0.676948	1.00489	0.000363891	0.00474807	C2
Gm17259	0.172802	0.292122	0.525025	0.000368628	0.00478501	C2
Sfi1	0.310866	0.187712	-0.504452	0.000373409	0.0048246	C2
Jmjd7	0.299826	0.179718	-0.511813	0.000404235	0.0051215	C2
S100a6	0.756312	1.47141	0.665523	0.00042582	0.00532116	C2
Gm26778	0.399575	0.0953743	-1.43259	0.000568201	0.00664878	C2
Gm17586	0.174484	0.289749	0.507182	0.000569349	0.00664878	C2
Synm	0.259812	0.153473	-0.526433	0.000747594	0.00812009	C2
Rffl	0.275391	0.166207	-0.504959	0.000802681	0.00859759	C2
Ciart	0.250411	0.150865	-0.506721	0.00134773	0.012884	C2
Nr1h5	0.0852767	0.339724	1.38223	0.00217267	0.0182678	C2
Pla2g7	0.851537	0.368289	-0.838175	0.00225946	0.01873	C2
Prdm1	0.40114	0.106657	-1.3247	0.00255644	0.0204821	C2
Hist1h1a	0.796846	1.35756	0.532787	0.0026835	0.0211463	C2
Zfp932	0.553176	1.0458	0.636863	0.00286805	0.0222512	C2
Mid1	0.455767	0.931261	0.714558	0.00290976	0.0224706	C2
Akr1e1	0.606148	1.11498	0.609466	0.00291375	0.0224806	C2
Raet1d	0.129859	0.419332	1.17222	0.00306463	0.0233969	C2
Slc9a3r1	0.337853	0.772887	0.827521	0.0034753	0.0256738	C2
Tcf21	0.153995	0.488819	1.15507	0.00387189	0.0277864	C2
Hist1h4a	0.0893633	0.323847	1.28756	0.00416039	0.0291488	C2
2410018L13Rik	0.399881	0.12472	-1.1651	0.0042188	0.0294964	C2
Nrgn	0.75223	0.315113	-0.870112	0.0043345	0.0300543	C2
Spred2	1.19622	0.688656	-0.552181	0.00435742	0.03017	C2
Pdlim3	0.214235	0.589689	1.01252	0.00439158	0.0302571	C2
Itga3	0.728631	0.320075	-0.822611	0.00452247	0.0309097	C2
Hist1h4h	0.292497	0.665322	0.821816	0.00473429	0.0320954	C2
Hgsnat	0.484161	0.952121	0.676276	0.00615904	0.0389672	C2
Trim47	0.714758	0.313706	-0.823489	0.00698364	0.0426274	C2
Mterf1a	0.185702	0.482396	0.954622	0.00736135	0.0443402	C2
Dscc1	0.748489	1.23417	0.500101	0.00831899	0.0483798	C2
Pygl	0.357077	0.111989	-1.15955	0.00853148	0.0492337	C2
Hbb-y	0.240769	2.28203	2.24898	1.80087e-229	1.98798e-225	C3
Hba-x	0.0794347	1.82336	3.1335	1.40851e-147	7.77426e-144	C3
Tpm3-rs7	2.94902	0.865853	-1.22551	3.28863e-82	1.21011e-78	C3
Hba-a1	0.026324	1.14416	3.77195	3.69856e-69	1.02071e-65	C3
Eid2	1.68821	3.04292	0.58915	3.69149e-53	8.15006e-50	C3
Gm14403	0.810498	0.459114	-0.568349	5.54484e-29	7.0043e-26	C3
Hbb-bh1	0.108113	0.607972	1.72695	6.33036e-24	4.70617e-21	C3
Hspa4l	0.761214	0.452636	-0.519827	1.23656e-23	8.5315e-21	C3
Mybpc3	0.762743	0.458461	-0.509046	6.99096e-23	3.85866e-20	C3
Rpgrip1	0.90149	0.178703	-1.61833	3.72743e-21	1.46954e-18	C3
Rab32	0.546503	1.43793	0.967419	2.36585e-20	8.16145e-18	C3
Gjb5	0.550445	0.331855	-0.506029	8.61956e-17	1.73002e-14	C3
Mvp	0.426585	0.241202	-0.570175	4.36211e-16	7.89399e-14	C3
Akr1e1	0.866896	1.70018	0.673571	1.11608e-15	1.83886e-13	C3
Rad51ap2	0.303511	0.523033	0.544225	1.28025e-15	2.04821e-13	C3
Cd55	0.310464	0.514398	0.504931	8.1649e-14	9.66757e-12	C3
Tmed8	0.390354	0.227562	-0.539631	1.22794e-13	1.3421e-11	C3
Ppp1r3c	0.339137	0.189237	-0.583407	1.45423e-13	1.54358e-11	C3
Ier5l	1.12501	1.91391	0.531359	1.47657e-13	1.55236e-11	C3
St6galnac4	0.426509	0.258684	-0.500025	4.19135e-13	3.98865e-11	C3
Rffl	0.36543	0.211735	-0.545737	4.36883e-13	4.12201e-11	C3
E030030I06Rik	0.304116	0.837252	1.01272	5.22323e-13	4.80494e-11	C3
Adck2	0.312545	0.178408	-0.560676	7.01454e-12	4.87003e-10	C3
Ccpg1	0.300173	0.17	-0.56856	1.03435e-11	6.6773e-10	C3
Zfp764	0.32682	0.194081	-0.521131	4.69332e-11	2.56483e-09	C3
Hspb2	0.313547	0.184263	-0.531586	5.44414e-11	2.9316e-09	C3
Tbxa2r	0.18917	0.329231	0.554113	1.23194e-10	6.12582e-09	C3
2410018L13Rik	0.719053	0.223893	-1.16677	2.59703e-10	1.2341e-08	C3
Synm	0.23625	0.130335	-0.59478	3.57348e-10	1.65053e-08	C3
Igfbpl1	0.307917	0.184962	-0.509678	3.75347e-10	1.69814e-08	C3
Slfn9	0.2423	0.684075	1.03789	5.38309e-10	2.37696e-08	C3
Hist2h2ac	0.428901	0.94953	0.794741	5.41805e-10	2.38286e-08	C3
Txnip	1.04715	1.76655	0.522955	6.16683e-10	2.66963e-08	C3
P4htm	0.235015	0.130834	-0.585719	6.67088e-10	2.86536e-08	C3
Ttc30b	0.83533	0.293385	-1.04634	8.07966e-10	3.40013e-08	C3
Trim55	0.280707	0.167722	-0.515005	1.58264e-09	6.13324e-08	C3
Nmrk1	0.268801	0.158547	-0.527917	1.58345e-09	6.13324e-08	C3
Nqo1	0.259032	0.151382	-0.537146	1.79736e-09	6.88925e-08	C3
Tbc1d25	0.254802	0.149401	-0.533852	2.95889e-09	1.05365e-07	C3
Gm28727	0.0859949	0.340367	1.37573	3.06726e-09	1.08177e-07	C3
Adnp	0.554742	1.09182	0.677099	3.47769e-09	1.19596e-07	C3
Gm26670	0.226853	0.129043	-0.564155	4.26914e-09	1.43243e-07	C3
Kctd2	0.719044	1.28464	0.580307	5.12156e-09	1.68265e-07	C3
Gdf2	0.150578	0.262492	0.555735	8.44007e-09	2.65441e-07	C3
Hist1h4h	0.33294	0.768969	0.837089	1.13333e-08	3.42763e-07	C3
Zfp458	0.163248	0.277336	0.529961	1.19105e-08	3.5344e-07	C3
Nkain1	0.103441	0.361625	1.25161	2.28385e-08	6.20971e-07	C3
H2-T22	0.232553	0.608302	0.961553	2.76517e-08	7.33767e-07	C3
Bhlhe40	0.20021	0.116095	-0.544959	8.55352e-08	1.91138e-06	C3
Hist1h1a	0.909947	1.50735	0.504724	8.78348e-08	1.95092e-06	C3
Asgr1	0.137276	0.447416	1.18149	1.00284e-07	2.18781e-06	C3
Tusc1	0.438993	0.888916	0.70552	1.69058e-07	3.43058e-06	C3
Cacna1a	0.563349	1.0388	0.611924	1.77321e-07	3.55254e-06	C3
Hist1h2bl	0.311914	0.697238	0.804399	2.92744e-07	5.395e-06	C3
Cebpb	0.370466	0.777271	0.741027	4.59386e-07	7.89901e-06	C3
Bmper	0.189638	0.112331	-0.523667	4.80688e-07	8.15102e-06	C3
Fam89b	0.199388	0.12051	-0.503521	6.13233e-07	1.0014e-05	C3
Gm6133	0.685686	0.329516	-0.732793	9.89813e-07	1.49066e-05	C3
Hebp2	0.37625	0.766836	0.712019	1.04969e-06	1.56589e-05	C3
G0s2	0.719457	1.21658	0.525304	2.87934e-06	3.71755e-05	C3
Zfp930	0.147147	0.400812	1.00206	3.8903e-06	4.76637e-05	C3
Gabrg3	0.10994	0.184465	0.517526	5.0717e-06	6.0007e-05	C3
Kcnmb4os2	0.154272	0.407842	0.972165	7.64157e-06	8.73726e-05	C3
Aff2	0.350496	0.70624	0.700605	8.49814e-06	9.56279e-05	C3
Jdp2	0.166657	0.417461	0.918253	1.20572e-05	0.000128723	C3
Gm26890	0.498648	0.198371	-0.921759	1.52273e-05	0.000158132	C3
Wnt4	0.226907	0.51944	0.828212	2.11201e-05	0.000209852	C3
Raet1d	0.420326	0.774715	0.611466	2.34621e-05	0.000229258	C3
Zfp955b	0.291435	0.599688	0.721594	2.36055e-05	0.000230399	C3
Gm26825	0.833373	0.443864	-0.629964	2.48486e-05	0.000241253	C3
Mid1	0.369669	0.706072	0.647109	2.57259e-05	0.000248676	C3
Mmp23	0.464425	0.837852	0.590042	3.43781e-05	0.000319983	C3
Lrp3	0.424103	0.759833	0.583122	4.02016e-05	0.000365556	C3
Gm9008	0.52705	0.22716	-0.841641	4.53564e-05	0.000404761	C3
Hist1h4a	0.140032	0.353064	0.924782	4.66112e-05	0.000412954	C3
Kctd6	0.374503	0.691867	0.613793	6.49083e-05	0.000548639	C3
Magi2	0.199285	0.433464	0.777074	0.000158163	0.0011578	C3
Tbx2	0.368561	0.667707	0.594244	0.000186757	0.00133958	C3
Prrg1	0.466396	0.795083	0.533412	0.000214519	0.00150545	C3
Psd	0.150986	0.361984	0.874412	0.000224002	0.00155813	C3
Fbxl17	0.422824	0.719015	0.530926	0.000230446	0.00159893	C3
Dvl1	0.262255	0.498853	0.642994	0.000312896	0.00207168	C3
Mmrn2	0.273165	0.0914443	-1.09435	0.000344199	0.0022377	C3
Hist3h2ba	0.32086	0.117398	-1.00544	0.00036267	0.00234122	C3
Tfdp1	0.381639	0.667412	0.558932	0.000363786	0.00234433	C3
Vps37d	0.320629	0.583649	0.599013	0.000394556	0.00251327	C3
Camk2n2	0.274416	0.523312	0.645533	0.000426315	0.00268001	C3
Gm10827	0.324498	0.123246	-0.968098	0.000448834	0.00280242	C3
Hist1h2ak	0.561438	0.289016	-0.664019	0.000482339	0.00298628	C3
Zdhhc18	0.189515	0.39374	0.731221	0.00062123	0.00372098	C3
Gm20939	0.0675225	0.201721	1.09443	0.000657054	0.00389748	C3
Ube2l6	0.477497	0.226661	-0.745101	0.000668575	0.00395732	C3
Iglon5	0.0748496	0.209584	1.02965	0.000745512	0.00432233	C3
Crnde	0.0602197	0.178826	1.08841	0.000883785	0.00496241	C3
Hist2h2aa1	0.150112	0.325965	0.775409	0.000985662	0.00544308	C3
Gm16141	0.755996	0.454172	-0.509561	0.00101634	0.00558177	C3
Gm17275	0.412124	0.189348	-0.777739	0.00103068	0.00565209	C3
2021-03-09	0.205194	0.403095	0.675216	0.00126348	0.00675098	C3
Dancr.1	0.0956933	0.231294	0.882542	0.00131108	0.00696961	C3
Mlip	0.505197	0.257375	-0.674414	0.00150246	0.00785304	C3
A330017A19Rik	0.500133	0.262553	-0.644421	0.00158703	0.00824353	C3
Gm14091	0.381877	0.181529	-0.743683	0.00196602	0.00981588	C3
Zfp935	0.180759	0.362665	0.696312	0.00206266	0.0102336	C3
Daglb	0.569429	0.320906	-0.573486	0.00215535	0.0106313	C3
Gm17092	0.312468	0.530117	0.528596	0.00270981	0.012811	C3
Irx1	0.169041	0.336267	0.687767	0.00304859	0.0141223	C3
Akap2	0.450946	0.239879	-0.631212	0.00345338	0.0156687	C3
Cks1brt	0.464696	0.249988	-0.619969	0.00349047	0.015785	C3
Atf3	0.198295	0.377516	0.643857	0.00396694	0.0175585	C3
Shb	0.151069	0.305023	0.702649	0.00411151	0.0180753	C3
Inhba	0.289978	0.124731	-0.843644	0.00482394	0.0205525	C3
Hdac11	0.184617	0.348552	0.635504	0.00552458	0.0230396	C3
Slc25a31	0.0719634	0.186359	0.951516	0.00563694	0.0234021	C3
Pitx1	0.120533	0.266883	0.794887	0.00564031	0.0234073	C3
Pld5	0.0861466	0.203382	0.859035	0.00605198	0.0248541	C3
Fancg	0.497184	0.289757	-0.539918	0.0061676	0.025207	C3
Fam19a5	0.238686	0.413367	0.549185	0.00664352	0.0267169	C3
Gm14419	0.377932	0.197236	-0.650312	0.00702451	0.0278733	C3
Tsix	0.4497	0.246895	-0.599616	0.00714504	0.02825	C3
2810429I04Rik	0.127989	0.261664	0.715113	0.00724799	0.0285548	C3
Gm9828	0.455989	0.262939	-0.550545	0.00824505	0.0317908	C3
Fan1	0.158753	0.301542	0.641563	0.00879531	0.0334914	C3
D8Ertd82e	0.243554	0.413939	0.530382	0.0102543	0.0378967	C3
Fn3krp	0.283936	0.134607	-0.746389	0.010284	0.037981	C3
Dopey2	0.112115	0.233036	0.731672	0.0105223	0.038667	C3
Tcfl5	0.138772	0.270898	0.668907	0.0111435	0.0405768	C3
Clec2l	0.19285	0.343086	0.576068	0.0111874	0.0407045	C3
Ano8	0.134174	0.260116	0.66199	0.011283	0.0409579	C3
Pdp2	0.342124	0.184567	-0.61716	0.0123985	0.0443769	C3
Smad9	0.120651	0.245634	0.710941	0.0130215	0.0460572	C3
Slc22a15	0.210677	0.364798	0.549016	0.0137424	0.0479615	C3
Bhlhe41	0.347089	0.182231	-0.644307	0.0138855	0.0484305	C3
Hbb-y	0.122782	2.45631	2.996	4.00548e-131	4.30669e-127	C4
Hba-x	0.0311032	1.87795	4.10063	1.89184e-62	6.78035e-59	C4
Lum	2.69079	1.54856	-0.552511	9.40593e-59	2.52831e-55	C4
Tpm3-rs7	2.80116	0.659865	-1.44575	6.21349e-54	1.33615e-50	C4
Cyr61	1.56504	0.776157	-0.701312	9.52289e-52	1.7065e-48	C4
Gas2	2.14877	1.27353	-0.523103	4.48024e-43	6.88164e-40	C4
Efnb1	1.90254	1.10061	-0.547322	2.13883e-41	2.87459e-38	C4
Chd3	2.0918	1.26407	-0.503685	2.37494e-39	2.83726e-36	C4
Ppfibp2	2.10588	1.27634	-0.500736	3.29842e-39	3.54647e-36	C4
Dlk1	2.25728	4.37394	0.661506	1.09772e-38	1.07298e-35	C4
Timp3	1.17307	0.590332	-0.686691	6.33585e-38	5.67692e-35	C4
Cd47	1.79734	1.05502	-0.532752	1.86675e-37	1.54394e-34	C4
Cyp26a1	1.55983	0.89022	-0.560861	1.10569e-35	8.49173e-33	C4
Abcd3	1.65558	0.984897	-0.519367	3.52965e-33	2.53006e-30	C4
Ddit4	1.65563	0.99957	-0.504611	1.34132e-31	8.48348e-29	C4
Mpped2	1.36569	0.783366	-0.555818	5.53892e-31	3.30858e-28	C4
Flnc	1.05734	0.561805	-0.632354	4.45095e-30	2.39283e-27	C4
Fgfr2	1.45942	0.865633	-0.522336	9.95915e-30	5.09909e-27	C4
Triobp	1.36848	0.809094	-0.525543	2.8609e-28	1.33741e-25	C4
Eef2k	1.26171	0.730244	-0.546844	5.52317e-28	2.47438e-25	C4
Cygb	0.769113	1.38129	0.585533	1.62415e-27	6.23673e-25	C4
Hba-a1	0.0093157	1.21517	4.87094	2.98125e-27	1.06848e-24	C4
Kdm5d	1.18433	0.679538	-0.555524	4.58379e-27	1.54016e-24	C4
Lix1	0.541876	1.06623	0.676852	2.03318e-26	6.24592e-24	C4
Atp2b4	0.886172	0.469448	-0.635354	1.13738e-25	3.30516e-23	C4
Nrp2	1.20771	2.83948	0.854893	1.18409e-25	3.33058e-23	C4
Zfp467	0.956315	0.521664	-0.606064	1.51418e-25	3.92441e-23	C4
Pax9	1.08947	0.620825	-0.562396	1.53297e-25	3.92441e-23	C4
Ccng1	1.05872	0.610071	-0.551237	4.63448e-24	1.06021e-21	C4
Stk26	0.921041	0.507418	-0.59617	5.14356e-24	1.15216e-21	C4
Lmo1	0.662341	0.322145	-0.72078	7.2344e-24	1.55569e-21	C4
Hbb-bh1	0.0485661	0.650561	2.59491	1.75382e-23	3.42855e-21	C4
Dusp23	0.874961	0.481975	-0.596286	6.69128e-23	1.26219e-20	C4
Scarf2	1.11568	0.666229	-0.515586	1.27573e-22	2.36493e-20	C4
Man1a	1.0488	0.615108	-0.533608	1.3181e-22	2.40207e-20	C4
Col12a1	0.810741	0.437515	-0.616836	1.56539e-22	2.80517e-20	C4
Postn	0.627215	1.10993	0.570766	1.24872e-21	1.91804e-19	C4
Zim1	0.507145	0.952333	0.630118	1.45517e-21	2.20367e-19	C4
Vangl1	0.852263	0.476903	-0.580582	2.09265e-21	3.00003e-19	C4
Ptdss1	1.07668	0.647665	-0.508261	2.25e-21	3.14181e-19	C4
Foxf2	0.905756	0.519153	-0.556571	3.81875e-21	5.06904e-19	C4
Sh3rf1	0.892375	0.512611	-0.554369	1.00993e-20	1.29271e-18	C4
Plekhh2	0.850711	0.484867	-0.562198	2.76509e-20	3.41727e-18	C4
St8sia3	0.596528	0.299568	-0.688784	3.44863e-20	4.11996e-18	C4
Zmym3	0.857783	0.497601	-0.544552	2.07997e-19	2.37914e-17	C4
Ncald	0.81112	0.463271	-0.560104	2.68546e-19	3.03937e-17	C4
Ntrk2	2.15061	0.633711	-1.22191	4.85434e-19	5.38081e-17	C4
P3h2	0.682708	0.37079	-0.610432	6.57236e-19	7.0666e-17	C4
Gli1	0.63183	0.33458	-0.635745	8.84664e-19	9.41773e-17	C4
Trib1	0.848475	0.49709	-0.534669	1.18843e-18	1.25274e-16	C4
Plagl1	0.682362	1.13382	0.507787	1.25348e-18	1.2959e-16	C4
Frzb	0.546878	0.954402	0.556859	3.57041e-18	3.33818e-16	C4
Chrdl1	0.472585	0.0245456	-2.95769	5.15904e-18	4.78189e-16	C4
Nr1h5	0.134065	0.785442	1.76792	1.04762e-17	9.0839e-16	C4
Tbx18	2.26145	0.734601	-1.12443	1.45156e-17	1.24857e-15	C4
Arhgef10	0.696037	0.391643	-0.575053	1.6822e-17	1.43548e-15	C4
Lyn	0.839506	0.503776	-0.510682	3.83372e-17	3.14657e-15	C4
Fam184a	0.622769	0.340697	-0.603183	4.63249e-17	3.71706e-15	C4
Klhl5	0.789793	0.467388	-0.524611	6.1042e-17	4.82591e-15	C4
Mdfic	0.794532	0.471654	-0.521506	7.18108e-17	5.63584e-15	C4
Sox5	0.824522	0.495935	-0.50836	9.69136e-17	7.49651e-15	C4
Hist1h2ag	0.62287	0.343426	-0.595366	1.0262e-16	7.88122e-15	C4
Gm5127	0.685497	0.391557	-0.560013	1.52024e-16	1.15926e-14	C4
Hsd11b2	3.64613	2.02832	-0.586459	1.62341e-16	1.22922e-14	C4
Txndc16	0.555352	0.296053	-0.629063	2.01714e-16	1.50613e-14	C4
Nsun4	0.662969	0.377939	-0.561996	3.84342e-16	2.73672e-14	C4
Gpkow	0.716227	0.419245	-0.535541	5.00192e-16	3.44748e-14	C4
Mettl7a1	0.529877	0.28323	-0.626385	1.2351e-15	7.99988e-14	C4
Tom1l1	0.672312	0.391694	-0.540243	2.37805e-15	1.42049e-13	C4
Unc5c	0.552792	0.302174	-0.603979	2.39566e-15	1.4231e-13	C4
Meox1	1.46313	2.82248	0.65704	3.38973e-15	1.949e-13	C4
Hist2h2ac	0.34045	1.13142	1.20096	3.50108e-15	2.00232e-13	C4
Bend3	0.72597	0.434736	-0.51277	3.94451e-15	2.24399e-13	C4
Ldlr	0.594185	0.335484	-0.571615	5.06735e-15	2.82301e-13	C4
Fst	3.40955	1.68673	-0.703787	8.01091e-15	4.37225e-13	C4
Fez1	0.431952	0.218681	-0.680701	8.8714e-15	4.81744e-13	C4
4931414P19Rik	0.48495	0.259811	-0.624092	2.34607e-14	1.18986e-12	C4
Rpgrip1	0.985979	0.186327	-1.66613	2.56101e-14	1.29277e-12	C4
Gm42715	0.468199	0.248514	-0.633394	3.12302e-14	1.55457e-12	C4
Cttnbp2	0.697847	0.421568	-0.504019	3.31903e-14	1.64452e-12	C4
Galnt10	0.450831	0.236417	-0.645494	3.65709e-14	1.80372e-12	C4
Inafm2	0.524221	0.290718	-0.58956	4.31009e-14	2.09692e-12	C4
Metrnl	0.532029	0.297818	-0.580217	6.28327e-14	2.98928e-12	C4
Lmna	0.404941	0.704254	0.553396	1.08355e-13	4.9576e-12	C4
Micall1	0.543262	0.308287	-0.56656	1.13373e-13	5.05804e-12	C4
Ppm1f	0.536792	0.304624	-0.566533	1.58719e-13	6.96549e-12	C4
Gm17491	0.542697	0.309309	-0.562211	1.70262e-13	7.41159e-12	C4
Efnb2	1.64297	0.560522	-1.07539	1.73779e-13	7.53418e-12	C4
Intu	0.612499	0.364326	-0.519498	2.85674e-13	1.18593e-11	C4
Csrnp2	0.587474	0.345448	-0.53099	3.08045e-13	1.27388e-11	C4
Kif18b	0.647516	0.392318	-0.50107	3.63994e-13	1.48245e-11	C4
Gbx2	0.639566	0.0778216	-2.10637	6.45197e-13	2.5226e-11	C4
Abcd2	1.00875	0.210444	-1.56725	7.47405e-13	2.90112e-11	C4
Kbtbd8	0.573656	0.338305	-0.528081	7.52599e-13	2.91077e-11	C4
Adcy3	0.433395	0.233923	-0.616657	9.40562e-13	3.53599e-11	C4
Fnip2	0.528284	0.304652	-0.550462	9.49072e-13	3.55555e-11	C4
Lsamp	1.19569	0.29049	-1.41491	1.19093e-12	4.44616e-11	C4
Pygl	0.602436	0.3625	-0.507955	1.27594e-12	4.74704e-11	C4
F3	0.416214	0.222531	-0.626136	1.35458e-12	5.02224e-11	C4
Smoc2	0.84309	0.144506	-1.76375	1.60078e-12	5.83443e-11	C4
Traf3ip2	0.505634	0.289823	-0.556545	1.77494e-12	6.4049e-11	C4
Hist1h2bk	0.473683	0.26609	-0.576702	1.9066e-12	6.81056e-11	C4
Col13a1	0.268916	0.507411	0.634924	2.53174e-12	8.86686e-11	C4
Xist	1.15301	2.29583	0.688717	2.60987e-12	9.11081e-11	C4
Syt11	0.535417	0.313909	-0.533941	2.6606e-12	9.2556e-11	C4
Kctd12	3.06323	1.71462	-0.580277	2.66856e-12	9.2556e-11	C4
Trim56	0.475741	0.270117	-0.566018	3.87108e-12	1.31299e-10	C4
Inafm1	0.40192	0.67628	0.520354	3.99032e-12	1.34918e-10	C4
Capn6	0.373297	0.639209	0.537858	4.42011e-12	1.46231e-10	C4
Zic5	0.361216	0.186395	-0.661606	4.43998e-12	1.46297e-10	C4
Gm20721	0.366471	0.190174	-0.655977	4.44931e-12	1.46297e-10	C4
Rimklb	1.86606	0.737906	-0.927769	5.10437e-12	1.65308e-10	C4
Cpa1	0.152942	0.714211	1.54112	5.49065e-12	1.77284e-10	C4
Fancc	0.495097	0.287333	-0.544112	7.94871e-12	2.51366e-10	C4
Svep1	1.85825	0.752601	-0.903853	9.4928e-12	2.92454e-10	C4
Cpa2	0.226128	0.441825	0.66981	1.08453e-11	3.3222e-10	C4
Rb1	0.457819	0.261322	-0.56072	1.4416e-11	4.31758e-10	C4
Pde11a	0.417881	0.2318	-0.589321	1.58721e-11	4.72733e-10	C4
Jade1	1.85944	0.76664	-0.886012	1.59581e-11	4.73981e-10	C4
Myocd	0.270542	0.126755	-0.758169	1.91125e-11	5.59939e-10	C4
Acsl1	0.535302	0.323094	-0.504888	2.8584e-11	8.10912e-10	C4
Cln6	0.434368	0.246607	-0.566097	3.26892e-11	9.20089e-10	C4
Ppp1r14c	0.796258	0.138117	-1.75182	3.49019e-11	9.77253e-10	C4
Stard5	0.388915	0.2131	-0.601602	3.60328e-11	1.00208e-09	C4
Ubox5	0.521386	0.314572	-0.505278	4.9916e-11	1.35529e-09	C4
Npnt	0.343422	1.05697	1.1242	5.48134e-11	1.46971e-09	C4
Col23a1	2.83861	1.58617	-0.581994	6.04577e-11	1.60901e-09	C4
Klf10	0.338251	0.178104	-0.641417	6.847e-11	1.79997e-09	C4
Slc22a15	0.204057	0.401329	0.676381	6.94646e-11	1.81723e-09	C4
Gm11713	0.354347	0.189865	-0.623963	6.98135e-11	1.82193e-09	C4
Tmem175	0.510115	0.308932	-0.501515	1.07261e-10	2.7006e-09	C4
Lins1	0.447825	0.261144	-0.539331	1.08785e-10	2.72646e-09	C4
Sorl1	0.50988	0.309104	-0.500498	1.17036e-10	2.92646e-09	C4
Crybg3	1.24633	0.388628	-1.16534	1.17818e-10	2.93236e-09	C4
Pitx2	0.135236	0.653838	1.57584	1.45744e-10	3.56956e-09	C4
Pgbd1	0.404017	0.229553	-0.565322	1.65689e-10	3.98544e-09	C4
Gadd45b	0.353618	0.192813	-0.606494	2.06311e-10	4.87908e-09	C4
B4galt5	0.453857	0.269131	-0.522583	2.64921e-10	6.13886e-09	C4
Zbtb49	0.319997	0.169434	-0.635851	3.00941e-10	6.91393e-09	C4
Gria4	0.36141	0.20059	-0.58875	3.78777e-10	8.46696e-09	C4
Gabra2	0.195832	0.380119	0.66323	3.91357e-10	8.71195e-09	C4
Prrg3	0.333473	0.18034	-0.61472	4.23319e-10	9.34605e-09	C4
Cisd3	0.351121	0.193814	-0.594233	4.88661e-10	1.06358e-08	C4
Etv4	0.309251	0.525437	0.530076	5.46263e-10	1.17704e-08	C4
Pantr1	0.302088	0.158566	-0.644549	5.97357e-10	1.2769e-08	C4
Eps8	0.26522	0.132254	-0.69584	6.02382e-10	1.28508e-08	C4
Retsat	0.31248	0.166275	-0.630898	6.32092e-10	1.33522e-08	C4
Fabp7	0.263674	0.465525	0.568452	6.91355e-10	1.4462e-08	C4
Slc38a9	0.452897	0.272169	-0.509243	6.94369e-10	1.44968e-08	C4
2700016F22Rik	0.427263	0.252637	-0.525447	7.27641e-10	1.51035e-08	C4
Rassf4	0.312625	0.167198	-0.625826	8.20395e-10	1.68659e-08	C4
Cdkl5	0.356399	0.199926	-0.578104	9.3234e-10	1.89142e-08	C4
Col16a1	0.302896	0.160766	-0.633436	1.01064e-09	2.02732e-08	C4
Taf9b	0.349871	0.195427	-0.582376	1.03791e-09	2.07428e-08	C4
Vav2	0.436605	0.262052	-0.510487	1.28959e-09	2.50282e-08	C4
Pigo	0.294703	0.155626	-0.638514	1.31182e-09	2.53681e-08	C4
Fcgrt	0.38857	0.22587	-0.542513	1.50913e-09	2.88723e-08	C4
Ppp1r3g	0.237907	0.115624	-0.721537	1.51601e-09	2.89523e-08	C4
Krt19	0.381998	0.221015	-0.547185	1.5638e-09	2.9602e-08	C4
Tpra1	0.386358	0.22497	-0.540799	1.86328e-09	3.44738e-08	C4
Gm3716	0.40713	0.24172	-0.521351	2.35298e-09	4.27353e-08	C4
Mfsd8	0.312055	0.170269	-0.605797	2.44152e-09	4.41939e-08	C4
Endod1	0.306273	0.166026	-0.612331	2.44728e-09	4.42239e-08	C4
Col9a2	0.401877	0.238101	-0.523452	2.61689e-09	4.71304e-08	C4
Hoxb4	0.368808	0.212962	-0.549163	2.65857e-09	4.78009e-08	C4
Hist1h3d	0.355007	0.202595	-0.560932	2.69576e-09	4.81476e-08	C4
Mybl1	0.25607	0.446166	0.555241	3.03821e-09	5.38169e-08	C4
Npr3	0.335826	0.188937	-0.575181	3.31851e-09	5.83016e-08	C4
Tgfb1	0.331868	0.186001	-0.578982	3.33815e-09	5.8551e-08	C4
Fat4	1.47347	0.565595	-0.957494	4.55396e-09	7.72306e-08	C4
Gltp	2.50457	1.38337	-0.593593	4.68143e-09	7.90185e-08	C4
Pax8	0.00728961	0.241312	3.49964	4.75999e-09	8.02185e-08	C4
Foxl1	0.239239	0.120032	-0.689704	5.37008e-09	8.9657e-08	C4
BC029214	0.232545	0.411817	0.571496	5.70376e-09	9.47864e-08	C4
Ramp2	2.70455	1.5947	-0.528252	6.48327e-09	1.06751e-07	C4
Xxylt1	0.208602	0.379468	0.59834	6.98185e-09	1.1426e-07	C4
Gm15648	0.345142	0.199338	-0.548953	8.64302e-09	1.38701e-07	C4
Ms4a4d	0.232507	0.116672	-0.689551	8.84603e-09	1.41116e-07	C4
Ildr2	0.56333	0.0989631	-1.73912	9.16986e-09	1.4585e-07	C4
Zbtb4	0.292401	0.160657	-0.598856	1.08435e-08	1.69215e-07	C4
Gcnt2	0.255779	0.134518	-0.642617	1.32919e-08	2.04455e-07	C4
Gm14295	0.244573	0.421758	0.544918	1.33675e-08	2.05324e-07	C4
Gltscr1l	0.29149	0.161151	-0.592666	1.54322e-08	2.35024e-07	C4
Akr1e1	0.786317	1.52021	0.659244	1.6363e-08	2.46753e-07	C4
E130311K13Rik	0.37712	0.226348	-0.510487	1.69975e-08	2.54182e-07	C4
Ido2	0.260028	0.138364	-0.630898	1.70492e-08	2.54601e-07	C4
Tgfb3	0.259073	0.137686	-0.632132	1.7139e-08	2.55587e-07	C4
Armc10	0.740001	1.45405	0.675459	1.81263e-08	2.69937e-07	C4
Tshz3	0.991261	0.312357	-1.15483	1.97015e-08	2.90179e-07	C4
E030030I06Rik	0.105515	0.469087	1.49194	2.43997e-08	3.51199e-07	C4
Pcdh7	1.10281	0.366142	-1.1026	2.63333e-08	3.75014e-07	C4
H2-Ab1	0.220833	0.111576	-0.682702	2.72343e-08	3.8631e-07	C4
Onecut2	0.345779	0.204272	-0.526349	2.8562e-08	4.00701e-07	C4
Gm5900	2.55667	1.5162	-0.522504	2.88403e-08	4.03765e-07	C4
Adarb1	0.319159	0.184086	-0.550283	2.91676e-08	4.07286e-07	C4
Lbp	0.254881	0.782535	1.12174	2.9413e-08	4.09648e-07	C4
Enthd2	0.263534	0.142932	-0.611812	3.21971e-08	4.45538e-07	C4
Usp2	0.237491	0.124074	-0.649248	3.3201e-08	4.57663e-07	C4
Map4k2	0.304739	0.173748	-0.561851	3.39289e-08	4.65632e-07	C4
Klf11	0.367451	0.221623	-0.50561	3.39523e-08	4.65632e-07	C4
Nkx3-1	0.269108	0.147459	-0.601561	3.66874e-08	4.98689e-07	C4
Hist1h2bg	0.290616	0.163747	-0.573678	4.02242e-08	5.44013e-07	C4
Fam169b	0.477161	0.0781501	-1.80922	4.29106e-08	5.78165e-07	C4
Cbx4	0.300426	0.171552	-0.560315	4.56544e-08	6.10542e-07	C4
Rprm	0.211995	0.106893	-0.684736	4.76941e-08	6.36237e-07	C4
Mme	1.94265	0.985942	-0.67821	5.31557e-08	7.0299e-07	C4
Mblac2	0.271647	0.151028	-0.587036	6.10976e-08	7.95304e-07	C4
Bmp7	0.308266	0.178592	-0.545858	6.22668e-08	8.08065e-07	C4
Igfbp2	1.17939	2.05056	0.553111	6.38414e-08	8.24417e-07	C4
Dqx1	0.188535	0.339455	0.588055	6.45185e-08	8.31778e-07	C4
Gatsl2	0.28933	0.164489	-0.564724	6.56577e-08	8.4444e-07	C4
Cyp1b1	0.0690309	0.374481	1.69099	6.77879e-08	8.67685e-07	C4
Fuk	0.348901	0.210343	-0.50605	7.33419e-08	9.34327e-07	C4
Irx2	0.715917	1.45716	0.710683	9.62451e-08	1.19772e-06	C4
C1galt1	1.5274	0.712935	-0.761931	1.10123e-07	1.35473e-06	C4
Ccdc40	0.194415	0.343647	0.569618	1.10953e-07	1.36339e-06	C4
1190002N15Rik	1.73518	0.864458	-0.696764	1.43307e-07	1.71777e-06	C4
Eif2s3y	2.23153	1.30402	-0.537241	1.49669e-07	1.78606e-06	C4
Dach2	0.866289	0.259663	-1.20483	1.57712e-07	1.87447e-06	C4
Ntrk3	0.21379	0.111652	-0.649611	1.57775e-07	1.87447e-06	C4
Cldn1	0.15433	0.289107	0.627702	1.60331e-07	1.90274e-06	C4
Dab2	2.12957	1.18108	-0.589491	1.99661e-07	2.32332e-06	C4
Mkx	0.223533	0.119454	-0.626631	2.00964e-07	2.33597e-06	C4
Gm26632	0.322736	0.194319	-0.507333	2.11687e-07	2.44212e-06	C4
Arhgap44	0.246781	0.137133	-0.587552	2.39556e-07	2.7343e-06	C4
Klhl6	0.215049	0.363784	0.525692	2.90493e-07	3.26031e-06	C4
Piezo2	0.283828	0.165814	-0.537499	3.01082e-07	3.37212e-06	C4
Kbtbd6	0.281732	0.164386	-0.53874	3.1503e-07	3.49556e-06	C4
Bcam	0.196068	0.338697	0.546646	3.32932e-07	3.66771e-06	C4
Acvr2a	1.86629	1.01381	-0.610239	3.35307e-07	3.6901e-06	C4
Six2	1.84322	0.970148	-0.641824	3.79105e-07	4.10901e-06	C4
Stat3	0.306499	0.184217	-0.509099	3.93067e-07	4.24749e-06	C4
Rassf9	0.418246	0.0682211	-1.81332	4.41144e-07	4.73371e-06	C4
Pdpn	0.219321	0.118906	-0.612204	4.49332e-07	4.81261e-06	C4
Xylb	0.290901	0.172956	-0.519945	4.76813e-07	5.08096e-06	C4
Pak3	0.260597	0.149986	-0.552432	4.9308e-07	5.23356e-06	C4
AI504432	0.207202	0.110492	-0.628753	5.18198e-07	5.46827e-06	C4
Lmod1	0.210608	0.113142	-0.621353	5.46135e-07	5.71917e-06	C4
AI413582	0.29144	0.174047	-0.51551	5.683e-07	5.9209e-06	C4
Slc48a1	0.270119	0.15779	-0.537598	5.78282e-07	6.00742e-06	C4
Shroom2	0.220411	0.120599	-0.603025	5.92789e-07	6.12852e-06	C4
Shb	0.23626	0.132523	-0.57818	6.23141e-07	6.40536e-06	C4
Gm13152	0.119327	0.234181	0.674231	6.6787e-07	6.80658e-06	C4
Tslp	0.6459	0.165611	-1.361	7.02849e-07	7.14275e-06	C4
Rgs2	1.14573	0.456462	-0.920296	7.09375e-07	7.20227e-06	C4
4930522L14Rik	0.218354	0.361379	0.503811	7.71008e-07	7.71869e-06	C4
Lmln	0.196336	0.103906	-0.636336	7.94572e-07	7.91773e-06	C4
Nrg1	0.484883	0.0927831	-1.65364	8.21899e-07	8.17489e-06	C4
B230307C23Rik	0.212124	0.353012	0.509334	8.31925e-07	8.25933e-06	C4
Wdr44	0.24208	0.137932	-0.56251	8.44495e-07	8.35328e-06	C4
Zfp59	0.211795	0.115479	-0.606532	8.67101e-07	8.55327e-06	C4
Glcci1	0.223958	0.12451	-0.587073	8.76451e-07	8.62675e-06	C4
9030624G23Rik	0.208306	0.347835	0.512723	8.76957e-07	8.62675e-06	C4
S100a6	0.701131	1.37077	0.670435	1.03394e-06	1.00153e-05	C4
Sptb	0.06527	0.33379	1.63198	1.04598e-06	1.01227e-05	C4
Rcan3	0.190024	0.100322	-0.638769	1.10145e-06	1.05739e-05	C4
Dupd1	0.0933165	0.410682	1.48182	1.11114e-06	1.06574e-05	C4
Rundc1	0.239453	0.136949	-0.558751	1.12053e-06	1.07283e-05	C4
Rgcc	0.256622	0.150185	-0.535736	1.19256e-06	1.12973e-05	C4
Unkl	0.24769	0.14344	-0.546264	1.20685e-06	1.14114e-05	C4
Zbtb8a	0.282154	0.169833	-0.507636	1.20885e-06	1.14114e-05	C4
Gm10827	0.237736	0.136085	-0.557885	1.26547e-06	1.18419e-05	C4
Ntng1	1.20274	0.48301	-0.912317	1.27904e-06	1.19584e-05	C4
Gm17477	0.253197	0.148155	-0.535908	1.3949e-06	1.29293e-05	C4
Ddx3y	1.97459	1.12306	-0.564301	1.43585e-06	1.32631e-05	C4
Vstm4	0.143544	0.260738	0.596878	1.65389e-06	1.50701e-05	C4
Tmem220	0.168506	0.292265	0.550688	1.85656e-06	1.66904e-05	C4
Gm26670	0.19775	0.107653	-0.608086	1.89545e-06	1.69748e-05	C4
Abcd1	0.254343	0.150354	-0.52569	1.98786e-06	1.76911e-05	C4
Zfp536	0.591469	0.151607	-1.36132	2.18312e-06	1.91756e-05	C4
Bicd1	0.215251	0.121805	-0.569384	2.68333e-06	2.28375e-05	C4
Wfikkn1	0.190975	0.318407	0.511191	2.68476e-06	2.28375e-05	C4
Egr1	0.476354	0.093194	-1.63148	2.74826e-06	2.33407e-05	C4
Acer2	0.140129	0.252367	0.588321	3.12162e-06	2.62626e-05	C4
Med12l	0.214041	0.121431	-0.566822	3.13177e-06	2.62863e-05	C4
Rcsd1	1.19102	0.524039	-0.821001	3.25098e-06	2.71386e-05	C4
Jakmip2	0.191029	0.104705	-0.601281	3.53259e-06	2.92172e-05	C4
Tmigd3	0.369079	0.0627104	-1.77248	3.65159e-06	3.00858e-05	C4
Plac8	0.881569	0.293076	-1.10127	3.6625e-06	3.01249e-05	C4
Pik3cb	0.207502	0.117419	-0.569392	4.05595e-06	3.3138e-05	C4
Egflam	0.820787	0.291254	-1.03607	5.05626e-06	4.06011e-05	C4
Aplp1	0.182405	0.303292	0.508469	5.08239e-06	4.07501e-05	C4
Npas3	0.193396	0.107719	-0.585218	5.18633e-06	4.14475e-05	C4
Srgap1	1.29798	0.624633	-0.731402	5.42225e-06	4.30259e-05	C4
Dlx2	0.0620031	0.317578	1.63354	5.70609e-06	4.49464e-05	C4
Smpdl3a	0.134253	0.240682	0.583751	6e-06	4.70547e-05	C4
Zfp36	0.243157	0.146314	-0.507953	6.52059e-06	5.07304e-05	C4
Hgf	0.221833	0.130372	-0.531531	7.31805e-06	5.62428e-05	C4
Lama5	0.186214	0.103702	-0.585376	7.72264e-06	5.90007e-05	C4
Gm26778	0.521265	0.133868	-1.3594	8.01147e-06	6.08853e-05	C4
Mtus1	0.061809	0.299964	1.57961	8.16037e-06	6.17021e-05	C4
Gm14419	0.194179	0.110167	-0.566783	8.98866e-06	6.74902e-05	C4
Gm26771	0.208231	0.120996	-0.542892	9.56424e-06	7.11659e-05	C4
Slc46a1	0.12586	0.226427	0.587253	1.03176e-05	7.59824e-05	C4
Col25a1	0.774862	0.277518	-1.0268	1.06029e-05	7.77113e-05	C4
Igfbp3	0.39005	0.87591	0.808989	1.11853e-05	8.16459e-05	C4
Slco3a1	0.62572	0.190918	-1.18706	1.22305e-05	8.82565e-05	C4
Dubr	0.134034	0.235452	0.563412	1.32136e-05	9.46519e-05	C4
Adgrl3	1.1097	0.509863	-0.7777	1.35964e-05	9.73289e-05	C4
DHRSX	0.541953	1.03684	0.648756	1.37801e-05	9.83822e-05	C4
Plcb1	0.804759	0.298414	-0.992059	1.46165e-05	0.000103405	C4
St6galnac5	0.127538	0.22571	0.570836	1.64173e-05	0.000115146	C4
Grem1	0.986859	0.400942	-0.90071	1.67081e-05	0.000116881	C4
Znfx1	0.21015	0.124988	-0.519604	1.89156e-05	0.000130539	C4
Pcdhga8.1	0.208755	0.123925	-0.521485	1.89564e-05	0.000130737	C4
Atp8a1	0.212545	0.126853	-0.516124	1.90315e-05	0.000131087	C4
Tle2	0.141191	0.241294	0.535901	2.22163e-05	0.000150517	C4
Vldlr	0.812641	0.314505	-0.94929	2.58202e-05	0.000172756	C4
Camta2	0.216586	0.131364	-0.500018	2.71989e-05	0.000181079	C4
2610204G07Rik	0.0474305	0.247358	1.65157	3.27736e-05	0.000213306	C4
Epdr1	1.13963	0.551864	-0.725154	3.50334e-05	0.000226915	C4
Rem2	0.130546	0.224454	0.54194	3.67806e-05	0.000236522	C4
Maf	0.731758	0.26141	-1.02936	3.77418e-05	0.000241877	C4
Mbnl3	0.616722	0.203477	-1.10887	3.95234e-05	0.000251751	C4
Catsper2	0.14735	0.244673	0.507107	4.34825e-05	0.000274659	C4
Fat3	0.707894	0.268759	-0.96848	4.99037e-05	0.000309616	C4
Gm5784	0.102479	0.186324	0.597824	5.00336e-05	0.000310243	C4
Uty	1.20945	0.622481	-0.664211	5.33365e-05	0.000326952	C4
Zfp335os	0.189761	0.113768	-0.511602	6.10655e-05	0.000370528	C4
Ctsh	0.111897	0.196866	0.564944	6.55258e-05	0.000393814	C4
Cdc42ep3	0.471698	0.951381	0.701576	6.75726e-05	0.000404533	C4
Efcab1	0.113801	0.19888	0.558247	7.0255e-05	0.000417568	C4
RP23-291B1.2	0.376657	0.0863781	-1.4726	7.48597e-05	0.000442491	C4
Egln3	0.106994	0.189197	0.570013	8.13062e-05	0.000475628	C4
Cnr1	0.596813	0.195411	-1.1165	8.16649e-05	0.000477467	C4
Slfn9	0.162249	0.461349	1.04502	8.82596e-05	0.000509376	C4
6230400D17Rik	0.0801635	0.153403	0.648997	9.13228e-05	0.000524521	C4
Ackr3	0.563775	0.186666	-1.10534	9.53197e-05	0.000543126	C4
Dpyd	0.111872	0.194017	0.550589	0.000102507	0.000578533	C4
2410018L13Rik	0.429311	0.114862	-1.31845	0.000103292	0.000582073	C4
Grin2a	0.0964307	0.173835	0.589284	0.000106824	0.000598529	C4
St8sia4	0.261509	0.618934	0.861529	0.000123913	0.000677069	C4
Raet1d	0.221131	0.54523	0.902452	0.000133409	0.000722263	C4
Pdzd2	0.452694	0.130328	-1.24516	0.000135935	0.00073372	C4
Lrrn1	0.41567	0.109059	-1.338	0.00013789	0.000742041	C4
Gm26825	1.08361	0.553305	-0.672143	0.000188528	0.000980962	C4
Iba57	0.106925	0.183122	0.538027	0.000210215	0.00108197	C4
Tinagl1	0.10949	0.356141	1.17949	0.000222263	0.00113529	C4
Vegfa	1.16772	0.650617	-0.584892	0.000223199	0.00113952	C4
H2-D1	0.964843	0.472753	-0.713392	0.000235981	0.00119852	C4
Jph1	0.942851	0.456719	-0.724839	0.000243263	0.00123027	C4
Rbm12b1	0.109203	0.184709	0.525575	0.000257734	0.00128831	C4
Chst9	0.0374173	0.192832	1.63968	0.000288334	0.00141884	C4
Vsnl1	0.438085	0.126543	-1.24183	0.000299086	0.00146504	C4
A730017C20Rik	0.0818879	0.148284	0.593776	0.0003191	0.00154827	C4
Cdk19	0.874568	0.425671	-0.720063	0.000346387	0.00166192	C4
Zfp607	0.113164	0.186874	0.501594	0.000397546	0.00187969	C4
Relt	0.110338	0.182776	0.504712	0.000431454	0.00201608	C4
Htra3	0.377847	0.105376	-1.27695	0.000436345	0.00203363	C4
Exoc3l4	0.467401	0.156483	-1.09424	0.000437088	0.00203533	C4
Cmtm8	0.595842	0.22726	-0.96388	0.000455813	0.00210429	C4
Gm4631	0.863026	0.435651	-0.683603	0.000504186	0.00229899	C4
Ttc30b	0.521918	0.188522	-1.01829	0.000513429	0.00233519	C4
Mboat1	0.350333	0.0959601	-1.29495	0.000518329	0.0023525	C4
Zak	0.84435	0.411729	-0.718203	0.000534539	0.00241791	C4
Dnm3	0.0985162	0.166395	0.524146	0.000538019	0.00242956	C4
Hist1h3i	0.952301	0.507136	-0.630101	0.00056961	0.00255611	C4
Tmeff2	0.0686747	0.252484	1.30197	0.000578868	0.00259441	C4
Mid1	0.532682	0.935055	0.562679	0.000598644	0.00266858	C4
Gata3	0.224907	0.518709	0.835657	0.000771965	0.00331705	C4
Dlx1	0.040644	0.18959	1.54001	0.00078362	0.00335944	C4
Fam105a	0.591837	0.244961	-0.882133	0.000825643	0.00351995	C4
Gm14326	0.0984145	0.163237	0.506017	0.000857626	0.00363755	C4
Dcn	0.567906	0.215407	-0.969428	0.000939798	0.00393956	C4
Crim1	0.799608	0.399536	-0.693819	0.00118349	0.0048164	C4
Gm17275	0.549335	0.23284	-0.858354	0.00130795	0.00524545	C4
Plcxd3	0.0359005	0.168574	1.54662	0.00134759	0.005378	C4
Igfbpl1	0.145978	0.388469	0.978759	0.00149665	0.00587729	C4
Zbtb18	0.639186	0.299079	-0.759487	0.00163297	0.00631797	C4
Gm9008	0.583029	0.255991	-0.823093	0.00165242	0.0063809	C4
5730508B09Rik	0.0585494	0.209369	1.27423	0.00170859	0.00656584	C4
Slc44a1	0.801545	0.41687	-0.653767	0.00187738	0.00713776	C4
Kank1	0.674246	0.325865	-0.72711	0.0019036	0.00722213	C4
Dkk1	0.0731018	0.249697	1.2284	0.00195071	0.00737224	C4
Halr1	0.379097	0.12968	-1.07273	0.00200591	0.00756492	C4
Zfp930	0.151977	0.368951	0.886936	0.0021471	0.00799362	C4
Prdm16	0.360469	0.119747	-1.10202	0.00220455	0.00817074	C4
Wnt5b	0.371024	0.689124	0.619154	0.00227976	0.00840026	C4
Zc3h11a	0.857891	0.478409	-0.58401	0.00240367	0.00879499	C4
Nfia	0.590245	0.266332	-0.795796	0.00242803	0.00887663	C4
Adamts4	0.353281	0.119345	-1.08525	0.00251806	0.00917769	C4
Hoxa1	0.725094	0.371887	-0.667713	0.00322791	0.0114446	C4
Cdh6	0.0393841	0.157954	1.38894	0.00346386	0.0121512	C4
Aff1	0.527586	0.238406	-0.794336	0.00350158	0.0122595	C4
Hist1h2ak	0.651774	0.324687	-0.696836	0.00366938	0.0127392	C4
Amigo1	0.0531072	0.1844	1.2448	0.00375974	0.0130067	C4
Fggy	0.267542	0.529634	0.682909	0.00377103	0.013029	C4
Gm26722	0.661914	0.347364	-0.644762	0.00387521	0.0133517	C4
Tmed8	0.455427	0.195598	-0.845174	0.00407916	0.0139368	C4
Rem1	0.0480585	0.176472	1.30074	0.00428227	0.0145109	C4
Shisa3	0.281819	0.0847112	-1.20202	0.00430407	0.0145636	C4
Enc1	0.112965	0.290981	0.946177	0.00438174	0.0147827	C4
6430573F11Rik	0.595067	0.288512	-0.723937	0.00489875	0.0162918	C4
Wnt16	0.324803	0.113384	-1.05244	0.00500178	0.0165729	C4
Bmp2	0.462748	0.189876	-0.890814	0.00508013	0.0167757	C4
Trf	0.110764	0.288732	0.958099	0.00524582	0.0172434	C4
Aldh1a3	0.373383	0.136826	-1.00389	0.00528719	0.0173634	C4
Hist2h2aa1	0.272708	0.521227	0.647784	0.00532261	0.0174584	C4
Emp1	0.487537	0.215116	-0.81819	0.00560494	0.0182398	C4
1700048O20Rik	0.270012	0.520165	0.65568	0.0062331	0.0199716	C4
Fam195a	0.24376	0.475583	0.668356	0.00704875	0.0221538	C4
Efemp1	0.336706	0.125991	-0.983001	0.00709179	0.0222696	C4
Paox	0.430982	0.716279	0.508003	0.00716787	0.0224494	C4
Crtc2	0.576531	0.292982	-0.676917	0.00763509	0.0237193	C4
Dusp4	0.226507	0.447475	0.680844	0.00774114	0.0240141	C4
Selenbp1	0.124367	0.297581	0.872445	0.00807574	0.0248655	C4
Podxl	0.347696	0.139235	-0.915162	0.0082941	0.0254601	C4
Gm28727	0.0884305	0.222428	0.922385	0.00865175	0.0263672	C4
Mt1	0.152014	0.338853	0.801596	0.00883083	0.0268218	C4
Ankrd55	0.319617	0.117997	-0.996464	0.0089449	0.0271146	C4
Smtnl2	0.141469	0.324883	0.831383	0.00904407	0.027369	C4
Otx2	0.0947227	0.254249	0.987362	0.00905486	0.0273939	C4
Fbxo2	0.118181	0.285869	0.883316	0.00946299	0.0284445	C4
Gm4425	0.170881	0.364569	0.757751	0.00947902	0.0284847	C4
Shox2	0.288131	0.0955991	-1.10325	0.00957762	0.0287248	C4
Pdp1	0.435582	0.201235	-0.772208	0.0102747	0.0304504	C4
Inpp5b	0.453305	0.214811	-0.746807	0.0105385	0.0311121	C4
Hhip	0.501996	0.246251	-0.712242	0.0116514	0.0338492	C4
Phka1	0.322215	0.129385	-0.91243	0.0117862	0.0341484	C4
Naaa	0.165986	0.350726	0.7481	0.0120655	0.0347984	C4
Fgd5	0.334718	0.137647	-0.888598	0.0121334	0.0349659	C4
Mtus2	0.073354	0.204751	1.0265	0.0126217	0.0361504	C4
Syde2	0.31628	0.129523	-0.892772	0.0127591	0.0365146	C4
Foxf1	0.47723	0.222274	-0.764085	0.0132496	0.0376679	C4
Dvl1	0.239824	0.440631	0.608299	0.0140033	0.0394973	C4
Tnfrsf10b	0.319779	0.128315	-0.91314	0.014118	0.0397583	C4
Wisp1	0.251706	0.0886697	-1.04335	0.014397	0.0404055	C4
Dancr.1	0.095909	0.226511	0.859395	0.0148241	0.0414429	C4
Upp1	0.114732	0.269361	0.853456	0.0151864	0.0423236	C4
Nkain1	0.134933	0.29107	0.768785	0.0155505	0.0431928	C4
Gria3	0.464045	0.230832	-0.698292	0.0157683	0.0437073	C4
Hist1h2bn	0.454209	0.227128	-0.693045	0.0160819	0.044462	C4
Plaur	0.327687	0.136009	-0.879336	0.0163283	0.0450505	C4
Cmtr1	0.290254	0.117414	-0.905045	0.0178455	0.0485391	C4
Ano4	0.33423	0.140649	-0.865561	0.0178896	0.048631	C4
Slc12a6	0.523344	0.281675	-0.619484	0.0179788	0.048803	C4
Tbx2	0.0623005	0.168792	0.996697	0.0181096	0.0491245	C4
Dock4	0.462306	0.234073	-0.680594	0.0181883	0.0492968	C4
Hbb-y	0.175908	2.6157	2.69933	1.19894e-245	1.25349e-241	C5
Hba-x	0.0918275	2.1813	3.16777	3.53929e-176	1.85016e-172	C5
Hba-a1	0.0648969	1.43924	3.09907	1.46467e-101	5.10439e-98	C5
Tpm3-rs7	2.88094	0.898491	-1.16515	7.65954e-86	2.00201e-82	C5
Hbb-bh1	0.0289429	0.830234	3.35638	1.20059e-51	2.51043e-48	C5
Rpgrip1	1.24258	0.252774	-1.59245	1.01974e-29	1.33267e-26	C5
Tbx1	1.04102	0.625631	-0.509192	1.82716e-26	1.73663e-23	C5
Hoxd9	0.0166962	0.504601	3.40858	6.59119e-25	4.9222e-22	C5
Lhx9	0.120257	0.885119	1.99609	1.37228e-23	8.96701e-21	C5
Lamtor3	1.20572	2.32171	0.655227	5.79241e-23	3.36442e-20	C5
Hoxd8	0.184531	0.931196	1.61866	9.28452e-23	5.10893e-20	C5
Traf3ip2	0.830491	0.496429	-0.514578	8.40623e-22	3.40599e-19	C5
Tnik	0.831272	0.501766	-0.504823	3.64163e-21	1.41012e-18	C5
Nr1h5	0.331053	1.07749	1.18011	2.41922e-19	7.22657e-17	C5
Hist2h2ac	0.646105	1.52732	0.86031	1.66741e-17	3.96198e-15	C5
Igfbpl1	0.568537	0.332288	-0.537065	1.79432e-16	3.53955e-14	C5
Espn	0.530134	0.311927	-0.530361	3.62601e-15	5.4942e-13	C5
Suox	0.485914	0.281551	-0.545718	1.18675e-14	1.63257e-12	C5
E030030I06Rik	0.276381	0.852597	1.12651	2.87618e-14	3.62295e-12	C5
Hoxa7	0.0221997	0.304744	2.61939	4.01493e-14	4.61276e-12	C5
Armc10	0.864908	1.66344	0.654023	1.2018e-13	1.25648e-11	C5
Pgbd1	0.43158	0.250064	-0.545737	3.50547e-13	3.24333e-11	C5
Hemk1	0.444812	0.260858	-0.533677	4.3294e-13	3.93599e-11	C5
Arl4a	2.2432	1.20246	-0.62353	5.6013e-13	5.04841e-11	C5
Zfp597	0.41948	0.245764	-0.534644	1.83574e-12	1.43229e-10	C5
Epha3	1.85929	0.940501	-0.681535	4.88087e-12	3.4248e-10	C5
DHRSX	0.556908	1.16464	0.737764	1.73378e-11	1.06004e-09	C5
Tsix	0.719552	0.204895	-1.25613	1.95418e-11	1.18785e-09	C5
Lhx2	0.377104	1.07942	1.05166	2.17528e-11	1.28489e-09	C5
Gm26632	0.374707	0.221209	-0.527039	4.74324e-11	2.6378e-09	C5
Hs3st1	0.247908	0.410619	0.504608	1.99586e-10	9.93069e-09	C5
Hoxb6	0.309399	0.864248	1.02723	1.15714e-09	4.91783e-08	C5
Hhat	0.301377	0.175322	-0.541737	1.54091e-09	6.31775e-08	C5
Gm28727	0.0880679	0.359772	1.40736	1.93688e-09	7.65937e-08	C5
Hopx	0.115423	0.483983	1.43345	2.82358e-09	1.05055e-07	C5
Hist1h4h	0.622532	1.21828	0.671397	4.97783e-09	1.72901e-07	C5
Tmtc2	0.264996	0.151433	-0.559571	5.82891e-09	1.97462e-07	C5
Junb	0.0920034	0.390886	1.44659	1.06892e-08	3.48149e-07	C5
Zfp930	0.25488	0.675105	0.974074	1.18889e-08	3.84825e-07	C5
Kbtbd6	0.256473	0.151619	-0.525652	5.62122e-08	1.53046e-06	C5
L1cam	0.218421	0.122795	-0.575912	6.12953e-08	1.65592e-06	C5
Gm17275	0.622181	0.217402	-1.05148	1.1514e-07	2.89373e-06	C5
Plxnd1	0.230838	0.135219	-0.53482	1.70781e-07	4.11409e-06	C5
H2-T22	0.064294	0.28642	1.49399	2.41654e-07	5.56497e-06	C5
Mblac2	0.241648	0.14487	-0.511648	2.60008e-07	5.93534e-06	C5
Nkain1	0.226903	0.573338	0.926954	3.50724e-07	7.68109e-06	C5
Fam185a	0.247043	0.616011	0.913701	4.20006e-07	8.97989e-06	C5
Sag	0.215503	0.126819	-0.530212	5.30896e-07	1.10129e-05	C5
Gm4631	1.07252	0.546296	-0.674609	5.59106e-07	1.14854e-05	C5
1810009A15Rik	0.715208	1.24145	0.551458	6.29915e-07	1.27792e-05	C5
Ap1s3	0.217976	0.129458	-0.52103	6.7452e-07	1.36141e-05	C5
Etv2	0.0803871	0.327156	1.40358	8.16175e-07	1.59796e-05	C5
Zfp619	0.227385	0.137731	-0.501343	9.15184e-07	1.75564e-05	C5
Hoxd3os1	0.1275	0.399518	1.14215	1.11724e-06	2.08585e-05	C5
Tmsb15b2	0.13174	0.39858	1.10707	1.77142e-06	3.11788e-05	C5
Hoxc6	0.0943474	0.342854	1.29032	1.84774e-06	3.24675e-05	C5
Stk36	0.210246	0.127384	-0.501075	2.37892e-06	4.05735e-05	C5
Dancr.1	0.152246	0.407766	0.985197	3.8605e-06	6.15267e-05	C5
Nanos1	0.126289	0.210243	0.509691	4.43678e-06	6.96494e-05	C5
Rspo4	0.773913	1.30251	0.520588	6.7925e-06	0.000100163	C5
Eya1	0.84313	0.408303	-0.725111	7.33373e-06	0.000107537	C5
Ttc30b	0.500101	0.181896	-1.01138	7.42712e-06	0.000108311	C5
Gm26778	0.527324	0.205044	-0.94459	1.46887e-05	0.00019174	C5
Hebp2	0.541497	0.945944	0.557846	2.61194e-05	0.000307521	C5
Txnip	0.341314	0.690496	0.704608	2.72878e-05	0.000317982	C5
Paox	0.412524	0.753442	0.602358	4.72493e-05	0.000506658	C5
Slfn9	0.138431	0.376192	0.999729	5.06568e-05	0.000537682	C5
Cped1	0.251875	0.547871	0.777107	6.10847e-05	0.000626118	C5
Tmem173	0.0704474	0.248279	1.25969	6.46469e-05	0.000656197	C5
Pgm5	0.392522	0.140077	-1.0304	8.34753e-05	0.000809587	C5
Glrb	0.416215	0.156686	-0.976956	8.66576e-05	0.000834259	C5
Dvl1	0.31323	0.607874	0.66303	9.07064e-05	0.000867316	C5
Ntng1	0.067408	0.241542	1.27628	9.98397e-05	0.000944638	C5
2410018L13Rik	0.59375	0.277751	-0.759733	0.000116812	0.00107981	C5
Sema3c	0.718279	0.355567	-0.703143	0.000123311	0.00113189	C5
Cdo1	0.43565	0.794918	0.601399	0.000131242	0.0011942	C5
Gm26722	0.769221	0.42014	-0.604791	0.00013904	0.00124832	C5
Gm14403	0.721527	0.367625	-0.674306	0.000144526	0.00128597	C5
Dusp23	0.652843	0.324775	-0.698204	0.000180575	0.00156155	C5
Crym	0.109569	0.322584	1.07981	0.000208295	0.00176048	C5
Spry1	0.560397	0.93542	0.51235	0.000232719	0.00193563	C5
Rpl7a-ps3	0.290837	0.53402	0.607668	0.00024517	0.00202149	C5
Dusp18	0.887843	0.514492	-0.545616	0.000276862	0.00223245	C5
Map3k5	0.681496	0.35359	-0.656153	0.000284875	0.0022816	C5
Gsc	0.0983933	0.280941	1.04917	0.000302472	0.00239209	C5
Gxylt2	0.608637	0.304375	-0.692962	0.000341299	0.002653	C5
Zc3h11a	0.727135	0.404581	-0.586261	0.000387083	0.00296263	C5
Nabp1	0.530936	0.256136	-0.728934	0.000446115	0.00334107	C5
Ikzf2	0.578676	0.288815	-0.694958	0.000464616	0.00346227	C5
Ppp1r14c	0.568319	0.267571	-0.753298	0.00047403	0.00351987	C5
A930015D03Rik	0.542592	0.262535	-0.725973	0.000508245	0.00371587	C5
Crnde	0.453656	0.765625	0.523353	0.000542987	0.00391512	C5
Gjb5	0.287012	0.101118	-1.04324	0.000653575	0.00458292	C5
Unc13d	0.575279	0.287983	-0.691952	0.000739028	0.00507657	C5
Ebf1	0.279097	0.546897	0.672702	0.000868554	0.00580239	C5
Myo1c	0.365829	0.666407	0.599735	0.000871761	0.00581637	C5
Dcaf12l1	0.584702	0.302755	-0.658177	0.000926723	0.00614388	C5
Gm28285	0.0714774	0.204224	1.04984	0.00111946	0.00721574	C5
H2-Q7	0.148949	0.336298	0.814395	0.00122807	0.00776112	C5
Stard10	0.19442	0.401774	0.72587	0.00146373	0.00898081	C5
Batf3	0.273498	0.508756	0.620673	0.00154327	0.00934817	C5
Gbx2	0.272824	0.104884	-0.955969	0.00209385	0.0119233	C5
2021-03-09	0.103823	0.254087	0.89499	0.00234608	0.0130262	C5
Gm14091	0.320687	0.14024	-0.827108	0.00237823	0.0131778	C5
Gng10	0.444156	0.222898	-0.689462	0.00254469	0.0138928	C5
Hist1h4a	0.293868	0.522714	0.575905	0.00262492	0.0142278	C5
Cdx1	0.267465	0.494408	0.61437	0.00267189	0.0144365	C5
Gm9008	0.504639	0.273641	-0.612027	0.00359583	0.0182852	C5
Lgr5	0.509865	0.275055	-0.617176	0.00364344	0.0184824	C5
Aldh1a3	0.444057	0.218299	-0.710087	0.00404074	0.0201748	C5
Fam198b	0.124791	0.281981	0.815203	0.00428359	0.021105	C5
Grasp	0.261842	0.464619	0.573479	0.00442257	0.0216681	C5
Slc19a2	0.43347	0.226856	-0.647506	0.00459662	0.0223101	C5
Zdhhc1	0.0908025	0.220983	0.889401	0.00480146	0.0230907	C5
Zfp955b	0.356054	0.58784	0.501374	0.00527068	0.0249138	C5
Gpr137b-ps	0.294606	0.130045	-0.817759	0.00558177	0.0259944	C5
Pf4	0.0964201	0.221301	0.830811	0.00569777	0.0263929	C5
Plcb1	0.510302	0.285254	-0.581623	0.00582635	0.0268938	C5
Cd59a	0.583443	0.342209	-0.533526	0.00614673	0.0280997	C5
Nova1	0.295385	0.132788	-0.799529	0.00615933	0.028145	C5
Stx1a	0.0856665	0.209391	0.893742	0.00621942	0.0283206	C5
Gm38393	0.282899	0.126733	-0.803008	0.00645238	0.0291528	C5
Ciart	0.461765	0.252675	-0.602952	0.00699369	0.0310616	C5
Gpc5	0.155482	0.316243	0.70998	0.00745918	0.032671	C5
Gm26771	0.315672	0.15016	-0.743002	0.00751624	0.0328796	C5
Cep83os	0.440169	0.239568	-0.60832	0.00807344	0.0348505	C5
Pramef8	0.46998	0.266212	-0.568396	0.00808329	0.0348642	C5
Cyp27a1	0.0899262	0.208488	0.840893	0.00850636	0.0362404	C5
Aph1b	0.476809	0.270883	-0.565428	0.00868909	0.0368837	C5
Vldlr	0.456466	0.25781	-0.571293	0.00945651	0.0393739	C5
Hoxb5os	0.134352	0.27437	0.714016	0.00946297	0.0393851	C5
Socs1	0.19682	0.363248	0.612798	0.0100972	0.0416108	C5
Hist1h2al	0.136061	0.271492	0.69083	0.0105194	0.0429275	C5
Hbb-y	0.201398	2.41508	2.48421	5.96426e-120	6.31973e-116	C6
Hba-x	0.146373	2.00168	2.61558	9.66441e-86	5.1202e-82	C6
Hba-a1	0.0194966	1.20941	4.12765	4.41128e-35	1.55806e-31	C6
Tpm3-rs7	1.89235	0.57259	-1.19541	3.96966e-27	1.05156e-23	C6
Plpp3	0.590528	1.09416	0.616727	3.36561e-19	4.45775e-16	C6
Trib2	1.05102	0.571729	-0.608855	3.89111e-19	4.58113e-16	C6
Eid2	1.38145	2.62781	0.643015	3.57431e-16	2.36709e-13	C6
Hbb-bh1	0.0684642	0.61017	2.18743	7.49326e-15	3.78089e-12	C6
Cdkl1	1.05531	0.634379	-0.508943	1.2333e-14	5.44503e-12	C6
Nabp1	0.973543	0.583923	-0.511172	1.04295e-13	3.56487e-11	C6
Arg1	0.399813	0.743774	0.62074	1.15475e-13	3.70779e-11	C6
Hapln1	0.350745	0.652944	0.62143	3.40303e-12	7.07029e-10	C6
Tbc1d23	0.869883	0.526399	-0.5023	4.38889e-12	8.77446e-10	C6
Ppp1r14a	0.509837	0.851943	0.513428	9.45278e-12	1.64199e-09	C6
Csnk2a2	1.33531	2.45461	0.608808	1.40656e-11	2.2929e-09	C6
Tmem181a	0.692153	0.400473	-0.547161	3.12324e-11	4.72769e-09	C6
Stxbp1	0.449406	0.762899	0.529199	3.80101e-11	5.59383e-09	C6
Gm20342	0.771577	0.466999	-0.50211	7.07923e-11	9.18638e-09	C6
Gm5611	1.33784	0.615963	-0.775626	8.26685e-11	1.02825e-08	C6
Mpp1	0.463479	0.770934	0.508841	1.23971e-10	1.42782e-08	C6
Gm6133	0.669809	0.152658	-1.47879	1.46582e-10	1.59182e-08	C6
Gm7694	0.47542	0.247067	-0.654539	1.83262e-10	1.86716e-08	C6
Tmbim1	0.666339	0.39173	-0.531226	2.07729e-10	2.03805e-08	C6
Zbtb21	0.652644	0.38129	-0.537471	2.12319e-10	2.04746e-08	C6
Schip1.1	0.675143	0.40305	-0.515863	4.37316e-10	3.92695e-08	C6
A830082K12Rik	0.402402	0.68188	0.527401	4.56935e-10	4.06864e-08	C6
Ephb1	0.614745	0.356995	-0.543486	4.87503e-10	4.30465e-08	C6
Sgsm2	0.544232	0.304995	-0.579081	6.684e-10	5.57666e-08	C6
Hdac9	0.504835	0.278338	-0.595395	1.17536e-09	8.81372e-08	C6
Dapk1	0.350588	0.606865	0.548693	1.24771e-09	9.1811e-08	C6
Tmsb15b1	0.390954	0.65361	0.51392	2.32112e-09	1.56653e-07	C6
Zfp383	0.635914	0.38383	-0.504863	2.74958e-09	1.7765e-07	C6
Akr1e1	0.823059	1.76542	0.763115	3.56008e-09	2.15558e-07	C6
Gm26735	0.398605	0.65825	0.501613	4.21942e-09	2.44763e-07	C6
Mfsd12	0.512032	0.291423	-0.563612	4.77425e-09	2.71978e-07	C6
Gabra4	0.445721	0.243133	-0.606083	6.61983e-09	3.57876e-07	C6
Ccdc134	0.363761	0.610021	0.516997	6.65854e-09	3.58142e-07	C6
Wdr60	0.289837	0.507678	0.560528	1.58017e-08	7.37598e-07	C6
Rxfp1	0.383443	0.20246	-0.638649	1.98521e-08	8.98944e-07	C6
Hemk1	0.507806	0.296807	-0.537018	2.15328e-08	9.70898e-07	C6
Gm10036	0.926399	0.334374	-1.01904	2.34601e-08	1.0401e-06	C6
Wtip	1.43348	2.37955	0.506806	5.90492e-08	2.23459e-06	C6
Serinc5	0.329283	0.547541	0.508519	5.96564e-08	2.24156e-06	C6
Pcp4	0.266298	0.463105	0.553338	9.16473e-08	3.19439e-06	C6
Rspo1	0.306182	0.514005	0.518054	9.67693e-08	3.33996e-06	C6
Clmp	0.302181	0.504924	0.513383	1.55517e-07	4.99504e-06	C6
Hist2h2ac	0.139157	0.573371	1.41593	1.86981e-07	5.77623e-06	C6
Adnp	0.233718	0.76074	1.18018	3.07188e-07	8.61101e-06	C6
Zfp955b	0.253612	0.790403	1.13674	6.40182e-07	1.59609e-05	C6
Clic6	0.36084	0.206422	-0.558512	1.07192e-06	2.39884e-05	C6
Ramp2	0.224633	0.38906	0.549265	1.13013e-06	2.5052e-05	C6
Ntn1	0.263382	0.438068	0.50877	1.23567e-06	2.69406e-05	C6
Rpgrip1	0.531801	0.118963	-1.49746	1.85504e-06	3.70491e-05	C6
Unc13b	0.258127	0.427772	0.505137	1.89728e-06	3.75767e-05	C6
Mylip	0.242078	0.403327	0.510487	3.06257e-06	5.58537e-05	C6
Tmed8	0.358175	0.211828	-0.525247	3.92719e-06	6.91238e-05	C6
Stc2	0.288918	0.15953	-0.593913	4.37289e-06	7.6084e-05	C6
Frem1	0.226968	0.378066	0.51026	6.29559e-06	0.000104231	C6
Paqr7	0.22285	0.372407	0.513488	6.60667e-06	0.000108534	C6
Hist1h1a	0.32022	0.826257	0.947898	7.0434e-06	0.000114466	C6
Hist1h4h	0.149084	0.534878	1.27753	7.37021e-06	0.000119594	C6
Zfp930	0.127366	0.488126	1.34351	9.0685e-06	0.000140482	C6
E030030I06Rik	0.200822	0.629146	1.14194	1.01442e-05	0.00015533	C6
Cd59a	2.22458	1.33582	-0.510022	1.18084e-05	0.000175733	C6
Pdk4	0.248065	0.135458	-0.605031	1.55331e-05	0.000218577	C6
Zfp446	0.30032	0.175496	-0.537231	1.6521e-05	0.000229433	C6
Arhgef4	0.259857	0.145593	-0.579315	1.97905e-05	0.000262782	C6
Nacad	0.16346	0.285567	0.557908	2.40673e-05	0.000312138	C6
Abca3	0.313415	0.188199	-0.510028	2.54633e-05	0.000326521	C6
Tdgf1	0.307012	0.184377	-0.509905	3.09184e-05	0.000385425	C6
Foxd1	0.114595	0.467091	1.40512	3.58191e-05	0.000438774	C6
Mt2	0.149099	0.263706	0.57022	3.61645e-05	0.000441983	C6
Dlg4	0.302845	0.183152	-0.502906	4.31951e-05	0.000513112	C6
Gm12295	0.243478	0.138084	-0.567166	4.93768e-05	0.000569998	C6
DHRSX	0.526688	1.09083	0.728084	7.05472e-05	0.000764334	C6
Rbm8a2	0.285908	0.173227	-0.501071	7.45525e-05	0.000801175	C6
Ube2l6	0.255952	0.150282	-0.532476	7.92134e-05	0.000839345	C6
Kif4	0.983547	1.67997	0.535365	8.04621e-05	0.000850875	C6
Tmem260	0.148777	0.256595	0.545051	8.55692e-05	0.000891535	C6
Col26a1	0.229961	0.658484	1.05203	9.63994e-05	0.000985003	C6
Enho	0.45819	0.980157	0.760429	0.000116515	0.00113892	C6
Jdp2	0.194169	0.559845	1.05893	0.000124091	0.00119533	C6
Abhd14b	0.138224	0.239356	0.549072	0.00013521	0.00128997	C6
Jazf1	0.162398	0.270147	0.508921	0.000139255	0.00131791	C6
Pbld2	0.167439	0.276548	0.501767	0.000139401	0.00131791	C6
Tfdp1	0.19932	0.560421	1.03378	0.000149951	0.00139866	C6
Fgfrl1	0.679304	1.26476	0.621569	0.000170246	0.0015511	C6
Phc2	0.970104	1.60649	0.504401	0.000171907	0.00156354	C6
Cpeb2	1.65157	0.973088	-0.529009	0.000181914	0.00162951	C6
Upk1b	0.142464	0.241709	0.528643	0.000200538	0.00176341	C6
Nck2	0.449231	0.927445	0.724895	0.000218661	0.00188676	C6
Ier5l	0.698928	1.26407	0.592548	0.000224104	0.00192432	C6
Aff2	0.511557	1.02766	0.697577	0.000245822	0.00208046	C6
Sema6a	0.279903	0.693217	0.906898	0.000248995	0.00210563	C6
Pmepa1	0.240864	0.62681	0.956413	0.000261969	0.00218741	C6
Igfbp3	0.154164	0.254316	0.500558	0.000266798	0.00221899	C6
Twist1	0.782395	1.3852	0.571236	0.00028002	0.00230723	C6
Il11ra1	0.72305	1.2146	0.518694	0.000289503	0.00236149	C6
Hist1h2be	0.192142	0.525079	1.00531	0.000310357	0.00248295	C6
Kctd2	0.573241	1.07372	0.627576	0.000378081	0.00288627	C6
Mid1	0.362785	0.780846	0.766569	0.000401384	0.00303574	C6
Slc36a1	0.144682	0.238815	0.501148	0.000405958	0.00306159	C6
Filip1l	0.760873	1.33803	0.564484	0.000408032	0.00306893	C6
2410018L13Rik	0.37758	0.104294	-1.28656	0.000467044	0.0034278	C6
1810009A15Rik	0.33128	0.741449	0.805642	0.000566233	0.00400924	C6
Zfp703	0.176166	0.494788	1.0327	0.000576089	0.00405597	C6
Ythdc2	0.789766	1.34262	0.530641	0.000677981	0.00459034	C6
Snai2	0.267041	0.64167	0.876674	0.000702353	0.00472816	C6
Tgfbi	0.147862	0.437258	1.08425	0.000728841	0.00488167	C6
Tcf21	0.491243	1.00495	0.715755	0.00076442	0.00506237	C6
Rap2a	0.801857	1.33919	0.512887	0.000826396	0.00539858	C6
Cebpb	0.272048	0.633974	0.846028	0.000866516	0.0056088	C6
Zfp746	0.377947	0.776067	0.719484	0.000929344	0.00592499	C6
Noc3l	0.768782	1.28477	0.513527	0.000972039	0.00612678	C6
4833412C05Rik	0.401232	0.820287	0.715114	0.00123399	0.00737471	C6
Zfp935	0.0876004	0.30883	1.26001	0.00131655	0.00776736	C6
Ttc32	0.675946	1.16903	0.547816	0.0013389	0.00787291	C6
Ttc30b	0.822861	0.397979	-0.726389	0.0013429	0.00788766	C6
Tusc1	0.319882	0.684105	0.760158	0.00146787	0.0084668	C6
Tfb2m	1.15957	0.666306	-0.554056	0.00152761	0.00867775	C6
Prex2	0.147312	0.424512	1.05839	0.00152819	0.00867775	C6
Trappc11	0.68989	1.17552	0.532934	0.0015386	0.0087135	C6
Raet1d	0.102015	0.332261	1.1808	0.00154833	0.00873847	C6
Cntln	0.679394	1.17379	0.546789	0.00155658	0.00875453	C6
Sepn1	0.777229	1.28483	0.502643	0.00159772	0.0089336	C6
Tesk1	0.62059	1.0891	0.562439	0.00161544	0.00899956	C6
Gm14327	0.105069	0.337606	1.16726	0.00162727	0.00906073	C6
Arhgap28	0.552415	1.00566	0.599099	0.00165111	0.00917418	C6
Mogs	0.697437	1.17356	0.520389	0.00218363	0.01154	C6
Sestd1	0.509023	0.938372	0.611652	0.00219316	0.0115731	C6
Tbx1	0.184047	0.495383	0.990138	0.00223229	0.0117386	C6
Rasa3	0.239416	0.557254	0.844818	0.00224556	0.0117909	C6
Gm15050	0.202672	0.498189	0.899388	0.00224878	0.0118019	C6
Crispld1	0.26945	0.608098	0.813954	0.00226957	0.0118816	C6
Gm15261	0.85605	0.435666	-0.675452	0.00238631	0.0123705	C6
Dlg3	0.415162	0.792204	0.64615	0.00249034	0.0127731	C6
Hebp2	0.643569	1.09425	0.530797	0.00253813	0.0129735	C6
Hist1h4d	0.623669	1.07039	0.540157	0.00281555	0.0141391	C6
Gm10762	0.655944	1.10688	0.52323	0.00290863	0.0144966	C6
Twist2	0.333947	0.70195	0.74288	0.00301635	0.0149132	C6
Zfp958	0.443453	0.821071	0.616018	0.00309438	0.0152219	C6
Gm4950	0.773628	0.409355	-0.636509	0.00316981	0.015485	C6
Vps13c	0.707367	1.1681	0.501582	0.00323845	0.015719	C6
Asphd2	0.0886663	0.283139	1.16106	0.00345126	0.0164876	C6
Zfp146	0.510914	0.903379	0.569941	0.00353106	0.0167405	C6
Meox1	0.167799	0.447439	0.980774	0.00359787	0.0169813	C6
C530008M17Rik	0.702102	1.15854	0.500835	0.00383619	0.0178831	C6
Lemd2	0.451204	0.832019	0.611936	0.00389651	0.0180927	C6
Snai1	0.142768	0.384947	0.991881	0.00395998	0.0182842	C6
Rgs7bp	0.19743	0.480147	0.88871	0.00427243	0.0194713	C6
Alx1	0.409285	0.790802	0.658636	0.00429832	0.0195543	C6
Gm29666	0.300436	0.616272	0.718454	0.00461783	0.0206719	C6
Mipol1	0.454631	0.825321	0.596286	0.00467111	0.0208488	C6
Sfrp2	0.293992	0.614705	0.73759	0.00468107	0.0208757	C6
Gm10311	0.178281	0.435153	0.892336	0.00486008	0.0215021	C6
Pdlim2	0.100345	0.298938	1.09162	0.00498226	0.0218987	C6
Bin1	0.411253	0.788242	0.650598	0.00504534	0.0221185	C6
Foxc1	0.223264	0.500251	0.806757	0.00512911	0.0223818	C6
Ppp1r3a	0.23587	0.542131	0.832227	0.00512998	0.0223818	C6
Gng3	0.315683	0.642078	0.709973	0.00559629	0.0238692	C6
Tnnc2	0.199621	0.491857	0.901769	0.00561498	0.0239229	C6
Prrx1	0.34234	0.702563	0.71893	0.00568908	0.0241198	C6
Ebf1	0.248755	0.555287	0.803018	0.00618587	0.0256149	C6
Uvssa	0.451775	0.817974	0.593646	0.006336	0.0260926	C6
Nudt12	0.139621	0.361276	0.950709	0.00670367	0.0272467	C6
Zfp955a	0.366089	0.688545	0.631705	0.00673523	0.027354	C6
1500035N22Rik	0.417669	0.77682	0.62052	0.00681537	0.0275632	C6
Cacna1a	0.53552	0.910768	0.53105	0.00691383	0.0278763	C6
Fhad1	0.343749	0.121523	-1.03981	0.00740369	0.0293379	C6
Id4	0.374267	0.719412	0.653465	0.00747805	0.0295221	C6
Kctd6	0.283117	0.568368	0.696909	0.00777154	0.0303752	C6
G6pdx	0.335769	0.648603	0.658398	0.0078664	0.0306668	C6
Ccpg1	0.366022	0.137941	-0.975869	0.0082846	0.0318057	C6
Miip	0.380473	0.704667	0.616311	0.0083297	0.0319441	C6
Phactr3	0.131703	0.349327	0.975462	0.00838016	0.032081	C6
Hist1h2bl	0.188694	0.41922	0.798271	0.0085548	0.0326145	C6
Mospd2	0.406697	0.737171	0.594752	0.00914983	0.0343678	C6
Ptges	0.348506	0.667454	0.649815	0.00923103	0.0345992	C6
Myc	0.160183	0.383995	0.874314	0.00953737	0.0354465	C6
Irx5	0.307927	0.613469	0.689268	0.00978579	0.0362173	C6
Spire1	0.386306	0.702126	0.597482	0.0102379	0.0375627	C6
Gm10094	0.871973	0.512873	-0.53073	0.0104304	0.0380692	C6
Hist1h3e	0.410931	0.72194	0.563516	0.0107737	0.0389752	C6
Vps51	0.414738	0.738418	0.576864	0.0108298	0.0391111	C6
Dhx57	0.441794	0.771218	0.557127	0.0114458	0.0408074	C6
Hoxa4	0.148776	0.362047	0.889329	0.0116513	0.0413316	C6
Dync2h1	0.476136	0.810976	0.532536	0.0117281	0.0415483	C6
Map3k10	0.515636	0.865359	0.517742	0.0118351	0.0418994	C6
Zfp758	0.216466	0.463991	0.762435	0.0122651	0.043024	C6
Pgk1-rs7	0.240562	0.497655	0.726931	0.012802	0.0445499	C6
Gm17300	0.317883	0.122224	-0.955824	0.0129933	0.0451105	C6
Gap43	0.26001	0.528913	0.710105	0.0130782	0.0453527	C6
RP23-457J22.1	0.299056	0.104786	-1.04871	0.0132708	0.0458486	C6
Fam114a1	0.449822	0.779051	0.549224	0.0134171	0.0462182	C6
Kcne1l	0.139371	0.34136	0.895801	0.0134521	0.0463118	C6
Ldlr	0.248742	0.50882	0.715679	0.013453	0.0463118	C6
Serpinf1	0.309188	0.599065	0.66142	0.0134919	0.0464155	C6
Nthl1	0.325628	0.60899	0.626046	0.0135331	0.0464516	C6
R3hcc1l	0.23831	0.490669	0.722199	0.0138188	0.0471691	C6
Trmo	0.161932	0.375759	0.84177	0.0141264	0.0479754	C6
Slc22a15	0.296022	0.571487	0.657807	0.014163	0.0480536	C6
Hist1h1d	0.375318	0.661373	0.566543	0.014765	0.0496497	C6
Pde5a	0.444439	0.766168	0.544587	0.0148324	0.0497513	C6
Hotairm1	0.343285	0.644428	0.629802	0.0148538	0.0497931	C6
Kbtbd11	0.320307	0.121042	-0.973141	0.0149444	0.0499688	C6
Hbb-y	0.102457	2.46085	3.17882	2.61135e-104	2.72781e-100	C7
Tpm3-rs7	2.88784	0.651549	-1.48891	1.33057e-70	6.94955e-67	C7
Hba-x	0.0358396	2.01844	4.03103	6.66088e-59	2.31932e-55	C7
Rspo3	2.02046	1.13007	-0.581051	6.84143e-35	1.42931e-31	C7
Hba-a1	0.0102556	1.30921	4.84936	4.13475e-25	6.17023e-22	C7
Hbb-bh1	0.0388294	0.684278	2.86919	1.6904e-21	2.20724e-18	C7
Fst	1.16518	0.68114	-0.536863	2.22143e-18	2.10955e-15	C7
Tagln2	0.800511	1.35469	0.526074	3.08793e-18	2.68804e-15	C7
Ulk1	1.25643	0.755142	-0.50912	4.21906e-18	3.14802e-15	C7
Fam84b	1.10041	0.642803	-0.537602	1.75357e-17	1.18564e-14	C7
Cxcl12	0.928127	0.514957	-0.589086	2.92626e-17	1.7981e-14	C7
Magel2	0.76445	0.404739	-0.635915	2.93735e-16	1.70464e-13	C7
Nsg2	0.934404	0.546904	-0.535635	5.44467e-15	2.70833e-12	C7
Hspa4l	0.885037	0.533544	-0.506088	4.4425e-13	1.32504e-10	C7
Cd55	0.495658	0.862244	0.553652	4.56646e-13	1.32504e-10	C7
Armc10	1.29784	2.4646	0.64133	6.85961e-13	1.88567e-10	C7
Zbtb39	0.780672	0.457917	-0.533466	1.08492e-12	2.76416e-10	C7
Entpd7	0.750412	0.436257	-0.542391	1.43619e-12	3.57201e-10	C7
Elmo2	0.763632	0.453897	-0.520215	5.60097e-12	1.04253e-09	C7
Hist3h2ba	0.582259	0.318258	-0.604052	8.17476e-12	1.37732e-09	C7
Daglb	0.650387	0.370122	-0.563734	9.52331e-12	1.52302e-09	C7
Rgmb	0.630011	0.35479	-0.574212	9.62273e-12	1.52302e-09	C7
Atp11a	0.693832	0.404154	-0.540435	1.14362e-11	1.73135e-09	C7
E030030I06Rik	0.139087	0.71863	1.64225	1.82801e-11	2.35746e-09	C7
Rpgrip1	1.11771	0.2631	-1.4465	2.35419e-11	2.96288e-09	C7
Fem1a	0.683951	0.407377	-0.518147	8.16016e-11	8.35697e-09	C7
Inafm2	0.665441	0.395161	-0.521158	1.18394e-10	1.05548e-08	C7
Fig4	0.543584	0.303819	-0.58175	1.57383e-10	1.3196e-08	C7
2410018L13Rik	0.521576	0.288196	-0.593215	1.87143e-10	1.5515e-08	C7
Lamtor3	0.781066	1.71119	0.784284	2.12709e-10	1.74958e-08	C7
Apba2	0.531165	0.296638	-0.582562	2.41798e-10	1.93855e-08	C7
Ddhd1	0.55402	0.314691	-0.565609	2.85619e-10	2.17779e-08	C7
Fnip2	0.598506	0.349733	-0.537267	3.56472e-10	2.56871e-08	C7
Ddx19b	0.570466	0.328317	-0.552473	3.5656e-10	2.56871e-08	C7
Gipc2	0.550761	0.315154	-0.55824	5.04204e-10	3.46507e-08	C7
Hist2h2ac	0.505347	1.34358	0.977846	5.80245e-10	3.88541e-08	C7
Smurf1	0.630878	0.377658	-0.513124	6.1045e-10	3.98547e-08	C7
Aldh1a3	0.36911	0.182851	-0.702424	7.14787e-10	4.49799e-08	C7
Hist1h2bk	0.595748	0.352258	-0.525454	8.33772e-10	5.03444e-08	C7
Hist1h2ak	0.636695	0.385429	-0.501933	1.07477e-09	6.20276e-08	C7
Stk11ip	0.591338	0.353628	-0.514143	1.9603e-09	1.01877e-07	C7
Hoxd4	0.466458	0.262134	-0.576312	4.11045e-09	1.89153e-07	C7
Samd4	0.516782	0.300687	-0.541552	4.41053e-09	2.0119e-07	C7
Nr1h5	0.392212	1.12592	1.05455	6.73136e-09	2.91767e-07	C7
Clvs1	0.532546	0.317271	-0.517914	9.96958e-09	4.10009e-07	C7
Plekhh1	0.484094	0.280934	-0.544161	1.17773e-08	4.74148e-07	C7
St6gal2	0.503531	0.297	-0.527912	1.46066e-08	5.75774e-07	C7
Hand2	0.313885	1.01589	1.17449	1.79243e-08	6.68705e-07	C7
Cep83os	0.41202	0.228601	-0.589095	1.80403e-08	6.70639e-07	C7
Errfi1	0.490933	0.289647	-0.527644	2.24039e-08	7.98741e-07	C7
Gm9008	0.502999	0.299801	-0.517468	2.60875e-08	8.93476e-07	C7
Arel1	0.515853	0.311769	-0.50356	3.70675e-08	1.22147e-06	C7
Smcr8	0.388893	0.214922	-0.59303	3.79239e-08	1.23798e-06	C7
Pramef8	0.402791	0.22555	-0.579876	3.96465e-08	1.28219e-06	C7
Pml	0.468708	0.276056	-0.529377	4.25815e-08	1.35612e-06	C7
Cdon	0.494549	0.296242	-0.512472	4.43816e-08	1.40488e-06	C7
A930015D03Rik	0.444768	0.258252	-0.543616	4.71618e-08	1.47501e-06	C7
Ankrd44	0.479469	0.284947	-0.520378	4.74466e-08	1.47925e-06	C7
Thada	0.463371	0.274952	-0.521933	7.36479e-08	2.14896e-06	C7
Enox2	0.422947	0.244264	-0.548999	7.81523e-08	2.26144e-06	C7
Gdap2	0.463755	0.27765	-0.512993	1.13251e-07	3.14634e-06	C7
Abtb2	0.345344	0.190579	-0.594473	2.05985e-07	5.2998e-06	C7
1700049G17Rik	0.380158	0.216778	-0.561711	2.06691e-07	5.30491e-06	C7
Foxc2	0.343804	0.18975	-0.594363	2.20214e-07	5.61062e-06	C7
Gpd1l	0.395675	0.230571	-0.540033	3.02019e-07	7.26932e-06	C7
Pnliprp2	0.210699	0.380582	0.591272	4.10722e-07	9.40877e-06	C7
Soga3	0.407379	0.243016	-0.516617	5.67994e-07	1.24387e-05	C7
Gnptab	0.36651	0.212374	-0.545677	6.55501e-07	1.40765e-05	C7
Crispld1	0.224527	0.394854	0.56452	6.56255e-07	1.40765e-05	C7
DHRSX	0.400322	0.97044	0.885481	8.3896e-07	1.7354e-05	C7
Map3k9	0.311597	0.172226	-0.592902	8.54147e-07	1.75293e-05	C7
Steap1	0.340097	0.193984	-0.561458	9.10388e-07	1.84658e-05	C7
Nap1l5	0.393163	0.234811	-0.515442	9.38835e-07	1.89326e-05	C7
Poli	0.364703	0.212936	-0.538092	9.46639e-07	1.898e-05	C7
Dock4	0.349812	0.202726	-0.54554	1.18322e-06	2.30165e-05	C7
Plce1	0.313763	0.176529	-0.575152	1.47862e-06	2.78301e-05	C7
Coro7	0.394833	0.239097	-0.501592	1.59347e-06	2.96181e-05	C7
Hemk1	0.331799	0.191428	-0.550018	1.88818e-06	3.38225e-05	C7
Fam65a	0.364019	0.21703	-0.517171	2.21702e-06	3.83426e-05	C7
Adcy3	0.318935	0.182834	-0.556407	2.37876e-06	4.05359e-05	C7
Ankrd6	0.36147	0.216121	-0.51434	2.68612e-06	4.49667e-05	C7
Snx33	0.357743	0.213473	-0.516302	2.80414e-06	4.66434e-05	C7
Zc3h12c	0.311509	0.178091	-0.559133	2.83227e-06	4.69618e-05	C7
Tdo2	0.225685	0.382497	0.527581	3.51799e-06	5.67113e-05	C7
Scnm1	1.09958	1.87709	0.534791	3.54691e-06	5.70015e-05	C7
Arhgap44	0.267303	0.147352	-0.59556	4.72769e-06	7.29474e-05	C7
Rbm43	0.24394	0.130311	-0.627003	5.00358e-06	7.65262e-05	C7
BC023719	1.96148	1.09509	-0.582858	5.18467e-06	7.88486e-05	C7
Gm42595	0.352686	0.212997	-0.504299	5.18562e-06	7.88486e-05	C7
Dennd4b	0.263237	0.146584	-0.585458	7.58936e-06	0.00010875	C7
Gcnt1	0.259544	0.145194	-0.580854	1.00897e-05	0.000138681	C7
Pla2g7	0.221453	0.36753	0.506596	1.08647e-05	0.000148163	C7
Tmsb15b2	0.213827	0.635307	1.08894	1.54927e-05	0.000199553	C7
Zfp846	0.306217	0.183285	-0.513252	1.61802e-05	0.000206877	C7
Gm21781	0.295414	0.17546	-0.520968	1.78293e-05	0.000222781	C7
A430105J06Rik	0.177419	0.306194	0.545701	2.01165e-05	0.000246351	C7
Clcn2	0.288669	0.172232	-0.516434	2.56366e-05	0.000301916	C7
Wdpcp	0.251328	0.143722	-0.558877	2.61838e-05	0.000306289	C7
Lrrc61	0.294304	0.17722	-0.507219	2.86502e-05	0.000330106	C7
Gm26722	0.860677	0.343952	-0.917217	3.271e-05	0.000367012	C7
Ppp2r2b	0.166164	0.287469	0.548139	3.38488e-05	0.000377358	C7
Gm16140	0.280699	0.168456	-0.510605	3.95905e-05	0.000431219	C7
Rep15	0.240047	0.137278	-0.558826	3.97989e-05	0.000432162	C7
Tmtc2	0.228668	0.129122	-0.571511	4.35946e-05	0.000467545	C7
Pappa	1.44723	0.744879	-0.664181	4.85357e-05	0.00051124	C7
Rassf4	0.2665	0.158974	-0.516636	5.2184e-05	0.000540445	C7
Prr36	0.216107	0.120563	-0.583603	5.23157e-05	0.000540645	C7
Kbtbd6	0.267781	0.161715	-0.50433	7.15507e-05	0.000707783	C7
Parm1	0.167708	0.282616	0.521861	7.75886e-05	0.000758176	C7
Crip2	0.502162	1.06839	0.754983	7.94041e-05	0.000771587	C7
Cnp	0.17379	0.290014	0.512083	8.0747e-05	0.00078028	C7
Matn4	0.177039	0.293938	0.507002	8.26057e-05	0.000793106	C7
Gm28727	0.0850257	0.333439	1.36651	8.97845e-05	0.000846839	C7
Chst11	0.234453	0.137195	-0.535848	8.98237e-05	0.000846839	C7
Bmper	0.230132	0.134088	-0.540156	9.33866e-05	0.000876475	C7
Hand1	0.295095	0.789298	0.983846	9.92497e-05	0.000924855	C7
Gm1976	0.242509	0.143993	-0.521277	0.0001005	0.000934747	C7
Pfkfb1	0.216846	0.12437	-0.555924	0.000101225	0.00093794	C7
Ttc30b	0.420351	0.100298	-1.43295	0.000102178	0.000944558	C7
Sgpp1	0.228892	0.134344	-0.532846	0.000117604	0.00106455	C7
Stoml1	0.223836	0.130746	-0.537654	0.000124058	0.00111428	C7
Tsix	0.656885	0.232397	-1.03906	0.000133971	0.00118498	C7
Gm4631	0.845073	0.360446	-0.85208	0.000147697	0.00129	C7
Six2	0.521627	1.07181	0.720152	0.000156129	0.00134787	C7
Casz1	0.238453	0.143283	-0.50935	0.000156923	0.00135361	C7
Dmd	0.212292	0.123432	-0.542269	0.000166372	0.00141987	C7
Pygl	0.130024	0.227271	0.558425	0.000183077	0.00154352	C7
Nfkbiz	0.217146	0.127707	-0.530827	0.000185	0.00155722	C7
Trib2	0.12369	0.218699	0.569922	0.000191756	0.00160503	C7
Hist1h2bl	0.540133	1.05319	0.667768	0.000193462	0.00161543	C7
Gm15952	0.119425	0.212873	0.578005	0.000198731	0.00164888	C7
Fbxo32	0.228921	0.138226	-0.504489	0.000240029	0.00192724	C7
Nkx2-5	0.107846	0.394792	1.29765	0.0002446	0.00195642	C7
Gm26669	1.47289	0.889064	-0.504811	0.000273849	0.00215408	C7
Naga	0.207051	0.122082	-0.528277	0.000277347	0.00217668	C7
Gm17275	0.597239	0.206522	-1.06191	0.000286159	0.00223911	C7
Nkain4	0.123212	0.214406	0.553965	0.000305253	0.00236023	C7
Rcan3	0.216774	0.130782	-0.505326	0.000344813	0.00261958	C7
Hist1h4h	0.768926	1.31202	0.53433	0.000428161	0.00313425	C7
G0s2	0.220236	0.573973	0.95788	0.000448923	0.00326109	C7
Gjb5	0.320216	0.0766775	-1.42939	0.000817844	0.0053596	C7
Heatr5a	0.99568	0.516324	-0.656691	0.000955669	0.00611956	C7
Ndrg2	0.128074	0.211191	0.500156	0.000966553	0.00617152	C7
Zfand2a	0.115246	0.192468	0.512864	0.00130217	0.00793146	C7
Vnn1	0.106624	0.180744	0.52777	0.00142711	0.00854301	C7
Sh3pxd2a	1.02639	0.554073	-0.616506	0.00145672	0.008673	C7
Hebp2	0.199574	0.483839	0.885568	0.00151033	0.00891855	C7
Rab33b	0.997533	0.527126	-0.637845	0.00175899	0.0100737	C7
AF529169	0.52291	0.192147	-1.00115	0.00177179	0.0101359	C7
Nkx2-3	0.101028	0.342303	1.2203	0.00199373	0.0111431	C7
Csf1	0.319772	0.0882979	-1.28689	0.0023463	0.0127124	C7
Ccdc85b	0.322266	0.630005	0.670352	0.00252563	0.0135041	C7
Phykpl	0.981066	0.536891	-0.602845	0.00256525	0.0136874	C7
Zkscan8	1.06304	0.617685	-0.542911	0.00418494	0.0203804	C7
Zim1	1.04078	0.600764	-0.54952	0.00436856	0.0210975	C7
Cd36	0.603467	0.267254	-0.814493	0.00438328	0.0211357	C7
Zbtb18	0.71185	0.353182	-0.700884	0.00449219	0.0215624	C7
Atp2b4	0.665907	0.31508	-0.748325	0.00468845	0.0223531	C7
Ntrk2	0.0708454	0.239827	1.21942	0.00499389	0.023435	C7
Pcdh10	0.354427	0.116909	-1.1091	0.0054739	0.025278	C7
Etv4	0.0743727	0.233642	1.1447	0.00737856	0.0319025	C7
Zc3h11a	0.797521	0.440075	-0.594563	0.00744398	0.032172	C7
Tekt1	0.303099	0.594729	0.674047	0.00813743	0.0345063	C7
Camk2n2	0.129326	0.326777	0.926943	0.00884364	0.0368785	C7
Myadm	0.863637	0.495552	-0.55548	0.00904389	0.0375539	C7
Klf15	0.135999	0.34648	0.935178	0.00906534	0.0375915	C7
Lrrn1	0.725071	0.375773	-0.657284	0.00924449	0.0382145	C7
Mkrn3	0.602531	0.294705	-0.715164	0.00975769	0.0400821	C7
B230307C23Rik	0.37488	0.682669	0.599404	0.00986135	0.0403809	C7
Naaladl2	0.771457	0.413111	-0.624565	0.0100751	0.0410864	C7
Ptpre	0.0947323	0.278679	1.079	0.0105133	0.0424349	C7
Gm3839	0.87645	0.521365	-0.51943	0.0107879	0.0433686	C7
Arhgef39	0.601613	0.298853	-0.699661	0.0116421	0.0459299	C7
Slfn9	0.212358	0.455579	0.763294	0.0116703	0.0460202	C7
Gm5595	0.374085	0.678789	0.595829	0.0117678	0.0463076	C7
Cdk5r1	0.644826	0.331469	-0.665445	0.0118478	0.0465465	C7
Spata13	0.668071	0.34815	-0.651762	0.0119855	0.0469269	C7
Hist1h2bn	0.536583	0.255592	-0.74164	0.0120428	0.0470806	C7
Ccdc120	0.33869	0.126901	-0.981679	0.0123511	0.048065	C7
Hbb-y	0.104657	2.35932	3.11544	1.54239e-252	1.59945e-248	C8
Aplnr	2.09216	0.0464105	-3.80842	5.50003e-167	2.85177e-163	C8
Tpm3-rs7	2.61446	0.681439	-1.34461	4.37876e-124	1.51359e-120	C8
Hba-a1	0.0169592	1.27455	4.31954	1.03551e-76	2.14765e-73	C8
Hba-x	0.0101474	1.96109	5.26403	3.92382e-74	6.78166e-71	C8
Plk2	1.87316	1.03094	-0.59716	9.33264e-74	1.38256e-70	C8
Scn3a	1.49388	0.151141	-2.29092	2.10523e-73	2.72891e-70	C8
Mpped2	2.291	1.38657	-0.502156	1.55797e-67	1.61562e-64	C8
Ezr	1.58398	0.84879	-0.623886	3.48268e-67	3.00961e-64	C8
Tle4	1.13091	2.99792	0.974895	5.08892e-67	4.05939e-64	C8
Fgf10	1.35872	0.137832	-2.28826	3.09115e-66	2.28966e-63	C8
Celf2	1.81971	1.03774	-0.561632	6.17724e-65	4.27053e-62	C8
Grid2	0.827729	0.0231834	-3.57525	3.76327e-60	2.43907e-57	C8
Pla2g16	1.62719	0.933758	-0.55539	3.28677e-57	2.00493e-54	C8
Gng11	4.48545	2.32034	-0.659124	9.70323e-57	5.59014e-54	C8
Hey1	1.4246	0.796718	-0.581147	3.97001e-54	2.16679e-51	C8
B3galnt1	1.2579	0.673975	-0.624007	9.54611e-54	4.94966e-51	C8
Pax8	0.0103913	1.11565	4.67623	1.1756e-53	5.80521e-51	C8
Cpa1	0.680661	2.32431	1.22812	1.86225e-52	8.3963e-50	C8
Hsd11b2	3.69475	1.7174	-0.766102	2.02094e-51	8.73215e-49	C8
Chrdl1	0.706172	0.0293574	-3.18031	1.48373e-50	6.15452e-48	C8
Hoxa1	2.42158	0.712506	-1.22339	3.05407e-50	1.21811e-47	C8
Perp	0.693576	0.021814	-3.45931	7.99561e-48	2.51256e-45	C8
Hbb-bh1	0.0380357	0.655288	2.84655	9.4628e-47	2.88615e-44	C8
Gfra1	1.0667	0.118595	-2.1966	1.00071e-46	2.96497e-44	C8
Dab2	1.31974	0.758738	-0.553532	1.74588e-46	5.0291e-44	C8
Crabp1	4.67239	2.48126	-0.632906	1.17902e-45	3.30445e-43	C8
St3gal6	0.991868	0.527268	-0.631881	1.34422e-43	3.4849e-41	C8
Fgf1	0.628149	0.00770656	-4.40071	4.06812e-40	9.0289e-38	C8
Pla2g7	1.11957	0.152563	-1.99312	4.09217e-40	9.0289e-38	C8
Pcsk6	1.21525	0.200561	-1.80159	1.17131e-39	2.53051e-37	C8
Spats2l	2.49906	0.896018	-1.02571	2.23579e-39	4.5461e-37	C8
Fgf9	0.59193	0.0285333	-3.03231	2.63093e-38	5.24669e-36	C8
Galnt3	0.0541606	0.701947	2.56191	5.58246e-38	1.09227e-35	C8
Nrgn	0.57931	0.0263494	-3.09039	6.02832e-38	1.15766e-35	C8
Fat3	0.837404	0.445132	-0.631935	4.39532e-37	7.85853e-35	C8
Spon1	0.954952	0.538016	-0.573773	4.00988e-36	6.81679e-34	C8
Halr1	1.18221	0.206841	-1.74319	7.75198e-34	1.23674e-31	C8
Wnt5a	3.60897	2.06519	-0.558203	1.66869e-33	2.62187e-31	C8
Traf3ip2	1.67136	0.458246	-1.29399	2.18567e-33	3.33315e-31	C8
Bmp7	1.06015	0.634738	-0.512951	2.50595e-33	3.76619e-31	C8
Nkain4	1.60251	0.430904	-1.31344	1.4571e-31	1.98817e-29	C8
Col14a1	0.829461	0.108418	-2.03478	4.07728e-31	5.4207e-29	C8
Frzb	0.796527	2.06515	0.952696	5.53038e-31	7.24232e-29	C8
Nrg1	2.28661	0.855629	-0.982989	5.58713e-31	7.24232e-29	C8
Fndc5	0.688242	0.366918	-0.629001	1.46391e-30	1.82901e-28	C8
Tubb3	0.467323	0.831657	0.5764	6.72459e-30	7.92432e-28	C8
Fam217b	0.669661	0.360861	-0.618279	5.27938e-29	5.95078e-27	C8
Vcam1	0.350531	0.669311	0.646798	6.761e-29	7.45868e-27	C8
Plxna4	0.877619	0.140418	-1.83259	8.86585e-29	9.67777e-27	C8
Opcml	0.825178	0.115771	-1.96398	2.15761e-28	2.23745e-26	C8
Hoxa5	1.09696	0.210509	-1.65077	2.23299e-28	2.29269e-26	C8
Tshz1	3.23362	1.8815	-0.54153	5.20309e-28	5.23845e-26	C8
Plac8	0.602047	0.316298	-0.643652	6.6531e-28	6.57073e-26	C8
Slit1	0.481403	0.0350221	-2.62073	3.22583e-27	3.06898e-25	C8
Rem1	0.508484	0.860909	0.526557	6.58773e-27	6.21044e-25	C8
Hoxb5	1.04155	0.208325	-1.60937	9.87213e-27	9.05965e-25	C8
Trp53inp1	0.616742	0.333597	-0.614517	1.36159e-26	1.21721e-24	C8
C2cd4a	0.642392	0.0658157	-2.27834	1.93297e-26	1.71324e-24	C8
Hist2h2ac	0.345077	1.1873	1.23567	2.77988e-26	2.44299e-24	C8
Eef2k	0.838552	0.504942	-0.507234	3.10998e-26	2.71013e-24	C8
Rbm12b2	0.818249	0.489886	-0.512994	4.16695e-26	3.57118e-24	C8
Tfb2m	0.795547	0.474308	-0.517174	9.25271e-26	7.80086e-24	C8
Otor	0.154204	0.871397	1.73182	1.15226e-25	9.63621e-24	C8
Fgd6	0.628021	0.347271	-0.592468	1.44369e-25	1.18818e-23	C8
Six1	1.09427	2.37773	0.776063	2.0695e-25	1.67662e-23	C8
Mef2c	3.4094	1.87646	-0.597152	2.18223e-25	1.75424e-23	C8
Itpr2	0.599513	0.327004	-0.606144	2.34854e-25	1.87341e-23	C8
Palmd	0.663443	0.0745963	-2.18535	2.99764e-25	2.37294e-23	C8
Tnfrsf21	0.623182	0.346926	-0.585727	6.16091e-25	4.80366e-23	C8
Cd40	1.05964	0.232115	-1.51845	8.50995e-25	6.5369e-23	C8
Ppp1r14c	0.915238	0.169659	-1.68539	9.69878e-25	7.39532e-23	C8
Iffo2	0.775532	0.465321	-0.510821	1.16156e-24	8.72857e-23	C8
Dusp14	1.42414	0.43379	-1.18876	1.61488e-24	1.19616e-22	C8
2610204G07Rik	0.021891	0.390583	2.88156	1.7769e-24	1.29764e-22	C8
Nr1h5	0.190539	0.848166	1.49322	2.24551e-24	1.62839e-22	C8
Pitx2	0.475014	0.796149	0.516441	2.84158e-24	2.03222e-22	C8
Ets1	2.00024	0.792883	-0.925346	2.89127e-24	2.05359e-22	C8
Sall3	0.576754	0.0608029	-2.24978	3.23837e-24	2.28449e-22	C8
Sel1l3	0.669893	0.387386	-0.547698	5.0406e-24	3.46166e-22	C8
Frrs1	0.666068	0.384981	-0.548197	6.2573e-24	4.24106e-22	C8
Prss23	0.480548	0.246626	-0.667057	7.69798e-24	5.18364e-22	C8
Chrna6	0.0645926	0.534349	2.11295	1.00099e-23	6.69697e-22	C8
Ebf2	0.759943	1.87588	0.90359	1.22011e-23	8.11064e-22	C8
Pcdh19	0.0436075	0.465803	2.36853	1.45628e-23	9.52804e-22	C8
Plvap	0.47301	1.43969	1.11307	1.4609e-23	9.52804e-22	C8
Cdh13	0.425385	0.028547	-2.70144	2.95005e-23	1.85406e-21	C8
Rwdd3	0.623735	0.357722	-0.555968	5.17544e-23	3.1946e-21	C8
Ripk3	0.610595	0.347891	-0.562546	5.587e-23	3.38814e-21	C8
Tnik	0.428236	0.721838	0.522127	1.56521e-22	8.96755e-21	C8
Gata3	0.209063	0.893187	1.45216	4.76751e-22	2.58843e-20	C8
Exoc3l4	0.873708	0.182237	-1.56744	7.25371e-22	3.87737e-20	C8
Pam	2.44489	1.20956	-0.703744	7.87303e-22	4.18684e-20	C8
Adh1	0.694968	0.10443	-1.89534	1.226e-21	6.45364e-20	C8
Aff1	0.595912	0.345062	-0.54637	1.81908e-21	9.33854e-20	C8
Ddah1	1.27424	0.369595	-1.2377	1.88436e-21	9.62603e-20	C8
Rb1	0.529099	0.297075	-0.577189	6.15527e-21	3.02512e-19	C8
Bdnf	0.422654	1.32207	1.1404	6.33618e-21	3.07038e-19	C8
Cyp1b1	0.169921	0.783876	1.52892	6.87108e-21	3.3141e-19	C8
Dlx2	0.0166904	0.332365	2.9914	7.43535e-21	3.56966e-19	C8
Ssfa2	0.595549	0.348519	-0.535792	8.2721e-21	3.95307e-19	C8
Crybg3	1.53191	0.564467	-0.998389	2.34435e-20	1.09509e-18	C8
Dpysl5	0.517345	0.291302	-0.574349	2.36363e-20	1.09914e-18	C8
1110034G24Rik	0.402673	0.668249	0.506537	4.96259e-20	2.2278e-18	C8
Arntl	0.449958	0.243005	-0.616074	6.52439e-20	2.90377e-18	C8
AI504432	0.503619	0.284138	-0.572359	9.48676e-20	4.13352e-18	C8
Capn6	3.0766	1.78288	-0.545593	1.49394e-19	6.37536e-18	C8
Hoxb4	2.65064	1.40734	-0.633099	1.73954e-19	7.39305e-18	C8
2021-09-08	0.559281	0.330305	-0.526634	4.06308e-19	1.69213e-17	C8
Tshz3	1.84656	0.823594	-0.807404	4.28653e-19	1.77097e-17	C8
Pgap1	0.603196	0.364731	-0.503082	4.50789e-19	1.8477e-17	C8
Sp6	0.493841	0.281341	-0.562647	6.79731e-19	2.77512e-17	C8
Emp1	0.751666	0.150793	-1.60638	7.21487e-19	2.93405e-17	C8
Stk38l	1.31006	0.45282	-1.06233	1.02499e-18	4.10392e-17	C8
Clu	0.302256	0.528229	0.558255	1.11734e-18	4.45646e-17	C8
Ildr2	0.666365	0.12324	-1.6877	1.96505e-18	7.71879e-17	C8
Hoxa4	0.424976	0.23259	-0.602756	2.78025e-18	1.07982e-16	C8
Proser2	0.453489	0.0559594	-2.09235	2.93719e-18	1.13652e-16	C8
Vmac	0.454703	0.255214	-0.577542	3.12197e-18	1.20352e-16	C8
Tnc	0.528647	0.313038	-0.523998	5.14737e-18	1.96968e-16	C8
Timp3	2.00798	0.942949	-0.755871	5.46926e-18	2.06993e-16	C8
Spsb4	1.34605	0.468252	-1.05592	1.0277e-17	3.75255e-16	C8
2610305D13Rik	0.537229	0.322765	-0.5095	1.68497e-17	6.00451e-16	C8
Fibcd1	0.03626	0.343897	2.24963	3.45463e-17	1.19814e-15	C8
Col9a2	0.467205	0.0567831	-2.10753	5.0605e-17	1.72623e-15	C8
Tsix	0.757338	0.184511	-1.4121	5.54668e-17	1.87971e-15	C8
Lurap1l	0.122322	0.592186	1.57716	5.63429e-17	1.90318e-15	C8
Wfikkn1	0.352548	0.185532	-0.64196	6.19886e-17	2.08033e-15	C8
Aldh1a2	1.5753	0.608279	-0.951567	1.11186e-16	3.63722e-15	C8
Gbx2	0.965814	0.273981	-1.25991	2.17839e-16	6.80418e-15	C8
5730596B20Rik	0.433358	0.24937	-0.552627	2.56179e-16	7.93009e-15	C8
Creb5	0.308207	0.516361	0.516034	2.81582e-16	8.66472e-15	C8
Rpgrip1	0.960677	0.287114	-1.20776	3.27565e-16	9.96143e-15	C8
Stambpl1	0.375893	0.20652	-0.598908	3.40084e-16	1.03119e-14	C8
Ier3	0.314162	0.162081	-0.66181	6.02513e-16	1.79028e-14	C8
Lekr1	0.441619	0.258833	-0.534265	9.17148e-16	2.68667e-14	C8
Foxg1	0.648585	0.126733	-1.63271	1.17156e-15	3.41266e-14	C8
Lamtor3	0.950324	1.80603	0.642082	1.23677e-15	3.58247e-14	C8
Pgm5	0.717465	0.166582	-1.46024	1.27204e-15	3.65403e-14	C8
Pax9	0.413975	0.0514274	-2.08563	1.29423e-15	3.6973e-14	C8
Trim56	0.478788	0.289048	-0.504663	1.56289e-15	4.35676e-14	C8
Slc44a1	0.4534	0.269511	-0.520165	1.70696e-15	4.73293e-14	C8
Hmcn1	1.98836	1.00688	-0.680455	2.21734e-15	5.98798e-14	C8
Hoxd1	0.772828	0.184086	-1.43465	2.55508e-15	6.79388e-14	C8
Armc10	0.996253	1.84899	0.618393	2.83536e-15	7.48161e-14	C8
Plaur	0.465554	0.2803	-0.507368	2.85709e-15	7.51981e-14	C8
Cbarp	0.458153	0.275084	-0.510128	3.53328e-15	9.20605e-14	C8
Fam63b	0.452378	0.271499	-0.510561	5.02035e-15	1.28864e-13	C8
Spock1	0.310243	0.164201	-0.636262	6.84013e-15	1.71749e-13	C8
Slc12a6	0.456448	0.27616	-0.502495	8.83448e-15	2.20225e-13	C8
Tnfaip2	0.337419	0.186303	-0.593953	1.63394e-14	3.91316e-13	C8
Tmigd3	0.601534	0.125926	-1.56379	2.28291e-14	5.33193e-13	C8
Foxf2	0.383791	0.22288	-0.543464	2.92301e-14	6.78112e-13	C8
Galnt4	0.325918	0.179026	-0.599117	2.99157e-14	6.9138e-13	C8
Stk32a	0.500327	0.0923273	-1.68992	6.91946e-14	1.5398e-12	C8
Isl2	0.0743644	0.418784	1.72838	7.86855e-14	1.73242e-12	C8
Zhx3	0.37256	0.217014	-0.540438	9.02789e-14	1.96679e-12	C8
Slco3a1	0.413077	0.24856	-0.50795	9.62556e-14	2.0752e-12	C8
Vegfc	0.639654	1.39194	0.777523	1.03372e-13	2.21024e-12	C8
Prdm16	0.584886	0.12815	-1.51822	1.13795e-13	2.41815e-12	C8
Ngfr	0.0801268	0.431408	1.68344	1.24164e-13	2.6331e-12	C8
Tmem170b	0.365504	0.212865	-0.540617	1.51839e-13	3.18095e-12	C8
Ankrd6	1.26488	0.516849	-0.89498	2.69868e-13	5.51979e-12	C8
Cnr1	1.0032	0.343814	-1.07085	2.9042e-13	5.91681e-12	C8
Lbh	1.58008	0.720399	-0.785423	2.99315e-13	6.07417e-12	C8
Tgfbi	1.15617	2.05319	0.574286	3.1287e-13	6.31219e-12	C8
Rcsd1	1.82313	0.928093	-0.67518	4.61833e-13	9.03623e-12	C8
Gli1	0.370228	0.219385	-0.52329	4.80836e-13	9.39034e-12	C8
Slc31a2	0.385493	0.231639	-0.509343	5.59842e-13	1.08111e-11	C8
Palld	1.37347	2.27593	0.505049	6.3267e-13	1.20825e-11	C8
Lmo3	0.0788144	0.422633	1.67941	6.60866e-13	1.25746e-11	C8
Enc1	0.168797	0.622238	1.30462	8.90572e-13	1.66144e-11	C8
Cldn10	0.51508	0.10349	-1.60485	9.94127e-13	1.82785e-11	C8
Egr1	0.180074	0.322096	0.581481	1.09061e-12	1.97376e-11	C8
Dock4	0.374	0.225788	-0.504658	1.8464e-12	3.2288e-11	C8
2700016F22Rik	0.366925	0.220271	-0.510299	1.84948e-12	3.2288e-11	C8
Gng3	0.198149	0.34327	0.549498	2.18868e-12	3.76395e-11	C8
D2hgdh	0.26299	0.141838	-0.617433	2.62483e-12	4.49166e-11	C8
Gprc5c	0.551253	1.22373	0.797467	3.02229e-12	5.10442e-11	C8
Tmem169	0.374746	0.0580226	-1.86542	3.83144e-12	6.39438e-11	C8
Nefl	0.49354	1.16251	0.856735	4.08146e-12	6.7937e-11	C8
Dopey2	0.254447	0.136489	-0.622852	4.16947e-12	6.92908e-11	C8
Shf	0.683361	1.37287	0.697632	4.18747e-12	6.94784e-11	C8
Hgf	0.790215	0.245134	-1.1705	4.85921e-12	7.96051e-11	C8
E030030I06Rik	0.119419	0.4791	1.38927	4.9617e-12	8.07514e-11	C8
Ciart	0.316336	0.18362	-0.543937	4.96812e-12	8.07514e-11	C8
Tnfsf9	0.293646	0.166641	-0.566535	5.75574e-12	9.29705e-11	C8
2210408I21Rik	0.22526	0.374136	0.507365	6.55702e-12	1.04933e-10	C8
Eogt	0.357649	0.216444	-0.502223	6.81904e-12	1.0879e-10	C8
Vwa1	0.351261	0.211488	-0.507362	6.91261e-12	1.09944e-10	C8
Alcam	0.310959	0.180404	-0.544462	7.22603e-12	1.14062e-10	C8
Cmtm8	1.0704	0.418131	-0.939995	7.22651e-12	1.14062e-10	C8
1810011O10Rik	2.08329	1.20094	-0.550843	7.93698e-12	1.24707e-10	C8
Suox	0.312354	0.181998	-0.540143	8.95283e-12	1.39192e-10	C8
Uba7	0.353218	0.213811	-0.501992	9.35927e-12	1.45293e-10	C8
Ntng1	1.32944	0.580799	-0.828106	1.0298e-11	1.58677e-10	C8
Serinc5	0.695606	0.208777	-1.20352	1.20449e-11	1.84499e-10	C8
Lbp	0.0985706	0.450624	1.51986	1.27594e-11	1.94009e-10	C8
Gng10	0.311071	0.182155	-0.535163	1.42635e-11	2.15303e-10	C8
Gpsm3	1.44141	0.687884	-0.73976	1.45362e-11	2.191e-10	C8
Efnb2	1.66007	0.89807	-0.614367	1.96801e-11	2.90302e-10	C8
Hs3st3b1	1.4606	0.724403	-0.701253	2.95424e-11	4.26085e-10	C8
Rbm24	1.05389	0.417194	-0.926693	3.24599e-11	4.64289e-10	C8
Lipa	1.61227	0.838397	-0.653904	3.42223e-11	4.86811e-10	C8
Nefm	0.190748	0.645995	1.21984	4.7707e-11	6.63166e-10	C8
Prkcb	0.510275	0.117682	-1.46697	5.72751e-11	7.88768e-10	C8
Mafb	0.761551	1.51641	0.688745	6.16628e-11	8.43593e-10	C8
Vldlr	0.68784	0.216224	-1.15724	6.27639e-11	8.57525e-10	C8
Plcb1	0.734271	0.236549	-1.13272	6.33661e-11	8.64614e-10	C8
Akr1e1	0.86711	1.5558	0.584577	7.03515e-11	9.51167e-10	C8
Fbxo2	0.0644828	0.348347	1.6868	7.89095e-11	1.05722e-09	C8
Tmed8	0.319167	0.192879	-0.503653	8.16092e-11	1.09058e-09	C8
Fgf8	1.36952	0.619744	-0.79291	9.05748e-11	1.20264e-09	C8
Atp7b	0.490251	0.117424	-1.42913	9.69969e-11	1.28626e-09	C8
Foxf1	1.03622	0.386681	-0.985739	9.7182e-11	1.28707e-09	C8
Fam174b	1.28854	0.597594	-0.768352	1.162e-10	1.51002e-09	C8
Gm17477	0.258915	0.147448	-0.56302	1.25951e-10	1.62452e-09	C8
Nova1	0.249589	0.140972	-0.571252	1.63561e-10	2.06592e-09	C8
Arl4a	1.54152	0.781469	-0.679347	2.541e-10	3.12576e-09	C8
Zim1	0.931883	1.65224	0.572681	3.52759e-10	4.26353e-09	C8
Whrn	1.1217	0.504434	-0.799165	3.59862e-10	4.33926e-09	C8
Lama5	0.27057	0.159149	-0.530689	3.96231e-10	4.70666e-09	C8
Thbd	0.252327	0.145307	-0.551881	4.26226e-10	5.02836e-09	C8
Olfml3	1.48041	0.762932	-0.662906	6.43576e-10	7.39898e-09	C8
Angptl1	0.288768	0.174552	-0.503402	6.50211e-10	7.45873e-09	C8
Vps8	0.284657	0.171719	-0.505426	7.51877e-10	8.58697e-09	C8
Igsf11	0.125518	0.457014	1.29226	7.61842e-10	8.68165e-09	C8
Robo2	1.61825	0.878266	-0.611151	8.26033e-10	9.3925e-09	C8
Bhlhe41	0.357201	0.0696034	-1.63548	8.27849e-10	9.40284e-09	C8
Ppm1h	0.428284	0.095704	-1.49853	8.35558e-10	9.48002e-09	C8
Gm26778	0.3597	0.0732296	-1.59167	1.18297e-09	1.32191e-08	C8
Tgfb1i1	1.16783	0.531324	-0.787533	1.25784e-09	1.40105e-08	C8
Jsrp1	0.266668	0.159512	-0.513886	1.51862e-09	1.66823e-08	C8
Map2	0.344512	0.847584	0.90026	2.07755e-09	2.2372e-08	C8
Gna14	0.547207	0.159724	-1.23138	2.86021e-09	3.01121e-08	C8
Tbx3	0.497081	0.133817	-1.31228	3.25715e-09	3.41524e-08	C8
Rtn2	0.170283	0.281615	0.50308	3.29819e-09	3.45129e-08	C8
Bhlhe40	0.502037	0.138825	-1.28546	3.37892e-09	3.52864e-08	C8
E2f2	0.241287	0.141897	-0.530887	3.4381e-09	3.58322e-08	C8
Dcdc2a	0.0964645	0.388336	1.3927	3.50967e-09	3.65048e-08	C8
Prkd1	1.70086	1.00014	-0.530995	4.83625e-09	4.90574e-08	C8
Antxr2	1.46241	0.803473	-0.598896	5.24045e-09	5.26584e-08	C8
Limch1	0.760226	1.39421	0.60647	5.96465e-09	5.94173e-08	C8
Col13a1	1.17165	0.565337	-0.728746	7.16088e-09	7.03203e-08	C8
Ptges	1.45222	0.799867	-0.5964	7.35737e-09	7.20453e-08	C8
Lrrn1	0.962593	0.409529	-0.854623	9.06521e-09	8.73663e-08	C8
Rassf9	0.411719	0.10092	-1.40601	1.03435e-08	9.89499e-08	C8
Pak7	0.341998	0.0714719	-1.5655	1.08423e-08	1.03057e-07	C8
AI413582	0.234914	0.139924	-0.518117	1.12275e-08	1.06425e-07	C8
Igfbp3	0.422993	0.943457	0.802196	1.12702e-08	1.06635e-07	C8
Epcam	0.244032	0.147055	-0.506494	1.13623e-08	1.07311e-07	C8
Tle1	1.60266	0.927853	-0.546549	1.38782e-08	1.28958e-07	C8
Has2	0.675151	1.2529	0.618283	1.44087e-08	1.3341e-07	C8
Htra3	0.365854	0.0839651	-1.47183	1.79622e-08	1.62964e-07	C8
Nebl	0.589487	0.192363	-1.11987	1.86176e-08	1.68321e-07	C8
Rassf4	0.771642	0.307239	-0.920896	2.25988e-08	2.01678e-07	C8
3632451O06Rik	0.912618	0.376048	-0.886601	2.37186e-08	2.11126e-07	C8
Mdfic	0.886329	0.389587	-0.822001	2.92378e-08	2.54359e-07	C8
Cyfip2	1.02709	0.493816	-0.732325	3.45546e-08	2.96632e-07	C8
Cyp26a1	0.445293	0.119075	-1.31898	3.57046e-08	3.05116e-07	C8
Epb41l4a	0.124736	0.420086	1.21426	3.83401e-08	3.24826e-07	C8
2410018L13Rik	0.542592	0.179872	-1.10411	5.59301e-08	4.61412e-07	C8
DHRSX	0.519066	0.992026	0.647719	5.77753e-08	4.755e-07	C8
Gxylt2	0.42548	0.121224	-1.25558	8.07947e-08	6.49489e-07	C8
Tslp	0.377978	0.0922899	-1.4099	1.06082e-07	8.34652e-07	C8
Cap2	0.745994	0.309469	-0.879859	1.23603e-07	9.54996e-07	C8
Ccdc160	0.32916	0.741506	0.812139	1.31373e-07	1.01214e-06	C8
Fibin	0.118289	0.396533	1.20963	1.44608e-07	1.10507e-06	C8
Tecrl	0.736247	1.30816	0.574812	1.54406e-07	1.16961e-06	C8
Hist1h4h	0.532041	1.01007	0.641053	1.65395e-07	1.24829e-06	C8
Stc1	0.567173	0.200902	-1.03785	1.73543e-07	1.30409e-06	C8
Cnksr3	0.431065	0.881694	0.715585	1.80196e-07	1.35114e-06	C8
Hs3st3a1	0.747645	0.31844	-0.853494	1.8417e-07	1.37895e-06	C8
Ush1c	0.89171	0.409686	-0.777751	1.92355e-07	1.43402e-06	C8
Usp53	1.08481	0.551356	-0.67678	1.96278e-07	1.46117e-06	C8
Shox2	0.525127	0.165945	-1.15199	2.00667e-07	1.49063e-06	C8
Tbxa2r	0.702615	0.284989	-0.902359	2.08696e-07	1.53635e-06	C8
Zadh2	1.17198	0.634344	-0.613861	2.12766e-07	1.5626e-06	C8
Nrsn1	0.137556	0.4262	1.13087	2.47411e-07	1.78915e-06	C8
Synpo2	0.380148	0.105415	-1.28266	5.5824e-07	3.77868e-06	C8
Alx3	0.486931	0.155621	-1.1407	5.74075e-07	3.87576e-06	C8
Gem	0.446505	0.140131	-1.15887	6.57307e-07	4.39476e-06	C8
Spry4	0.539285	0.1939	-1.0229	6.73322e-07	4.48161e-06	C8
H2-D1	1.19509	0.65606	-0.599723	6.82432e-07	4.53062e-06	C8
Ntf3	0.580101	1.06803	0.610366	8.62569e-07	5.60453e-06	C8
Lhfp	0.730483	1.25482	0.541042	1.0297e-06	6.56704e-06	C8
Ppp2r2b	0.159818	0.449609	1.03434	1.13366e-06	7.19025e-06	C8
Hist1h2bl	0.448624	0.862716	0.653899	1.17782e-06	7.443e-06	C8
5033428I22Rik	0.280549	0.633917	0.815172	1.45831e-06	9.04706e-06	C8
Ripply3	0.60429	0.244776	-0.903709	1.74306e-06	1.06077e-05	C8
Fam132a	0.544062	0.988365	0.596989	1.8847e-06	1.14028e-05	C8
Slc45a4	0.602	1.05905	0.564868	2.13115e-06	1.27084e-05	C8
Gucy1a3	0.611727	0.238465	-0.942066	2.47381e-06	1.45098e-05	C8
Fam105a	0.512645	0.190933	-0.98766	2.68057e-06	1.5643e-05	C8
Rgs2	0.871405	0.425781	-0.716181	2.79651e-06	1.62464e-05	C8
Rgs5	0.499832	0.178851	-1.02772	2.91219e-06	1.68429e-05	C8
Fst	0.357611	0.780505	0.780494	2.93883e-06	1.69781e-05	C8
Gm28727	0.0738716	0.254055	1.23522	3.11058e-06	1.79104e-05	C8
Lhx2	0.416529	0.132134	-1.14814	3.1459e-06	1.80937e-05	C8
1190002N15Rik	1.08489	0.611035	-0.574084	3.49914e-06	1.99374e-05	C8
2021-03-11	0.132754	0.387606	1.07149	3.78122e-06	2.14152e-05	C8
Sema6d	0.936526	0.496531	-0.634532	4.29788e-06	2.41174e-05	C8
Gm4631	0.845277	0.438777	-0.655674	4.37809e-06	2.44748e-05	C8
Ccdc141	0.847097	0.418412	-0.705348	4.45829e-06	2.48695e-05	C8
Ndrg1	0.435877	0.155289	-1.03207	5.01343e-06	2.77276e-05	C8
Gm26722	0.769385	0.393408	-0.670745	5.89357e-06	3.21158e-05	C8
Camk2a	0.487593	0.186277	-0.962247	5.98367e-06	3.25554e-05	C8
Mc2r	0.536755	0.215375	-0.91316	6.13765e-06	3.33233e-05	C8
Gm17275	0.544574	0.229072	-0.865967	6.34741e-06	3.43184e-05	C8
1810009A15Rik	0.486081	0.878115	0.591402	7.25669e-06	3.88096e-05	C8
Ttc30b	0.487282	0.191745	-0.932675	9.0213e-06	4.70578e-05	C8
Irf5	0.452633	0.847981	0.627776	9.17359e-06	4.77801e-05	C8
Rpl7a-ps3	0.174212	0.407433	0.849602	9.26539e-06	4.8234e-05	C8
Rspo3	0.353971	0.104267	-1.22226	9.76344e-06	5.06488e-05	C8
Hoxd3	0.535129	0.21814	-0.89737	1.05128e-05	5.41568e-05	C8
Plcd1	0.27798	0.597437	0.7651	1.07197e-05	5.51131e-05	C8
Cyr61	0.726561	0.342415	-0.7523	1.13104e-05	5.79489e-05	C8
Angpt2	0.552982	0.232008	-0.868551	1.19649e-05	6.10733e-05	C8
Upp1	0.271206	0.590871	0.778719	1.42258e-05	7.16123e-05	C8
Fat4	0.699992	0.336265	-0.733169	1.56747e-05	7.80725e-05	C8
Cdh3	0.643827	0.304388	-0.749126	1.702e-05	8.41664e-05	C8
Tmeff2	0.148489	0.394539	0.977205	1.73444e-05	8.56482e-05	C8
Mn1	0.432912	0.799977	0.614048	1.77487e-05	8.73951e-05	C8
Ppm1l	0.902953	0.503667	-0.583754	1.95708e-05	9.52366e-05	C8
Ppp1r3d	0.336718	0.109281	-1.12533	1.97311e-05	9.59266e-05	C8
2021-09-05	0.129752	0.350479	0.993677	2.14119e-05	0.000103054	C8
Stc2	0.345527	0.115302	-1.09752	2.2386e-05	0.000107424	C8
Col12a1	0.225868	0.512629	0.819601	2.29306e-05	0.000109834	C8
Dpf3	0.15471	0.392216	0.93026	2.31624e-05	0.000110893	C8
Hspa2	0.335885	0.668358	0.688056	2.35298e-05	0.000112444	C8
Ddc	0.476584	0.858734	0.588815	2.59982e-05	0.000123274	C8
Foxo3	0.761282	0.397254	-0.650428	3.2219e-05	0.000150095	C8
Nkain1	0.21425	0.474866	0.795891	3.31848e-05	0.000154317	C8
Bgn	0.486966	0.861855	0.570892	4.00073e-05	0.000182765	C8
Spsb1	0.563668	0.262397	-0.764606	4.30813e-05	0.000195516	C8
Trmo	0.136088	0.357851	0.966815	4.31435e-05	0.000195712	C8
Camk2n2	0.341362	0.654849	0.651463	5.59589e-05	0.000246514	C8
Efemp1	0.435703	0.173238	-0.922297	5.76559e-05	0.00025313	C8
Fabp3	0.40241	0.154357	-0.958205	5.8458e-05	0.000256109	C8
Sptb	0.218675	0.485775	0.798161	6.4193e-05	0.000278761	C8
Abca1	0.714055	0.369102	-0.659887	6.90316e-05	0.000298026	C8
9430020K01Rik	0.247623	0.515274	0.732793	7.29044e-05	0.000312663	C8
Fxyd1	0.419157	0.166247	-0.924769	7.85514e-05	0.000333434	C8
Chst8	0.405121	0.161122	-0.922026	8.39974e-05	0.000355097	C8
Ror1	0.112348	0.303589	0.994077	8.83346e-05	0.000371614	C8
Eya2	0.374511	0.145734	-0.94384	9.29253e-05	0.000388876	C8
Rnf128	0.100217	0.28544	1.0467	9.60798e-05	0.000400945	C8
Elavl4	0.401811	0.156271	-0.944391	9.6193e-05	0.000401256	C8
Unc5b	0.335317	0.631575	0.633141	0.000101969	0.000423135	C8
Galnt10	0.390609	0.155326	-0.922182	0.000105374	0.000435871	C8
Vav3	0.464475	0.201736	-0.833949	0.000107041	0.000441552	C8
Ptpru	0.451101	0.194169	-0.842964	0.000108062	0.000445214	C8
Frmd5	0.378307	0.148128	-0.937629	0.000108859	0.000448319	C8
Rarres2	0.309617	0.602787	0.666227	0.000111926	0.000459671	C8
Dcx	0.369562	0.138746	-0.979673	0.000118112	0.000481429	C8
Arrdc4	0.447686	0.778891	0.55378	0.000130016	0.000522998	C8
Lmna	0.263466	0.53292	0.704448	0.00014682	0.000582227	C8
Hrc	0.320396	0.114122	-1.03229	0.000169614	0.000663483	C8
Col4a6	0.12322	0.313427	0.93359	0.000189746	0.000736676	C8
Mgp	0.172761	0.393561	0.823326	0.000192994	0.00074761	C8
Irs2	0.591885	0.301256	-0.675353	0.000196921	0.000760549	C8
Mmp23	0.0944113	0.26588	1.03539	0.000199589	0.000768849	C8
Sorbs2	0.389254	0.156674	-0.910065	0.000201529	0.000775455	C8
Arhgef16	0.295182	0.104382	-1.03953	0.000213101	0.000814245	C8
Gm11627	0.363912	0.660948	0.596763	0.000247028	0.000930843	C8
Akr1b8	0.20663	0.442217	0.760873	0.000249019	0.000937665	C8
Inpp4a	0.505336	0.246197	-0.719092	0.000254721	0.000956011	C8
Vstm4	0.108539	0.287235	0.97319	0.000269136	0.00100502	C8
Pdlim3	0.429837	0.188204	-0.825877	0.000300719	0.00111017	C8
Zfp930	0.189193	0.405675	0.762787	0.000301195	0.00111113	C8
Ackr3	0.394661	0.169323	-0.846219	0.000322227	0.00117658	C8
Gfra4	0.175872	0.385844	0.785674	0.000386759	0.00137777	C8
Ndrg2	0.129706	0.314004	0.88414	0.000430275	0.00151561	C8
Slfn9	0.148025	0.343521	0.841863	0.000441243	0.00155007	C8
Tmsb15b2	0.196537	0.411153	0.738113	0.000480048	0.0016705	C8
Traf5	0.151527	0.345553	0.824383	0.000534104	0.0018346	C8
Arhgef5	0.545205	0.284151	-0.651655	0.000631045	0.00212534	C8
Hist2h2aa1	0.252828	0.482728	0.646745	0.000640062	0.00215222	C8
Scn2b	0.316233	0.128092	-0.903729	0.00066325	0.00221582	C8
Krt20	0.341921	0.143851	-0.8658	0.000675145	0.00225338	C8
Edn1	0.527901	0.263886	-0.693394	0.000715158	0.00236939	C8
Paox	0.381644	0.647451	0.528556	0.000724189	0.00239625	C8
Fgfr2	0.724489	0.431347	-0.518554	0.000733321	0.00242414	C8
Bnc2	0.505022	0.261735	-0.657268	0.000748444	0.00246627	C8
Pak3	0.318382	0.131263	-0.886049	0.000773268	0.00253759	C8
Cables1	0.292433	0.535259	0.604515	0.000781007	0.00255894	C8
Cisd3	0.451291	0.22051	-0.716171	0.000847112	0.00274603	C8
Cthrc1	0.170687	0.369946	0.773525	0.000873808	0.0028176	C8
Amigo1	0.0975182	0.250993	0.945385	0.000907934	0.00291585	C8
Gm9008	0.4223	0.205341	-0.721044	0.000927257	0.00296871	C8
Vsnl1	0.330995	0.137945	-0.875249	0.00101715	0.00322169	C8
Ddr1	0.24308	0.46077	0.639509	0.0010624	0.00334705	C8
Ano8	0.153466	0.329394	0.763773	0.00106972	0.00336765	C8
Hdac8	0.275216	0.505441	0.607873	0.00114992	0.00359178	C8
Fabp7	0.0988244	0.250439	0.92987	0.00119104	0.00370793	C8
Glcci1	0.339554	0.15243	-0.800926	0.00127631	0.00394968	C8
Jdp2	0.129141	0.291086	0.812714	0.00132609	0.00408541	C8
Tagap1	0.164037	0.343202	0.738231	0.00139985	0.00428972	C8
Ntrk2	0.279421	0.512691	0.606955	0.00153759	0.00465677	C8
Tnnt3	0.151511	0.326862	0.76888	0.00168942	0.00504587	C8
Dapk2	0.138856	0.30554	0.788643	0.00170564	0.00508992	C8
Klf10	0.4709	0.246309	-0.648058	0.00181128	0.00536502	C8
Gm14403	0.415851	0.209108	-0.687475	0.00190323	0.00560059	C8
G0s2	0.166934	0.346496	0.73027	0.00204343	0.00596757	C8
Cpeb4	0.350428	0.165993	-0.747213	0.00240085	0.00686429	C8
Loxl1	0.343659	0.160138	-0.763617	0.00242934	0.00693429	C8
Gpc4	0.146422	0.312507	0.758135	0.00262876	0.0074441	C8
Naaa	0.203166	0.387728	0.64628	0.00272762	0.00768835	C8
Tns2	0.381825	0.189792	-0.699034	0.00277939	0.0078215	C8
Lmo1	0.170143	0.342714	0.700256	0.00285334	0.00800356	C8
Abat	0.121605	0.269328	0.795149	0.00287085	0.00804397	C8
9330151L19Rik	0.245273	0.444926	0.595538	0.00295008	0.00824155	C8
Hist1h4a	0.277015	0.482429	0.554762	0.00299527	0.00834747	C8
Arsb	0.318259	0.149448	-0.755915	0.00305873	0.00850376	C8
4930524J08Rik	0.307023	0.524039	0.534642	0.00308188	0.00856123	C8
Rgs17	0.317382	0.146497	-0.773101	0.00309776	0.00860303	C8
Cnnm2	0.341064	0.163955	-0.732482	0.00337573	0.00926687	C8
Gm4425	0.20543	0.387564	0.634773	0.00339232	0.00930152	C8
Dnaja4	0.281207	0.123288	-0.824566	0.00340207	0.00932334	C8
Olfml1	0.171054	0.340539	0.688548	0.00347466	0.00949018	C8
Tmem51	0.190162	0.365967	0.654665	0.0035586	0.0096832	C8
Gm4737	0.291635	0.48913	0.517125	0.00368042	0.0099676	C8
Fam183b	0.273663	0.120323	-0.82172	0.00395132	0.0106238	C8
Raet1d	0.296743	0.50396	0.529632	0.00416373	0.0111169	C8
Lsamp	0.353668	0.177673	-0.688413	0.00419366	0.0111867	C8
Piezo2	0.347614	0.168392	-0.7248	0.00449495	0.0118698	C8
Thbs3	0.205985	0.378565	0.608584	0.00516401	0.0133677	C8
Mybl1	0.232549	0.414541	0.57807	0.00539283	0.0138872	C8
Phlda2	0.116064	0.253955	0.783012	0.00553674	0.0141908	C8
Zdhhc18	0.231994	0.406319	0.560426	0.00555419	0.014232	C8
Egflam	0.308664	0.150376	-0.719116	0.00568451	0.0144943	C8
U2af1l4	0.145806	0.292542	0.696329	0.00571346	0.0145574	C8
Tmem173	0.289414	0.134181	-0.768666	0.00580273	0.0147595	C8
Ccdc120	0.27589	0.130462	-0.748921	0.00605558	0.0152975	C8
Aarsd1	0.250899	0.431609	0.542469	0.00611093	0.0154148	C8
RP23-299D2.2	0.142268	0.288772	0.707925	0.0064864	0.0162788	C8
Dcn	0.347573	0.175231	-0.684871	0.00670222	0.0167515	C8
Gria3	0.306158	0.148831	-0.721294	0.00683252	0.0170484	C8
Lamc3	0.232733	0.404997	0.553989	0.00858685	0.0207759	C8
Apba2	0.160795	0.3047	0.639197	0.00865624	0.0209292	C8
Zfp27	0.171978	0.319944	0.620782	0.0087173	0.0210424	C8
Dqx1	0.166946	0.330132	0.681823	0.00922724	0.0220832	C8
Fam46a	0.279536	0.134675	-0.730269	0.00937888	0.0223584	C8
Tbx2	0.114444	0.234347	0.71672	0.0100845	0.0237026	C8
Col6a2	0.283889	0.139951	-0.707293	0.0104536	0.0244372	C8
St8sia1	0.263505	0.128949	-0.714652	0.0110182	0.0256417	C8
Hist1h3b	0.21491	0.372173	0.54914	0.0110753	0.0257628	C8
Hist3h2ba	0.283172	0.142647	-0.685678	0.0117139	0.026988	C8
Hoxd4	0.331492	0.172283	-0.654469	0.0117693	0.0270916	C8
Atf7ip2	0.265249	0.132249	-0.695982	0.0130979	0.0297936	C8
Hist1h2bp	0.131816	0.25576	0.66283	0.014391	0.0322321	C8
Dsp	0.307172	0.161283	-0.644245	0.0145714	0.0325798	C8
Kit	0.186588	0.329463	0.568558	0.0147262	0.0328763	C8
Dsg2	0.164348	0.294886	0.584601	0.0181318	0.0392622	C8
BC022687	0.198419	0.339812	0.53801	0.0185626	0.0399946	C8
Gpd1l	0.283812	0.153292	-0.615967	0.0189694	0.0407357	C8
Ccbl2	0.221011	0.364942	0.501526	0.0202941	0.0431338	C8
Zfp935	0.159755	0.284737	0.577924	0.0216141	0.0454919	C8
Lhx2	4.54541	0.43079	-2.35625	0	0	C9
Hbb-y	0.223996	2.43115	2.38449	6.71693e-272	3.48004e-268	C9
Tpm3-rs7	2.78233	0.604329	-1.52693	3.45241e-224	1.19246e-220	C9
Gng11	5.6568	2.86225	-0.681251	6.30676e-221	1.63377e-217	C9
Hba-x	0.114306	1.93042	2.82662	1.2294e-192	2.54781e-189	C9
Fgf10	2.22099	0.133688	-2.8102	9.0121e-154	1.55639e-150	C9
Lrrn1	2.00857	0.121188	-2.80783	9.53085e-129	1.41084e-125	C9
Lef1	3.96858	1.21307	-1.18525	3.62262e-126	4.6922e-123	C9
Myf5	1.75728	0.0730141	-3.18087	9.89147e-113	1.13884e-109	C9
Hba-a1	0.0430618	1.32753	3.42844	1.55852e-106	1.61494e-103	C9
Chrdl1	1.66257	0.0338479	-3.89424	4.80751e-100	4.52868e-97	C9
Vgll3	1.56675	0.0409455	-3.64452	1.65905e-96	1.43259e-93	C9
Postn	0.329778	2.3648	1.97003	2.54794e-91	2.0309e-88	C9
Twist1	1.62068	3.93195	0.886292	2.26822e-90	1.6788e-87	C9
Foxc1	0.648921	2.72696	1.43563	2.70347e-80	1.86756e-77	C9
Kazald1	2.01385	1.03495	-0.665691	3.2349e-77	2.095e-74	C9
Col25a1	3.11168	0.930205	-1.20751	1.69729e-75	1.03455e-72	C9
Isl1	4.2148	1.84613	-0.825512	1.26575e-71	7.28651e-69	C9
Nkx2-3	0.337403	2.15984	1.85651	1.02433e-67	5.5864e-65	C9
Dusp14	1.80083	0.329846	-1.69738	2.6844e-62	1.32456e-59	C9
Vsnl1	1.96082	0.372208	-1.66166	8.42124e-60	3.96641e-57	C9
Rps6ka3	3.74507	1.70923	-0.784397	2.53692e-59	1.14294e-56	C9
Nrk	1.15667	1.98663	0.540894	1.40374e-57	6.06063e-55	C9
Pdgfc	2.42998	0.722491	-1.21293	2.47452e-55	9.49666e-53	C9
Dcdc2a	0.136044	1.26528	2.23007	6.84072e-55	2.53156e-52	C9
Lypd1	2.14907	0.521592	-1.4159	2.12175e-53	7.58123e-51	C9
Fst	1.40388	0.732875	-0.650018	1.74006e-52	6.01017e-50	C9
Fhl1	2.76544	1.00797	-1.00926	5.75089e-52	1.92228e-49	C9
Pitx2	1.80112	4.10378	0.8235	1.31169e-51	4.24741e-49	C9
Slit1	0.831499	0.0393513	-3.0507	6.33941e-50	1.99057e-47	C9
Nrgn	0.862362	0.0178915	-3.87535	1.17221e-48	3.57247e-46	C9
Has2	0.652322	2.2808	1.25174	4.73915e-47	1.40306e-44	C9
Htra3	0.915575	0.0700944	-2.56971	6.27915e-47	1.80735e-44	C9
Sel1l3	0.924783	0.0754895	-2.50557	7.14333e-46	1.94787e-43	C9
Plpp3	1.72662	1.02324	-0.523195	8.24931e-46	2.19178e-43	C9
Lmo2	1.40809	0.782204	-0.587871	3.46202e-45	8.74963e-43	C9
Tubb2b	2.79132	1.03292	-0.994126	6.10352e-45	1.47081e-42	C9
Sepp1	1.585	0.927305	-0.536056	7.55638e-44	1.73998e-41	C9
Notum	0.869446	0.0660582	-2.57732	1.1749e-43	2.64659e-41	C9
Eid2	1.58265	3.06188	0.659927	1.39003e-43	3.06457e-41	C9
Adamts9	2.9943	1.25604	-0.868749	2.58846e-43	5.58783e-41	C9
Ntng1	1.40435	0.237142	-1.77867	6.12386e-43	1.29501e-40	C9
Igf1	1.28129	0.708934	-0.591862	1.04318e-41	2.16189e-39	C9
Nr5a2	0.694488	0.0302816	-3.13263	1.74901e-40	3.55358e-38	C9
Rab11fip2	1.57265	0.943847	-0.510556	2.74342e-40	5.4668e-38	C9
Hey1	2.1021	0.63817	-1.19209	2.96274e-40	5.79244e-38	C9
Plcb1	1.19049	0.193304	-1.81786	8.87361e-40	1.67179e-37	C9
Tns3	1.91369	0.544802	-1.25637	1.58759e-39	2.83631e-37	C9
Zfhx4	0.525448	1.93993	1.30615	4.64071e-39	8.0145e-37	C9
Grem1	1.35181	0.247936	-1.69602	1.09694e-38	1.86336e-36	C9
Tnfrsf19	1.30176	0.753738	-0.546428	1.995e-37	3.23002e-35	C9
Ubash3b	1.19259	0.676886	-0.566383	2.13461e-36	3.20563e-34	C9
Tal2	0.0925487	0.902752	2.27771	2.38186e-36	3.47617e-34	C9
Rgs2	1.60739	0.389052	-1.41865	3.94463e-36	5.66215e-34	C9
Limch1	2.1616	0.708767	-1.11508	3.98897e-36	5.66215e-34	C9
Robo2	0.301076	1.47627	1.58991	4.82025e-36	6.74966e-34	C9
Npnt	1.21473	2.90763	0.872819	2.57556e-35	3.55839e-33	C9
Edn1	3.06757	1.41199	-0.775888	3.67055e-35	4.93951e-33	C9
Ppp3ca	3.44328	1.90066	-0.594224	3.91613e-34	5.20243e-32	C9
Mgp	0.0351843	0.585412	2.81172	4.86192e-34	6.37711e-32	C9
Gfra1	0.921026	0.12823	-1.97166	2.40114e-33	3.03422e-31	C9
Cntnap2	0.788677	0.0799317	-2.28918	3.25956e-33	4.06935e-31	C9
Peak1	1.23001	0.734502	-0.515585	2.23456e-32	2.66144e-30	C9
Vegfc	0.811004	2.24193	1.01682	4.25625e-32	5.01173e-30	C9
Palmd	0.921797	0.124835	-1.99933	1.83983e-31	2.11825e-29	C9
1190002N15Rik	1.24059	0.751419	-0.501382	3.09829e-31	3.52796e-29	C9
Emx2	0.552314	0.0183001	-3.40721	3.25569e-31	3.6669e-29	C9
Pcdh8	0.544827	0.0117377	-3.83767	3.82974e-31	4.22168e-29	C9
Igfbpl1	1.06121	0.181073	-1.76826	4.15551e-31	4.53257e-29	C9
Tubb2a	1.19675	0.718363	-0.510393	4.74449e-31	5.12109e-29	C9
Fmn1	0.578344	0.0391617	-2.69247	6.31949e-31	6.68189e-29	C9
Kctd12b	0.900926	2.35818	0.962224	6.70364e-31	7.01647e-29	C9
Fgf9	0.530298	0.021754	-3.19364	8.88659e-31	9.20828e-29	C9
Olfml3	1.09871	0.646726	-0.529968	2.23866e-30	2.29674e-28	C9
Cnih2	1.15703	0.694971	-0.509743	5.15026e-30	5.13144e-28	C9
Nav2	2.18566	0.852034	-0.942046	7.10235e-30	7.00901e-28	C9
Aplnr	0.50423	0.0233222	-3.07363	7.57726e-30	7.33791e-28	C9
Myot	0.0633177	0.657979	2.34101	1.18134e-29	1.13343e-27	C9
Npr3	0.229061	1.17428	1.63442	2.27048e-29	2.11953e-27	C9
Efnb2	2.51963	1.12557	-0.805822	3.40164e-29	3.14713e-27	C9
Krt18	0.560241	0.964618	0.543366	4.68034e-29	4.25419e-27	C9
Cpne4	0.566216	0.00767496	-4.30101	1.05148e-28	9.39266e-27	C9
Adora2a	0.479705	0.0180954	-3.27752	1.77375e-28	1.5709e-26	C9
Gli2	1.01194	0.593347	-0.533846	1.9874e-28	1.74521e-26	C9
Map7d2	0.946361	0.543883	-0.55389	2.99816e-28	2.58891e-26	C9
Kcnj12	1.08888	0.223535	-1.58334	3.89014e-28	3.3274e-26	C9
Col27a1	0.578889	0.973879	0.520177	2.32982e-27	1.85705e-25	C9
Zfhx2	0.913552	0.525127	-0.553701	2.59179e-27	2.05009e-25	C9
Thsd4	0.0989261	0.743487	2.01698	2.93071e-27	2.30061e-25	C9
Clic6	0.0389505	0.529247	2.60916	3.3173e-27	2.5845e-25	C9
Peg10	2.16379	3.64149	0.52053	3.42636e-27	2.64955e-25	C9
Hbb-bh1	0.0888006	0.655506	1.99901	3.488e-27	2.67723e-25	C9
Tecrl	0.532402	0.0383552	-2.63051	1.24885e-26	9.3772e-25	C9
Trib1	1.01422	0.608495	-0.510886	1.31608e-26	9.81098e-25	C9
C2cd4a	0.489678	0.0259522	-2.93749	1.33008e-26	9.84451e-25	C9
Gap43	1.58311	0.469272	-1.21596	1.70034e-26	1.24957e-24	C9
Nkain4	2.46168	1.15539	-0.756406	1.77611e-26	1.29606e-24	C9
Bmp7	1.23375	0.305121	-1.39711	1.8919e-26	1.3709e-24	C9
Lmo1	0.980844	0.584165	-0.51823	2.29934e-26	1.65457e-24	C9
Zfp536	0.719495	0.0951832	-2.02275	4.43432e-26	3.12575e-24	C9
Irx5	1.51905	3.00597	0.682513	4.73927e-26	3.31813e-24	C9
Fhdc1	0.435079	0.0153453	-3.34472	5.55298e-26	3.86175e-24	C9
Jam2	0.784661	0.117445	-1.89928	6.42765e-26	4.44022e-24	C9
Shisa2	1.69317	3.21414	0.640958	6.88083e-26	4.7218e-24	C9
Sema3c	1.15062	0.260226	-1.48651	8.0033e-26	5.42027e-24	C9
Grid2	0.668943	0.0819075	-2.10011	2.42885e-25	1.60304e-23	C9
Nrg1	1.48784	0.427495	-1.24714	3.17974e-25	2.08514e-23	C9
Hlx	2.65503	1.23619	-0.764424	3.19955e-25	2.08514e-23	C9
Nrsn1	0.244605	1.13153	1.53168	4.22877e-25	2.70485e-23	C9
Calcrl	0.414649	0.73953	0.578582	5.63978e-25	3.56338e-23	C9
Msx1	1.57797	0.444712	-1.26647	7.26705e-25	4.56371e-23	C9
Rpgrip1	1.14173	0.28987	-1.37087	1.23298e-24	7.55983e-23	C9
Ppp1r15a	0.798079	0.455248	-0.561364	1.41775e-24	8.6385e-23	C9
Rxrg	1.66143	0.575431	-1.06032	1.94466e-24	1.16477e-22	C9
Pthlh	0.458087	0.0234802	-2.9709	1.99087e-24	1.1856e-22	C9
Tbc1d10a	0.897097	0.533047	-0.520555	2.02075e-24	1.19651e-22	C9
Hlf	0.455505	1.52672	1.20947	6.12603e-24	3.50707e-22	C9
Pknox1	0.863414	0.511416	-0.523712	8.73091e-24	4.9437e-22	C9
Gpc4	0.516542	0.856617	0.505834	3.27326e-23	1.7044e-21	C9
Parm1	2.83338	1.4776	-0.65105	3.78743e-23	1.96227e-21	C9
Dusp1	0.814626	0.478939	-0.531156	5.02773e-23	2.55379e-21	C9
Mme	0.954425	0.207477	-1.52609	6.87882e-23	3.42684e-21	C9
Ebf3	1.51183	0.501225	-1.10402	8.53171e-23	4.1505e-21	C9
Wnt5a	2.04623	0.909087	-0.811315	9.83512e-23	4.73292e-21	C9
2010300C02Rik	0.42994	0.0310014	-2.62962	3.50936e-22	1.60902e-20	C9
Wfikkn1	0.778758	0.457747	-0.531383	4.26354e-22	1.93767e-20	C9
Gchfr	1.37201	0.415453	-1.19466	5.19128e-22	2.32866e-20	C9
D1Ertd622e	0.705514	0.402135	-0.562139	5.87514e-22	2.60163e-20	C9
Umad1	0.745466	0.433209	-0.54279	6.45817e-22	2.83557e-20	C9
Cnksr1	0.0316362	0.418364	2.58205	7.79956e-22	3.39576e-20	C9
Cpa1	0.103745	0.685472	1.88818	8.17533e-22	3.54447e-20	C9
Pcsk6	0.583724	0.0770187	-2.02538	9.32306e-22	4.02523e-20	C9
Emp1	1.00015	0.236611	-1.44149	1.36846e-21	5.85951e-20	C9
Nsun4	0.798527	0.477235	-0.514759	1.53143e-21	6.50358e-20	C9
Dapk2	0.085119	0.615956	1.97913	3.10019e-21	1.27477e-19	C9
Fam169b	0.431361	0.035993	-2.48362	3.25283e-21	1.33225e-19	C9
Tmem169	0.450334	0.0400897	-2.41887	5.70781e-21	2.28356e-19	C9
Rapgef4	0.361814	0.0156562	-3.14026	9.52233e-21	3.73751e-19	C9
RP23-291B1.2	0.384682	0.0249878	-2.73403	1.9613e-20	7.39017e-19	C9
Amot	1.66616	2.94579	0.569858	2.6864e-20	9.97722e-19	C9
Cdkn1a	0.602223	0.0755482	-2.07586	2.80062e-20	1.03643e-18	C9
Msx2	0.956862	0.199194	-1.56938	3.39012e-20	1.23692e-18	C9
Cmtm8	0.758495	0.458474	-0.503432	7.47846e-20	2.61797e-18	C9
Cthrc1	0.484548	1.44919	1.09555	7.69346e-20	2.68416e-18	C9
Gxylt2	0.563396	0.0734414	-2.03749	7.97084e-20	2.76234e-18	C9
Pla2g7	0.4109	0.0321312	-2.54852	8.91896e-20	3.08061e-18	C9
Sbsn	0.629498	0.359694	-0.559671	1.24044e-19	4.24206e-18	C9
Nfatc2ip	0.752881	0.456424	-0.500485	1.53584e-19	5.18383e-18	C9
Dab1	0.58315	1.60085	1.00985	2.96062e-19	9.77004e-18	C9
Dbp	0.664632	0.389687	-0.53389	3.15967e-19	1.02957e-17	C9
Galnt7	1.05054	0.292301	-1.27928	5.47977e-19	1.75251e-17	C9
Eda	0.39392	0.661152	0.517834	5.8929e-19	1.856e-17	C9
Pkmyt1	0.67827	0.402277	-0.522406	5.91589e-19	1.85759e-17	C9
2610305D13Rik	0.667051	0.393572	-0.527603	5.99635e-19	1.87717e-17	C9
Dab2	1.83979	0.792364	-0.842388	7.05366e-19	2.20151e-17	C9
Alcam	0.694107	0.415305	-0.513613	7.23068e-19	2.24998e-17	C9
Frrs1	0.594452	0.338724	-0.562454	9.14489e-19	2.81185e-17	C9
Khdrbs3	1.08461	2.13664	0.678018	1.76e-18	5.30147e-17	C9
Abcd2	0.989368	0.263794	-1.3219	2.22218e-18	6.61674e-17	C9
Cd40	1.1249	0.342889	-1.18804	2.28642e-18	6.78852e-17	C9
Prox1	1.71351	0.703329	-0.890475	2.38617e-18	7.06444e-17	C9
Klf10	0.623655	0.36513	-0.535345	3.27184e-18	9.57707e-17	C9
Agfg2	0.695272	0.421163	-0.501283	3.28915e-18	9.60062e-17	C9
Scn3a	0.502987	0.066332	-2.02589	3.76666e-18	1.08719e-16	C9
Tlx1	2.70285	1.30954	-0.724634	4.17246e-18	1.18778e-16	C9
Pcdh19	0.28106	0.506154	0.588273	4.86498e-18	1.37735e-16	C9
Smoc2	0.444145	0.0480501	-2.22391	5.06774e-18	1.42978e-16	C9
Col2a1	1.39953	2.58333	0.612943	5.07779e-18	1.42978e-16	C9
Csnk2a2	1.56011	2.59587	0.509164	5.71602e-18	1.6008e-16	C9
Elavl2	2.92801	1.7676	-0.504698	6.13226e-18	1.71274e-16	C9
Gm27029	0.63232	0.373864	-0.525504	6.18847e-18	1.72379e-16	C9
Daam1	2.04143	0.980502	-0.733339	8.29043e-18	2.28472e-16	C9
Ush1c	0.995239	0.277884	-1.27578	9.71347e-18	2.6557e-16	C9
Gba2	0.648893	0.38964	-0.510045	1.48977e-17	4.0096e-16	C9
Naaa	0.17094	0.766873	1.50101	2.08228e-17	5.53246e-16	C9
Otx2	0.0853376	0.562076	1.88502	2.57293e-17	6.69867e-16	C9
Zmat4	0.438527	0.232667	-0.633814	6.53129e-17	1.63867e-15	C9
Nxt2	0.636476	0.384772	-0.503297	6.66002e-17	1.66694e-15	C9
Amph	0.629762	0.379973	-0.505241	7.72054e-17	1.91847e-15	C9
Cped1	0.150854	0.706694	1.54429	8.79506e-17	2.16471e-15	C9
Ntf3	0.885673	1.95057	0.789527	9.62372e-17	2.35191e-15	C9
St6galnac3	1.14713	2.24283	0.670475	9.97646e-17	2.43238e-15	C9
Spats2l	2.46743	1.38391	-0.578261	1.14734e-16	2.77127e-15	C9
Bicd1	0.618161	0.372277	-0.507111	1.19336e-16	2.86242e-15	C9
Tcf19	0.626286	0.379635	-0.500598	1.60266e-16	3.8089e-15	C9
Tspan12	2.56699	1.51114	-0.529872	1.64296e-16	3.89574e-15	C9
Gm6133	0.937008	0.345559	-0.997527	1.99283e-16	4.67187e-15	C9
Ddit4	2.07275	1.06041	-0.670219	2.55232e-16	5.89023e-15	C9
Tcf7	2.07686	1.05473	-0.677572	2.70239e-16	6.19516e-15	C9
Celf4	0.451331	0.24649	-0.604879	3.08002e-16	7.01431e-15	C9
5730559C18Rik	0.545367	0.318509	-0.537809	3.13586e-16	7.11024e-15	C9
Skap2	0.519752	0.298845	-0.553425	3.27824e-16	7.38459e-15	C9
Nuak1	2.30418	1.22441	-0.632266	3.38336e-16	7.60486e-15	C9
9330159F19Rik	0.388023	0.0418525	-2.22691	3.56733e-16	8.00101e-15	C9
Pappa	0.171193	0.775136	1.51025	3.63693e-16	8.12195e-15	C9
Smoc1	0.954455	1.98213	0.730785	4.04323e-16	8.9713e-15	C9
Dact1	1.18035	2.27555	0.65641	4.08903e-16	9.03422e-15	C9
Cacnb2	0.25981	0.92943	1.27462	4.86415e-16	1.06785e-14	C9
Vmac	0.559757	0.331943	-0.522539	6.41769e-16	1.38542e-14	C9
Zak	0.568012	0.338909	-0.516412	7.53895e-16	1.61402e-14	C9
1110032F04Rik	1.47952	0.598826	-0.904499	8.31255e-16	1.77597e-14	C9
Bves	0.609607	0.118993	-1.63375	9.26842e-16	1.96802e-14	C9
5930412G12Rik	0.750067	0.179119	-1.43211	9.97664e-16	2.10546e-14	C9
Dok5	0.997235	0.302631	-1.19247	1.26011e-15	2.62194e-14	C9
Bdnf	0.403196	1.21396	1.10222	1.46432e-15	3.04073e-14	C9
Irx6	0.0702705	0.474443	1.90979	1.5355e-15	3.18218e-14	C9
Tigar	0.517156	0.301819	-0.538516	1.68602e-15	3.4595e-14	C9
Ap1s2	1.99211	1.01176	-0.6775	2.6997e-15	5.39195e-14	C9
B3galnt1	1.50043	0.641418	-0.849823	3.29371e-15	6.47617e-14	C9
Itga6	0.32082	0.533416	0.508422	3.68193e-15	7.22578e-14	C9
Pld3	0.548822	0.328998	-0.511723	3.71306e-15	7.25938e-14	C9
Exoc6	0.331685	0.547111	0.500465	3.86527e-15	7.52855e-14	C9
Alpk2	0.377262	0.0358451	-2.35374	4.09757e-15	7.95114e-14	C9
Ier5l	1.27129	2.27855	0.583506	5.54978e-15	1.06692e-13	C9
Rhox5	0.352862	0.181377	-0.6655	7.02999e-15	1.34152e-13	C9
Rpia	1.5979	0.735034	-0.776527	9.96439e-15	1.88071e-13	C9
Tgfb2	2.12712	1.05957	-0.696912	2.42127e-14	4.36334e-13	C9
Tmeff2	0.0673408	0.445686	1.88985	2.56811e-14	4.61192e-13	C9
Chst15	1.54927	0.690706	-0.807823	2.75114e-14	4.90659e-13	C9
Synm	0.416307	0.232667	-0.581814	2.80493e-14	4.99393e-13	C9
Fzd10	0.425373	0.0635971	-1.9004	2.96866e-14	5.27637e-13	C9
Traf3ip2	0.448074	0.0730352	-1.81402	3.02311e-14	5.35966e-13	C9
Nrtn	0.390531	0.21334	-0.60462	3.02586e-14	5.35966e-13	C9
2010111I01Rik	0.812419	0.225519	-1.28161	3.31027e-14	5.81372e-13	C9
Irx1	0.554243	1.40591	0.930833	3.49828e-14	6.0923e-13	C9
Myo6	0.841736	1.77608	0.746697	3.8234e-14	6.58107e-13	C9
Tshz3	0.539332	0.110812	-1.58249	6.05875e-14	1.01917e-12	C9
Onecut2	0.259461	0.441404	0.531355	1.1083e-13	1.82869e-12	C9
Nedd9	1.212	0.472371	-0.942259	1.31711e-13	2.15266e-12	C9
Ifitm1	1.44212	0.61434	-0.853324	1.65826e-13	2.6723e-12	C9
Zfp503	1.75567	0.84993	-0.725455	1.93424e-13	3.09777e-12	C9
Dock5	0.272129	0.454624	0.513195	2.49534e-13	3.94156e-12	C9
Mpped2	1.83596	0.928806	-0.681423	2.53666e-13	3.99465e-12	C9
Tns1	0.898117	0.284555	-1.14937	2.57252e-13	4.04498e-12	C9
Eogt	0.61741	0.14771	-1.43028	4.1971e-13	6.42398e-12	C9
Ccdc141	2.1962	1.24672	-0.566212	4.27908e-13	6.53017e-12	C9
Athl1	0.43347	0.254024	-0.534393	4.35653e-13	6.63859e-12	C9
2410018L13Rik	0.671105	0.179359	-1.31953	4.58383e-13	6.95426e-12	C9
Syt17	1.08154	0.407171	-0.976909	5.06239e-13	7.61343e-12	C9
Gpsm3	1.10925	0.433981	-0.938439	6.36558e-13	9.49067e-12	C9
Pnpla2	0.374366	0.209797	-0.579093	6.64608e-13	9.86629e-12	C9
Fam101b	1.91147	1.01213	-0.635816	8.26237e-13	1.20584e-11	C9
Mbnl2	2.06793	1.1667	-0.572365	8.58684e-13	1.24617e-11	C9
[truncated: 3,235 more rows]
