# Supplementary material for: Single cell multi-omic analysis identifies a Tbx1-dependent multilineage primed population in murine cardiopharyngeal mesoderm
Source: Nat Commun. 2021 Nov 17;12:6645. doi: 10.1038/s41467-021-26966-6 (PMC8599455; doi:10.1038/s41467-021-26966-6)
Supplement: Supplementary file 8 — Supplementary Data 5 [file 41467_2021_26966_MOESM8_ESM.xlsx]

## Sheet: 081420_Tbx1_four_dataset_marker
Supplementary Data 5. Marker genes of cell clusters in Tbx1Cre Ctrl and cKO at E8.5 and E9.5 dataset
Gene	p-value	Average Fold Change(log2)	The percentage of cells where the feature is detected in the Cluster	The percentage of cells where the feature is detected in all other clusters	adjustive p-value	Cluster
Meox1	0	0.580927	0.811	0.409	0	0
Hoxa2	3.03915e-292	0.30362	0.811	0.565	6.07829e-289	0
Nrp1	4.10397e-242	0.253561	0.886	0.702	8.20794e-239	0
Sfrp1	5.04845e-232	0.318994	0.992	0.871	1.00969e-228	0
Tcf15	5.22681e-223	0.290665	0.639	0.35	1.04536e-219	0
Fst	8.88392e-146	0.266724	0.899	0.692	1.77678e-142	0
Prrx2	3.99946e-144	0.301677	0.986	0.925	7.99892e-141	0
Lum	0	1.06105	0.956	0.664	0	1
Plpp3	0	0.753669	0.984	0.844	0	1
Col3a1	0	0.657882	0.99	0.746	0	1
Pdlim4	0	0.583194	0.968	0.784	0	1
Foxd1	0	0.556376	0.908	0.591	0	1
Nbl1	0	0.544577	0.835	0.541	0	1
Sparcl1	0	0.536242	0.886	0.69	0	1
Col9a1	0	0.530916	0.972	0.77	0	1
Maged2	0	0.46352	0.995	0.936	0	1
Marcks	0	0.460609	1	0.99	0	1
Col23a1	0	0.457202	0.896	0.642	0	1
Foxc2	0	0.442694	0.904	0.647	0	1
Cd63	0	0.425153	0.997	0.978	0	1
Tbx18	0	0.379964	0.854	0.625	0	1
Vcan	1.71961e-303	0.439805	0.965	0.838	3.43923e-300	1
Tuba1a	1.13518e-293	0.369935	1	0.998	2.27035e-290	1
Lmo4	5.2075e-286	0.49709	0.972	0.892	1.0415e-282	1
Sfrp1	1.83309e-277	0.467204	0.985	0.878	3.66619e-274	1
Nnat	7.76628e-267	0.376751	1	0.982	1.55326e-263	1
Ptn	6.24271e-241	0.405351	0.997	0.923	1.24854e-237	1
Fst	1.39323e-231	0.487426	0.916	0.7	2.78646e-228	1
Itm2a	4.47072e-226	0.367047	0.924	0.801	8.94143e-223	1
Lpar1	2.88107e-224	0.364497	0.902	0.753	5.76213e-221	1
Vtn	1.21779e-223	0.410467	0.677	0.493	2.43558e-220	1
Gpx3	9.03339e-222	0.401505	0.986	0.962	1.80668e-218	1
Cthrc1	2.15712e-216	0.560234	0.768	0.556	4.31425e-213	1
Tpm2	1.92196e-200	0.35025	0.957	0.866	3.84393e-197	1
Lgals1	6.07075e-191	0.352059	0.975	0.898	1.21415e-187	1
Tmem119	4.52097e-187	0.297608	0.855	0.667	9.04193e-184	1
Spsb4	3.69172e-185	0.284478	0.869	0.739	7.38343e-182	1
Hsd11b2	1.95368e-175	0.282558	0.914	0.805	3.90735e-172	1
Cald1	3.57665e-175	0.27749	0.995	0.965	7.15331e-172	1
Pcolce	7.04558e-164	0.292751	0.895	0.767	1.40912e-160	1
Col2a1	4.65351e-163	0.2787	0.928	0.789	9.30702e-160	1
Fxyd6	5.4194e-162	0.315771	0.983	0.946	1.08388e-158	1
Gpx7	5.33035e-160	0.299607	0.809	0.671	1.06607e-156	1
Parm1	1.61118e-154	0.304792	0.803	0.671	3.22235e-151	1
S1pr3	1.78447e-154	0.266111	0.733	0.56	3.56894e-151	1
Mfap4	1.69477e-140	0.270399	0.952	0.858	3.38954e-137	1
Sox9	2.10748e-139	0.281802	0.858	0.719	4.21495e-136	1
Cdh11	7.97861e-138	0.279845	0.912	0.8	1.59572e-134	1
Gap43	1.58133e-133	0.274113	0.85	0.733	3.16267e-130	1
Nr2f2	2.70034e-132	0.254566	0.964	0.857	5.40069e-129	1
Klf6	8.60591e-126	0.304201	0.804	0.708	1.72118e-122	1
Socs2	8.36081e-119	0.255809	0.769	0.628	1.67216e-115	1
Ebf1	1.99245e-116	0.290034	0.963	0.814	3.9849e-113	1
Slc1a3	5.14104e-112	0.256059	0.67	0.554	1.02821e-108	1
Crym	0	0.563393	0.887	0.515	0	2
Tgfbi	0	0.453532	0.971	0.728	0	2
Id1	3.90195e-287	0.616185	0.976	0.844	7.80389e-284	2
Ntrk2	1.0627e-282	0.252256	0.888	0.69	2.1254e-279	2
Cxcl12	9.48167e-244	0.403773	0.989	0.837	1.89633e-240	2
Twist1	1.01672e-233	0.361809	0.952	0.679	2.03343e-230	2
Fst	1.21153e-230	0.416653	0.946	0.7	2.42305e-227	2
Snai1	5.68302e-230	0.370664	0.888	0.624	1.1366e-226	2
Prrx2	9.87974e-222	0.389682	0.995	0.928	1.97595e-218	2
Pgm2	6.75803e-209	0.29929	0.933	0.78	1.35161e-205	2
Igfbp4	4.86261e-206	0.31129	1	0.978	9.72521e-203	2
Ebf2	6.62368e-205	0.300696	0.892	0.631	1.32474e-201	2
Id3	9.26572e-200	0.386352	0.997	0.975	1.85314e-196	2
Ebf1	5.67685e-193	0.366128	0.989	0.814	1.13537e-189	2
Bgn	3.07916e-180	0.299836	0.882	0.634	6.15832e-177	2
Prrx1	6.96631e-179	0.336739	0.915	0.627	1.39326e-175	2
Ptx3	2.64355e-158	0.260054	0.691	0.499	5.28709e-155	2
Six1	2.23694e-145	0.256454	0.927	0.734	4.47387e-142	2
Gas1	1.4365e-118	0.31691	0.905	0.747	2.873e-115	2
Id2	1.40536e-86	0.252599	0.989	0.92	2.81073e-83	2
Gng11	0	0.946598	0.99	0.731	0	3
Hlx	0	0.758655	0.879	0.451	0	3
Tcf21	0	0.743646	0.92	0.388	0	3
Cadm1	0	0.70548	0.982	0.869	0	3
Lhx2	0	0.683147	0.875	0.433	0	3
Gm266	0	0.657065	0.966	0.729	0	3
Msc	0	0.635999	0.794	0.382	0	3
Edn1	0	0.501383	0.807	0.412	0	3
Col25a1	0	0.408833	0.804	0.561	0	3
Nkain4	0	0.370084	0.832	0.488	0	3
Col13a1	0	0.363182	0.826	0.483	0	3
Kcnj12	0	0.277149	0.774	0.535	0	3
Dusp6	1.01498e-294	0.59102	0.927	0.647	2.02996e-291	3
Ppp1r14a	1.03344e-282	0.435554	0.919	0.502	2.06688e-279	3
Lef1	3.78225e-270	0.562048	0.873	0.576	7.5645e-267	3
Tcf7	2.3321e-263	0.313264	0.811	0.523	4.66421e-260	3
Lypd1	3.11773e-258	0.283901	0.74	0.46	6.23547e-255	3
Fabp3	3.0636e-253	0.356931	0.708	0.31	6.12721e-250	3
Capn6	9.20442e-229	0.395971	0.821	0.578	1.84088e-225	3
Tlx1	3.25171e-218	0.454988	0.736	0.509	6.50342e-215	3
Nnat	3.81719e-215	0.890643	0.998	0.984	7.63438e-212	3
Pcp4	1.6616e-214	0.388392	0.766	0.446	3.3232e-211	3
Nrp2	1.45667e-211	0.416386	0.855	0.53	2.91334e-208	3
Car14	4.52327e-208	0.418676	0.921	0.713	9.04654e-205	3
Celf2	2.22366e-198	0.290445	0.787	0.499	4.44733e-195	3
Adamts9	7.78834e-196	0.258836	0.743	0.478	1.55767e-192	3
Pgf	3.82455e-189	0.444575	0.812	0.576	7.6491e-186	3
Tle4	4.16658e-189	0.269885	0.736	0.424	8.33315e-186	3
Cdc42ep3	1.01064e-188	0.329854	0.716	0.418	2.02127e-185	3
Pdgfa	1.49985e-188	0.300256	0.803	0.566	2.99971e-185	3
Rragd	1.07372e-184	0.267088	0.869	0.579	2.14744e-181	3
Tagln2	3.8273e-184	0.374102	0.902	0.636	7.6546e-181	3
Dlk1	1.88421e-183	0.351921	0.854	0.484	3.76841e-180	3
Isl1	1.23321e-181	0.350552	0.871	0.641	2.46642e-178	3
Tbx1	3.77389e-178	0.437006	0.944	0.772	7.54778e-175	3
Igfbp2	1.23074e-157	0.326088	0.884	0.666	2.46147e-154	3
Aes	2.18972e-148	0.297993	0.86	0.613	4.37943e-145	3
Cd24a	1.86599e-142	0.311782	0.998	0.988	3.73198e-139	3
Dctpp1	9.90513e-140	0.258153	0.999	0.987	1.98103e-136	3
Id2	6.4633e-125	0.548469	0.988	0.923	1.29266e-121	3
Fth1	5.70264e-119	0.371197	1	1	1.14053e-115	3
Ppp1r14b	1.69764e-113	0.270214	0.999	0.982	3.39528e-110	3
Rnf121	8.59603e-107	0.263256	0.914	0.821	1.71921e-103	3
S100a10	2.96843e-105	0.394689	0.847	0.657	5.93686e-102	3
Rbp1	4.42275e-103	0.276113	0.985	0.874	8.8455e-100	3
Tshz2	7.27976e-100	0.315496	0.869	0.716	1.45595e-96	3
Pitx2	4.03637e-98	0.525039	0.596	0.403	8.07273e-95	3
Pfn2	5.12956e-94	0.298959	0.906	0.811	1.02591e-90	3
Fam213a	3.86079e-73	0.260807	0.829	0.72	7.72157e-70	3
Hopx	2.3887e-66	0.288555	0.668	0.51	4.7774e-63	3
Dlk1	0	1.66886	0.98	0.485	0	4
Tnni1	0	1.41048	0.985	0.393	0	4
3632451O06Rik	0	1.21787	0.961	0.485	0	4
Meg3	0	1.07434	0.994	0.857	0	4
Hand2	0	0.774126	0.942	0.316	0	4
Efhd2	0	0.737993	0.95	0.644	0	4
Meis1	0	0.671066	0.961	0.531	0	4
Mpped2	0	0.666588	0.971	0.678	0	4
Rgs5	0	0.596655	0.879	0.456	0	4
Mtus2	0	0.566145	0.87	0.518	0	4
Mylk3	0	0.532101	0.849	0.382	0	4
Gata6	0	0.483691	0.863	0.404	0	4
Tnc	0	0.449306	0.883	0.375	0	4
Gata5	0	0.433374	0.853	0.343	0	4
Smyd1	3.76595e-305	0.318209	0.797	0.316	7.5319e-302	4
Isl1	1.32802e-298	0.739725	0.962	0.641	2.65603e-295	4
Tlx1	9.57905e-293	0.375239	0.851	0.507	1.91581e-289	4
Mef2c	6.53156e-286	0.859476	0.93	0.554	1.30631e-282	4
Bmp4	4.40343e-281	0.655525	0.943	0.64	8.80685e-278	4
Peg3	5.41229e-270	0.641512	0.998	0.947	1.08246e-266	4
Gyg	1.70322e-269	0.686018	0.968	0.758	3.40644e-266	4
Tgfb2	1.47508e-267	0.506028	0.913	0.599	2.95016e-264	4
Capn6	2.4817e-265	0.482922	0.902	0.578	4.9634e-262	4
Ttn	2.81552e-265	0.283193	0.784	0.356	5.63104e-262	4
Des	6.05282e-257	0.656176	0.947	0.632	1.21056e-253	4
Lix1	7.15276e-253	0.494737	0.887	0.472	1.43055e-249	4
Kazald1	2.35292e-251	0.480721	0.821	0.462	4.70584e-248	4
Ociad2	5.07925e-249	0.367596	0.807	0.424	1.01585e-245	4
Smtnl2	3.20791e-247	0.367724	0.85	0.447	6.41581e-244	4
Nkx2-5	2.28325e-245	0.508265	0.851	0.463	4.56651e-242	4
Popdc2	5.47425e-245	0.340379	0.785	0.379	1.09485e-241	4
Krt18	9.79512e-238	0.59449	0.903	0.542	1.95902e-234	4
Nkx2-6	1.05e-234	0.354608	0.823	0.46	2.10001e-231	4
Hoxb4	2.13712e-230	0.251894	0.758	0.346	4.27424e-227	4
Bambi	1.05711e-214	0.63336	0.92	0.623	2.11423e-211	4
Pmp22	5.20031e-214	0.612678	0.863	0.543	1.04006e-210	4
Asb4	5.3757e-212	0.567288	0.898	0.588	1.07514e-208	4
Bex1	2.20784e-209	0.588002	0.974	0.76	4.41567e-206	4
Fn1	1.77879e-203	0.540276	0.985	0.896	3.55758e-200	4
Ddah1	3.42702e-203	0.279285	0.85	0.56	6.85404e-200	4
Gm16141	4.94966e-203	0.270502	0.811	0.456	9.89932e-200	4
Cgnl1	2.41422e-202	0.370078	0.819	0.497	4.82845e-199	4
Fhl1	5.94695e-202	0.419915	0.903	0.656	1.18939e-198	4
Runx1t1	3.17782e-198	0.451846	0.889	0.544	6.35565e-195	4
Tpm1	2.54436e-197	0.633301	0.991	0.944	5.08872e-194	4
Dok4	3.48869e-195	0.361369	0.801	0.468	6.97738e-192	4
Slc2a3	1.04911e-193	0.35709	0.832	0.497	2.09822e-190	4
Hand1	4.8282e-191	0.333162	0.675	0.283	9.65639e-188	4
Col18a1	9.1172e-190	0.398016	0.931	0.64	1.82344e-186	4
Nebl	2.83134e-184	0.288142	0.742	0.424	5.66268e-181	4
Mif	2.00043e-181	0.258855	1	1	4.00086e-178	4
Fam213a	5.3842e-177	0.446765	0.936	0.716	1.07684e-173	4
Nexn	8.43788e-177	0.378287	0.749	0.391	1.68758e-173	4
Tshz2	3.64196e-175	0.535494	0.928	0.716	7.28392e-172	4
Igf2r	5.90005e-175	0.391271	0.888	0.572	1.18001e-171	4
Plagl1	7.48735e-175	0.306251	0.788	0.373	1.49747e-171	4
Pdlim3	2.3066e-173	0.262311	0.745	0.472	4.61319e-170	4
Arg1	1.16614e-172	0.483178	0.855	0.424	2.33229e-169	4
Tmem108	2.10107e-167	0.508635	0.837	0.534	4.20214e-164	4
Meis2	2.21321e-167	0.451551	0.987	0.864	4.42643e-164	4
Ccnd2	3.04755e-162	0.54209	0.999	0.966	6.0951e-159	4
Hoxb3os	5.20578e-148	0.326874	0.827	0.483	1.04116e-144	4
Mdk	9.57829e-146	0.299569	1	1	1.91566e-142	4
Peg10	1.71198e-145	0.349402	0.876	0.717	3.42397e-142	4
Rcsd1	4.26229e-137	0.293816	0.85	0.631	8.52458e-134	4
Apoe	2.32068e-133	0.345904	0.964	0.774	4.64137e-130	4
Tpi1	2.91884e-133	0.310018	1	0.997	5.83768e-130	4
Cd24a	6.72112e-133	0.352728	1	0.988	1.34422e-129	4
Alx1	1.82794e-130	0.297543	0.654	0.308	3.65589e-127	4
Dusp9	1.58675e-124	0.372978	0.903	0.675	3.17351e-121	4
Hoxb2	4.80224e-124	0.326084	0.836	0.535	9.60449e-121	4
Ak1	7.51716e-123	0.279434	0.778	0.476	1.50343e-119	4
Cdkn1c	1.97321e-120	0.565174	0.989	0.961	3.94641e-117	4
Npm3	3.40048e-120	0.36978	0.988	0.972	6.80096e-117	4
Amot	7.48408e-118	0.299151	0.855	0.577	1.49682e-114	4
Rbm38	2.09114e-115	0.259321	0.868	0.657	4.18227e-112	4
Zfp503	3.4866e-115	0.258166	0.878	0.675	6.97321e-112	4
Id1	4.70673e-111	0.394353	0.982	0.853	9.41347e-108	4
Acta2	1.4828e-108	0.262056	0.692	0.376	2.96559e-105	4
Zfhx3	4.12518e-104	0.254836	0.848	0.607	8.25036e-101	4
Map1b	1.5058e-102	0.393221	0.923	0.702	3.0116e-99	4
Pbx1	6.85623e-102	0.335001	0.973	0.896	1.37125e-98	4
2810474O19Rik	1.60754e-101	0.3296	0.897	0.744	3.21508e-98	4
Myh10	7.19398e-100	0.34519	0.954	0.862	1.4388e-96	4
Rbpms	7.95885e-100	0.311737	0.911	0.711	1.59177e-96	4
Tceal8	2.34477e-96	0.286414	0.996	0.99	4.68953e-93	4
Vamp8	1.37596e-93	0.385788	0.878	0.69	2.75191e-90	4
Id2	1.44287e-92	0.378057	0.996	0.924	2.88575e-89	4
Smco4	3.22816e-92	0.280695	0.883	0.673	6.45632e-89	4
Ap1s2	2.08649e-91	0.271197	0.807	0.559	4.17297e-88	4
6330403K07Rik	1.67105e-79	0.291837	0.932	0.765	3.34209e-76	4
Bex4	1.5305e-78	0.272859	0.931	0.792	3.061e-75	4
Msx2	1.53463e-78	0.365184	0.722	0.512	3.06927e-75	4
Hopx	6.67797e-76	0.379551	0.718	0.51	1.33559e-72	4
Hmga2	4.63298e-72	0.264692	0.996	0.982	9.26596e-69	4
Sparc	1.82571e-70	0.278161	0.962	0.829	3.65141e-67	4
Aplnr	0	0.526036	0.934	0.445	0	5
Nrg1	0	0.392432	0.92	0.392	0	5
Arg1	2.5363e-300	1.07947	0.922	0.422	5.07259e-297	5
Rdh10	1.07174e-293	0.537559	0.965	0.558	2.14349e-290	5
Vamp8	6.63132e-241	0.714582	0.966	0.686	1.32626e-237	5
Rcsd1	2.06882e-228	0.362065	0.951	0.626	4.13765e-225	5
Mdk	8.74697e-227	0.395269	1	1	1.74939e-223	5
Gm266	7.41e-223	0.639756	0.985	0.735	1.482e-219	5
Hotairm1	2.34195e-221	0.503129	0.907	0.478	4.6839e-218	5
Tshz2	1.66933e-213	0.654255	0.954	0.715	3.33865e-210	5
Fgf8	5.35802e-211	0.250592	0.888	0.457	1.0716e-207	5
Meox1	4.19521e-205	0.653426	0.91	0.46	8.39042e-202	5
Isl1	2.34811e-190	0.407658	0.959	0.643	4.69622e-187	5
Igfbp5	2.44495e-188	0.70837	0.984	0.777	4.8899e-185	5
Hoxa1	2.1568e-186	0.332771	0.83	0.395	4.3136e-183	5
Capn6	3.1023e-185	0.272162	0.925	0.579	6.20459e-182	5
Meis2	1.10646e-179	0.582934	0.988	0.864	2.21292e-176	5
Mef2c	1.85708e-173	0.350397	0.917	0.557	3.71417e-170	5
Hopx	5.26396e-159	0.396066	0.891	0.501	1.05279e-155	5
Hoxb2	2.05776e-152	0.490762	0.859	0.535	4.11553e-149	5
Des	1.54194e-136	0.3903	0.908	0.636	3.08387e-133	5
Sall1	2.78122e-130	0.315545	0.796	0.407	5.56243e-127	5
Vamp5	5.09794e-126	0.257868	0.897	0.516	1.01959e-122	5
Peg3	7.65341e-122	0.399423	0.999	0.947	1.53068e-118	5
Meis1	7.29792e-116	0.313809	0.868	0.539	1.45958e-112	5
Pbx1	1.98259e-113	0.385149	0.965	0.896	3.96517e-110	5
Gng11	1.15931e-107	0.475262	0.984	0.739	2.31862e-104	5
Prrx2	1.74523e-106	0.376059	0.993	0.933	3.49046e-103	5
Irx2	3.65086e-106	0.274663	0.819	0.572	7.30172e-103	5
Fam213a	4.92791e-105	0.403493	0.907	0.719	9.85582e-102	5
Dlk1	1.14972e-104	0.4416	0.839	0.496	2.29944e-101	5
Npm3	1.54733e-103	0.38852	0.998	0.972	3.09466e-100	5
Lix1	2.20053e-99	0.282876	0.82	0.479	4.40106e-96	5
Grem1	1.66883e-98	0.280095	0.731	0.426	3.33766e-95	5
Hoxb3os	1.1867e-96	0.317682	0.795	0.486	2.37341e-93	5
Tcf21	1.2382e-95	0.272625	0.774	0.412	2.47639e-92	5
Fn1	1.21541e-90	0.34271	0.989	0.897	2.43082e-87	5
Cadm1	1.23669e-89	0.344287	0.981	0.872	2.47338e-86	5
Dut	5.77143e-84	0.268277	0.996	0.988	1.15429e-80	5
Cdkn1c	4.30257e-83	0.370993	0.987	0.961	8.60514e-80	5
Basp1	3.63988e-79	0.287129	0.994	0.972	7.27977e-76	5
Pcp4	3.13039e-75	0.661738	0.732	0.457	6.26077e-72	5
Irx1	3.19552e-71	0.259033	0.835	0.649	6.39104e-68	5
Tspan12	9.36928e-68	0.26307	0.897	0.723	1.87386e-64	5
Rbp1	1.08355e-67	0.324526	0.966	0.879	2.1671e-64	5
Spry2	2.65789e-67	0.351582	0.748	0.466	5.31578e-64	5
Hoxb1	7.18193e-65	0.4146	0.629	0.233	1.43639e-61	5
Irx3	6.64686e-64	0.289986	0.951	0.812	1.32937e-60	5
Meg3	3.23971e-63	0.363627	0.956	0.86	6.47941e-60	5
Gsta4	1.00359e-61	0.259533	0.896	0.747	2.00717e-58	5
Pgf	1.03982e-58	0.324961	0.794	0.584	2.07964e-55	5
Map1b	2.66676e-50	0.26666	0.903	0.704	5.33353e-47	5
Tbx1	5.51035e-47	0.258713	0.902	0.78	1.10207e-43	5
Xist	2.28062e-35	0.403758	0.871	0.692	4.56125e-32	5
Cldn5	0	2.13348	0.973	0.445	0	6
Crip2	0	1.69108	0.996	0.597	0	6
Apoe	0	1.64185	0.995	0.775	0	6
Egfl7	0	1.61785	1	0.703	0	6
Emcn	0	1.57576	0.971	0.317	0	6
Ramp2	0	1.51087	0.993	0.758	0	6
Vim	0	1.46108	0.999	0.858	0	6
Lmo2	0	1.38054	0.936	0.449	0	6
Tagln2	0	1.35853	0.992	0.641	0	6
Esam	0	1.31882	0.986	0.318	0	6
Hapln1	0	1.29747	0.989	0.573	0	6
Ecscr	0	1.27686	0.962	0.339	0	6
Cd34	0	1.27551	0.959	0.379	0	6
Plvap	0	1.21967	0.96	0.441	0	6
Icam2	0	1.20729	0.959	0.325	0	6
Ctla2a	0	1.13764	0.85	0.341	0	6
Vamp5	0	1.12661	0.97	0.515	0	6
Kdr	0	1.11394	0.977	0.394	0	6
Gng11	0	1.10699	0.986	0.741	0	6
Cdh5	0	1.07519	0.919	0.488	0	6
Rasip1	0	1.0661	0.962	0.416	0	6
Ipo11	0	1.03443	0.97	0.662	0	6
Gimap6	0	0.951969	0.925	0.42	0	6
Hhex	0	0.942317	0.868	0.378	0	6
Tgfb1	0	0.930873	0.933	0.437	0	6
Tpm4	0	0.928041	0.999	0.995	0	6
Elk3	0	0.905172	0.962	0.513	0	6
Sox17	0	0.875611	0.855	0.313	0	6
Ralb	0	0.866658	0.985	0.717	0	6
Rab11a	0	0.843851	0.995	0.915	0	6
Flt1	0	0.807773	0.918	0.442	0	6
Slc29a1	0	0.806408	0.914	0.491	0	6
Rhoj	0	0.794341	0.938	0.478	0	6
Eng	0	0.790749	0.92	0.41	0	6
Fkbp1a	0	0.707892	1	0.997	0	6
Calm1	0	0.691343	1	0.999	0	6
Plxnd1	0	0.64863	0.888	0.368	0	6
Grap	0	0.637019	0.877	0.305	0	6
Lyl1	0	0.609806	0.831	0.238	0	6
Pfn1	0	0.574261	1	1	0	6
Flt4	3.2586e-305	0.534402	0.823	0.335	6.5172e-302	6
Stab1	7.20567e-304	0.546558	0.826	0.344	1.44113e-300	6
Smagp	2.70643e-303	0.74726	0.874	0.444	5.41287e-300	6
Dusp2	2.60118e-301	0.617299	0.826	0.356	5.20235e-298	6
Rasgrp2	3.76665e-300	0.682212	0.867	0.349	7.53331e-297	6
Thsd1	2.07227e-296	0.518106	0.815	0.341	4.14455e-293	6
Tmsb4x	2.51426e-294	1.21997	1	1	5.02852e-291	6
Rasgrp3	1.56727e-293	0.585079	0.807	0.315	3.13454e-290	6
Tek	1.55637e-292	0.530257	0.813	0.363	3.11275e-289	6
Tmem255a	2.09305e-292	0.829811	0.852	0.53	4.18611e-289	6
Mmrn1	1.88349e-290	0.447371	0.756	0.227	3.76697e-287	6
She	5.76674e-290	0.484234	0.813	0.384	1.15335e-286	6
Aplnr	1.66296e-289	1.03295	0.886	0.452	3.32593e-286	6
Gmfg	4.16068e-289	0.516461	0.772	0.23	8.32136e-286	6
Arpc1b	6.46376e-288	0.836167	0.964	0.712	1.29275e-284	6
Sipa1	1.097e-287	0.686188	0.922	0.595	2.194e-284	6
Klhl6	1.19547e-285	0.516076	0.831	0.377	2.39095e-282	6
Myct1	3.13992e-285	0.385576	0.727	0.214	6.27985e-282	6
Upp1	9.04911e-285	0.585702	0.848	0.311	1.80982e-281	6
Clic1	4.63824e-283	0.819119	1	0.969	9.27648e-280	6
Lcp1	4.15475e-279	0.537329	0.822	0.44	8.30949e-276	6
Gngt2	1.11761e-273	0.544075	0.831	0.39	2.23521e-270	6
Sparc	1.49129e-269	1.12987	0.981	0.83	2.98258e-266	6
Clec1b	5.44398e-269	0.809718	0.808	0.457	1.0888e-265	6
Cd93	7.74743e-269	0.431431	0.745	0.255	1.54949e-265	6
Msn	8.26762e-269	0.739401	0.963	0.732	1.65352e-265	6
Tubb6	1.00824e-267	0.88079	0.982	0.867	2.01649e-264	6
Prcp	1.01037e-265	0.744132	0.908	0.549	2.02075e-262	6
Pecam1	1.20496e-265	0.50841	0.764	0.276	2.40993e-262	6
Kank3	6.06969e-265	0.43051	0.804	0.377	1.21394e-261	6
F11r	3.46089e-262	0.615974	0.867	0.516	6.92179e-259	6
Afap1l1	1.42098e-261	0.544282	0.855	0.503	2.84196e-258	6
Arhgef15	1.21206e-260	0.486667	0.804	0.425	2.42413e-257	6
Tie1	2.76651e-258	0.379412	0.753	0.323	5.53301e-255	6
Tfpi	3.1508e-258	0.739865	0.947	0.618	6.30159e-255	6
Slc25a5	1.18346e-256	0.529332	1	0.999	2.36692e-253	6
S100a16	3.53572e-255	0.921837	0.808	0.454	7.07144e-252	6
Cmtm8	3.11618e-254	0.620216	0.897	0.574	6.23235e-251	6
Cotl1	1.01117e-251	0.826022	0.977	0.837	2.02234e-248	6
Mef2c	2.99895e-251	0.635971	0.941	0.558	5.99789e-248	6
Igfbp4	5.20733e-251	0.628736	1	0.98	1.04147e-247	6
Itga6	1.56848e-248	0.445569	0.815	0.332	3.13696e-245	6
Anxa2	1.62225e-248	0.897809	0.889	0.43	3.2445e-245	6
Dok4	2.43258e-244	0.541366	0.841	0.47	4.86516e-241	6
Myzap	1.37817e-239	0.508224	0.775	0.4	2.75634e-236	6
Bin1	4.92739e-238	0.755829	0.952	0.822	9.85477e-235	6
Exoc3l	4.95396e-238	0.350527	0.716	0.319	9.90793e-235	6
Adam15	5.24567e-238	0.455594	0.822	0.413	1.04913e-234	6
Pmp22	9.10097e-238	0.695864	0.89	0.545	1.82019e-234	6
Tspan18	3.63596e-237	0.471175	0.818	0.421	7.27191e-234	6
Mmrn2	8.11379e-234	0.490597	0.816	0.572	1.62276e-230	6
Grrp1	2.26853e-233	0.543573	0.864	0.465	4.53707e-230	6
Gnai2	1.43584e-231	0.633079	0.996	0.976	2.87167e-228	6
N4bp3	1.49202e-230	0.493275	0.816	0.46	2.98405e-227	6
Ppic	1.44378e-229	0.623244	0.97	0.767	2.88756e-226	6
Sox18	3.38524e-229	0.459169	0.742	0.314	6.77048e-226	6
Slc2a1	2.03074e-227	0.817668	0.959	0.786	4.06148e-224	6
Ndufa8	5.58444e-227	0.699823	0.984	0.932	1.11689e-223	6
Hspg2	4.58118e-226	0.502628	0.842	0.506	9.16236e-223	6
Arpc5	8.85141e-225	0.590666	0.99	0.941	1.77028e-221	6
Samsn1	3.63129e-222	0.285671	0.631	0.171	7.26259e-219	6
Plagl1	3.05394e-221	0.499983	0.82	0.377	6.10788e-218	6
Sh3bgrl3	6.17699e-221	0.69984	0.999	0.959	1.2354e-217	6
Abi3	1.54514e-218	0.382842	0.709	0.264	3.09029e-215	6
Tm6sf1	3.72612e-218	0.431173	0.783	0.433	7.45225e-215	6
Vasp	1.27717e-216	0.569922	0.96	0.708	2.55434e-213	6
Erg	1.35227e-213	0.298877	0.706	0.363	2.70453e-210	6
Plk2	1.57095e-212	0.682972	0.864	0.555	3.14189e-209	6
Mpzl1	5.43238e-211	0.555625	0.982	0.848	1.08648e-207	6
Pde2a	4.23509e-209	0.393085	0.738	0.437	8.47019e-206	6
Arhgdib	4.30512e-208	0.414841	0.793	0.383	8.61025e-205	6
Npr1	4.07947e-207	0.345829	0.728	0.367	8.15894e-204	6
Etv2	3.44255e-203	1.09578	0.719	0.315	6.8851e-200	6
Nrros	6.24147e-201	0.410292	0.746	0.434	1.24829e-197	6
Ackr1	5.86045e-198	0.29957	0.646	0.302	1.17209e-194	6
Gabarapl1	1.42119e-197	0.5629	0.85	0.547	2.84238e-194	6
Arhgap31	1.39299e-196	0.471107	0.846	0.539	2.78597e-193	6
Tmem88	1.88563e-195	0.465772	0.801	0.397	3.77126e-192	6
Sh3bp5	5.95954e-194	0.478303	0.86	0.599	1.19191e-190	6
Abhd17a	8.00149e-194	0.61132	0.937	0.703	1.6003e-190	6
Bcl6b	6.55206e-191	0.312246	0.691	0.378	1.31041e-187	6
Cd38	1.67187e-187	0.351422	0.708	0.391	3.34373e-184	6
Klf7	2.64362e-186	0.486687	0.841	0.548	5.28723e-183	6
Myl6	3.88772e-184	0.465132	1	0.997	7.77545e-181	6
Creg1	4.76076e-184	0.578249	0.877	0.628	9.52152e-181	6
Crmp1	3.01522e-182	0.411972	0.749	0.442	6.03044e-179	6
Gimap4	6.32483e-181	0.41061	0.679	0.369	1.26497e-177	6
Myl12a	2.7922e-179	0.456655	1	0.992	5.5844e-176	6
Bok	3.04014e-179	0.522254	0.848	0.556	6.08027e-176	6
Gng2	3.36902e-177	0.485637	0.933	0.674	6.73804e-174	6
Fam43a	4.82584e-175	0.432751	0.794	0.517	9.65167e-172	6
S100a13	1.29135e-174	0.412547	0.763	0.383	2.5827e-171	6
Ifitm3	6.3407e-174	0.523785	0.801	0.467	1.26814e-170	6
Anxa5	7.30053e-174	0.552983	0.931	0.692	1.46011e-170	6
Arhgap18	1.38309e-173	0.344402	0.701	0.45	2.76618e-170	6
S1pr1	2.74669e-173	0.327906	0.702	0.438	5.49337e-170	6
Exoc3l4	7.32834e-172	0.553591	0.737	0.411	1.46567e-168	6
Efna1	2.60022e-170	0.606618	0.822	0.609	5.20044e-167	6
Nid1	6.46438e-170	0.396834	0.791	0.444	1.29288e-166	6
Fxyd5	6.64189e-170	0.361296	0.649	0.338	1.32838e-166	6
Adgrf5	2.73728e-169	0.265345	0.689	0.452	5.47456e-166	6
Pea15a	6.59723e-168	0.460877	0.889	0.654	1.31945e-164	6
Arhgap29	1.05149e-167	0.41734	0.813	0.439	2.10299e-164	6
Vav3	1.21943e-167	0.284871	0.69	0.43	2.43887e-164	6
Jup	1.04114e-166	0.351904	0.805	0.523	2.08227e-163	6
Arap3	5.55408e-166	0.305032	0.661	0.344	1.11082e-162	6
Ptpn18	8.46688e-165	0.350128	0.687	0.361	1.69338e-161	6
Ripk3	2.42347e-164	0.372711	0.787	0.54	4.84694e-161	6
Dusp3	3.67247e-164	0.480618	0.726	0.418	7.34494e-161	6
Fli1	1.34911e-161	0.507231	0.903	0.655	2.69823e-158	6
Kcne3	3.35904e-160	0.673732	0.674	0.42	6.71808e-157	6
Gimap1	9.40604e-160	0.399863	0.635	0.256	1.88121e-156	6
Emilin1	3.7459e-159	0.478726	0.933	0.793	7.4918e-156	6
Tax1bp3	2.65957e-158	0.513833	0.978	0.874	5.31913e-155	6
H19	3.57485e-158	0.584633	1	0.99	7.14969e-155	6
Tal1	4.98717e-157	0.54846	0.647	0.301	9.97434e-154	6
Aldoa	1.14053e-156	0.353473	1	0.999	2.28106e-153	6
Nrp2	1.72452e-156	0.494244	0.856	0.542	3.44904e-153	6
Cgnl1	2.15639e-155	0.338623	0.783	0.503	4.31278e-152	6
Sh2d3c	6.35425e-155	0.356704	0.778	0.545	1.27085e-151	6
Ets2	1.0705e-154	0.377419	0.785	0.552	2.141e-151	6
Cd9	1.56322e-153	0.410286	0.765	0.493	3.12644e-150	6
Klhl4	2.33509e-153	0.295035	0.667	0.39	4.67019e-150	6
Acvrl1	2.64378e-153	0.286372	0.711	0.451	5.28756e-150	6
Mfng	1.59407e-152	0.409835	0.68	0.393	3.18815e-149	6
Ccdc85b	1.13991e-151	0.371577	0.794	0.543	2.27982e-148	6
Ctla2b	1.2501e-151	0.297609	0.575	0.181	2.50021e-148	6
Mef2a	1.32122e-151	0.370721	0.837	0.563	2.64244e-148	6
Car2	7.56612e-151	0.56951	0.716	0.436	1.51322e-147	6
BC028528	4.36555e-148	0.325525	0.727	0.382	8.73111e-145	6
Cmtm3	9.80568e-148	0.454912	0.922	0.743	1.96114e-144	6
Icam1	8.79655e-147	0.261436	0.646	0.378	1.75931e-143	6
Mest	7.70504e-146	0.51084	0.999	0.995	1.54101e-142	6
Gmpr	1.01998e-143	0.276012	0.682	0.405	2.03996e-140	6
Atf3	1.26e-143	0.337409	0.664	0.393	2.51999e-140	6
Tgm2	8.83591e-142	0.402318	0.702	0.525	1.76718e-138	6
Rgs2	2.8222e-140	0.518784	0.8	0.612	5.6444e-137	6
Scarf1	5.98879e-140	0.254091	0.642	0.401	1.19776e-136	6
Csrp1	1.79841e-139	0.460133	0.912	0.741	3.59682e-136	6
Ets1	5.68069e-139	0.420848	0.831	0.585	1.13614e-135	6
Fam212a	1.64581e-137	0.464433	0.947	0.738	3.29163e-134	6
Fth1	1.80531e-136	0.335209	1	1	3.61062e-133	6
F2r	2.43673e-136	0.498469	0.92	0.812	4.87345e-133	6
Igfbp3	3.09307e-136	0.443341	0.702	0.382	6.18614e-133	6
Igf2	9.91187e-136	0.422465	0.993	0.967	1.98237e-132	6
Akap12	4.72439e-135	0.328924	0.801	0.518	9.44879e-132	6
Col18a1	3.50483e-134	0.545983	0.878	0.646	7.00967e-131	6
Asb4	6.07407e-128	0.495884	0.853	0.594	1.21481e-124	6
Tjp1	8.77647e-128	0.355473	0.809	0.529	1.75529e-124	6
Gm16104	2.7724e-124	0.253521	0.634	0.432	5.5448e-121	6
Sox7	1.35886e-122	0.259275	0.584	0.316	2.71773e-119	6
Lipt2	7.31211e-122	0.407567	0.826	0.626	1.46242e-118	6
Timp3	1.57288e-121	0.342051	0.697	0.426	3.14576e-118	6
Anxa6	6.15643e-121	0.38969	0.857	0.693	1.23129e-117	6
Cycs	2.34215e-120	0.328605	0.997	0.987	4.6843e-117	6
Gng12	3.12573e-120	0.344171	0.864	0.631	6.25147e-117	6
Ehd4	5.61873e-119	0.327847	0.763	0.537	1.12375e-115	6
Ddah1	8.02696e-117	0.281136	0.767	0.569	1.60539e-113	6
Gap43	3.08165e-116	0.619249	0.904	0.742	6.16331e-113	6
Nhp2	2.73974e-114	0.326699	0.996	0.977	5.47949e-111	6
Clec14a	2.86998e-114	0.365106	0.664	0.489	5.73997e-111	6
Jun	1.95671e-113	0.40143	0.875	0.681	3.91342e-110	6
Klf2	2.37e-111	0.649185	0.652	0.456	4.74e-108	6
Tnfaip2	7.81298e-108	0.344449	0.631	0.427	1.5626e-104	6
Frmd4b	6.79585e-107	0.256742	0.7	0.496	1.35917e-103	6
Anxa3	1.79042e-104	0.430357	0.785	0.54	3.58084e-101	6
Sh3glb1	8.55099e-103	0.320942	0.977	0.922	1.7102e-99	6
S100a10	2.92088e-101	0.553338	0.852	0.663	5.84176e-98	6
Lxn	1.12888e-100	0.368284	0.889	0.731	2.25776e-97	6
Notch1	1.16274e-100	0.265893	0.717	0.531	2.32547e-97	6
Slc16a3	8.46698e-100	0.392423	0.959	0.892	1.6934e-96	6
Igf1	6.5033e-99	0.341269	0.798	0.589	1.30066e-95	6
Ldha	1.31971e-97	0.259487	1	1	2.63942e-94	6
Actb	1.21772e-96	0.405933	1	1	2.43544e-93	6
Sat1	5.26321e-96	0.539258	0.829	0.679	1.05264e-92	6
Junb	2.77664e-94	0.319701	0.7	0.548	5.55328e-91	6
H2-D1	2.79754e-94	0.288781	0.705	0.494	5.59508e-91	6
Prkch	2.233e-93	0.257839	0.626	0.452	4.466e-90	6
Ptp4a3	3.16476e-93	0.460018	0.823	0.686	6.32953e-90	6
Sptbn1	6.84705e-93	0.373427	0.914	0.788	1.36941e-89	6
Gja4	2.14871e-89	0.257701	0.454	0.269	4.29741e-86	6
Tspan4	2.31214e-88	0.317776	0.856	0.655	4.62428e-85	6
Fam111a	2.42007e-88	0.28612	0.813	0.654	4.84014e-85	6
Rdx	2.50762e-87	0.328729	0.997	0.986	5.01525e-84	6
Rbpms	6.1518e-87	0.278985	0.9	0.714	1.23036e-83	6
Ubald2	7.2166e-87	0.325621	0.966	0.877	1.44332e-83	6
Map1b	5.02416e-86	0.2956	0.929	0.704	1.00483e-82	6
Eif4ebp1	3.70853e-83	0.301168	0.989	0.936	7.41707e-80	6
Chst2	1.71266e-82	0.25519	0.737	0.575	3.42532e-79	6
Hmgn5	9.88747e-80	0.307096	0.914	0.802	1.97749e-76	6
Col4a1	1.50441e-78	0.34568	0.931	0.785	3.00882e-75	6
Myo6	1.53383e-77	0.261555	0.704	0.516	3.06766e-74	6
Cyba	1.6262e-77	0.360323	0.897	0.762	3.25239e-74	6
Rhoc	2.15434e-75	0.40969	0.897	0.72	4.30869e-72	6
Calcrl	4.03404e-75	0.293304	0.534	0.319	8.06809e-72	6
Nrp1	1.11994e-74	0.334938	0.842	0.731	2.23987e-71	6
Srm	1.12187e-72	0.317112	0.959	0.908	2.24375e-69	6
Litaf	5.078e-72	0.304317	0.897	0.8	1.0156e-68	6
Mfge8	1.45091e-70	0.26922	0.9	0.8	2.90182e-67	6
Cnn2	1.63095e-68	0.307693	0.977	0.897	3.26189e-65	6
Mogat2	2.88528e-65	0.277323	0.833	0.636	5.77057e-62	6
Tcf4	9.45231e-64	0.268599	0.941	0.85	1.89046e-60	6
Prl3b1	2.94737e-63	0.547571	0.543	0.409	5.89474e-60	6
Kti12	3.65948e-58	0.256704	0.838	0.691	7.31895e-55	6
Cdk1	4.98705e-56	0.319891	0.967	0.926	9.97409e-53	6
Aprt	6.86319e-54	0.285679	0.99	0.978	1.37264e-50	6
Eva1b	4.98429e-50	0.254562	0.945	0.823	9.96857e-47	6
Sgk1	5.84266e-50	0.315938	0.54	0.431	1.16853e-46	6
Crip1	1.57098e-37	0.350059	0.689	0.616	3.14197e-34	6
Gadd45g	2.02802e-33	0.464419	0.556	0.517	4.05604e-30	6
Maged2	1.25533e-32	0.283324	0.974	0.943	2.51065e-29	6
Hopx	7.94869e-23	0.354826	0.554	0.522	1.58974e-19	6
Cnn2	0	1.0657	0.996	0.896	0	7
Lum	6.95107e-307	1.30202	0.994	0.692	1.39021e-303	7
Myl9	6.93713e-284	1.50471	0.933	0.617	1.38743e-280	7
Col3a1	2.87046e-281	0.986324	0.994	0.77	5.74092e-278	7
Foxl1	3.6782e-268	0.551108	0.846	0.435	7.3564e-265	7
Foxf2	4.91996e-264	0.599514	0.888	0.556	9.83992e-261	7
Sparc	1.89324e-263	0.919756	0.996	0.829	3.78649e-260	7
Sparcl1	1.73832e-253	0.890788	0.965	0.706	3.47664e-250	7
Myl6	4.18895e-241	0.58826	1	0.997	8.3779e-238	7
Lgals1	8.23399e-233	1.0205	0.992	0.905	1.6468e-229	7
Tmsb4x	1.40594e-222	0.675114	1	1	2.81187e-219	7
Foxd1	1.20607e-220	0.712476	0.948	0.622	2.41213e-217	7
Tbx18	3.2632e-219	0.684983	0.926	0.645	6.5264e-216	7
Shisa2	3.52757e-217	0.786881	0.966	0.789	7.05514e-214	7
Cald1	1.00524e-215	0.605035	1	0.968	2.01048e-212	7
Cd63	3.77309e-210	0.562893	1	0.98	7.54619e-207	7
Pcolce	8.36698e-208	0.630656	0.966	0.776	1.6734e-204	7
Bgn	5.6515e-201	0.632829	0.957	0.65	1.1303e-197	7
Foxc2	2.20901e-195	0.611886	0.947	0.671	4.41802e-192	7
Marcks	1.38121e-188	0.511916	1	0.991	2.76242e-185	7
Mest	1.98541e-188	0.532878	0.999	0.995	3.97081e-185	7
Flrt2	8.47444e-187	0.652841	0.923	0.645	1.69489e-183	7
Ptch1	1.45869e-186	0.695151	0.888	0.603	2.91737e-183	7
Fxyd6	2.95723e-186	0.641985	0.994	0.949	5.91446e-183	7
Tagln	5.31392e-184	1.4349	0.8	0.405	1.06278e-180	7
Tpm1	5.72571e-184	0.639098	0.993	0.945	1.14514e-180	7
Foxf1	4.85403e-180	0.27499	0.773	0.492	9.70806e-177	7
Anxa3	1.66437e-178	0.634087	0.856	0.537	3.32875e-175	7
Eva1b	7.29315e-178	0.569576	0.976	0.821	1.45863e-174	7
Tuba1a	8.29541e-174	0.53022	1	0.998	1.65908e-170	7
Eif2ak4	7.64747e-173	0.565175	0.864	0.53	1.52949e-169	7
Twist2	3.38542e-170	0.513059	0.93	0.641	6.77083e-167	7
Glipr2	2.44036e-165	0.617475	0.878	0.593	4.88073e-162	7
Fhl2	1.86212e-164	0.400302	0.822	0.501	3.72424e-161	7
Col1a1	7.24323e-161	0.513967	0.796	0.435	1.44865e-157	7
Tagln2	1.21549e-160	0.58592	0.927	0.644	2.43097e-157	7
Vim	1.28461e-160	0.725046	0.965	0.86	2.56922e-157	7
Cbr3	1.67913e-160	0.375151	0.735	0.401	3.35827e-157	7
Vcan	7.71595e-157	0.572485	0.987	0.85	1.54319e-153	7
Tspan17	7.20007e-156	0.44381	0.739	0.4	1.44001e-152	7
Col1a2	4.32898e-152	0.566764	0.895	0.626	8.65795e-149	7
Cdh11	4.82315e-148	0.491861	0.968	0.808	9.6463e-145	7
Foxp1	9.71321e-148	0.501173	0.978	0.865	1.94264e-144	7
Pltp	4.53174e-145	0.338658	0.787	0.534	9.06348e-142	7
Timp3	1.08048e-144	0.4058	0.749	0.424	2.16097e-141	7
Slc1a3	1.76251e-144	0.446344	0.833	0.557	3.52502e-141	7
Myl12a	5.94409e-142	0.446496	0.992	0.993	1.18882e-138	7
Actg1	6.60231e-138	0.321566	1	1	1.32046e-134	7
Anxa5	9.78391e-138	0.465995	0.894	0.694	1.95678e-134	7
Gpx7	1.10261e-135	0.533606	0.885	0.681	2.20521e-132	7
Anxa2	3.44711e-129	0.502608	0.776	0.436	6.89423e-126	7
Acta2	2.44676e-123	0.871736	0.704	0.379	4.89351e-120	7
Phlda1	2.01797e-121	0.557896	0.978	0.867	4.03595e-118	7
S100a11	1.24708e-119	0.484907	0.882	0.7	2.49417e-116	7
Cpa2	3.59201e-118	0.346072	0.689	0.37	7.18402e-115	7
Col9a1	9.33231e-116	0.520869	0.954	0.792	1.86646e-112	7
Pdlim1	5.96568e-115	0.407533	0.895	0.749	1.19314e-111	7
Akap12	1.18949e-114	0.408249	0.784	0.519	2.37898e-111	7
Mpped2	1.54429e-114	0.400209	0.903	0.686	3.08859e-111	7
Plac8	7.82341e-113	0.265508	0.7	0.429	1.56468e-109	7
Limch1	9.69908e-113	0.501992	0.833	0.595	1.93982e-109	7
Card19	9.75543e-112	0.301221	0.804	0.526	1.95109e-108	7
Fbn2	1.48256e-111	0.413496	0.944	0.834	2.96513e-108	7
Chd3	1.74367e-103	0.367315	0.873	0.695	3.48734e-100	7
Anxa6	2.49295e-103	0.369133	0.857	0.693	4.9859e-100	7
Col2a1	5.12972e-102	0.45989	0.948	0.802	1.02594e-98	7
Cthrc1	1.85947e-100	0.445562	0.828	0.574	3.71894e-97	7
Glrx	7.86806e-98	0.349774	0.829	0.591	1.57361e-94	7
Tubb6	8.52112e-98	0.435825	0.947	0.869	1.70422e-94	7
Tnfaip6	2.77549e-97	0.314584	0.81	0.582	5.55097e-94	7
Cyr61	9.53588e-95	0.45337	0.803	0.645	1.90718e-91	7
Col23a1	4.41253e-92	0.293593	0.884	0.669	8.82506e-89	7
Fam110b	1.27689e-91	0.374648	0.866	0.708	2.55377e-88	7
Ctgf	8.18627e-90	0.368132	0.669	0.409	1.63725e-86	7
Fam210b	8.68518e-90	0.284853	0.69	0.422	1.73704e-86	7
Reep5	1.28953e-87	0.362601	0.899	0.756	2.57906e-84	7
Tle1	5.00046e-87	0.349088	0.887	0.752	1.00009e-83	7
Col4a1	8.64391e-87	0.387091	0.903	0.787	1.72878e-83	7
Tgfb1i1	1.70219e-86	0.329003	0.703	0.439	3.40437e-83	7
Sox9	2.5874e-86	0.515801	0.859	0.733	5.1748e-83	7
P3h2	2.92342e-84	0.26604	0.783	0.597	5.84684e-81	7
Tpm4	3.94318e-81	0.264422	0.999	0.995	7.88637e-78	7
Cmtm7	5.15707e-81	0.342287	0.88	0.724	1.03141e-77	7
Kdelr3	2.76027e-78	0.307308	0.713	0.493	5.52054e-75	7
Tpm2	3.86169e-78	0.401807	0.941	0.877	7.72339e-75	7
Rhoj	7.97408e-78	0.271675	0.709	0.49	1.59482e-74	7
Spsb4	2.06196e-74	0.289621	0.896	0.751	4.12392e-71	7
Hmgn3	2.20721e-73	0.337813	0.958	0.896	4.41441e-70	7
Ldhb	1.21687e-72	0.3466	0.922	0.799	2.43374e-69	7
Pdgfrb	2.33163e-72	0.295678	0.864	0.671	4.66326e-69	7
Foxp2	4.20388e-72	0.321661	0.793	0.633	8.40776e-69	7
Hsd11b2	8.71414e-69	0.28655	0.917	0.816	1.74283e-65	7
Tmem119	1.21936e-68	0.285751	0.868	0.685	2.43872e-65	7
Hmgcs1	1.23005e-68	0.416383	0.878	0.803	2.4601e-65	7
Fermt2	1.76703e-68	0.333425	0.909	0.857	3.53406e-65	7
Jun	3.61947e-66	0.310161	0.852	0.683	7.23894e-63	7
Abracl	7.87213e-65	0.336612	0.962	0.93	1.57443e-61	7
Sh3bgrl3	4.17679e-64	0.263719	0.985	0.96	8.35357e-61	7
Pkdcc	8.57235e-64	0.251871	0.843	0.67	1.71447e-60	7
Ckb	3.47802e-63	0.334978	0.793	0.624	6.95604e-60	7
Msmo1	1.84235e-61	0.420821	0.815	0.691	3.6847e-58	7
Pdlim4	2.88152e-60	0.290859	0.947	0.804	5.76305e-57	7
Fdps	2.66794e-59	0.316727	0.88	0.797	5.33587e-56	7
Cyp51	6.27287e-59	0.271062	0.853	0.748	1.25457e-55	7
S1pr3	3.27781e-58	0.251739	0.756	0.576	6.55562e-55	7
Tbx1	1.11812e-57	0.307938	0.891	0.781	2.23624e-54	7
Cxcl12	1.55262e-56	0.333339	0.955	0.851	3.10523e-53	7
Klf6	3.82129e-53	0.267741	0.833	0.717	7.64259e-50	7
Pdlim7	7.50546e-53	0.31622	0.922	0.853	1.50109e-49	7
Nes	4.46e-52	0.260414	0.773	0.641	8.91999e-49	7
Ccnd1	3.62589e-51	0.262129	0.95	0.872	7.25178e-48	7
Sqle	1.48263e-50	0.284017	0.871	0.797	2.96525e-47	7
Malat1	1.6614e-46	0.272277	0.999	0.996	3.3228e-43	7
S100a10	1.12622e-40	0.262393	0.797	0.666	2.25245e-37	7
Idi1	1.77465e-38	0.257361	0.812	0.717	3.54931e-35	7
Csrp1	4.82215e-33	0.375662	0.808	0.747	9.64429e-30	7
Meg3	7.29107e-30	0.279068	0.912	0.863	1.45821e-26	7
Has2	2.17121e-27	0.271242	0.562	0.405	4.34243e-24	7
Sfrp1	8.22146e-110	0.622923	0.988	0.89	1.64429e-106	8
Plpp3	7.60233e-72	0.541884	0.958	0.86	1.52047e-68	8
Mfap4	1.9128e-61	0.463615	0.963	0.867	3.82559e-58	8
Maged2	5.39005e-60	0.389466	0.983	0.943	1.07801e-56	8
Ddit4	1.72365e-55	0.38573	0.882	0.728	3.44731e-52	8
Nr2f1	1.06152e-48	0.43401	0.816	0.652	2.12304e-45	8
Tgfbi	1.75868e-47	0.37331	0.891	0.753	3.51737e-44	8
Hbb-bh1	3.26527e-47	0.552582	0.564	0.345	6.53055e-44	8
Ptn	9.2507e-46	0.547916	0.991	0.931	1.85014e-42	8
Hba-a1	2.05255e-43	0.573653	0.571	0.383	4.1051e-40	8
Cyp26a1	2.10092e-43	0.278231	0.795	0.635	4.20184e-40	8
Gpx3	9.12567e-42	0.508878	0.981	0.965	1.82513e-38	8
Nrp1	1.18027e-39	0.288379	0.859	0.731	2.36054e-36	8
Tpm2	3.88569e-37	0.319389	0.949	0.877	7.77137e-34	8
Ebf1	1.2273e-36	0.442701	0.969	0.83	2.45461e-33	8
Col2a1	2.20049e-36	0.377871	0.927	0.804	4.40098e-33	8
Nr2f2	6.80975e-33	0.397908	0.93	0.87	1.36195e-29	8
Six1	2.39598e-29	0.262388	0.876	0.753	4.79197e-26	8
Hbb-y	4.90173e-29	1.07821	0.616	0.473	9.80345e-26	8
Hsd11b2	2.60809e-28	0.251944	0.912	0.817	5.21617e-25	8
Dqx1	1.135e-27	0.284237	0.121	0.26	2.27e-24	8
Lgals1	3.44636e-25	0.26809	0.952	0.907	6.89273e-22	8
Cd63	1.23257e-23	0.301642	0.984	0.981	2.46513e-20	8
Hba-x	6.41236e-23	0.768352	0.572	0.466	1.28247e-19	8
Col1a2	4.61429e-22	0.261124	0.729	0.635	9.22857e-19	8
Vcan	8.74182e-19	0.333574	0.91	0.854	1.74836e-15	8
Igfbp5	8.41469e-18	0.255693	0.881	0.784	1.68294e-14	8
Pdgfrb	1.83406e-12	0.273803	0.784	0.675	3.66812e-09	8
Meis2	3.30476e-12	0.260029	0.891	0.87	6.60953e-09	8
Meox1	3.59705e-09	0.369172	0.571	0.482	7.1941e-06	8
Gm26917	1.47302e-07	0.274058	0.546	0.706	0.000294603	8
Gm42418	0.00330045	0.274261	0.772	0.848	1	8
Nkd1	2.54855e-246	0.913432	0.984	0.7	5.09709e-243	9
Zic1	3.30781e-246	1.01639	0.899	0.409	6.61561e-243	9
Igf1	7.15795e-243	0.835254	0.963	0.584	1.43159e-239	9
Gdf10	3.40719e-239	0.450752	0.878	0.435	6.81438e-236	9
Msx2	2.79791e-207	0.649128	0.885	0.51	5.59581e-204	9
Msx1	9.77834e-197	0.937344	0.887	0.499	1.95567e-193	9
Itga8	5.21799e-196	0.291262	0.841	0.395	1.0436e-192	9
Colec12	1.68562e-192	0.588731	0.984	0.753	3.37124e-189	9
Sp5	3.54898e-188	0.484896	0.869	0.481	7.09797e-185	9
Gap43	9.05833e-185	0.63271	0.984	0.74	1.81167e-181	9
Gas1	5.92973e-179	0.67181	0.977	0.758	1.18595e-175	9
Twist1	1.34399e-168	0.596546	0.996	0.702	2.68797e-165	9
Zic3	3.8994e-163	0.256296	0.746	0.297	7.79879e-160	9
Apoe	1.06109e-161	0.549246	0.977	0.778	2.12217e-158	9
Prrx1	2.81223e-160	0.595107	0.986	0.651	5.62446e-157	9
Edn3	1.5369e-159	0.378885	0.892	0.542	3.07381e-156	9
Tmem132c	1.44404e-154	0.450834	0.913	0.514	2.88808e-151	9
Fst	3.0308e-152	0.731127	0.991	0.721	6.06159e-149	9
Alcam	7.40796e-150	0.475823	0.88	0.611	1.48159e-146	9
Actg1	3.6232e-146	0.3473	1	1	7.2464e-143	9
Wfdc1	4.5339e-145	0.514873	0.774	0.421	9.06781e-142	9
Gng12	1.97008e-141	0.464222	0.922	0.631	3.94017e-138	9
Ptn	3.31173e-137	0.564254	1	0.931	6.62345e-134	9
Sat1	6.58089e-137	0.491726	0.938	0.676	1.31618e-133	9
Tuba1a	4.64049e-124	0.437005	1	0.998	9.28098e-121	9
Cited1	1.85944e-123	0.421626	0.846	0.462	3.71888e-120	9
Lef1	1.79552e-121	0.360777	0.899	0.589	3.59104e-118	9
Tnfaip6	1.11301e-117	0.413616	0.864	0.582	2.22601e-114	9
Igfbp4	4.60376e-108	0.424932	1	0.98	9.20752e-105	9
Vim	2.3501e-106	0.46123	0.988	0.861	4.70021e-103	9
Nrsn1	4.6586e-106	0.272959	0.804	0.479	9.3172e-103	9
Igdcc3	8.15884e-106	0.388182	0.996	0.881	1.63177e-102	9
Klf6	6.91262e-98	0.391605	0.931	0.714	1.38252e-94	9
Zic5	3.00197e-97	0.271151	0.779	0.481	6.00393e-94	9
Gja1	2.54486e-93	0.397419	0.973	0.786	5.08973e-90	9
Pdlim2	1.13113e-90	0.362558	0.783	0.432	2.26225e-87	9
Frzb	1.75929e-90	0.325395	0.811	0.498	3.51858e-87	9
Rspo3	2.25373e-90	0.313212	0.742	0.425	4.50747e-87	9
Cthrc1	2.49739e-90	0.268096	0.898	0.574	4.99478e-87	9
Nr2f1	5.86557e-90	0.37038	0.933	0.648	1.17311e-86	9
S1pr3	6.79478e-89	0.260155	0.88	0.573	1.35896e-85	9
Ccnd2	1.46435e-87	0.374321	1	0.967	2.92869e-84	9
Tpm4	2.55342e-85	0.267755	1	0.995	5.10684e-82	9
Lix1	7.53655e-85	0.341341	0.804	0.486	1.50731e-81	9
Parm1	1.01773e-84	0.305359	0.928	0.681	2.03546e-81	9
Tnfrsf19	1.79805e-84	0.294859	0.79	0.535	3.59609e-81	9
Cdo1	5.51391e-82	0.312391	0.958	0.738	1.10278e-78	9
Lpar1	9.1485e-80	0.316908	0.977	0.766	1.8297e-76	9
Ngfr	8.79827e-79	0.324119	0.772	0.59	1.75965e-75	9
Flrt3	6.01345e-78	0.325444	0.898	0.673	1.20269e-74	9
Lmo4	6.74506e-78	0.398828	0.993	0.9	1.34901e-74	9
Pgm2	3.91526e-76	0.297227	0.966	0.793	7.83052e-73	9
Pcdh18	1.43031e-72	0.259012	0.797	0.524	2.86062e-69	9
Pdlim4	2.81414e-72	0.301374	0.986	0.804	5.62828e-69	9
Mest	6.62264e-72	0.305434	1	0.995	1.32453e-68	9
Col3a1	3.32012e-71	0.327483	0.993	0.773	6.64024e-68	9
Mogat2	3.33167e-71	0.286158	0.912	0.635	6.66334e-68	9
Slc16a3	1.47027e-69	0.347355	0.991	0.892	2.94055e-66	9
Marcks	2.74463e-63	0.275405	1	0.992	5.48926e-60	9
Snai1	3.43963e-61	0.315193	0.887	0.648	6.87927e-58	9
Id2	1.5278e-60	0.444295	0.989	0.926	3.05559e-57	9
Reep5	5.31226e-60	0.27607	0.933	0.756	1.06245e-56	9
Hmga2	1.6168e-57	0.285426	1	0.983	3.2336e-54	9
Cnn2	4.13683e-57	0.299561	0.989	0.897	8.27366e-54	9
Tax1bp3	1.65913e-55	0.261654	0.977	0.875	3.31826e-52	9
Cdh11	1.4869e-53	0.264247	0.977	0.81	2.97381e-50	9
Lgals1	4.5752e-43	0.266571	0.977	0.907	9.15041e-40	9
Id1	2.40557e-19	0.286792	0.94	0.857	4.81114e-16	9
Bex1	4.04252e-300	1.73709	1	0.765	8.08504e-297	10
Cldn6	1.33274e-293	1.46485	0.99	0.57	2.66547e-290	10
Bex4	1.92035e-290	1.32956	1	0.794	3.84069e-287	10
Epcam	1.78548e-288	1.48413	0.984	0.583	3.57097e-285	10
Spint2	1.7914e-284	1.21732	0.988	0.481	3.5828e-281	10
Krt18	1.04759e-269	1.40166	0.986	0.549	2.09519e-266	10
Igfbp2	1.33403e-265	1.32524	0.988	0.674	2.66806e-262	10
Uchl1	1.3145e-248	0.977062	0.94	0.486	2.629e-245	10
Cldn7	3.31636e-233	0.924407	0.909	0.51	6.63271e-230	10
Emb	3.11306e-222	1.26106	0.948	0.709	6.22612e-219	10
Krt8	5.25009e-213	0.898175	0.926	0.491	1.05002e-209	10
Bcam	1.21076e-211	0.744385	0.913	0.512	2.42152e-208	10
Cldn4	2.78161e-190	0.753816	0.835	0.514	5.56323e-187	10
Cd24a	1.57905e-187	0.696447	0.998	0.989	3.1581e-184	10
Chchd10	3.06882e-172	0.660393	0.813	0.466	6.13764e-169	10
Vgll2	1.48775e-167	1.97853	0.809	0.567	2.97549e-164	10
Crabp2	2.60371e-167	0.776756	0.992	0.88	5.20741e-164	10
Espn	2.10118e-164	0.646248	0.817	0.501	4.20237e-161	10
Pax1	1.31488e-161	1.12657	0.789	0.534	2.62976e-158	10
Pax9	4.06073e-161	0.697209	0.857	0.606	8.12145e-158	10
Tmsb4x	3.85431e-160	0.930228	1	1	7.70863e-157	10
Tpd52	1.45184e-156	0.587879	0.869	0.609	2.90368e-153	10
Phgdh	3.38298e-156	0.6284	0.986	0.929	6.76597e-153	10
Hist3h2ba	2.33913e-155	0.479907	0.706	0.283	4.67827e-152	10
1810037I17Rik	3.18761e-152	0.615896	0.98	0.891	6.37522e-149	10
Sox2	1.0312e-150	0.903884	0.763	0.469	2.06241e-147	10
Crip2	4.01552e-147	0.519767	0.926	0.607	8.03104e-144	10
Wfdc2	1.88932e-143	0.735771	0.686	0.259	3.77864e-140	10
Plet1	3.29148e-142	0.625262	0.712	0.383	6.58296e-139	10
Npnt	4.24971e-138	0.494336	0.789	0.466	8.49942e-135	10
Prss8	7.65036e-138	0.472046	0.718	0.414	1.53007e-134	10
Col18a1	3.99526e-136	0.605231	0.911	0.649	7.99051e-133	10
Vamp8	1.3158e-134	0.667376	0.942	0.693	2.6316e-131	10
Pdgfa	6.61566e-134	0.550281	0.833	0.577	1.32313e-130	10
Cmtm8	1.10143e-132	0.575561	0.813	0.582	2.20285e-129	10
Fgf8	2.46126e-131	1.14349	0.748	0.472	4.92251e-128	10
Nkx2-6	1.19822e-127	0.682929	0.736	0.474	2.39645e-124	10
Dstn	2.9374e-127	0.447865	0.996	0.978	5.87479e-124	10
Acer2	7.89844e-125	0.471833	0.728	0.453	1.57969e-121	10
Slc2a3	1.10258e-124	0.581607	0.775	0.508	2.20516e-121	10
Cyb5a	1.19439e-124	0.499507	0.984	0.926	2.38878e-121	10
Arl4c	4.09646e-121	0.550037	0.781	0.52	8.19293e-118	10
Lsr	6.50616e-121	0.491514	0.845	0.629	1.30123e-117	10
Kcnk1	3.79551e-119	0.448201	0.71	0.452	7.59102e-116	10
Mapk13	1.98743e-118	0.443331	0.696	0.452	3.97485e-115	10
Id4	7.24993e-117	0.525793	0.684	0.428	1.44999e-113	10
Esrp1	9.12996e-111	0.42386	0.692	0.475	1.82599e-107	10
Aes	6.5188e-107	0.452436	0.867	0.625	1.30376e-103	10
Igfbp5	1.49187e-106	1.06362	0.92	0.784	2.98375e-103	10
Mmd	4.33566e-106	0.821648	0.922	0.878	8.67132e-103	10
Gata3	8.43029e-104	0.539066	0.704	0.508	1.68606e-100	10
Npm3	1.1126e-102	0.555306	0.978	0.973	2.22521e-99	10
Fam60a	3.10011e-102	0.454118	0.98	0.93	6.20023e-99	10
Tspan12	2.75636e-98	0.473859	0.895	0.727	5.51272e-95	10
Lin28a	6.93229e-98	0.425338	0.907	0.721	1.38646e-94	10
Tma7	1.00697e-95	0.269821	0.998	1	2.01395e-92	10
Tpm1	1.11542e-95	0.310604	0.996	0.945	2.23084e-92	10
Rab25	7.71022e-94	0.383142	0.666	0.488	1.54204e-90	10
Stx3	3.5856e-91	0.377113	0.674	0.485	7.17121e-88	10
F11r	5.74548e-91	0.382274	0.714	0.527	1.1491e-87	10
Ezr	1.43315e-90	0.411275	0.714	0.556	2.86631e-87	10
Mdk	4.0001e-90	0.262183	1	1	8.0002e-87	10
Socs2	1.0297e-86	0.682114	0.785	0.644	2.0594e-83	10
Stard10	1.75932e-84	0.353916	0.654	0.474	3.51864e-81	10
Loxl2	1.82848e-84	0.615237	0.839	0.722	3.65696e-81	10
Cystm1	8.10756e-83	0.471133	0.654	0.517	1.62151e-79	10
Slc9a3r1	3.74365e-82	0.384296	0.873	0.747	7.48731e-79	10
Calm2	8.61198e-82	0.291158	1	0.999	1.7224e-78	10
Fhl1	3.17057e-81	0.446441	0.791	0.667	6.34114e-78	10
Mid1ip1	2.23445e-80	0.519631	0.638	0.478	4.4689e-77	10
Ldhb	1.75455e-79	0.489477	0.881	0.803	3.5091e-76	10
Tspan13	3.40083e-79	0.410643	0.926	0.839	6.80165e-76	10
Meis2	7.21437e-79	0.432735	0.97	0.868	1.44287e-75	10
Spint1	9.03691e-79	0.38641	0.636	0.495	1.80738e-75	10
Isl1	4.61563e-78	0.41268	0.829	0.655	9.23125e-75	10
Crb3	4.84521e-77	0.443983	0.664	0.55	9.69042e-74	10
Homer2	3.45233e-75	0.41309	0.698	0.574	6.90466e-72	10
Fn1	4.85963e-75	0.667227	0.92	0.901	9.71926e-72	10
Kdf1	6.1156e-74	0.348839	0.638	0.492	1.22312e-70	10
Krt7	8.09366e-71	0.378149	0.541	0.381	1.61873e-67	10
Cd9	2.38951e-69	0.341661	0.662	0.502	4.77903e-66	10
Dusp6	8.40284e-68	0.445212	0.823	0.665	1.68057e-64	10
Cldn3	2.36835e-66	0.408163	0.563	0.441	4.7367e-63	10
Kif21a	2.4016e-65	0.32655	0.638	0.51	4.80321e-62	10
Nkx2-3	4.29824e-65	0.679764	0.614	0.533	8.59648e-62	10
Klk8	1.38503e-64	0.286025	0.638	0.432	2.77006e-61	10
Sall1	3.63451e-64	0.308801	0.618	0.423	7.26903e-61	10
Limch1	8.1897e-64	0.317507	0.769	0.601	1.63794e-60	10
Slc2a1	6.2208e-62	0.317598	0.873	0.792	1.24416e-58	10
Ddah1	8.68745e-61	0.35386	0.676	0.575	1.73749e-57	10
Tmem2	1.29517e-60	0.370327	0.676	0.563	2.59033e-57	10
Cldn9	4.09851e-59	0.335182	0.537	0.401	8.19701e-56	10
Epb41l5	1.31058e-58	0.302472	0.654	0.523	2.62116e-55	10
Krt19	1.67272e-58	0.393534	0.592	0.49	3.34545e-55	10
H19	8.02924e-58	0.602939	0.994	0.99	1.60585e-54	10
Edn1	8.7457e-58	0.475095	0.557	0.442	1.74914e-54	10
Grb7	1.03103e-57	0.283683	0.523	0.401	2.06205e-54	10
Sh3glb1	2.15491e-56	0.375635	0.938	0.924	4.30982e-53	10
Odc1	8.85617e-56	0.307876	0.968	0.943	1.77123e-52	10
Faim	2.00927e-55	0.379624	0.831	0.704	4.01854e-52	10
Usp53	2.0304e-53	0.334052	0.6	0.514	4.0608e-50	10
Gsta4	6.23356e-53	0.31892	0.847	0.753	1.24671e-49	10
Etv5	3.29795e-52	0.318788	0.624	0.507	6.5959e-49	10
Arid3b	4.91872e-51	0.296577	0.815	0.707	9.83743e-48	10
Spry1	8.21837e-51	0.326498	0.656	0.554	1.64367e-47	10
Hoxb1	8.45846e-50	0.428643	0.376	0.252	1.69169e-46	10
Hmgn3	2.05605e-49	0.326447	0.958	0.897	4.1121e-46	10
Ap1m2	2.65555e-49	0.303815	0.581	0.51	5.3111e-46	10
Fgf3	8.85748e-49	0.52253	0.507	0.445	1.7715e-45	10
Dok5	2.87425e-48	0.308305	0.471	0.393	5.7485e-45	10
Ifitm3	6.06065e-48	0.30691	0.614	0.479	1.21213e-44	10
Nuak1	8.42748e-48	0.283535	0.567	0.433	1.6855e-44	10
Tceal8	2.71849e-47	0.291784	0.996	0.99	5.43698e-44	10
Zfhx3	1.25589e-46	0.262962	0.724	0.618	2.51179e-43	10
Id2	3.5231e-46	0.384871	0.974	0.927	7.04621e-43	10
Irx2	3.07529e-44	0.349364	0.644	0.584	6.15057e-41	10
Sall4	3.83184e-44	0.31307	0.674	0.572	7.66368e-41	10
Hs3st6	5.09437e-44	0.264634	0.441	0.369	1.01887e-40	10
Ripply3	5.42465e-44	0.56731	0.503	0.427	1.08493e-40	10
Cdh1	2.62464e-42	0.303569	0.519	0.464	5.24928e-39	10
Car2	5.7775e-42	0.34237	0.515	0.448	1.1555e-38	10
Hoxb2	1.39622e-41	0.28565	0.682	0.549	2.79245e-38	10
Gbx2	1.40306e-40	0.356165	0.533	0.484	2.80612e-37	10
Pim1	5.92533e-38	0.346361	0.801	0.751	1.18507e-34	10
Amot	9.02257e-37	0.298087	0.686	0.591	1.80451e-33	10
Jarid2	9.69937e-36	0.260772	0.682	0.619	1.93987e-32	10
Hes1	1.61528e-35	0.333702	0.841	0.743	3.23057e-32	10
Fgf15	1.72936e-33	0.457132	0.416	0.392	3.45873e-30	10
Nkx2-5	7.94508e-33	0.415266	0.533	0.486	1.58902e-29	10
Fermt1	3.4139e-32	0.300387	0.477	0.436	6.82779e-29	10
Irx1	5.47536e-31	0.37674	0.676	0.66	1.09507e-27	10
Car4	2.83562e-29	0.287871	0.376	0.357	5.67123e-26	10
Galnt3	1.62016e-27	0.257847	0.511	0.49	3.24032e-24	10
Cldn10	1.13349e-25	0.473094	0.441	0.439	2.26698e-22	10
Pyy	1.31894e-25	1.17139	0.274	0.253	2.63788e-22	10
Sema6a	2.53774e-25	0.276509	0.588	0.593	5.07548e-22	10
Id1	1.11047e-23	0.351927	0.899	0.859	2.22094e-20	10
Pdlim3	4.6469e-22	0.286526	0.467	0.49	9.29379e-19	10
Mt1	1.10607e-21	0.255264	0.398	0.393	2.21215e-18	10
H1f0	2.00708e-20	0.260145	0.946	0.921	4.01416e-17	10
Dab2	3.31523e-20	0.259682	0.706	0.746	6.63046e-17	10
Emx1	1.01347e-19	0.263982	0.485	0.526	2.02693e-16	10
Ctxn3	1.62489e-19	0.489001	0.471	0.512	3.24979e-16	10
Spry2	4.03123e-16	0.261978	0.497	0.481	8.06246e-13	10
Tgfb2	5.80811e-16	0.270686	0.573	0.621	1.16162e-12	10
Hotairm1	2.45281e-14	0.34311	0.473	0.504	4.90562e-11	10
Hey1	2.71798e-13	0.264919	0.622	0.689	5.43596e-10	10
Rpl29	5.45408e-10	0.390828	0.901	0.936	1.09082e-06	10
Cdc42ep3	3.84698e-09	0.256411	0.382	0.446	7.69396e-06	10
Sp5	1.08621e-08	0.279181	0.419	0.499	2.17241e-05	10
Klhdc8a	2.99446e-08	0.366685	0.376	0.466	5.98892e-05	10
Foxe1	4.71479e-07	0.593306	0.416	0.479	0.000942957	10
Gm12446	0.00130784	0.279134	0.354	0.411	1	10
Cldn6	6.43955e-238	1.58642	1	0.573	1.28791e-234	11
Epcam	2.96176e-233	1.52053	1	0.586	5.92353e-230	11
Spint2	5.72491e-228	1.30527	0.997	0.485	1.14498e-224	11
Wfdc2	6.03712e-216	1.16702	0.961	0.255	1.20742e-212	11
Cldn7	1.22862e-200	1.0199	0.943	0.513	2.45724e-197	11
Foxi2	1.21579e-197	1.14448	0.909	0.476	2.43158e-194	11
Krt18	3.61981e-197	1.2424	0.987	0.552	7.23963e-194	11
Espn	7.8519e-193	0.842699	0.935	0.5	1.57038e-189	11
Bex1	1.14455e-185	1.18747	0.997	0.767	2.2891e-182	11
Krt8	8.90691e-172	1.00137	0.94	0.495	1.78138e-168	11
Npnt	3.28641e-170	0.779817	0.901	0.466	6.57282e-167	11
Emb	3.73001e-167	0.859731	0.979	0.71	7.46002e-164	11
Sostdc1	1.36297e-162	1.16066	0.855	0.504	2.72594e-159	11
Bex4	7.1215e-161	0.819984	0.995	0.796	1.4243e-157	11
Bcam	1.16262e-156	0.775296	0.899	0.516	2.32525e-153	11
Crabp2	2.24268e-149	0.919076	0.987	0.881	4.48536e-146	11
Galnt3	5.95653e-148	0.656448	0.826	0.482	1.19131e-144	11
Tfap2a	1.15692e-143	0.570512	0.805	0.419	2.31384e-140	11
Slc2a3	9.43673e-140	1.13705	0.868	0.508	1.88735e-136	11
Cd24a	6.36147e-138	0.654587	1	0.989	1.27229e-134	11
Prss8	6.8159e-137	0.535163	0.797	0.414	1.36318e-133	11
Krt7	3.26463e-134	0.743005	0.774	0.376	6.52925e-131	11
Phgdh	8.14199e-132	0.772237	0.987	0.93	1.6284e-128	11
Chchd10	1.47521e-128	0.584759	0.826	0.468	2.95041e-125	11
Plet1	2.89492e-128	0.566462	0.761	0.385	5.78985e-125	11
Stard10	3.95107e-128	0.514129	0.808	0.471	7.90214e-125	11
Wnt6	4.31664e-128	0.77226	0.751	0.39	8.63329e-125	11
Igfbp5	1.19273e-125	0.868816	0.99	0.783	2.38545e-122	11
Kcnk1	3.49985e-125	0.507195	0.79	0.452	6.9997e-122	11
Pdgfa	3.38658e-120	0.693946	0.865	0.579	6.77316e-117	11
Hoxb2	2.59156e-115	0.590208	0.904	0.544	5.18311e-112	11
Igfbp2	2.69928e-111	0.809166	0.922	0.678	5.39857e-108	11
Tubb2b	4.06381e-110	0.590642	0.938	0.703	8.12761e-107	11
Mapk13	3.29377e-107	0.456156	0.748	0.453	6.58753e-104	11
Grb7	2.27774e-106	0.430686	0.717	0.396	4.55548e-103	11
Fgf8	7.55784e-106	1.3278	0.787	0.473	1.51157e-102	11
Ctxn3	9.07553e-106	0.891629	0.758	0.503	1.81511e-102	11
Dstn	1.7325e-104	0.441313	0.997	0.978	3.46501e-101	11
Ezr	1.62704e-102	0.474869	0.8	0.555	3.25407e-99	11
Lsr	5.96e-102	0.470361	0.881	0.63	1.192e-98	11
F11r	2.45713e-101	0.481162	0.792	0.527	4.91426e-98	11
Meis2	1.34293e-100	0.589342	0.997	0.868	2.68586e-97	11
Slc9a3r1	4.43952e-100	0.492366	0.945	0.746	8.87904e-97	11
Isl2	2.69692e-99	0.403938	0.686	0.372	5.39383e-96	11
Ap1m2	1.50078e-98	0.386515	0.74	0.506	3.00156e-95	11
4631405K08Rik	3.3412e-97	0.401793	0.613	0.277	6.68239e-94	11
Col18a1	7.57621e-97	0.485117	0.917	0.651	1.51524e-93	11
Gjb3	2.82415e-95	0.526679	0.699	0.43	5.64831e-92	11
Tmem54	2.66043e-94	0.409294	0.691	0.411	5.32087e-91	11
Rab25	5.73805e-94	0.435728	0.722	0.488	1.14761e-90	11
Socs2	3.31038e-93	0.689485	0.87	0.642	6.62077e-90	11
Nkx2-6	6.11782e-93	0.639879	0.748	0.476	1.22356e-89	11
Spint1	4.25124e-92	0.418048	0.732	0.494	8.50248e-89	11
Esrp1	7.23949e-92	0.411636	0.714	0.476	1.4479e-88	11
Calm2	2.32303e-91	0.375389	1	0.999	4.64606e-88	11
Acer2	3.05858e-89	0.493554	0.727	0.456	6.11716e-86	11
Rbpms	5.11853e-89	0.526124	0.943	0.718	1.02371e-85	11
Uchl1	1.91581e-87	0.423611	0.795	0.494	3.83162e-84	11
Cldn4	3.30353e-85	0.50616	0.717	0.52	6.60705e-82	11
Tpi1	2.74304e-84	0.393513	1	0.997	5.48609e-81	11
Cox4i2	4.55874e-82	0.459328	0.769	0.475	9.11749e-79	11
Tes	1.00407e-81	0.380644	0.766	0.498	2.00814e-78	11
Gm16136	1.78064e-80	0.413766	0.61	0.348	3.56129e-77	11
Hoxb3os	2.17451e-80	0.535258	0.774	0.497	4.34902e-77	11
Tpd52	1.42773e-78	0.391667	0.829	0.612	2.85546e-75	11
Hist3h2ba	2.79995e-78	0.365197	0.636	0.288	5.5999e-75	11
Cyb5a	4.96182e-78	0.384958	0.987	0.926	9.92364e-75	11
Ifitm3	5.22727e-77	0.630656	0.753	0.477	1.04545e-73	11
Cyp1b1	7.36875e-76	0.342413	0.592	0.341	1.47375e-72	11
Cldn9	1.13933e-75	0.432772	0.665	0.398	2.27866e-72	11
H3f3b	1.54758e-74	0.264592	1	1	3.09515e-71	11
Celf2	1.00697e-73	0.379337	0.771	0.517	2.01394e-70	11
Mdk	2.44131e-71	0.259416	1	1	4.88262e-68	11
Crb3	5.78853e-71	0.375383	0.696	0.55	1.15771e-67	11
Slc2a1	9.48756e-70	0.404288	0.927	0.791	1.89751e-66	11
Arl4c	9.64161e-70	0.451664	0.745	0.524	1.92832e-66	11
Cd36	3.45917e-69	0.270776	0.574	0.288	6.91834e-66	11
Tspan13	5.22609e-68	0.412097	0.945	0.839	1.04522e-64	11
Proser2	7.52593e-68	0.28311	0.608	0.407	1.50519e-64	11
Loxl2	3.57153e-67	0.503438	0.883	0.722	7.14306e-64	11
Tpm1	1.14683e-63	0.337692	0.992	0.946	2.29367e-60	11
Ubash3b	4.24689e-62	0.371688	0.688	0.485	8.49379e-59	11
Faim	1.26545e-61	0.552773	0.875	0.704	2.5309e-58	11
Aes	3.75973e-60	0.375208	0.823	0.629	7.51945e-57	11
Pax8	1.64586e-59	0.396714	0.59	0.388	3.29172e-56	11
Npm3	2.02878e-58	0.456621	0.971	0.973	4.05756e-55	11
Emx1	2.13985e-58	0.405365	0.652	0.521	4.2797e-55	11
Pdlim1	2.98626e-58	0.680546	0.813	0.754	5.97252e-55	11
Vamp8	8.94908e-58	0.352243	0.912	0.696	1.78982e-54	11
Cdc42ep3	6.25766e-57	0.496565	0.639	0.438	1.25153e-53	11
Stx3	7.47053e-57	0.273637	0.662	0.487	1.49411e-53	11
Etv5	2.64245e-56	0.330928	0.704	0.506	5.2849e-53	11
1810037I17Rik	1.09315e-55	0.355893	0.971	0.892	2.18631e-52	11
Cldn3	2.96721e-55	0.308321	0.59	0.441	5.93442e-52	11
Krt19	1.25076e-52	0.362848	0.636	0.489	2.50152e-49	11
Cd9	1.56223e-52	0.336041	0.681	0.502	3.12446e-49	11
Ripply3	1.04166e-51	0.481766	0.579	0.425	2.08331e-48	11
Nudt11	4.29371e-51	0.329615	0.701	0.559	8.58741e-48	11
Cystm1	5.23848e-51	0.318432	0.636	0.518	1.0477e-47	11
Arid3b	1.13317e-48	0.335121	0.855	0.707	2.26634e-45	11
Car2	1.35619e-47	0.250958	0.59	0.447	2.71239e-44	11
Aldoa	1.57277e-47	0.263594	1	0.999	3.14554e-44	11
Usp53	2.9942e-47	0.279817	0.642	0.513	5.98841e-44	11
Sall1	3.32565e-47	0.256133	0.634	0.424	6.65131e-44	11
S100a11	3.9757e-46	0.475485	0.862	0.705	7.95141e-43	11
Isl1	5.44957e-46	0.309794	0.818	0.657	1.08991e-42	11
Epb41l5	1.79051e-45	0.267759	0.67	0.523	3.58103e-42	11
Lin28a	9.46504e-45	0.302736	0.875	0.723	1.89301e-41	11
Zfhx3	1.33976e-44	0.313344	0.777	0.618	2.67952e-41	11
Mpzl2	6.00531e-44	0.255343	0.564	0.461	1.20106e-40	11
Ddt	5.15548e-42	0.289383	0.93	0.817	1.0311e-38	11
Cited2	2.72234e-41	0.395084	0.974	0.92	5.44469e-38	11
Msx2	1.04394e-40	0.432192	0.642	0.522	2.08787e-37	11
Vgll2	1.36315e-40	0.918666	0.613	0.574	2.72629e-37	11
Ammecr1	2.41703e-40	0.294331	0.748	0.613	4.83407e-37	11
Klk8	1.62136e-39	0.265056	0.636	0.433	3.24272e-36	11
Phlda2	2.13218e-38	0.445043	0.431	0.299	4.26435e-35	11
Gata3	9.76365e-38	0.273429	0.6	0.512	1.95273e-34	11
Sh3glb1	3.72583e-37	0.363399	0.943	0.924	7.45166e-34	11
Cgn	7.93131e-37	0.262156	0.535	0.427	1.58626e-33	11
Tmem2	9.53259e-37	0.266031	0.681	0.564	1.90652e-33	11
Hoxb1	1.30455e-36	0.343837	0.442	0.251	2.60911e-33	11
Kdf1	2.15218e-35	0.309513	0.592	0.494	4.30436e-32	11
Bnip3	3.74393e-35	0.305557	0.901	0.787	7.48786e-32	11
Cmtm8	4.10171e-35	0.295745	0.673	0.588	8.20342e-32	11
Smco4	1.26834e-34	0.270135	0.813	0.682	2.53668e-31	11
Jag1	1.8672e-34	0.298243	0.655	0.524	3.7344e-31	11
Hey1	3.21181e-34	0.390971	0.745	0.685	6.42362e-31	11
Akirin2	4.41843e-34	0.27125	0.961	0.895	8.83687e-31	11
Id4	8.52626e-34	0.302242	0.551	0.434	1.70525e-30	11
Gas1	2.99619e-33	0.38585	0.865	0.764	5.99237e-30	11
Sema3d	3.10429e-33	0.285854	0.517	0.418	6.20858e-30	11
Fermt1	3.50502e-33	0.355252	0.535	0.435	7.01005e-30	11
Prtg	1.34234e-32	0.250689	0.987	0.953	2.68468e-29	11
Tuba1c	6.70189e-31	0.304175	0.797	0.737	1.34038e-27	11
Mt1	8.44916e-30	0.353725	0.517	0.389	1.68983e-26	11
Mt2	7.2296e-28	0.475685	0.429	0.314	1.44592e-24	11
Cyp26b1	3.76927e-27	0.315431	0.553	0.505	7.53854e-24	11
Ubald2	7.93507e-27	0.258714	0.922	0.881	1.58701e-23	11
Klhdc8a	9.17895e-27	0.271052	0.509	0.461	1.83579e-23	11
Rnd3	1.60657e-26	0.281712	0.823	0.739	3.21313e-23	11
Homer2	1.42388e-25	0.269139	0.634	0.576	2.84776e-22	11
Ldhb	3.77166e-23	0.251904	0.852	0.804	7.54331e-20	11
Gbx2	1.52278e-21	0.302516	0.519	0.485	3.04557e-18	11
Hes1	7.25408e-20	0.252955	0.831	0.744	1.45082e-16	11
Frzb	4.6618e-19	0.273637	0.597	0.508	9.32361e-16	11
Dab2	7.76927e-18	0.266485	0.758	0.744	1.55385e-14	11
Edn3	9.94446e-17	0.252659	0.577	0.556	1.98889e-13	11
Neurog2	1.02068e-14	0.302863	0.314	0.232	2.04136e-11	11
Meg3	4.78555e-05	0.294422	0.839	0.867	0.0957109	11
Cldn11	0.00041107	0.298571	0.317	0.381	0.82214	11
Foxf1	1.36103e-196	1.06786	0.952	0.495	2.72206e-193	12
Osr1	1.37631e-189	1.08466	0.938	0.431	2.75261e-186	12
Mdk	2.78442e-181	0.607609	1	1	5.56883e-178	12
Dusp9	1.73016e-165	0.887779	0.986	0.682	3.46032e-162	12
Mif	2.37521e-161	0.420229	1	1	4.75041e-158	12
Nkx2-5	4.26193e-158	0.913872	0.938	0.476	8.52386e-155	12
Arg1	1.5336e-154	0.959878	0.958	0.439	3.06719e-151	12
Bmp4	8.05273e-144	0.904056	0.969	0.651	1.61055e-140	12
Aldh1a2	1.95892e-142	0.556562	0.816	0.272	3.91785e-139	12
Gata6	3.34959e-142	0.588656	0.884	0.421	6.69918e-139	12
Meis1	2.3446e-140	0.674549	0.969	0.547	4.6892e-137	12
Tnni1	2.96606e-139	0.842248	0.943	0.417	5.93213e-136	12
Apela	6.54308e-132	0.471519	0.788	0.319	1.30862e-128	12
Runx1t1	1.29571e-131	0.677277	0.952	0.556	2.59141e-128	12
Plagl1	3.60338e-131	0.501265	0.892	0.387	7.20677e-128	12
Hand2	6.93898e-119	0.359644	0.841	0.343	1.3878e-115	12
Dock9	1.71939e-118	0.324843	0.785	0.408	3.43878e-115	12
Myl7	2.8042e-116	0.574997	0.864	0.41	5.60839e-113	12
Tbx5	8.35394e-115	0.448732	0.728	0.218	1.67079e-111	12
Tubb2b	7.54689e-113	0.620706	0.955	0.703	1.50938e-109	12
Krt18	1.35686e-107	0.578894	0.924	0.555	2.71372e-104	12
Ldhb	1.69377e-107	0.618668	0.986	0.801	3.38754e-104	12
Bex1	2.11068e-107	0.675405	0.994	0.767	4.22135e-104	12
Hoxb4	2.68011e-102	0.330477	0.768	0.361	5.36022e-99	12
Tmem158	4.0264e-94	0.746201	0.839	0.515	8.0528e-91	12
Tdrd12	1.57101e-91	0.273067	0.703	0.378	3.14201e-88	12
Fam210b	2.34756e-91	0.287552	0.802	0.426	4.69513e-88	12
Tgfb2	3.17176e-91	0.443426	0.898	0.612	6.34351e-88	12
Hsd11b2	6.67328e-91	0.52524	0.977	0.817	1.33466e-87	12
Foxp1	6.21556e-88	0.515071	0.989	0.868	1.24311e-84	12
Hapln3	1.63744e-84	0.250811	0.793	0.432	3.27489e-81	12
Myrf	2.39247e-84	0.264554	0.731	0.379	4.78494e-81	12
Ptch1	4.30543e-84	0.468907	0.918	0.609	8.61086e-81	12
Id2	3.25898e-83	0.670432	1	0.927	6.51796e-80	12
Gata4	6.62286e-83	0.263016	0.68	0.35	1.32457e-79	12
Isl1	1.82763e-81	0.434375	0.924	0.654	3.65526e-78	12
Wnt2	1.31993e-79	0.76079	0.671	0.291	2.63985e-76	12
Pdgfc	3.18525e-79	0.254444	0.79	0.536	6.3705e-76	12
Dpysl3	5.9161e-79	0.348901	0.805	0.466	1.18322e-75	12
Rbpms	2.20369e-78	0.471202	0.958	0.718	4.40739e-75	12
Jund	7.85537e-78	0.44888	0.966	0.802	1.57107e-74	12
Npnt	9.84167e-78	0.275347	0.802	0.469	1.96833e-74	12
Bambi	2.05943e-76	0.474456	0.924	0.635	4.11886e-73	12
Mfge8	2.33255e-76	0.435869	0.96	0.801	4.66509e-73	12
Cd24a	3.83607e-76	0.393806	1	0.989	7.67215e-73	12
Pkdcc	1.64914e-74	0.40137	0.895	0.673	3.29827e-71	12
Krt8	2.2422e-74	0.376001	0.824	0.499	4.4844e-71	12
Gata5	6.54063e-73	0.400934	0.714	0.366	1.30813e-69	12
Bmp7	3.02479e-72	0.274062	0.799	0.474	6.04958e-69	12
Wnt5a	5.68312e-71	0.3535	0.816	0.52	1.13662e-67	12
Tpm1	2.68534e-70	0.424297	0.997	0.946	5.37069e-67	12
Car14	4.51679e-69	0.381914	0.963	0.725	9.03358e-66	12
Bex4	5.86579e-68	0.525847	0.972	0.797	1.17316e-64	12
Lix1	9.11034e-68	0.393575	0.819	0.49	1.82207e-64	12
Ptges	9.13251e-68	0.298487	0.768	0.455	1.8265e-64	12
Ccdc141	1.83836e-67	0.286955	0.731	0.424	3.67673e-64	12
Snrpn	1.33718e-66	0.431817	0.949	0.794	2.67435e-63	12
Hnrnpab	1.35017e-66	0.275099	1	0.998	2.70033e-63	12
Sox11	4.07535e-65	0.404494	0.997	0.979	8.15071e-62	12
Chd3	4.60011e-65	0.384439	0.904	0.699	9.20023e-62	12
Pbx1	6.1978e-65	0.389914	0.994	0.898	1.23956e-61	12
Tcf21	1.15535e-64	0.310709	0.793	0.424	2.3107e-61	12
Sms	1.39336e-63	0.339326	0.994	0.965	2.78671e-60	12
Sfrp5	1.45102e-63	0.322796	0.584	0.241	2.90204e-60	12
Rdh10	1.69561e-63	0.390312	0.816	0.575	3.39122e-60	12
Unc5c	3.46183e-62	0.289158	0.788	0.569	6.92365e-59	12
Fam213a	5.73806e-62	0.400571	0.904	0.725	1.14761e-58	12
Lsr	3.58715e-61	0.267178	0.89	0.631	7.17431e-58	12
Tpi1	5.09097e-60	0.287243	1	0.997	1.01819e-56	12
Igfbp7	4.57665e-59	0.282301	0.615	0.335	9.15329e-56	12
Idh1	1.87189e-58	0.339911	0.941	0.754	3.74377e-55	12
Fam60a	5.82569e-58	0.367994	0.994	0.93	1.16514e-54	12
Csrp2	8.92938e-58	0.379793	0.994	0.972	1.78588e-54	12
Uaca	1.33994e-57	0.261353	0.819	0.57	2.67987e-54	12
Ddt	2.27732e-55	0.397671	0.972	0.816	4.55464e-52	12
Fam162a	2.28144e-55	0.346508	0.997	0.97	4.56287e-52	12
Jag1	2.02219e-54	0.320406	0.785	0.521	4.04438e-51	12
Zfhx3	1.81131e-53	0.251604	0.873	0.616	3.62261e-50	12
Igf2r	4.43523e-53	0.279918	0.881	0.585	8.87047e-50	12
Tspan12	4.58913e-50	0.335562	0.935	0.728	9.17826e-47	12
Gsta4	1.34021e-48	0.33057	0.918	0.752	2.68043e-45	12
Slc9a3r1	1.93973e-48	0.301468	0.89	0.748	3.87946e-45	12
Odc1	9.9972e-48	0.358922	0.992	0.942	1.99944e-44	12
Peg3	1.05163e-47	0.345013	0.997	0.949	2.10326e-44	12
Slc16a3	1.3392e-47	0.338993	0.983	0.893	2.67841e-44	12
Scd2	5.00353e-47	0.32775	0.975	0.881	1.00071e-43	12
Aes	5.7416e-47	0.267408	0.904	0.627	1.14832e-43	12
Cdk6	2.92014e-46	0.274977	0.748	0.537	5.84029e-43	12
Ube2s	4.82745e-45	0.315463	1	0.989	9.6549e-42	12
Rbpms2	3.21675e-42	0.263372	0.867	0.642	6.43351e-39	12
Twist2	9.48066e-41	0.272054	0.907	0.649	1.89613e-37	12
Ppp1r14b	2.20202e-40	0.276092	0.997	0.983	4.40403e-37	12
Fdps	1.46784e-39	0.37877	0.935	0.798	2.93569e-36	12
Sap30	1.90816e-39	0.269307	0.963	0.863	3.81632e-36	12
Ntng1	5.39606e-39	0.281487	0.725	0.58	1.07921e-35	12
Idi1	4.75607e-38	0.253539	0.881	0.717	9.51213e-35	12
Sox4	7.64427e-38	0.363295	0.986	0.966	1.52885e-34	12
Map1b	3.3818e-37	0.312124	0.932	0.71	6.76361e-34	12
Igf2	1.06418e-36	0.309013	0.994	0.968	2.12836e-33	12
Hk2	2.41095e-36	0.252834	0.867	0.644	4.8219e-33	12
Myl4	8.05667e-36	0.458153	0.62	0.378	1.61133e-32	12
Meis2	1.06257e-35	0.343982	0.963	0.869	2.12513e-32	12
Fabp5	2.35828e-33	0.266477	0.994	0.978	4.71657e-30	12
Bnip3	7.34261e-32	0.310633	0.943	0.786	1.46852e-28	12
Gyg	1.00763e-28	0.354487	0.878	0.769	2.01527e-25	12
H19	3.4292e-26	0.257323	1	0.99	6.8584e-23	12
Ccnd2	6.09048e-26	0.460035	0.955	0.969	1.2181e-22	12
Atp2a2	4.29548e-25	0.261293	0.881	0.747	8.59096e-22	12
Smc2	5.1174e-25	0.252136	0.977	0.955	1.02348e-21	12
Tnnt2	1.01825e-21	0.397242	0.544	0.387	2.0365e-18	12
Arl4a	7.74521e-14	0.321987	0.612	0.506	1.54904e-10	12
Atcayos	2.22473e-141	0.652603	0.822	0.185	4.44946e-138	13
Tnnt2	2.03843e-123	3.30581	1	0.384	4.07686e-120	13
Ttn	2.27845e-123	2.82723	1	0.375	4.55691e-120	13
Myl4	2.57765e-122	3.86827	1	0.376	5.15531e-119	13
Actc1	2.66233e-122	3.80311	1	0.366	5.32466e-119	13
Sh3bgr	4.69807e-122	2.34419	0.994	0.348	9.39614e-119	13
Acta2	5.38533e-122	3.83952	1	0.388	1.07707e-118	13
Myl7	1.73122e-121	4.55914	1	0.414	3.46243e-118	13
Nexn	2.62245e-121	1.97921	1	0.406	5.2449e-118	13
Tnni1	4.45773e-121	2.88189	1	0.423	8.91546e-118	13
Smyd1	5.88648e-121	1.40362	0.994	0.338	1.1773e-117	13
Myh7	9.55102e-121	2.54244	0.989	0.36	1.9102e-117	13
Hspb1	2.96761e-120	2.36108	0.989	0.397	5.93523e-117	13
Tpm1	1.07081e-117	2.78208	1	0.947	2.14163e-114	13
Tnnc1	1.32044e-116	2.86269	0.972	0.33	2.64089e-113	13
Csrp2	8.48468e-116	1.93653	1	0.972	1.69694e-112	13
Des	1.85359e-115	1.76391	1	0.647	3.70718e-112	13
3632451O06Rik	2.18368e-115	2.02033	1	0.509	4.36736e-112	13
Gyg	4.43801e-114	1.75931	1	0.768	8.87602e-111	13
Unc45b	4.73917e-114	1.05163	0.972	0.371	9.47833e-111	13
Fbxl22	5.46091e-114	1.70934	0.967	0.341	1.09218e-110	13
Tagln	3.30087e-113	1.99272	0.994	0.417	6.60175e-110	13
Myl9	4.9215e-113	2.2742	1	0.628	9.84299e-110	13
Nebl	6.65644e-113	1.51543	0.972	0.437	1.33129e-109	13
Myl6	2.20261e-112	1.37329	1	0.998	4.40521e-109	13
Hspb7	2.32724e-112	1.30626	0.956	0.374	4.65448e-109	13
Dstn	4.02239e-112	1.33025	1	0.979	8.04478e-109	13
Mef2c	2.96128e-111	1.62798	1	0.572	5.92255e-108	13
Nkx2-5	1.60728e-110	1.80413	0.978	0.481	3.21455e-107	13
Cnn1	1.76727e-110	1.38488	0.961	0.334	3.53453e-107	13
Myl3	1.2404e-109	2.75968	0.939	0.297	2.48079e-106	13
Cryab	1.84371e-109	2.08098	0.95	0.291	3.68743e-106	13
Tmod1	6.31741e-108	1.16243	0.95	0.443	1.26348e-104	13
Mylk3	2.15747e-106	1.13194	0.956	0.404	4.31494e-103	13
Mhrt	3.49776e-106	1.64035	0.922	0.22	6.99552e-103	13
Rbpms	5.58155e-106	1.22474	1	0.72	1.11631e-102	13
Hcfc1r1	2.20672e-105	1.3132	0.994	0.607	4.41344e-102	13
Popdc2	1.25928e-104	1.13446	0.944	0.398	2.51856e-101	13
Fhl1	2.5875e-104	1.54053	0.983	0.667	5.175e-101	13
Cdkn1c	1.07631e-103	2.05603	1	0.962	2.15262e-100	13
Ankrd1	4.60946e-103	2.45677	0.917	0.34	9.21892e-100	13
Ptges3l	2.71182e-101	1.04356	0.944	0.44	5.42364e-98	13
Hspb2	6.10849e-101	1.21202	0.889	0.255	1.2217e-97	13
Mybpc3	1.20911e-98	1.27265	0.883	0.284	2.41823e-95	13
Mmd	4.99342e-98	1.05381	0.994	0.878	9.98685e-95	13
Ppp1r14c	5.3922e-98	1.22484	0.933	0.479	1.07844e-94	13
Pdlim7	1.93893e-97	1.06329	0.994	0.855	3.87786e-94	13
Asb2	1.02919e-96	0.9315	0.9	0.398	2.05837e-93	13
Pgam2	2.4434e-96	1.5601	0.889	0.321	4.8868e-93	13
Fkbp1a	2.00995e-95	0.829368	1	0.998	4.0199e-92	13
Klhdc8b	4.14255e-95	0.846754	0.933	0.499	8.2851e-92	13
Smtnl2	5.3714e-92	0.84924	0.939	0.466	1.07428e-88	13
Eno3	6.99107e-92	1.00085	1	0.895	1.39821e-88	13
Csrp3	1.1437e-91	1.60239	0.867	0.314	2.2874e-88	13
Mtus2	2.34649e-91	0.961948	0.928	0.535	4.69298e-88	13
Ak1	4.63833e-91	0.934343	0.944	0.489	9.27666e-88	13
Dok4	1.16162e-90	0.860672	0.944	0.483	2.32324e-87	13
Mpped2	1.21642e-90	1.17993	0.967	0.693	2.43284e-87	13
Csrp1	2.84457e-89	1.18307	0.967	0.747	5.68914e-86	13
Myl12a	8.91601e-89	0.788287	1	0.993	1.7832e-85	13
Rcsd1	1.06675e-88	0.811915	0.961	0.64	2.1335e-85	13
Rbm38	4.30356e-88	0.888529	0.961	0.667	8.60713e-85	13
Actn2	5.36346e-88	0.907321	0.839	0.311	1.07269e-84	13
Ldb3	1.0316e-87	0.625552	0.8	0.168	2.06321e-84	13
Ccdc141	2.50337e-87	0.916786	0.9	0.426	5.00675e-84	13
Rbm24	2.84908e-87	0.826697	0.9	0.438	5.69817e-84	13
Hacd1	3.70829e-86	1.05273	0.989	0.756	7.41657e-83	13
Smpx	8.09665e-86	1.01523	0.856	0.397	1.61933e-82	13
Smarcd3	2.15385e-85	0.830562	0.917	0.549	4.30771e-82	13
Rassf5	2.72313e-85	0.614729	0.794	0.22	5.44626e-82	13
Cap2	4.86042e-85	0.750944	0.883	0.447	9.72083e-82	13
Casq1	7.90897e-85	0.837965	0.839	0.349	1.58179e-81	13
Cnn2	5.29735e-84	1.02959	0.994	0.9	1.05947e-80	13
Myh6	3.5124e-83	1.17761	0.828	0.332	7.02479e-80	13
Gata5	4.22702e-83	0.737294	0.872	0.368	8.45403e-80	13
Synpo2l	1.12789e-82	0.662879	0.806	0.289	2.25577e-79	13
Palld	7.51071e-82	0.778213	0.961	0.569	1.50214e-78	13
Lbh	1.44616e-81	0.924243	0.917	0.525	2.89231e-78	13
Prss23	1.85236e-81	0.820603	0.861	0.392	3.70472e-78	13
Krt8	2.75371e-81	1.07126	0.95	0.501	5.50743e-78	13
Bambi	8.05441e-81	0.897365	0.967	0.638	1.61088e-77	13
Pdlim5	2.7152e-80	0.935468	0.911	0.534	5.4304e-77	13
Lmod1	1.03292e-79	0.763561	0.85	0.431	2.06585e-76	13
Nrp2	3.99639e-79	1.17543	0.928	0.553	7.99279e-76	13
Trim55	1.86899e-75	0.461218	0.75	0.257	3.73797e-72	13
Gata6	3.29679e-75	0.72848	0.878	0.427	6.59357e-72	13
Acta1	3.50572e-75	1.87135	0.767	0.269	7.01144e-72	13
Map1b	3.31466e-74	1.05948	0.983	0.712	6.62932e-71	13
Pkp2	3.50386e-73	0.588772	0.85	0.459	7.00771e-70	13
Krt18	3.57096e-73	1.01733	0.95	0.559	7.14192e-70	13
Ank3	4.93963e-72	0.758656	0.933	0.581	9.87926e-69	13
Xirp1	7.78246e-72	0.404553	0.761	0.314	1.55649e-68	13
Pcgf5	1.29181e-71	0.643786	0.789	0.306	2.58362e-68	13
Tgfb1i1	3.45733e-71	0.724168	0.889	0.447	6.91467e-68	13
Rrad	1.15478e-70	1.04241	0.794	0.4	2.30955e-67	13
Myocd	7.24048e-70	0.570343	0.817	0.464	1.4481e-66	13
Hand2	1.37673e-69	0.722157	0.844	0.349	2.75347e-66	13
Gmpr	1.97052e-69	0.632674	0.828	0.414	3.94103e-66	13
Cd59a	3.53923e-69	0.885759	0.85	0.548	7.07847e-66	13
Apobec2	4.45183e-69	0.906696	0.789	0.403	8.90367e-66	13
Ckb	8.34113e-69	0.844792	0.928	0.629	1.66823e-65	13
Abracl	1.52329e-68	0.752475	0.994	0.931	3.04658e-65	13
B4galt6	1.68974e-67	0.72901	0.867	0.485	3.37947e-64	13
Apoe	2.79398e-67	0.903467	0.983	0.784	5.58796e-64	13
Efhd2	3.37109e-66	0.791868	0.906	0.66	6.74218e-63	13
Svil	1.82036e-65	0.65533	0.861	0.442	3.64072e-62	13
Crip2	9.00767e-64	1.39322	0.922	0.614	1.80153e-60	13
Tgfb2	9.85064e-63	0.705911	0.9	0.616	1.97013e-59	13
Myh10	1.40156e-62	0.750191	0.967	0.867	2.80312e-59	13
Ociad2	1.61117e-62	0.689065	0.811	0.444	3.22234e-59	13
Chchd10	8.74871e-62	1.05481	0.817	0.473	1.74974e-58	13
Jph2	1.0219e-61	0.514624	0.772	0.425	2.04379e-58	13
Cited2	1.66593e-61	0.850592	1	0.92	3.33185e-58	13
Nptx2	6.00035e-61	0.582085	0.767	0.445	1.20007e-57	13
Pcdh7	7.19952e-61	0.544581	0.856	0.6	1.4399e-57	13
Igf2r	3.31532e-60	0.728593	0.906	0.588	6.63064e-57	13
Lrrc39	7.98076e-60	0.317828	0.611	0.118	1.59615e-56	13
Plagl1	8.22536e-60	0.572775	0.833	0.394	1.64507e-56	13
Fabp3	8.89784e-60	0.574335	0.778	0.338	1.77957e-56	13
Myl2	9.02761e-60	1.14191	0.7	0.276	1.80552e-56	13
Tdgf1	1.17515e-59	1.28921	0.7	0.197	2.35029e-56	13
Amph	1.49784e-59	0.630839	0.767	0.429	2.99567e-56	13
Meg3	1.54332e-59	1.05509	0.978	0.864	3.08665e-56	13
Gpx3	3.18942e-59	0.869987	0.994	0.965	6.37883e-56	13
Synpo2	3.21494e-59	0.489459	0.778	0.387	6.42987e-56	13
Capn6	8.56767e-59	0.628252	0.883	0.595	1.71353e-55	13
Atp1b1	1.00479e-58	0.833802	0.833	0.569	2.00958e-55	13
Rbpms2	2.69778e-58	0.600258	0.906	0.645	5.39555e-55	13
Tbx20	3.4011e-58	0.63013	0.744	0.243	6.80219e-55	13
Aldoa	4.47331e-58	0.555153	1	0.999	8.94663e-55	13
Ramp1	1.21068e-57	0.563653	0.728	0.333	2.42135e-54	13
Filip1	2.72793e-57	0.389965	0.678	0.239	5.45586e-54	13
Crip1	2.83032e-57	1.29532	0.883	0.616	5.66063e-54	13
Slc16a3	2.4143e-56	0.673829	0.972	0.895	4.8286e-53	13
Tnc	2.81995e-56	0.426952	0.756	0.402	5.6399e-53	13
Sorbs2	6.32346e-55	0.60218	0.783	0.458	1.26469e-51	13
Ap1s2	7.40159e-55	0.651937	0.894	0.57	1.48032e-51	13
Hopx	4.34244e-54	0.808501	0.833	0.519	8.68488e-51	13
Bmp4	5.03143e-54	0.905723	0.878	0.656	1.00629e-50	13
Bex1	5.89417e-54	0.67882	0.983	0.77	1.17883e-50	13
Dsp	6.091e-54	0.551038	0.733	0.346	1.2182e-50	13
Unc5b	1.69823e-53	0.430352	0.811	0.483	3.39646e-50	13
Igf2	2.19687e-53	0.540501	0.994	0.968	4.39375e-50	13
Casz1	3.35524e-53	0.488635	0.761	0.498	6.71049e-50	13
Afap1l1	3.60073e-53	0.454517	0.817	0.517	7.20147e-50	13
Slc2a3	7.80853e-53	0.560983	0.839	0.514	1.56171e-49	13
Slc2a1	1.19666e-52	0.77007	0.944	0.793	2.39332e-49	13
Fermt2	1.61358e-52	0.551155	0.972	0.858	3.22715e-49	13
Plppr5	1.83322e-52	0.491457	0.728	0.44	3.66644e-49	13
Tmem108	2.40686e-52	0.629392	0.861	0.549	4.81372e-49	13
Akap5	1.10122e-51	0.432665	0.75	0.449	2.20244e-48	13
H19	1.29682e-51	0.652917	0.994	0.99	2.59363e-48	13
Sparc	1.68449e-51	0.680722	0.978	0.836	3.36897e-48	13
Tceal8	5.10952e-51	0.530006	1	0.99	1.0219e-47	13
Atp2a2	8.79346e-51	0.710037	0.928	0.748	1.75869e-47	13
Prnp	1.8963e-50	0.484942	0.772	0.512	3.7926e-47	13
Tnnt1	3.44233e-50	0.541051	0.739	0.365	6.88465e-47	13
Jup	3.56137e-50	0.478695	0.811	0.534	7.12273e-47	13
Hspb3	3.76299e-50	0.301748	0.633	0.274	7.52597e-47	13
Pmp22	3.93988e-50	0.987126	0.839	0.559	7.87977e-47	13
Lmod3	5.61743e-50	0.412808	0.678	0.334	1.12349e-46	13
Lpp	2.00807e-49	0.563705	0.867	0.599	4.01614e-46	13
Dpf3	2.73989e-49	0.359782	0.711	0.339	5.47978e-46	13
Ppp1r1a	3.12469e-49	0.467689	0.861	0.556	6.24939e-46	13
1810037I17Rik	4.33031e-49	0.573996	0.978	0.894	8.66061e-46	13
Pln	9.51152e-49	0.497499	0.606	0.198	1.9023e-45	13
Rragd	2.11387e-48	0.52305	0.856	0.601	4.22773e-45	13
Sema3c	2.12888e-48	0.608591	0.811	0.557	4.25775e-45	13
Car3	3.58666e-48	0.393761	0.7	0.407	7.17332e-45	13
Ddah1	3.10452e-47	0.516422	0.811	0.576	6.20905e-44	13
Hrc	4.0931e-47	0.356742	0.678	0.357	8.18621e-44	13
Ctnna3	8.33584e-47	0.320734	0.678	0.38	1.66717e-43	13
Gem	1.9048e-46	0.339938	0.672	0.371	3.8096e-43	13
Trim63	2.17657e-46	0.339868	0.639	0.313	4.35313e-43	13
Vcan	3.25248e-46	0.572966	0.983	0.855	6.50496e-43	13
Bmp7	6.00848e-46	0.478407	0.794	0.478	1.2017e-42	13
Fry	1.37302e-45	0.367815	0.683	0.398	2.74603e-42	13
Akap12	2.37363e-45	0.431023	0.833	0.529	4.74725e-42	13
Syne1	7.66601e-45	0.492628	0.7	0.424	1.5332e-41	13
Myl1	9.49602e-45	0.685332	0.678	0.362	1.8992e-41	13
Lmo7	1.50029e-44	0.419002	0.678	0.386	3.00057e-41	13
Myom1	2.26326e-44	0.457743	0.717	0.467	4.52653e-41	13
Pfn1	2.65263e-44	0.287011	1	1	5.30525e-41	13
Rhoc	4.00796e-44	0.552369	0.939	0.726	8.01592e-41	13
Clu	1.69155e-43	0.39075	0.722	0.419	3.38309e-40	13
Tinagl1	2.51726e-43	0.31815	0.689	0.428	5.03453e-40	13
Zbtb20	2.76489e-43	0.482066	0.767	0.516	5.52979e-40	13
Tpi1	4.14044e-43	0.424795	1	0.997	8.28088e-40	13
Isl1	1.26119e-42	0.810165	0.856	0.659	2.52239e-39	13
Pam	2.58518e-42	0.634678	0.833	0.61	5.17037e-39	13
Fgf8	6.5242e-42	0.520246	0.783	0.478	1.30484e-38	13
Ppargc1a	1.05294e-41	0.304124	0.667	0.432	2.10588e-38	13
Ndrg2	1.26212e-41	0.460266	0.667	0.391	2.52425e-38	13
Fam213a	6.52517e-41	0.504825	0.917	0.727	1.30503e-37	13
Itga6	1.06096e-40	0.480342	0.694	0.352	2.12192e-37	13
Dpysl3	3.25136e-40	0.441356	0.75	0.471	6.50272e-37	13
Cox7a1	4.38629e-40	0.583848	0.644	0.331	8.77258e-37	13
Dlk1	5.3924e-40	0.865786	0.844	0.512	1.07848e-36	13
Tmem88	5.39812e-40	0.373205	0.75	0.414	1.07962e-36	13
Grb14	2.84346e-39	0.367588	0.706	0.512	5.68691e-36	13
Anxa2	3.14386e-39	0.469358	0.772	0.449	6.28771e-36	13
Peg3	3.41336e-39	0.504272	0.994	0.95	6.82671e-36	13
Bcam	3.67617e-39	0.33065	0.806	0.523	7.35233e-36	13
G0s2	5.2911e-39	0.713191	0.706	0.527	1.05822e-35	13
Meis1	8.45798e-39	0.449962	0.85	0.554	1.6916e-35	13
Bmp2	1.88962e-38	0.440115	0.678	0.46	3.77924e-35	13
Igfbp5	2.13484e-38	0.61453	0.972	0.786	4.26968e-35	13
Vasp	1.1647e-37	0.431661	0.917	0.718	2.32941e-34	13
Fhl2	1.67615e-37	0.45993	0.772	0.514	3.3523e-34	13
Anxa6	2.05761e-37	0.46101	0.867	0.699	4.11522e-34	13
Bex4	2.05831e-37	0.558897	0.961	0.799	4.11662e-34	13
Bnip3	6.7996e-37	0.581008	0.917	0.788	1.35992e-33	13
Cystm1	9.38797e-37	0.481194	0.706	0.519	1.87759e-33	13
Amot	1.04969e-36	0.457864	0.822	0.591	2.09938e-33	13
Sphkap	2.17836e-36	0.322023	0.622	0.289	4.35672e-33	13
Tmem56	4.62688e-36	0.286194	0.583	0.31	9.25375e-33	13
Fam78a	5.09167e-36	0.29989	0.656	0.468	1.01833e-32	13
Wnt11	6.25363e-35	0.295146	0.594	0.36	1.25073e-31	13
Clic4	9.58743e-35	0.430513	0.939	0.81	1.91749e-31	13
Lmo2	1.05613e-34	0.41138	0.739	0.471	2.11225e-31	13
Rgs5	2.11432e-34	0.481495	0.711	0.48	4.22865e-31	13
Arid3b	6.23871e-34	0.447569	0.883	0.709	1.24774e-30	13
Bves	1.4732e-33	0.363115	0.633	0.412	2.9464e-30	13
Gadd45g	1.48159e-33	0.550512	0.744	0.516	2.96318e-30	13
Ryr2	3.42091e-33	0.317962	0.578	0.282	6.84182e-30	13
F11r	5.37641e-33	0.443514	0.733	0.531	1.07528e-29	13
Tsc22d1	8.4246e-33	0.436236	0.994	0.936	1.68492e-29	13
S100a11	1.09665e-32	0.516559	0.911	0.706	2.1933e-29	13
Cyba	2.54107e-32	0.439721	0.906	0.767	5.08214e-29	13
Cox6a2	4.28549e-32	0.440371	0.611	0.378	8.57097e-29	13
Ddt	1.0479e-31	0.526904	0.911	0.819	2.09581e-28	13
Alpk2	1.29772e-31	0.274331	0.583	0.356	2.59545e-28	13
Gata4	4.44931e-31	0.348433	0.6	0.355	8.89862e-28	13
Mfge8	8.42863e-31	0.401525	0.911	0.804	1.68573e-27	13
2010300C02Rik	1.61519e-30	0.3753	0.678	0.527	3.23037e-27	13
Frmd4b	2.20403e-30	0.289891	0.717	0.504	4.40805e-27	13
Arhgdib	3.17531e-30	0.321171	0.694	0.4	6.35061e-27	13
Krt19	4.98005e-30	0.508588	0.667	0.491	9.9601e-27	13
Arhgap31	5.23102e-30	0.318701	0.767	0.552	1.0462e-26	13
Echdc3	6.03797e-30	0.279248	0.617	0.447	1.20759e-26	13
Smim1	1.02591e-29	0.34701	0.667	0.445	2.05182e-26	13
Nes	1.1042e-29	0.359055	0.8	0.646	2.2084e-26	13
Dynll1	1.99178e-29	0.305028	1	1	3.98356e-26	13
Tcea3	4.05828e-29	0.377305	0.65	0.452	8.11657e-26	13
Arl4a	5.25521e-29	0.356859	0.744	0.506	1.05104e-25	13
Efna1	5.9116e-29	0.350091	0.761	0.618	1.18232e-25	13
Cdh2	6.75477e-29	0.460752	0.844	0.653	1.35095e-25	13
Runx1t1	1.39354e-28	0.438565	0.783	0.563	2.78709e-25	13
Fam162a	2.01304e-28	0.419702	0.989	0.971	4.02609e-25	13
Prkaa2	9.42008e-27	0.260097	0.606	0.418	1.88402e-23	13
Pitx2	1.36715e-26	0.565953	0.628	0.417	2.73431e-23	13
Anxa5	1.72798e-26	0.361063	0.9	0.701	3.45596e-23	13
Usp29	8.91017e-26	0.281813	0.75	0.506	1.78203e-22	13
Shisa2	1.3874e-25	0.403609	0.878	0.797	2.77479e-22	13
Podxl	2.22586e-25	0.406317	0.683	0.518	4.45171e-22	13
Col2a1	3.52325e-25	0.497454	0.9	0.809	7.0465e-22	13
Mylpf	4.85824e-25	0.33684	0.594	0.395	9.71649e-22	13
Cyr61	3.91776e-24	0.442067	0.761	0.651	7.83552e-21	13
Camk2d	5.1566e-24	0.279039	0.722	0.564	1.03132e-20	13
1010001N08Rik	7.04411e-24	0.332049	0.556	0.32	1.40882e-20	13
Cck	8.41682e-24	0.739313	0.539	0.361	1.68336e-20	13
Tmsb4x	1.92428e-23	0.263663	1	1	3.84856e-20	13
Plp2	3.18753e-23	0.324009	0.811	0.63	6.37506e-20	13
Homer2	5.65962e-23	0.447863	0.694	0.577	1.13192e-19	13
Tspan18	9.0268e-23	0.291663	0.628	0.439	1.80536e-19	13
Nrk	1.32631e-22	0.268172	0.6	0.442	2.65262e-19	13
Ahnak	2.89682e-22	0.265439	0.689	0.44	5.79364e-19	13
Alpk3	5.79135e-22	0.268041	0.528	0.315	1.15827e-18	13
Hand1	6.97164e-22	0.480958	0.539	0.304	1.39433e-18	13
Cycs	9.07752e-22	0.397254	1	0.987	1.8155e-18	13
Car4	2.96108e-21	0.389963	0.567	0.355	5.92216e-18	13
Tnni3	3.18978e-21	0.719897	0.517	0.344	6.37955e-18	13
Glipr2	4.63266e-21	0.285829	0.794	0.605	9.26533e-18	13
Cald1	1.69766e-20	0.370938	0.983	0.969	3.39531e-17	13
Tpm2	5.88094e-20	0.335021	0.967	0.879	1.17619e-16	13
Rgs4	7.55745e-20	0.254841	0.611	0.524	1.51149e-16	13
Npm3	2.6721e-19	0.31948	0.978	0.973	5.34419e-16	13
Akirin2	4.58359e-19	0.291478	0.956	0.896	9.16718e-16	13
Aes	1.40868e-18	0.298351	0.789	0.632	2.81737e-15	13
Rspo3	2.41775e-18	0.338161	0.594	0.436	4.8355e-15	13
Jag1	6.56848e-18	0.291624	0.667	0.525	1.3137e-14	13
Itm2a	9.7954e-18	0.879237	0.839	0.819	1.95908e-14	13
Bik	1.04806e-17	0.347876	0.572	0.402	2.09613e-14	13
Eif4ebp1	1.34175e-17	0.364361	0.961	0.938	2.6835e-14	13
Snrpn	3.07006e-17	0.317534	0.878	0.796	6.14012e-14	13
Ptp4a2	8.22151e-17	0.333036	0.961	0.934	1.6443e-13	13
Arpc5	2.82197e-16	0.290155	0.956	0.943	5.64394e-13	13
Tcap	1.03344e-15	0.335558	0.506	0.321	2.06687e-12	13
Malat1	1.56759e-15	0.341307	1	0.996	3.13518e-12	13
Prox1	2.23443e-15	0.256646	0.567	0.486	4.46886e-12	13
Efnb2	2.40986e-15	0.292283	0.689	0.605	4.81973e-12	13
Col18a1	1.7462e-14	0.250329	0.789	0.656	3.4924e-11	13
Pdlim3	1.78012e-14	0.265933	0.589	0.488	3.56023e-11	13
Stx3	1.92295e-14	0.257461	0.589	0.491	3.8459e-11	13
Pgm2	3.2776e-14	0.331934	0.85	0.799	6.55521e-11	13
Phlda2	5.04292e-13	0.52082	0.494	0.3	1.00858e-09	13
Pim1	6.14854e-13	0.25907	0.839	0.752	1.22971e-09	13
Sptbn1	1.96424e-12	0.26214	0.85	0.794	3.92848e-09	13
Meis2	1.98742e-12	0.256486	0.956	0.87	3.97483e-09	13
Bok	2.36419e-11	0.268671	0.65	0.57	4.72839e-08	13
Wnt5a	2.46435e-11	0.325848	0.622	0.527	4.92869e-08	13
Lpl	4.09412e-10	0.343591	0.589	0.543	8.18824e-07	13
Nppa	9.60267e-10	0.61238	0.189	0.402	1.92053e-06	13
Dab2	1.2662e-09	0.267362	0.767	0.744	2.5324e-06	13
Wnt2	1.10077e-08	0.327002	0.428	0.299	2.20155e-05	13
Alcam	3.52579e-08	0.255462	0.611	0.622	7.05158e-05	13
Gm43409	0.000413866	0.784025	0.244	0.254	0.827731	13
Neurod4	0	1.22953	0.897	0.002	0	14
Igfbpl1	2.8629e-101	1.59676	0.994	0.415	5.7258e-98	14
Trp53i11	2.13053e-99	1.47092	0.994	0.486	4.26105e-96	14
Hes6	4.54676e-98	1.80278	0.994	0.652	9.09352e-95	14
Neurod1	7.68071e-98	1.85802	0.962	0.251	1.53614e-94	14
Ppp1r14a	1.1602e-97	1.77929	0.994	0.533	2.32039e-94	14
Tmsb4x	3.53451e-87	1.61835	1	1	7.06901e-84	14
Mfng	4.84316e-86	1.16531	0.955	0.401	9.68632e-83	14
Cotl1	1.07589e-83	1.6412	1	0.842	2.15178e-80	14
Neurog1	2.67837e-82	1.22817	0.917	0.339	5.35675e-79	14
Btbd17	1.68309e-79	1.42936	0.91	0.264	3.36617e-76	14
Cadm1	3.46523e-79	1.27695	1	0.877	6.93046e-76	14
Tuba4a	1.05768e-76	0.986627	0.91	0.44	2.11535e-73	14
Gadd45g	4.95408e-76	1.13901	0.962	0.514	9.90816e-73	14
Krt8	2.38366e-73	1.59407	0.955	0.502	4.76732e-70	14
Eya2	2.40633e-73	0.671431	0.917	0.415	4.81266e-70	14
Tagln3	3.0327e-72	1.0007	0.917	0.456	6.06541e-69	14
Spint2	3.52868e-72	1.17909	0.968	0.494	7.05737e-69	14
Srrm4	5.54567e-71	0.894145	0.885	0.383	1.10913e-67	14
Tubb2b	3.98587e-69	1.22088	0.987	0.706	7.97174e-66	14
Tfap2a	2.10656e-68	0.502864	0.878	0.424	4.21312e-65	14
Dll3	2.36655e-67	0.749151	0.827	0.258	4.73309e-64	14
Isl1	2.31875e-66	1.2144	0.962	0.658	4.6375e-63	14
Tubb3	1.03942e-64	2.60262	0.878	0.342	2.07883e-61	14
Pou4f1	5.39582e-64	0.510292	0.808	0.307	1.07916e-60	14
Grasp	7.25039e-64	0.83623	0.897	0.513	1.45008e-60	14
Gal	2.90969e-62	1.28452	0.846	0.391	5.81937e-59	14
Gadd45a	3.40616e-62	1.09179	0.904	0.553	6.81232e-59	14
Cdkn1a	1.42712e-61	0.690649	0.853	0.406	2.85424e-58	14
Tpd52	2.58005e-61	0.609959	0.968	0.614	5.1601e-58	14
Bhlhe22	1.61217e-60	0.397968	0.788	0.255	3.22434e-57	14
Foxg1	4.49854e-60	0.269831	0.846	0.513	8.99708e-57	14
Sst	7.19031e-60	0.726023	0.731	0.178	1.43806e-56	14
Syt13	3.20558e-59	0.447098	0.878	0.534	6.41115e-56	14
Clvs1	4.24746e-59	0.478435	0.654	0.067	8.49492e-56	14
Map1b	1.62044e-57	1.47912	0.936	0.713	3.24087e-54	14
Lfng	5.4375e-57	0.27536	0.833	0.389	1.0875e-53	14
Cpm	4.32908e-56	0.455152	0.821	0.427	8.65816e-53	14
St18	4.47655e-56	0.303829	0.462	0	8.95311e-53	14
Calm2	1.37539e-55	0.60761	1	1	2.75078e-52	14
Spock2	1.60023e-54	0.313977	0.782	0.346	3.20046e-51	14
Rnf121	2.93162e-54	0.749487	0.981	0.827	5.86323e-51	14
Basp1	3.91013e-54	0.849539	0.994	0.973	7.82027e-51	14
Uchl1	4.02205e-54	0.720645	0.91	0.497	8.0441e-51	14
Elavl4	1.62405e-52	1.30686	0.846	0.417	3.2481e-49	14
Emb	4.19529e-50	0.624408	0.994	0.714	8.39058e-47	14
Neurog2	1.56338e-49	1.50996	0.795	0.228	3.12675e-46	14
Lrp11	3.48653e-49	0.269565	0.821	0.441	6.97306e-46	14
Phox2a	4.34445e-49	1.59444	0.808	0.299	8.68889e-46	14
Cldn6	4.67864e-49	0.487273	0.878	0.581	9.35729e-46	14
Spsb4	9.60969e-49	0.646765	0.962	0.756	1.92194e-45	14
Nhlh1	1.29947e-48	0.41847	0.744	0.102	2.59895e-45	14
Onecut2	2.6952e-48	0.570012	0.801	0.391	5.3904e-45	14
Nkx6-2	3.93096e-48	0.28781	0.731	0.283	7.86192e-45	14
Btg2	4.32049e-48	0.549387	0.84	0.465	8.64099e-45	14
Insm1	2.03763e-47	0.583214	0.769	0.24	4.07526e-44	14
Foxi2	2.89844e-47	0.257941	0.801	0.484	5.79688e-44	14
Nhlh2	4.06611e-47	0.705343	0.744	0.281	8.13222e-44	14
Espn	2.40425e-46	0.304278	0.865	0.508	4.80851e-43	14
Epcam	5.09776e-46	0.564985	0.891	0.594	1.01955e-42	14
Elavl3	7.51543e-46	0.990994	0.782	0.368	1.50309e-42	14
Fgd4	2.62174e-44	0.343619	0.795	0.408	5.24348e-41	14
Crabp2	1.27795e-43	1.01582	1	0.883	2.5559e-40	14
Tlx2	2.22394e-43	1.2808	0.731	0.102	4.44789e-40	14
Igfbp2	5.38365e-42	0.57512	0.968	0.682	1.07673e-38	14
Krt18	1.73338e-41	0.604197	0.904	0.56	3.46676e-38	14
Kif21a	4.51383e-41	0.294474	0.853	0.51	9.02766e-38	14
Crabp1	7.90963e-41	1.66442	0.929	0.822	1.58193e-37	14
Dll1	4.22537e-40	0.287099	0.731	0.369	8.45074e-37	14
Apba2	1.59009e-39	0.393016	0.776	0.447	3.18017e-36	14
Pou3f1	1.23511e-38	0.32903	0.788	0.476	2.47022e-35	14
Elavl2	1.59235e-38	0.97126	0.814	0.544	3.18471e-35	14
Prnp	4.68237e-38	0.318431	0.846	0.512	9.36473e-35	14
Tspan13	1.25933e-37	0.57284	0.974	0.841	2.51866e-34	14
Abracl	1.73429e-37	0.511942	1	0.931	3.46858e-34	14
S100a16	7.7453e-37	0.357856	0.788	0.469	1.54906e-33	14
Tox3	1.08472e-36	0.371732	0.846	0.559	2.16944e-33	14
Sct	2.22961e-36	1.44778	0.75	0.452	4.45923e-33	14
Plk3	2.63782e-36	0.26773	0.75	0.44	5.27563e-33	14
Npdc1	8.12241e-35	0.294821	0.808	0.425	1.62448e-31	14
Hoxa3	7.97068e-34	0.257807	0.782	0.445	1.59414e-30	14
Six1	2.9889e-33	0.551405	0.962	0.756	5.9778e-30	14
Rnf165	9.44001e-33	0.435289	0.808	0.523	1.888e-29	14
Notch1	3.74849e-32	0.355399	0.833	0.537	7.49699e-29	14
Tmem2	1.03557e-31	0.472015	0.827	0.564	2.07113e-28	14
Chrna3	1.68318e-31	0.636771	0.686	0.258	3.36637e-28	14
Ckb	7.37302e-31	0.471956	0.917	0.63	1.4746e-27	14
Hoxb2	1.56958e-29	0.627649	0.833	0.551	3.13916e-26	14
Klf7	2.15578e-29	0.441197	0.827	0.56	4.31157e-26	14
Sncb	4.43421e-29	0.306688	0.654	0.215	8.86842e-26	14
Sema6a	4.58073e-29	0.290623	0.853	0.59	9.16146e-26	14
Phox2b	4.86096e-29	1.27365	0.712	0.339	9.72193e-26	14
Hist3h2ba	2.91657e-28	0.394112	0.712	0.293	5.83314e-25	14
Rtn1	2.967e-28	0.847357	0.75	0.42	5.934e-25	14
Sh3glb1	6.48629e-28	0.567324	0.987	0.924	1.29726e-24	14
Jund	3.80317e-27	0.42227	0.974	0.804	7.60634e-24	14
Tcf4	5.64637e-27	0.422903	0.955	0.854	1.12927e-23	14
Ubald2	5.60401e-26	0.403597	0.987	0.881	1.1208e-22	14
Plk2	9.44539e-26	0.328398	0.885	0.567	1.88908e-22	14
Pdpn	2.61381e-25	0.306168	0.756	0.495	5.22763e-22	14
Tspan18	1.36004e-24	0.421673	0.737	0.438	2.72008e-21	14
Tuba1a	2.00473e-24	0.647721	1	0.998	4.00946e-21	14
Kcnmb2	6.28715e-24	0.370757	0.705	0.445	1.25743e-20	14
Sox11	1.07277e-23	0.406167	1	0.979	2.14555e-20	14
Dstn	1.92385e-23	0.351279	1	0.979	3.8477e-20	14
Ina	2.0476e-23	0.339664	0.667	0.41	4.09519e-20	14
Nefl	8.10735e-23	1.43813	0.731	0.529	1.62147e-19	14
Dnajc1	1.0723e-22	0.522751	0.917	0.749	2.14461e-19	14
Nefm	2.44063e-22	1.65959	0.712	0.528	4.88127e-19	14
Socs2	2.73487e-22	0.357094	0.891	0.646	5.46974e-19	14
Wfdc2	5.25688e-22	0.47316	0.673	0.269	1.05138e-18	14
Coro2a	1.51862e-21	0.25332	0.635	0.3	3.03725e-18	14
Crmp1	2.82092e-21	0.317112	0.712	0.455	5.64183e-18	14
Cdk2ap1	5.20048e-21	0.283871	0.968	0.889	1.0401e-17	14
Actb	8.66499e-21	0.45461	1	1	1.733e-17	14
Acer2	1.29586e-20	0.423003	0.724	0.46	2.59171e-17	14
Hmgn5	1.70668e-20	0.495365	0.936	0.807	3.41335e-17	14
Fam89a	4.2341e-20	0.551648	0.692	0.411	8.4682e-17	14
Ube2s	4.58827e-20	0.392662	0.994	0.989	9.17654e-17	14
Fabp5	5.86272e-20	0.381412	0.994	0.978	1.17254e-16	14
Ppp1r14b	1.69542e-19	0.294313	0.994	0.983	3.39084e-16	14
Ass1	9.81534e-19	0.344301	0.66	0.349	1.96307e-15	14
Bex2	8.60914e-18	0.330844	0.974	0.92	1.72183e-14	14
Mfap4	4.57916e-17	0.403359	0.974	0.87	9.15831e-14	14
Ppp1r17	5.66367e-17	0.746471	0.622	0.228	1.13273e-13	14
H1f0	3.4699e-16	0.397717	0.974	0.921	6.93979e-13	14
Arpc5	5.53415e-16	0.304526	1	0.943	1.10683e-12	14
Hoxb3os	4.17345e-15	0.439071	0.718	0.502	8.34691e-12	14
Draxin	7.38458e-15	0.268625	0.609	0.342	1.47692e-11	14
Cited2	8.00408e-15	0.374341	0.987	0.921	1.60082e-11	14
Bnip3	1.00165e-14	0.320422	0.929	0.788	2.00329e-11	14
Rbp4	3.38542e-14	0.327666	0.635	0.371	6.77083e-11	14
Cdkn1c	3.40798e-14	0.490666	1	0.962	6.81595e-11	14
Cd9	1.06686e-13	0.292947	0.718	0.505	2.13373e-10	14
Slc16a3	1.94672e-13	0.307228	0.987	0.895	3.89345e-10	14
Shox2	2.46396e-13	0.594035	0.622	0.398	4.92792e-10	14
Cartpt	1.5819e-11	0.344032	0.276	0.29	3.16379e-08	14
Robo2	2.53623e-10	0.325527	0.647	0.508	5.07246e-07	14
Csrp1	2.73176e-10	0.340307	0.885	0.748	5.46351e-07	14
Rgs4	2.93404e-10	1.15252	0.615	0.524	5.86808e-07	14
Malat1	3.30921e-10	0.2699	1	0.996	6.61843e-07	14
Tlx3	6.38652e-10	0.721162	0.545	0.168	1.2773e-06	14
Ntrk1	3.01975e-09	0.336764	0.551	0.34	6.03951e-06	14
Isl2	3.72301e-09	0.359478	0.577	0.378	7.44602e-06	14
Art1	1.09872e-08	0.344943	0.59	0.416	2.19745e-05	14
Alcam	1.31035e-08	0.262499	0.814	0.62	2.62069e-05	14
Slc18a3	1.4357e-08	0.397821	0.577	0.408	2.8714e-05	14
Stmn3	4.53261e-08	0.258152	0.263	0.291	9.06521e-05	14
Ebf1	1.04612e-07	0.339019	0.897	0.835	0.000209223	14
Galnt3	1.28644e-07	0.292086	0.603	0.49	0.000257288	14
Ccnd1	5.60499e-07	0.360629	0.853	0.876	0.001121	14
Ctxn3	2.26659e-06	0.268248	0.59	0.509	0.00453318	14
Hs3st1	4.346e-06	0.475679	0.571	0.484	0.008692	14
Bicd1	1.54836e-05	0.263018	0.583	0.489	0.0309672	14
Meg3	2.06482e-05	0.391602	0.846	0.866	0.0412964	14
Syp	2.83041e-05	0.28375	0.538	0.401	0.0566082	14
Phlda1	0.00028376	0.343063	0.878	0.873	0.567519	14
Hoxb4	0.000310799	0.310475	0.353	0.372	0.621598	14
Tubb2b	2.07443e-93	1.46023	1	0.706	4.14886e-90	15
Rfx4	2.21512e-86	0.777487	0.895	0.428	4.43025e-83	15
Hes5	3.6636e-86	1.2201	0.915	0.326	7.32719e-83	15
Crabp1	4.78227e-79	2.7732	0.993	0.822	9.56455e-76	15
Mir124-2hg	3.29062e-76	0.571559	0.837	0.246	6.58124e-73	15
Crabp2	1.80818e-73	1.64369	0.98	0.883	3.61636e-70	15
Fabp7	3.77647e-71	1.1873	0.863	0.349	7.55293e-68	15
Sox2	3.49103e-69	1.06272	0.915	0.474	6.98206e-66	15
Map1b	1.65339e-67	1.14381	0.987	0.713	3.30679e-64	15
Wnt1	1.86984e-64	0.304814	0.667	0.174	3.73968e-61	15
Sfrp2	2.81463e-64	1.17131	0.902	0.641	5.62925e-61	15
Lfng	2.04653e-60	0.450872	0.824	0.39	4.09306e-57	15
Pax3	2.07228e-60	0.384167	0.739	0.216	4.14455e-57	15
Pcdh8	5.20589e-59	0.313221	0.784	0.388	1.04118e-55	15
Sox1	1.23012e-58	0.299978	0.706	0.214	2.46024e-55	15
Egr2	9.95051e-57	0.368007	0.699	0.27	1.9901e-53	15
Hoxb2	2.0292e-56	0.830901	0.928	0.55	4.0584e-53	15
Nsg2	6.07281e-54	0.293568	0.758	0.304	1.21456e-50	15
Pou3f2	8.89549e-54	0.392602	0.745	0.288	1.7791e-50	15
Hes3	1.28327e-52	0.31368	0.614	0.132	2.56654e-49	15
Fam181a	6.65633e-52	0.312219	0.725	0.349	1.33127e-48	15
Ly6h	1.28293e-50	0.377995	0.791	0.502	2.56585e-47	15
Fez1	6.89217e-50	0.596758	0.863	0.539	1.37843e-46	15
Epha7	4.39412e-48	0.593442	0.83	0.521	8.78823e-45	15
Fam181b	2.15449e-47	0.450808	0.771	0.461	4.30899e-44	15
Cyp26b1	3.30045e-47	0.595079	0.771	0.504	6.60089e-44	15
Foxb1	1.90836e-45	0.356152	0.654	0.227	3.81673e-42	15
Cntfr	3.33287e-45	0.464601	0.863	0.539	6.66573e-42	15
Ckb	7.85081e-45	0.985868	0.922	0.63	1.57016e-41	15
Pantr1	5.89763e-44	0.58468	0.784	0.451	1.17953e-40	15
Nkx6-2	2.79146e-43	0.355232	0.667	0.284	5.58293e-40	15
Olig3	3.22715e-43	0.409862	0.712	0.439	6.4543e-40	15
Fhl1	6.44646e-43	0.709312	0.889	0.669	1.28929e-39	15
Fabp5	2.74776e-40	0.490506	0.993	0.978	5.49552e-37	15
Hist3h2ba	1.04343e-39	0.256259	0.712	0.293	2.08686e-36	15
A730017C20Rik	1.04858e-39	0.368371	0.706	0.436	2.09716e-36	15
Tox3	1.85847e-38	0.471551	0.797	0.559	3.71694e-35	15
Nes	6.26606e-38	0.502529	0.928	0.644	1.25321e-34	15
Nkx6-1	1.14676e-37	0.28651	0.647	0.314	2.29352e-34	15
Rtn1	1.2924e-37	0.376347	0.804	0.419	2.58479e-34	15
Rprm	5.01982e-37	0.424679	0.778	0.563	1.00396e-33	15
Nr2f1	2.10235e-35	0.525865	0.974	0.656	4.2047e-32	15
Meis1	7.5707e-35	0.439295	0.895	0.554	1.51414e-31	15
Bex1	1.30865e-34	0.402337	0.954	0.771	2.61729e-31	15
Hoxa2	2.67546e-34	0.434226	0.902	0.609	5.35093e-31	15
Dbx1	1.29547e-33	0.250812	0.621	0.336	2.59093e-30	15
Nrarp	2.58944e-33	0.465627	0.732	0.453	5.17888e-30	15
Pfn2	6.18625e-32	0.446077	0.974	0.818	1.23725e-28	15
Casz1	1.24655e-31	0.277664	0.686	0.499	2.4931e-28	15
Nkx2-9	3.59472e-31	0.523885	0.588	0.247	7.18945e-28	15
Idi1	3.86109e-31	0.496579	0.889	0.72	7.72218e-28	15
Ccnd2	7.72235e-31	0.730867	0.987	0.968	1.54447e-27	15
Zfp503	1.61822e-30	0.427101	0.902	0.686	3.23645e-27	15
Pax6	2.56912e-30	0.62234	0.66	0.306	5.13825e-27	15
Car4	1.17263e-29	0.345765	0.654	0.355	2.34525e-26	15
Uchl1	2.12449e-29	0.364447	0.81	0.499	4.24898e-26	15
Sfrp1	9.45832e-29	0.866217	0.954	0.894	1.89166e-25	15
Rnf165	1.40622e-28	0.335466	0.817	0.522	2.81243e-25	15
H2-K1	3.39935e-28	0.354894	0.784	0.51	6.7987e-25	15
Dek	5.8856e-28	0.376585	1	0.992	1.17712e-24	15
Hmgcs1	3.44558e-27	0.514836	0.935	0.805	6.89116e-24	15
Msx1	8.59341e-27	0.596683	0.745	0.512	1.71868e-23	15
Ldha	2.29957e-26	0.296158	1	1	4.59914e-23	15
Celf2	3.40933e-26	0.383285	0.771	0.521	6.81866e-23	15
Ccnd1	6.69811e-26	0.522722	0.948	0.875	1.33962e-22	15
Slc2a1	1.97472e-25	0.557479	0.889	0.794	3.94945e-22	15
Hoxb3os	3.07469e-24	0.436018	0.817	0.501	6.14937e-21	15
Cdh2	1.05521e-23	0.349523	0.889	0.653	2.11043e-20	15
Tmsb4x	1.19007e-23	0.390745	1	1	2.38014e-20	15
Gnai2	2.62531e-23	0.3811	0.987	0.977	5.25062e-20	15
Hsp90aa1	4.19004e-23	0.269	1	1	8.38007e-20	15
Tpi1	1.20059e-22	0.286837	1	0.997	2.40118e-19	15
Kif21a	1.94333e-22	0.41548	0.712	0.512	3.88667e-19	15
Sap30	9.87666e-22	0.450012	0.935	0.864	1.97533e-18	15
Bex4	1.04397e-20	0.330371	0.915	0.8	2.08794e-17	15
Emb	5.03434e-20	0.284337	0.889	0.715	1.00687e-16	15
6330403K07Rik	8.55404e-20	0.386392	0.915	0.774	1.71081e-16	15
Fam60a	3.78875e-19	0.356029	0.98	0.931	7.5775e-16	15
Tuba1a	1.09548e-18	0.371505	1	0.998	2.19097e-15	15
Vim	1.43587e-18	0.358024	0.98	0.864	2.87175e-15	15
Msmo1	5.757e-18	0.406699	0.83	0.696	1.1514e-14	15
Epha4	7.36847e-18	0.296707	0.843	0.662	1.47369e-14	15
Syt11	5.49192e-17	0.283088	0.654	0.474	1.09838e-13	15
Pea15a	9.79019e-17	0.363338	0.817	0.664	1.95804e-13	15
Calm2	1.00463e-16	0.270734	1	1	2.00925e-13	15
Mycn	7.4668e-16	0.38631	0.915	0.84	1.49336e-12	15
Cycs	9.77081e-16	0.267588	1	0.987	1.95416e-12	15
Snrpn	2.12006e-15	0.35796	0.863	0.797	4.24012e-12	15
Gsta4	2.54352e-15	0.350742	0.863	0.755	5.08704e-12	15
Ddx21	8.29827e-15	0.342298	0.922	0.814	1.65965e-11	15
Zeb2	1.08485e-14	0.253518	0.869	0.68	2.16969e-11	15
Irx2	7.78208e-14	0.257801	0.739	0.584	1.55642e-10	15
Emid1	7.93002e-13	0.268645	0.614	0.47	1.586e-09	15
Srpk1	1.01739e-12	0.262705	0.948	0.896	2.03477e-09	15
Tspan13	1.03117e-12	0.262367	0.954	0.841	2.06234e-09	15
Ptn	5.64872e-12	0.471581	0.948	0.934	1.12974e-08	15
Zic1	6.71725e-12	0.317583	0.608	0.427	1.34345e-08	15
Bex2	1.58047e-11	0.278362	0.948	0.92	3.16093e-08	15
Msx2	2.34929e-11	0.253652	0.627	0.524	4.69857e-08	15
H1fx	6.79474e-11	0.291752	0.961	0.926	1.35895e-07	15
Fdps	3.54073e-10	0.258879	0.895	0.8	7.08147e-07	15
Msx3	5.58299e-10	0.808373	0.523	0.29	1.1166e-06	15
Rrm2	2.8393e-08	0.266843	0.967	0.977	5.67859e-05	15
Top2a	2.67438e-07	0.304577	0.908	0.91	0.000534876	15
Nusap1	2.04444e-05	0.278615	0.797	0.76	0.0408888	15
Eif5a	2.55876e-21	0.2534	1	1	5.11752e-18	16
Tubb5	1.26435e-17	0.276878	1	1	2.5287e-14	16
Rps27l	1.3548e-13	0.272599	1	1	2.7096e-10	16
Atp5g1	1.75253e-13	0.330759	1	0.997	3.50505e-10	16
Lgals1	4.4804e-12	0.51893	0.973	0.909	8.9608e-09	16
Ube2c	8.79483e-12	0.52049	0.964	0.879	1.75897e-08	16
Ncl	9.64681e-12	0.298152	1	1	1.92936e-08	16
Kpna2	1.74171e-10	0.369839	0.864	0.656	3.48341e-07	16
1810022K09Rik	2.86768e-08	0.265937	0.882	0.861	5.73536e-05	16
Bub3	9.20929e-08	0.312756	0.973	0.963	0.000184186	16
Crym	2.17316e-07	0.267303	0.773	0.561	0.000434633	16
Actb	7.20524e-07	0.269322	1	1	0.00144105	16
Gng2	1.48801e-06	0.295016	0.864	0.686	0.00297602	16
Gsta4	4.97139e-06	0.288026	0.855	0.755	0.00994277	16
Tpx2	7.16297e-05	0.260186	0.936	0.847	0.143259	16
Ccnb1	0.000350045	0.297239	0.955	0.911	0.700089	16
Epcam	7.06364e-52	1.47392	1	0.595	1.41273e-48	17
Wfdc2	7.52819e-51	1.25784	0.964	0.27	1.50564e-47	17
Car2	2.27229e-50	1.20885	0.964	0.447	4.54458e-47	17
Cldn6	2.36261e-50	1.33242	1	0.582	4.72522e-47	17
Spint2	1.18309e-48	1.11805	1	0.496	2.36618e-45	17
Cldn7	1.62049e-46	1.07158	0.952	0.522	3.24098e-43	17
Rtn1	4.26103e-43	0.951503	0.929	0.42	8.52206e-40	17
Bex1	1.79025e-41	1.02183	1	0.772	3.58051e-38	17
Krt8	2.79818e-41	0.909188	0.964	0.504	5.59635e-38	17
Crabp2	1.29683e-40	1.04339	0.988	0.884	2.59366e-37	17
Krt18	5.7474e-39	0.902631	0.988	0.562	1.14948e-35	17
Prss8	4.38986e-38	0.531789	0.869	0.422	8.77972e-35	17
Sox10	4.85783e-36	0.582112	0.798	0.359	9.71566e-33	17
Tspan13	3.69255e-35	0.715549	0.988	0.841	7.38511e-32	17
Kcnk1	1.18704e-34	0.585841	0.845	0.459	2.37409e-31	17
Bex4	1.97818e-34	0.741132	1	0.8	3.95636e-31	17
Gata3	2.05671e-34	0.764561	0.857	0.513	4.11343e-31	17
Dlx5	4.41268e-34	0.931021	0.81	0.453	8.82536e-31	17
Tubb2b	2.60409e-33	0.798845	0.952	0.708	5.20818e-30	17
Cd24a	2.75043e-33	0.627047	1	0.989	5.50086e-30	17
Sox2	2.49919e-32	0.782066	0.833	0.477	4.99837e-29	17
Rbp1	1.78843e-30	0.6957	1	0.883	3.57685e-27	17
Rgcc	1.07921e-29	0.863595	0.786	0.464	2.15843e-26	17
Lsr	1.34819e-29	0.574829	0.917	0.635	2.69639e-26	17
Socs2	1.67186e-29	0.801835	0.917	0.647	3.34373e-26	17
Uchl1	3.9972e-29	0.618045	0.857	0.5	7.9944e-26	17
Cyb5a	4.63707e-29	0.482756	1	0.928	9.27414e-26	17
Gsta4	4.80466e-29	0.639939	0.952	0.755	9.60932e-26	17
Cldn9	8.64217e-28	0.42762	0.75	0.403	1.72843e-24	17
Ccnd1	2.19218e-26	0.639711	0.976	0.875	4.38436e-23	17
Fhl1	2.94802e-26	0.582394	0.881	0.67	5.89604e-23	17
Ldhb	7.26335e-26	0.655339	0.964	0.804	1.45267e-22	17
Phgdh	1.02021e-25	0.536458	1	0.931	2.04043e-22	17
Stx3	1.62115e-24	0.400909	0.774	0.49	3.24229e-21	17
Espn	3.42174e-22	0.591965	0.762	0.51	6.84348e-19	17
Dstn	3.78123e-22	0.391163	1	0.979	7.56247e-19	17
Igfbpl1	4.54849e-22	0.499833	0.738	0.42	9.09698e-19	17
Stard10	7.23768e-22	0.396466	0.75	0.478	1.44754e-18	17
Ezr	9.78114e-22	0.396802	0.786	0.56	1.95623e-18	17
Car4	1.19471e-21	0.676302	0.655	0.356	2.38942e-18	17
Hmx2	7.23716e-21	0.654736	0.667	0.385	1.44743e-17	17
Lmx1a	9.86923e-21	0.52718	0.667	0.438	1.97385e-17	17
S100a11	1.12423e-20	0.656055	0.917	0.708	2.24845e-17	17
Fabp5	1.27704e-20	0.435889	0.988	0.979	2.55409e-17	17
Nrarp	1.49925e-20	0.380938	0.714	0.454	2.9985e-17	17
Acer2	1.72967e-20	0.557966	0.714	0.462	3.45935e-17	17
Spp1	2.9322e-20	0.743815	0.56	0.273	5.86441e-17	17
Igfbp2	1.79581e-19	0.540888	0.869	0.684	3.59162e-16	17
Camk2d	2.13977e-19	0.384187	0.774	0.565	4.27954e-16	17
Elovl7	2.49172e-19	0.320891	0.667	0.444	4.98344e-16	17
Tubb4b	5.69553e-19	0.448086	1	0.986	1.13911e-15	17
Odc1	2.35888e-18	0.437366	0.976	0.943	4.71776e-15	17
Tspan15	3.07108e-18	0.361392	0.667	0.413	6.14217e-15	17
Fermt1	4.73421e-18	0.372598	0.655	0.436	9.46841e-15	17
Fam60a	7.00146e-18	0.396471	1	0.931	1.40029e-14	17
Cdh2	8.12901e-18	0.403757	0.905	0.654	1.6258e-14	17
Gas1	9.33459e-18	0.609904	0.881	0.766	1.86692e-14	17
Nrep	1.05753e-17	0.431908	0.929	0.774	2.11507e-14	17
Tpd52	1.61181e-17	0.37987	0.81	0.617	3.22361e-14	17
Epha4	2.11835e-17	0.490289	0.81	0.663	4.23669e-14	17
Cd9	6.369e-17	0.365207	0.714	0.506	1.2738e-13	17
Sox9	7.04552e-17	0.494985	0.893	0.739	1.4091e-13	17
F11r	1.09041e-16	0.396976	0.714	0.533	2.18082e-13	17
Mid1ip1	2.24009e-16	0.420596	0.679	0.483	4.48017e-13	17
Lmo4	3.1262e-16	0.605329	0.964	0.903	6.2524e-13	17
Ptn	7.59191e-16	0.640495	1	0.933	1.51838e-12	17
Plp1	9.04422e-16	0.468617	0.631	0.468	1.80884e-12	17
Fdps	2.46388e-15	0.539964	0.893	0.801	4.92776e-12	17
Celf2	3.57054e-15	0.320734	0.726	0.523	7.14108e-12	17
Fbxo2	9.22237e-15	0.452979	0.595	0.402	1.84447e-11	17
Rab25	1.15671e-14	0.340437	0.643	0.493	2.31342e-11	17
Bmp7	1.68786e-14	0.2597	0.69	0.481	3.37572e-11	17
Cdkn1c	1.70989e-14	0.280041	1	0.962	3.41978e-11	17
Sox4	2.2456e-14	0.369971	1	0.967	4.49119e-11	17
Tes	4.20327e-14	0.266197	0.714	0.504	8.40653e-11	17
Arl4c	8.90903e-14	0.370819	0.714	0.528	1.78181e-10	17
Cldn3	1.85326e-13	0.408981	0.583	0.445	3.70653e-10	17
Sorbs2	1.94966e-13	0.333786	0.607	0.461	3.89931e-10	17
Hmgn5	1.03574e-12	0.407498	0.893	0.808	2.07148e-09	17
Sox11	1.16385e-12	0.436711	1	0.979	2.3277e-09	17
Ap1m2	3.90561e-12	0.330969	0.619	0.512	7.81123e-09	17
Esrp1	6.02461e-12	0.287702	0.595	0.482	1.20492e-08	17
Col2a1	8.83774e-12	0.343617	0.929	0.809	1.76755e-08	17
Syce2	1.4328e-11	0.302112	0.893	0.736	2.8656e-08	17
Mt2	1.95583e-11	0.305421	0.452	0.316	3.91167e-08	17
Cldn4	2.89817e-11	0.357862	0.607	0.525	5.79633e-08	17
Crabp1	2.9107e-11	0.517216	0.94	0.823	5.8214e-08	17
Tuba1c	4.84526e-11	0.34327	0.845	0.738	9.69052e-08	17
Plp2	1.02502e-10	0.306131	0.833	0.631	2.05005e-07	17
Idi1	4.19444e-10	0.452437	0.762	0.721	8.38887e-07	17
Crb3	1.37859e-09	0.309107	0.595	0.554	2.75719e-06	17
Bcam	1.62525e-09	0.325443	0.631	0.525	3.2505e-06	17
Tbx2	1.62701e-09	0.337425	0.571	0.473	3.25402e-06	17
Lin28a	2.32126e-09	0.254954	0.857	0.726	4.64251e-06	17
Mt1	3.16153e-09	0.338363	0.524	0.392	6.32306e-06	17
Scd2	3.19547e-09	0.277189	0.929	0.883	6.39093e-06	17
Cystm1	7.97419e-09	0.322187	0.56	0.521	1.59484e-05	17
Bub3	1.19075e-08	0.329719	0.976	0.963	2.3815e-05	17
Zfhx3	1.96617e-08	0.326077	0.69	0.622	3.93234e-05	17
Cmtm8	4.50526e-08	0.305477	0.643	0.59	9.01053e-05	17
Fdft1	1.085e-07	0.275	0.762	0.755	0.000217	17
Kif21a	1.13973e-07	0.275062	0.571	0.514	0.000227946	17
H2-D1	1.8509e-07	0.2563	0.571	0.505	0.00037018	17
Spint1	2.34556e-07	0.267801	0.536	0.5	0.000469111	17
Gja1	3.68985e-07	0.251809	0.893	0.793	0.000737971	17
Hmgcs1	4.29603e-07	0.416898	0.81	0.807	0.000859205	17
Six1	5.10841e-07	0.295355	0.857	0.758	0.00102168	17
Sap30	9.0494e-07	0.266284	0.869	0.865	0.00180988	17
Erbb3	1.07457e-06	0.298676	0.512	0.49	0.00214913	17
Slc2a3	2.32226e-06	0.261311	0.571	0.517	0.00464452	17
Msmo1	1.0466e-05	0.359446	0.702	0.697	0.020932	17
Ung	1.62244e-05	0.278222	0.81	0.797	0.0324488	17
Mgll	0.00235812	0.26688	0.452	0.539	1	17
Lfng	0.00375477	0.29294	0.345	0.395	1	17
Dlx2	5.03612e-48	0.602676	0.949	0.367	1.00722e-44	18
Crabp1	9.85251e-47	2.75308	1	0.823	1.9705e-43	18
Tfap2b	2.69353e-42	0.810731	0.848	0.256	5.38707e-39	18
Dlx1	8.27727e-37	0.276114	0.835	0.388	1.65545e-33	18
Slc25a5	8.80173e-35	0.548194	1	0.999	1.76035e-31	18
Phactr1	7.085e-34	0.738029	0.823	0.429	1.417e-30	18
Npm1	2.08447e-33	0.379879	1	1	4.16893e-30	18
Sox10	5.89756e-32	0.679974	0.772	0.359	1.17951e-28	18
Tfap2a	4.2637e-31	0.398907	0.823	0.427	8.52741e-28	18
Hspd1	8.32141e-31	0.518329	1	0.999	1.66428e-27	18
Eif5a	1.41026e-30	0.2916	1	1	2.82051e-27	18
Ednrb	1.64149e-30	0.32223	0.759	0.33	3.28298e-27	18
Plp1	2.74907e-30	0.525518	0.823	0.467	5.49814e-27	18
Fabp5	5.81224e-29	0.547347	1	0.978	1.16245e-25	18
Dlx5	1.4379e-28	0.448983	0.81	0.453	2.87579e-25	18
Nr2f1	1.41626e-26	0.684821	0.949	0.657	2.83252e-23	18
Mt1	6.95212e-26	0.425519	0.861	0.39	1.39042e-22	18
Pax3	2.9732e-24	0.285107	0.658	0.219	5.9464e-21	18
Mycn	4.7038e-24	0.543593	0.987	0.84	9.4076e-21	18
Nhp2	6.69361e-24	0.42154	0.987	0.978	1.33872e-20	18
Chchd4	8.75846e-23	0.496199	0.987	0.845	1.75169e-19	18
Cotl1	1.76169e-22	0.47092	0.987	0.843	3.52338e-19	18
Mthfd2	3.69147e-22	0.452285	0.975	0.826	7.38293e-19	18
Dnajc1	4.41071e-22	0.390484	0.975	0.75	8.82141e-19	18
Ncl	7.45684e-22	0.454801	1	1	1.49137e-18	18
Hnrnpab	1.63146e-21	0.311865	1	0.998	3.26291e-18	18
Cadm1	4.59803e-21	0.566893	0.975	0.878	9.19607e-18	18
Cacybp	1.35067e-20	0.372424	1	0.992	2.70133e-17	18
Gap43	1.64947e-20	0.458099	0.987	0.749	3.29893e-17	18
Ldha	2.24033e-20	0.329025	1	1	4.48067e-17	18
Crabp2	5.96301e-20	0.975239	0.975	0.884	1.1926e-16	18
Rhob	1.39715e-19	0.335733	0.886	0.702	2.79429e-16	18
Hspe1	1.67966e-18	0.275309	1	1	3.35932e-15	18
Fam212a	4.3767e-18	0.434055	0.987	0.747	8.7534e-15	18
Srm	1.56702e-17	0.405057	0.987	0.91	3.13405e-14	18
Nkain4	5.02583e-17	0.250101	0.759	0.516	1.00517e-13	18
Anp32b	6.32224e-17	0.269712	1	1	1.26445e-13	18
Ddx18	1.23672e-16	0.320508	1	0.941	2.47343e-13	18
Ngfr	1.73689e-16	0.358751	0.772	0.596	3.47377e-13	18
Nop10	3.44479e-16	0.305718	1	0.994	6.88957e-13	18
Dctpp1	8.79895e-16	0.301157	1	0.988	1.75979e-12	18
Hsp90aa1	2.04519e-14	0.285469	1	1	4.09039e-11	18
Mogat2	3.53593e-14	0.288133	0.975	0.644	7.07187e-11	18
Cycs	1.08081e-13	0.262287	1	0.987	2.16161e-10	18
Ppic	1.19415e-13	0.254563	0.975	0.776	2.3883e-10	18
Zeb2	2.38187e-13	0.335479	0.861	0.681	4.76373e-10	18
Sap30	3.00561e-13	0.316246	0.962	0.865	6.01121e-10	18
Hoxa2	3.33076e-13	0.28946	0.81	0.611	6.66153e-10	18
Odc1	2.43761e-12	0.290566	0.987	0.943	4.87521e-09	18
Nes	9.16611e-12	0.266572	0.81	0.647	1.83322e-08	18
Ndufaf4	1.37088e-11	0.263089	0.975	0.795	2.74177e-08	18
Lmo4	5.0973e-11	0.284037	0.987	0.903	1.01946e-07	18
Litaf	2.82488e-10	0.254727	0.962	0.804	5.64976e-07	18
Metrn	3.87656e-10	0.250327	0.911	0.726	7.75312e-07	18
Barx1	1.65729e-09	0.36413	0.734	0.38	3.31457e-06	18
Ccne1	2.09596e-09	0.264869	0.949	0.815	4.19192e-06	18
Gja1	2.59688e-09	0.274697	0.949	0.793	5.19376e-06	18
Ccnb1	2.62196e-09	0.277328	0.987	0.911	5.24392e-06	18
Plk1	4.65616e-09	0.257105	0.975	0.836	9.31233e-06	18
Nrep	2.02989e-08	0.256473	0.899	0.774	4.05977e-05	18
Rrm2	2.03116e-08	0.285558	0.987	0.977	4.06233e-05	18
Rpl29	9.43365e-06	0.366123	0.987	0.935	0.0188673	18
Agl	0.00010101	0.372232	0.405	0.644	0.20202	18
