# Supplementary material for: Single cell multi-omic analysis identifies a Tbx1-dependent multilineage primed population in murine cardiopharyngeal mesoderm
Source: Nat Commun. 2021 Nov 17;12:6645. doi: 10.1038/s41467-021-26966-6 (PMC8599455; doi:10.1038/s41467-021-26966-6)
Supplement: Supplementary file 9 — Supplementary Data 6 [file 41467_2021_26966_MOESM9_ESM.xlsx]

## Sheet: 042720_Tbx1-CreE95_KOWT_DEG_pva
Supplementary Data 6. Differentially expressed genes (adjusted p-value < 0.05) in each cluster of Tbx1Cre Ctrl and Tbx1 cKO at E9.5 dataset
Gene	Ctrl	cKO	Fold Change	p-value	adjusted p-value	Cluster
Tfdp1	0.240713	2.83535	2.46631	6.42127e-228	6.25047e-224	0
Timm8a1	0.833819	3.86092	1.53264	1.19463e-215	5.81426e-212	0
Ece2	3.95468	0.131227	-3.40573	1.12033e-186	3.63511e-183	0
Mkks	3.86402	1.89011	-0.715071	1.44297e-154	3.51148e-151	0
Fdx1l	4.82467	0.0179651	-5.59307	4.43075e-153	8.62579e-150	0
2020-09-02	5.27123	0.608154	-2.15959	1.22547e-132	1.98812e-129	0
Kif3a	2.85334	1.32921	-0.763908	4.63895e-127	6.45079e-124	0
Nrp2	2.04685	3.89755	0.644044	1.32208e-114	1.60864e-111	0
Hgs	2.3097	0.0405709	-4.04182	9.37505e-113	1.01396e-109	0
Snhg9	1.59116	3.23632	0.709973	4.3938e-110	4.27693e-107	0
Gm12829	1.88065	0.77012	-0.892829	2.40722e-106	2.13017e-103	0
Eno1b	2.00855	0.861283	-0.846744	4.83378e-105	3.921e-102	0
Eef2k	2.61976	1.29003	-0.708421	6.75187e-104	5.05559e-101	0
Gm14698	3.05628	0.178134	-2.84242	7.14478e-100	4.96767e-97	0
Col23a1	3.35732	1.86519	-0.587781	5.20454e-98	3.3774e-95	0
Cyp26a1	3.24619	1.7979	-0.590861	1.18487e-95	7.20846e-93	0
Irx5	3.98826	2.36673	-0.521845	4.74235e-95	2.71541e-92	0
Dpp9	2.3783	1.17484	-0.70525	7.78605e-94	4.21052e-91	0
Ednra	3.56698	2.06462	-0.546774	3.44704e-92	1.76598e-89	0
Raver1	2.81419	0.142258	-2.98479	3.80741e-92	1.85307e-89	0
Gm26825	2.29046	1.12581	-0.710248	1.89494e-91	8.78352e-89	0
Gm3839	0.0767197	1.97458	3.24795	2.76223e-88	1.22216e-85	0
Itm2a	5.10904	3.3292	-0.428279	3.82579e-86	1.61914e-83	0
Pycard	1.42938	0.564085	-0.92979	4.42049e-86	1.79288e-83	0
Pphln1	4.18517	2.5933	-0.478617	5.91195e-86	2.30188e-83	0
Rab26os	1.72573	3.16893	0.607744	9.40864e-86	3.52245e-83	0
Paox	1.4339	0.570927	-0.920895	3.43566e-85	1.23862e-82	0
Arg1	1.98853	3.46281	0.554684	2.75909e-81	9.5918e-79	0
Rnaset2a	2.20396	3.73913	0.528596	3.01842e-81	1.01315e-78	0
Sulf1	3.59148	2.16907	-0.504265	6.18774e-81	2.00772e-78	0
Pid1	0.956842	2.07414	0.773663	2.67488e-80	8.39912e-78	0
Six2	2.94345	1.69218	-0.553565	5.34104e-78	1.62468e-75	0
Cmip	1.54846	0.680666	-0.821941	6.17034e-78	1.82006e-75	0
Alcam	1.28878	0.508775	-0.929447	9.28914e-78	2.65942e-75	0
Rgs3	3.35856	2.01427	-0.511255	1.33297e-77	3.70718e-75	0
Lum	4.72692	3.11391	-0.417396	2.50375e-76	6.76986e-74	0
Hsd11b2	4.56374	2.9906	-0.422668	2.15913e-75	5.68027e-73	0
Mob3a	0.796901	1.80285	0.816394	2.69264e-75	6.8974e-73	0
Igf2	6.08769	1.45622	-1.43042	2.10818e-74	5.26181e-72	0
Gm29666	0.17876	2.36828	2.58388	2.9487e-74	7.17567e-72	0
Tomm6	2.62598	4.18444	0.465918	4.35279e-74	1.03342e-71	0
Tbx18	2.93851	1.71806	-0.536708	6.09532e-74	1.41266e-71	0
Svep1	2.05204	1.05933	-0.661199	2.39727e-73	5.42674e-71	0
Thg1l	2.06707	1.07511	-0.653708	1.54683e-72	3.42202e-70	0
Fbxl7	0.0190602	2.29811	4.79224	5.65023e-72	1.22221e-69	0
Tmem245	2.55291	1.4435	-0.570163	2.61128e-71	5.52571e-69	0
Scx	1.18667	0.474497	-0.916652	2.27521e-70	4.7121e-68	0
Mta3	1.83887	0.924613	-0.687531	4.00048e-70	8.11264e-68	0
Tonsl	4.62005	0.843595	-1.70049	5.52114e-70	1.09679e-67	0
Meis1	1.75241	3.02189	0.544893	3.12239e-69	6.07868e-67	0
Tnks	0.98859	2.00975	0.709487	5.13386e-69	9.79863e-67	0
Gen1	0.652691	1.53543	0.855463	1.85824e-68	3.47848e-66	0
Irx1	4.29858	2.84647	-0.412204	4.49808e-68	8.26118e-66	0
Pole2	1.99529	1.05092	-0.641125	6.20559e-68	1.11862e-65	0
Rimklb	2.15361	1.17166	-0.608726	2.76205e-67	4.88833e-65	0
Tom1l1	1.70284	0.847778	-0.697434	1.49769e-66	2.60331e-64	0
Ankrd49	1.63663	2.84191	0.551837	1.63651e-66	2.79469e-64	0
Slc9a3r1	3.56237	2.27387	-0.448942	8.76126e-66	1.47038e-63	0
Ufl1	2.66269	1.5677	-0.529732	1.01995e-65	1.68275e-63	0
Pelo	3.12805	0.328829	-2.25263	9.32072e-65	1.51213e-62	0
Map1b	3.41564	5.01565	0.384198	3.07769e-64	4.91118e-62	0
Gbx2	0.927435	0.334217	-1.02063	4.49684e-64	7.06004e-62	0
Dvl3	0.548294	1.34501	0.897345	5.96872e-64	9.22214e-62	0
Ncoa4	0.0950252	1.70628	2.88793	1.19752e-63	1.82136e-61	0
Loxl1	0.930553	0.339301	-1.00889	2.60692e-63	3.90396e-61	0
Aldh18a1	2.48538	1.45017	-0.538744	3.18786e-63	4.7016e-61	0
Aaas	3.91176	2.58097	-0.415822	4.56568e-63	6.63318e-61	0
Ndc80	2.8131	1.70579	-0.500259	6.09338e-63	8.7225e-61	0
Gpsm2	2.18775	1.23082	-0.575188	2.88085e-62	4.06409e-60	0
Tada2a	2.58304	1.53429	-0.520898	4.96072e-62	6.89824e-60	0
Gm10269	1.20287	0.528404	-0.822609	4.97997e-61	6.82747e-59	0
Cdc45	3.3723	2.16704	-0.442234	9.00612e-61	1.21758e-58	0
Cpt2	1.98276	1.08812	-0.600042	1.16833e-60	1.55788e-58	0
Mogs	2.78921	1.70896	-0.48987	3.06595e-60	4.03297e-58	0
2020-09-01	0.9877	1.91995	0.664674	4.09463e-60	5.31429e-58	0
1190002N15Rik	2.07793	1.16491	-0.578731	7.80804e-60	1.00005e-57	0
Xrcc5	3.25316	2.08248	-0.446066	1.43636e-59	1.81579e-57	0
Trap1	4.03705	2.72045	-0.394716	2.31893e-59	2.89391e-57	0
Mid1	0.977416	0.387027	-0.926418	3.76671e-59	4.64116e-57	0
Ppp1r14c	0.914533	0.34704	-0.968974	5.5825e-59	6.79251e-57	0
Rspo3	0.515803	1.25072	0.88575	1.23402e-58	1.48295e-56	0
Ramp2	4.61092	3.20313	-0.364299	1.2652e-58	1.50188e-56	0
Rcsd1	1.68524	0.882646	-0.646741	1.79844e-58	2.10916e-56	0
Timeless	3.74242	2.49146	-0.406865	3.65552e-58	4.23605e-56	0
Sparcl1	3.66264	2.433	-0.409059	1.68305e-57	1.92739e-55	0
Gpt2	1.63991	0.856657	-0.649357	2.57915e-57	2.91924e-55	0
Angptl2	1.92465	1.06826	-0.588711	3.94736e-57	4.4165e-55	0
Gm6133	2.73198	0.330101	-2.11338	9.38598e-57	1.03822e-54	0
Pdlim1	3.27397	2.12555	-0.431973	1.05056e-56	1.149e-54	0
Shisa2	4.64082	3.25228	-0.355536	1.67845e-56	1.81533e-54	0
Slc35f5	1.99841	1.12863	-0.571348	2.06705e-56	2.21106e-54	0
Shq1	1.74144	0.937135	-0.61964	2.36657e-56	2.50393e-54	0
Cep78	2.33386	1.38571	-0.521309	2.69037e-56	2.81592e-54	0
Lta4h	3.48283	2.30194	-0.414095	6.05566e-56	6.27082e-54	0
Mtss1	0.957344	1.83519	0.65074	8.57296e-56	8.78412e-54	0
Zfp703	1.67772	2.76887	0.501005	9.76954e-56	9.90591e-54	0
Las1l	4.36061	3.03232	-0.363286	2.8844e-55	2.89451e-53	0
Vps41	2.36045	1.4143	-0.512216	2.92381e-55	2.90412e-53	0
Olfml3	2.32748	1.39145	-0.51444	6.51653e-55	6.40726e-53	0
Abcf3	2.20113	1.29425	-0.531038	7.23464e-55	7.0422e-53	0
Dab2	3.24919	2.12347	-0.425352	8.3593e-55	8.05637e-53	0
Mios	1.88254	1.05257	-0.581388	8.69072e-55	8.29367e-53	0
Hist1h2ag	0.700254	1.47476	0.744807	1.04026e-54	9.831e-53	0
Rars2	2.86769	1.82002	-0.454661	1.7577e-54	1.64514e-52	0
Mthfd1	3.24147	2.12067	-0.424297	1.91991e-54	1.77985e-52	0
Cog1	1.34514	0.661572	-0.709637	2.12448e-54	1.95092e-52	0
Bora	1.83892	2.9542	0.474051	2.476e-54	2.25246e-52	0
Faf1	3.72086	2.51657	-0.391058	5.7443e-54	5.17732e-52	0
Noa1	3.16821	2.06779	-0.426684	8.96033e-54	8.00182e-52	0
Mars	3.30498	2.18044	-0.415902	1.38932e-53	1.22942e-51	0
Adgrl3	1.13093	0.517223	-0.782326	2.29186e-53	2.00982e-51	0
Supv3l1	1.45726	0.748189	-0.666659	2.63523e-53	2.2903e-51	0
Cpa2	0.407376	1.04554	0.942556	3.24811e-53	2.79798e-51	0
Gnpda1	1.06774	0.474774	-0.810463	3.35214e-53	2.86225e-51	0
Kctd17	0.0278931	1.40298	3.91798	3.55588e-53	3.00982e-51	0
Nespas	1.36148	0.682002	-0.691298	7.65609e-53	6.42451e-51	0
Bnc2	1.59497	0.852023	-0.626996	9.36352e-53	7.79012e-51	0
Letm1	3.54838	2.38971	-0.395319	1.55614e-52	1.28368e-50	0
Elac2	2.51722	1.5596	-0.478725	1.87304e-52	1.53211e-50	0
Trib1	1.67412	0.913766	-0.605466	2.96687e-52	2.40663e-50	0
Pgm2	4.13765	2.88062	-0.362124	3.08265e-52	2.47988e-50	0
Tslp	0.911197	0.374771	-0.888444	4.01647e-52	3.20461e-50	0
Dars2	1.90855	1.09135	-0.558934	4.85456e-52	3.84181e-50	0
Scube1	1.16593	2.07022	0.574142	5.31526e-52	4.17248e-50	0
Jph1	1.0218	0.449512	-0.821158	5.57448e-52	4.34096e-50	0
Clpx	2.7158	1.72212	-0.455529	7.35803e-52	5.68437e-50	0
Pcca	1.5879	0.853897	-0.620357	1.22458e-51	9.38588e-50	0
Agl	1.75949	0.98181	-0.58338	1.30354e-51	9.91304e-50	0
Dolk	1.67496	0.920732	-0.598373	2.72829e-51	2.0587e-49	0
Herpud1	2.94391	1.911	-0.432111	3.37947e-51	2.53044e-49	0
Fst	6.58293	4.98308	-0.278432	4.0719e-51	3.02564e-49	0
Traip	2.82198	1.81848	-0.439437	1.35473e-50	9.99009e-49	0
Dnaaf5	0.84942	0.341355	-0.911629	1.67966e-50	1.22931e-48	0
Traf3ip2	0.577858	1.26382	0.782564	2.05392e-50	1.492e-48	0
Crot	2.49144	1.5566	-0.470359	2.11298e-50	1.52354e-48	0
Nup85	4.0619	2.84315	-0.35674	5.64609e-50	4.04111e-48	0
Gfm1	2.08378	1.24206	-0.517412	7.91527e-50	5.62389e-48	0
Arhgap29	0.970184	1.78879	0.611809	1.07078e-49	7.55286e-48	0
P3h2	1.61564	0.887562	-0.599007	1.27012e-49	8.89446e-48	0
Mycn	5.66542	4.21129	-0.296612	1.43582e-49	9.98308e-48	0
Plvap	1.08327	1.93344	0.579316	2.37499e-49	1.63959e-47	0
Cpne5	1.11733	0.529656	-0.746467	3.80028e-49	2.60507e-47	0
Bloc1s1	1.81175	2.85296	0.454063	5.13987e-49	3.4987e-47	0
Sfrp1	7.60786	5.91714	-0.251328	1.12416e-48	7.599e-47	0
2900060B14Rik	1.23591	0.616886	-0.694876	1.60471e-48	1.07726e-46	0
Svil	1.30567	2.21013	0.526337	1.89787e-48	1.26533e-46	0
Gm21988	0.791725	1.53762	0.663776	2.08551e-48	1.38098e-46	0
Flcn	1.53904	0.839023	-0.606677	2.4478e-48	1.60993e-46	0
Tmem237	2.89418	1.89923	-0.421252	3.37199e-48	2.20288e-46	0
Rap1gds1	2.5142	1.59394	-0.455748	3.49997e-48	2.27125e-46	0
Hsd17b4	2.65935	1.71118	-0.440897	4.70665e-48	3.03407e-46	0
Pik3r1	3.9037	2.73387	-0.356207	5.6905e-48	3.64416e-46	0
Rarg	2.01686	1.20489	-0.515154	6.20604e-48	3.94834e-46	0
Vti1a	0.581943	1.24615	0.761443	6.26284e-48	3.95861e-46	0
Zfp874a	0.911763	0.394665	-0.837343	6.47907e-48	4.06886e-46	0
Zw10	2.06263	1.2408	-0.508226	6.97188e-48	4.35028e-46	0
Asns	3.91488	2.74533	-0.354883	8.67521e-48	5.37863e-46	0
Cdk5rap1	0.45192	1.05865	0.851243	1.84582e-47	1.13716e-45	0
Dbr1	2.18575	1.34101	-0.488535	2.23713e-47	1.36957e-45	0
Tbc1d17	2.969	1.96839	-0.411009	2.44554e-47	1.48781e-45	0
Btbd9	1.75713	1.01052	-0.553224	3.01013e-47	1.81992e-45	0
Cygb	1.37114	2.27923	0.508195	3.04708e-47	1.83088e-45	0
Hist1h3d	0.0835179	1.45767	2.85953	3.16327e-47	1.88838e-45	0
Srgap1	0.980685	0.444923	-0.79035	3.18157e-47	1.88838e-45	0
Fam110b	3.61661	2.50565	-0.366989	5.67559e-47	3.34826e-45	0
Narfl	1.37928	0.730342	-0.635806	6.80547e-47	3.99063e-45	0
H2-Ab1	0.778665	0.312902	-0.911692	1.90525e-46	1.11052e-44	0
Alg2	2.93586	1.9503	-0.409015	1.95064e-46	1.13021e-44	0
Men1	3.27346	2.2316	-0.383131	5.10707e-46	2.94155e-44	0
Msh2	3.48225	2.40455	-0.370316	5.14885e-46	2.94817e-44	0
Pola2	3.31762	2.26875	-0.38002	5.88497e-46	3.34996e-44	0
Gm12166	1.9345	2.9628	0.426284	7.03003e-46	3.9785e-44	0
St7	1.97547	1.1893	-0.507442	8.14208e-46	4.58122e-44	0
Isca1	0.712733	1.40297	0.677241	1.28297e-45	7.17726e-44	0
Tdp1	2.96911	1.98762	-0.401323	2.01592e-45	1.12131e-43	0
Dach2	0.709321	0.2723	-0.957405	2.08408e-45	1.15264e-43	0
Zfp605	0.82815	0.351402	-0.857263	3.48758e-45	1.91797e-43	0
Ncapg	4.07434	2.91059	-0.336351	3.62098e-45	1.98015e-43	0
Scpep1	3.06645	2.07084	-0.392567	4.32934e-45	2.35429e-43	0
Dusp22	0.931855	1.68899	0.594707	4.47332e-45	2.41907e-43	0
Gm10827	1.15551	0.579249	-0.690566	4.82422e-45	2.59442e-43	0
Gm9844	4.56086	1.01136	-1.50622	8.18143e-45	4.37572e-43	0
Gpc4	1.96178	1.18661	-0.502754	8.27552e-45	4.40185e-43	0
Taf1b	1.998	1.21635	-0.496294	1.26335e-44	6.68337e-43	0
Zic2	0.932721	0.425164	-0.78563	1.32967e-44	6.99622e-43	0
Gm9803	0.549912	1.16982	0.754844	1.42796e-44	7.47299e-43	0
Hexa	3.11779	2.12158	-0.384963	2.79172e-44	1.45319e-42	0
Dlk1	0.808403	3.37566	1.42929	3.41439e-44	1.76786e-42	0
Hoxb3os	1.97461	2.98754	0.414081	4.21612e-44	2.17141e-42	0
Dnaja3	3.28258	2.2605	-0.373043	4.86866e-44	2.49429e-42	0
Vldlr	0.69708	0.270291	-0.947401	5.05369e-44	2.57553e-42	0
Clpb	2.53522	1.64877	-0.430247	5.22783e-44	2.6504e-42	0
Ttc27	1.62364	0.932298	-0.554771	5.40644e-44	2.72675e-42	0
Adcy3	0.720914	0.286784	-0.921792	8.56162e-44	4.29581e-42	0
Ptprk	1.19046	2.00765	0.522623	1.09173e-43	5.44969e-42	0
Fsd1	1.67576	0.974303	-0.542301	1.10478e-43	5.48668e-42	0
Rufy2	1.44064	0.796926	-0.592081	1.30118e-43	6.42928e-42	0
Kat2a	3.59766	2.52841	-0.352695	1.3945e-43	6.8556e-42	0
B4galnt4	0.324442	0.839382	0.950559	1.66186e-43	8.12892e-42	0
Flii	1.75256	1.0362	-0.525518	2.72087e-43	1.32425e-41	0
Gnl2	3.50083	2.45149	-0.356302	3.19133e-43	1.54549e-41	0
9030624J02Rik	2.05295	1.27206	-0.478642	4.2952e-43	2.06163e-41	0
Dynlt1a	1.67024	2.60113	0.442978	4.29948e-43	2.06163e-41	0
Gpaa1	3.76512	2.67566	-0.341585	4.97261e-43	2.37272e-41	0
Scara3	2.13754	1.33997	-0.467009	5.70521e-43	2.709e-41	0
Med24	1.75422	1.04039	-0.522433	6.55553e-43	3.09765e-41	0
Lsp1	0.994835	1.74727	0.563232	6.72048e-43	3.16025e-41	0
2210408I21Rik	0.375803	0.907301	0.881411	9.21082e-43	4.31049e-41	0
Lancl1	2.62866	1.73659	-0.414551	9.66756e-43	4.50258e-41	0
Fat4	1.51842	0.861751	-0.566461	1.0943e-42	5.07235e-41	0
Tmem87a	1.56546	0.898705	-0.554982	1.65896e-42	7.65323e-41	0
Tmx2	3.31101	2.30337	-0.362881	2.61709e-42	1.20164e-40	0
Wdr91	0.938876	0.441291	-0.754977	2.70326e-42	1.23538e-40	0
Pccb	1.43969	0.805593	-0.580601	3.1842e-42	1.44836e-40	0
Plcb1	0.729111	0.299271	-0.890476	3.39724e-42	1.53808e-40	0
Sox9	5.92626	4.54767	-0.264779	3.41672e-42	1.53974e-40	0
Zufsp	0.587707	1.19613	0.71062	6.77383e-42	3.03855e-40	0
Taf1a	0.960534	0.458592	-0.739329	6.94898e-42	3.10281e-40	0
D6Wsu163e	1.00293	0.489989	-0.716301	1.33264e-41	5.92324e-40	0
Me2	3.55453	2.51557	-0.345725	1.35647e-41	6.00175e-40	0
Ppat	4.09558	2.97358	-0.320142	1.37177e-41	6.04201e-40	0
Dscc1	2.26017	1.45156	-0.442805	2.07899e-41	9.1157e-40	0
Ttc30a1	1.21095	0.641259	-0.635727	2.23819e-41	9.76974e-40	0
Osgin2	2.10162	1.32534	-0.461038	2.29525e-41	9.9741e-40	0
Tnik	0.800774	0.351852	-0.822367	3.313e-41	1.43328e-39	0
Tbk1	1.20775	0.641114	-0.633309	5.0482e-41	2.1743e-39	0
Errfi1	2.22596	1.42809	-0.443854	5.66534e-41	2.42936e-39	0
Ppp1r14a	2.25095	3.27598	0.375265	6.03058e-41	2.57464e-39	0
Naa25	2.5846	1.71915	-0.407741	7.18264e-41	3.05309e-39	0
Sppl2b	1.33277	0.734752	-0.595483	7.47429e-41	3.16325e-39	0
Ttc37	0.487195	1.04706	0.765075	8.17637e-41	3.4454e-39	0
Banp	2.98003	2.04485	-0.376608	8.21678e-41	3.44751e-39	0
Sirpa	1.12863	0.585061	-0.657048	9.56711e-41	3.99683e-39	0
Acad9	1.80864	1.10216	-0.495303	1.99884e-40	8.31483e-39	0
Ntm	0.351507	0.850653	0.883776	2.46239e-40	1.01995e-38	0
Taf8	1.40283	0.791528	-0.572285	3.10826e-40	1.28203e-38	0
4930503L19Rik	1.25423	2.0465	0.489607	3.53552e-40	1.4521e-38	0
Ttc30b	0.697829	0.288171	-0.884419	4.48411e-40	1.83396e-38	0
Cd47	2.57328	1.71873	-0.403594	5.49179e-40	2.2367e-38	0
Cog5	0.442747	0.976969	0.791457	5.76872e-40	2.3397e-38	0
Ap3m1	3.27005	2.29619	-0.353553	6.08849e-40	2.45914e-38	0
Ogfod3	1.76427	1.07166	-0.498525	6.60531e-40	2.65686e-38	0
Fancc	0.953876	0.464802	-0.718922	7.12709e-40	2.85494e-38	0
Trim26	2.17789	1.40026	-0.441699	8.54797e-40	3.40471e-38	0
Trim32	4.14678	3.04085	-0.310194	8.56948e-40	3.40471e-38	0
Vps16	1.99347	1.2533	-0.464092	9.09352e-40	3.59822e-38	0
Fhl3	0.678779	1.29766	0.648022	9.95399e-40	3.92276e-38	0
Zwilch	2.15058	1.37906	-0.444338	1.01921e-39	4.00041e-38	0
Cacna1a	1.26612	2.05437	0.484009	1.33454e-39	5.21704e-38	0
Acot9	1.48725	0.860078	-0.547663	1.3404e-39	5.21899e-38	0
Cd36	0.22333	0.655859	1.0773	1.5122e-39	5.86443e-38	0
Tbl3	3.91047	2.84278	-0.318878	1.64519e-39	6.35487e-38	0
Supt7l	1.91268	1.19182	-0.473026	1.78171e-39	6.85499e-38	0
Plac8	0.74477	0.322427	-0.837199	1.88866e-39	7.23788e-38	0
Gm9774	0.57922	1.15967	0.694208	2.31547e-39	8.83874e-38	0
Fbxo6	0.79333	1.44459	0.59934	2.95351e-39	1.12303e-37	0
Clip1	2.72157	1.84973	-0.386168	4.37194e-39	1.65589e-37	0
Ints4	1.64157	0.982686	-0.513118	4.40704e-39	1.66272e-37	0
Elp3	3.82017	2.77141	-0.320938	4.4286e-39	1.6644e-37	0
Ddx28	1.96993	1.24095	-0.462118	4.89752e-39	1.83356e-37	0
Unc45a	1.65133	0.990753	-0.510871	5.10075e-39	1.90233e-37	0
9430015G10Rik	1.65933	0.997775	-0.508643	6.46559e-39	2.40214e-37	0
Lrrn1	0.637851	0.254232	-0.919856	7.76268e-39	2.87308e-37	0
Xab2	2.37877	1.57202	-0.41422	8.64094e-39	3.18602e-37	0
Tubgcp2	2.87345	1.97871	-0.373068	9.00995e-39	3.30954e-37	0
Elp2	3.97739	2.90998	-0.312479	9.70617e-39	3.54979e-37	0
Psmd1	5.54496	4.26861	-0.2616	9.73694e-39	3.54979e-37	0
Gas2	3.08098	2.15253	-0.358606	1.11036e-38	4.03292e-37	0
Rrm2b	0.289086	1.91181	1.88908	2.112e-38	7.64245e-37	0
Taf5	1.75994	1.08055	-0.487813	2.15813e-38	7.78045e-37	0
Ralgds	2.41292	1.60398	-0.408349	2.27896e-38	8.18576e-37	0
Fntb	1.75436	1.07657	-0.488326	2.41488e-38	8.64206e-37	0
Klhl12	2.10428	1.3548	-0.440319	2.64888e-38	9.44478e-37	0
Lztr1	2.07865	1.3343	-0.443312	2.69044e-38	9.55793e-37	0
Cog4	2.83462	1.95176	-0.373174	2.7327e-38	9.67278e-37	0
Grem1	0.852263	0.402104	-0.751184	2.90616e-38	1.02495e-36	0
Sat2	1.13991	0.609163	-0.626615	3.61785e-38	1.27134e-36	0
Acyp2	0.552641	1.11144	0.6987	3.85736e-38	1.35063e-36	0
Ddx20	2.40185	1.59736	-0.407888	3.9827e-38	1.38952e-36	0
Slc38a6	1.02586	0.526836	-0.666402	5.05067e-38	1.75583e-36	0
Penk	0.894251	0.432974	-0.725309	5.36893e-38	1.85983e-36	0
Postn	0.258306	0.693352	0.987391	7.11765e-38	2.45685e-36	0
Fkbp10	3.48483	2.50235	-0.33119	7.7042e-38	2.64992e-36	0
Cenpi	1.38941	0.798292	-0.554157	7.89141e-38	2.70475e-36	0
Mipep	1.59803	0.958761	-0.510886	8.11751e-38	2.77249e-36	0
Bace1	1.55205	0.924012	-0.518605	1.05509e-37	3.59101e-36	0
1110008L16Rik	1.1535	0.622608	-0.616641	1.24698e-37	4.2293e-36	0
Txlng	1.28076	0.717557	-0.579355	1.26898e-37	4.28899e-36	0
Dcaf17	2.18109	1.42336	-0.426804	1.38586e-37	4.6678e-36	0
Ppp2r5e	3.05958	2.14742	-0.354012	1.44358e-37	4.84544e-36	0
Vps25	0.308853	0.764177	0.905934	1.55407e-37	5.19839e-36	0
Tmigd3	0.609286	0.241641	-0.924834	1.88994e-37	6.30022e-36	0
Gadd45b	0.770808	0.350319	-0.788596	2.28005e-37	7.57476e-36	0
Heatr3	2.26531	1.49456	-0.415884	2.81252e-37	9.31193e-36	0
Fastkd2	2.47895	1.66935	-0.395398	3.04331e-37	1.00419e-35	0
Rnf111	1.39555	2.18554	0.448569	3.16546e-37	1.04097e-35	0
Ppfibp2	2.83818	1.9668	-0.366758	3.38843e-37	1.11054e-35	0
Wwc2	1.40306	2.1942	0.447159	3.53194e-37	1.15369e-35	0
Pcolce2	0.869578	0.420426	-0.726739	4.17022e-37	1.35762e-35	0
Agtrap	0.78068	1.40411	0.586991	4.87215e-37	1.58085e-35	0
Zmpste24	2.70288	1.85623	-0.375771	4.92998e-37	1.5943e-35	0
Slc39a6	3.39785	2.44044	-0.330964	6.78856e-37	2.18807e-35	0
Capn2	3.61077	2.62188	-0.32003	7.56686e-37	2.43089e-35	0
Nup133	2.04911	1.32453	-0.436343	8.99382e-37	2.8798e-35	0
Plxdc2	1.48594	0.880773	-0.523	1.11884e-36	3.57074e-35	0
Abcb6	1.15989	0.633685	-0.604529	1.18991e-36	3.78517e-35	0
Brox	1.63068	0.993519	-0.4955	1.2149e-36	3.85208e-35	0
Dnm3os	1.44003	2.2316	0.438053	1.48732e-36	4.7005e-35	0
Lmo1	0.935022	0.470031	-0.687772	1.49926e-36	4.72292e-35	0
Chek2	1.63716	0.999436	-0.493529	1.54534e-36	4.85236e-35	0
Mb21d2	0.937515	0.472163	-0.685908	1.72215e-36	5.39015e-35	0
Pold1	2.61075	1.78603	-0.379643	1.79605e-36	5.60345e-35	0
Apeh	1.57052	0.948245	-0.504547	1.96686e-36	6.11675e-35	0
Mlh1	1.47836	0.876896	-0.522303	2.02911e-36	6.29023e-35	0
Cstf1	2.66841	1.83437	-0.374784	2.04003e-36	6.30401e-35	0
Gaa	1.24615	0.700235	-0.576397	2.37446e-36	7.31422e-35	0
Mboat2	2.21257	1.46085	-0.415138	2.45032e-36	7.5241e-35	0
Dusp23	1.21263	1.94529	0.472615	3.34073e-36	1.0226e-34	0
Gpd2	1.56343	0.945505	-0.502921	4.40907e-36	1.34539e-34	0
Heca	0.244349	0.657185	0.989366	4.52678e-36	1.37699e-34	0
Efnb3	2.42781	1.63955	-0.392564	4.63922e-36	1.4068e-34	0
Melk	3.86879	2.85357	-0.304372	5.17699e-36	1.56499e-34	0
Aven	1.58017	0.959449	-0.498928	5.70316e-36	1.71872e-34	0
Lcmt2	1.104	0.596846	-0.615032	6.12067e-36	1.83885e-34	0
P3h1	2.09568	1.37007	-0.425016	6.37858e-36	1.91043e-34	0
Akap8l	1.78382	1.12021	-0.465238	6.47568e-36	1.93357e-34	0
Tmem214	3.02133	2.13468	-0.34738	6.52869e-36	1.94098e-34	0
Kcnq4	0.627544	0.260514	-0.879157	6.5404e-36	1.94098e-34	0
Orc3	2.34707	1.57547	-0.398611	7.54495e-36	2.2323e-34	0
Cttnbp2	1.33848	0.773834	-0.547929	7.7227e-36	2.27796e-34	0
Tacc1	0.9701	1.63501	0.522006	7.77978e-36	2.28787e-34	0
Ggps1	1.33845	2.09659	0.448795	8.26189e-36	2.42233e-34	0
Nav2	0.323567	0.769459	0.866282	9.49654e-36	2.77596e-34	0
Asb3	2.36849	1.59515	-0.395284	1.21423e-35	3.53871e-34	0
2700033N17Rik	0.726978	1.31845	0.595315	1.27456e-35	3.70346e-34	0
Smoc1	3.00997	2.12917	-0.346197	1.43172e-35	4.14773e-34	0
Gtpbp6	2.4917	1.69904	-0.382901	2.09068e-35	6.03877e-34	0
Atg2b	0.604576	0.247873	-0.891612	2.40417e-35	6.92372e-34	0
Cmss1	2.3679	3.32832	0.340461	2.51422e-35	7.21929e-34	0
Mpi	2.04785	1.33709	-0.426296	2.54025e-35	7.27258e-34	0
Cldn11	0.265249	0.681148	0.943111	2.65561e-35	7.58057e-34	0
Hspa12b	1.05947	0.568136	-0.623165	2.75563e-35	7.84307e-34	0
Adsl	4.06317	3.03103	-0.29306	2.78656e-35	7.908e-34	0
Polg2	0.98784	0.5157	-0.649996	2.81101e-35	7.95418e-34	0
Zfp647	0.0450574	1.02228	3.12185	3.17937e-35	8.97044e-34	0
Slc35b4	1.54754	0.940188	-0.498341	3.40843e-35	9.5889e-34	0
Tmem204	0.194106	0.574976	1.08592	3.54876e-35	9.95493e-34	0
Irx3	5.32285	4.13191	-0.25327	3.74374e-35	1.04717e-33	0
Enpp2	1.09775	0.597338	-0.608536	3.79555e-35	1.05862e-33	0
Galnt16	0.874117	0.435088	-0.697666	4.84785e-35	1.34826e-33	0
Hist1h3c	0.941428	1.58761	0.522586	6.6211e-35	1.83618e-33	0
Itgb5	3.53422	2.58207	-0.313901	6.82847e-35	1.8883e-33	0
Trit1	1.37685	0.810291	-0.53016	7.00391e-35	1.93133e-33	0
Grrp1	1.02116	1.68812	0.502677	7.60953e-35	2.09241e-33	0
Slc1a5	1.58589	0.973073	-0.488443	7.69988e-35	2.11128e-33	0
Trappc12	1.15102	0.639247	-0.588117	8.15661e-35	2.23024e-33	0
P4ha2	2.16442	1.43666	-0.409831	8.2727e-35	2.25564e-33	0
Epdr1	1.86487	1.19461	-0.445372	8.32059e-35	2.26236e-33	0
Igfbp3	0.452446	0.941381	0.732679	9.04567e-35	2.45266e-33	0
Hgh1	1.92499	1.24389	-0.436679	1.07733e-34	2.91298e-33	0
Orc5	2.32745	1.57132	-0.392859	1.10054e-34	2.9675e-33	0
Polrmt	0.969393	0.505985	-0.650163	1.15332e-34	3.10123e-33	0
Btbd2	3.87278	2.87617	-0.297512	1.27586e-34	3.42128e-33	0
Slc38a9	0.834109	1.44654	0.550564	1.33476e-34	3.56939e-33	0
Tmem19	1.47799	0.890751	-0.506372	1.35948e-34	3.62552e-33	0
Egflam	1.02921	0.550288	-0.626099	1.39221e-34	3.70267e-33	0
Btbd10	1.51756	0.922473	-0.497801	1.75247e-34	4.64812e-33	0
Thoc5	2.57607	1.77944	-0.369969	1.95586e-34	5.17346e-33	0
Lepr	0.506554	0.188495	-0.988561	2.41397e-34	6.36792e-33	0
Dis3l	0.838552	0.413722	-0.706483	2.45296e-34	6.45328e-33	0
Dtx2	1.84592	1.18454	-0.443619	3.06143e-34	8.03234e-33	0
Acat1	2.48488	1.7075	-0.375194	4.29327e-34	1.12341e-32	0
Tpm3-rs7	2.57593	5.45033	0.749465	4.50501e-34	1.17565e-32	0
Smg9	1.5885	0.981755	-0.481201	4.90801e-34	1.27549e-32	0
Sox5	1.38231	0.820901	-0.521106	4.91378e-34	1.27549e-32	0
Col3a1	6.21536	4.94226	-0.2292	4.95872e-34	1.28373e-32	0
Snx14	0.99736	0.530613	-0.631079	5.48765e-34	1.41689e-32	0
Pnpt1	2.70655	1.8937	-0.357141	6.04101e-34	1.55564e-32	0
Kif5c	1.42301	0.853306	-0.511408	6.4118e-34	1.64677e-32	0
Clcn4	2.10863	1.40033	-0.40933	6.9514e-34	1.78066e-32	0
Lmf1	2.08399	1.38069	-0.411702	7.6842e-34	1.9632e-32	0
Evc2	1.17648	0.665132	-0.570294	7.91309e-34	2.01639e-32	0
Ckb	1.79455	2.62405	0.379963	7.96574e-34	2.0245e-32	0
Copg2	2.12924	1.41788	-0.406605	8.25114e-34	2.09158e-32	0
Smox	1.24031	0.714096	-0.552097	9.50787e-34	2.40389e-32	0
Gm12184	0.259077	0.65807	0.932185	1.07422e-33	2.70894e-32	0
Mgme1	1.97343	1.2932	-0.422654	1.32177e-33	3.32458e-32	0
Crybg3	1.07137	0.587933	-0.600086	1.37849e-33	3.4583e-32	0
Zfp758	0.53464	0.209944	-0.934753	1.4916e-33	3.73246e-32	0
Dynlt1c	1.08984	1.75877	0.47859	1.49726e-33	3.737e-32	0
Zfp385a	2.77721	1.95775	-0.349653	1.58335e-33	3.94178e-32	0
Arrdc3	1.82819	1.17745	-0.439972	1.85775e-33	4.61309e-32	0
Fam174b	2.01495	1.3285	-0.416543	1.95127e-33	4.833e-32	0
Lrrfip1	2.69417	1.88921	-0.354928	1.95971e-33	4.84158e-32	0
Ddx10	3.43863	2.52053	-0.310603	2.28368e-33	5.62769e-32	0
Ptcd3	4.30896	3.27223	-0.275224	2.29609e-33	5.64398e-32	0
Hist4h4	0.187905	0.550275	1.07448	2.30317e-33	5.64711e-32	0
Gltp	4.20875	3.18629	-0.278307	2.78805e-33	6.81881e-32	0
Atg7	1.2245	0.705638	-0.551188	2.99054e-33	7.29572e-32	0
Pdlim2	1.0522	1.70756	0.484189	3.1786e-33	7.73512e-32	0
Kbtbd4	2.25971	1.53204	-0.388636	4.19525e-33	1.01837e-31	0
Cpe	1.95508	1.28392	-0.420511	5.06709e-33	1.22694e-31	0
Ppp6r3	1.5218	2.28347	0.405802	5.16075e-33	1.24652e-31	0
Efcab7	1.03755	0.566792	-0.604627	5.66251e-33	1.36433e-31	0
AY036118	0.945462	0.499183	-0.638701	6.38478e-33	1.53455e-31	0
Zfp213	1.60722	1.00601	-0.468514	6.51762e-33	1.56262e-31	0
Zfp26	1.38159	2.11063	0.423749	7.31241e-33	1.74887e-31	0
Gm13075	0.716193	0.336057	-0.756667	8.85582e-33	2.11281e-31	0
Ptp4a3	3.03233	2.18228	-0.328961	9.28239e-33	2.20916e-31	0
Harbi1	1.53623	0.951439	-0.479109	9.85817e-33	2.34047e-31	0
Cth	1.9117	1.25174	-0.423462	1.03092e-32	2.44161e-31	0
Atp6v0a2	1.44039	0.876503	-0.496729	1.06608e-32	2.51873e-31	0
Kif1bp	2.2366	1.51795	-0.3876	1.24259e-32	2.92865e-31	0
Arhgef1	2.15372	1.44987	-0.395718	1.26167e-32	2.96646e-31	0
Gdpd1	1.04712	0.576782	-0.596329	1.54541e-32	3.62482e-31	0
Tgfb3	0.71512	0.336792	-0.752985	1.70001e-32	3.97785e-31	0
Bbs2	0.644612	0.288442	-0.804154	1.9418e-32	4.53272e-31	0
Ikbkap	3.28358	2.40257	-0.312397	2.897e-32	6.74627e-31	0
Rpp40	2.67852	1.89038	-0.348483	3.30794e-32	7.68484e-31	0
Flad1	0.975449	0.525899	-0.617788	3.52636e-32	8.17276e-31	0
Acap2	1.36291	2.07777	0.421676	4.01873e-32	9.29177e-31	0
Atp6ap1	3.58881	2.66656	-0.297032	4.09312e-32	9.44134e-31	0
Capn15	1.35727	2.0699	0.422024	4.75358e-32	1.09388e-30	0
Limch1	1.5521	2.30622	0.396001	5.03192e-32	1.15521e-30	0
Gga1	2.09056	1.40454	-0.39772	5.4069e-32	1.23837e-30	0
Ube2v1	0.423284	0.874274	0.725351	5.70149e-32	1.30278e-30	0
Gm21887	1.92544	1.27064	-0.415632	6.60273e-32	1.50518e-30	0
Poglut1	3.34893	2.46333	-0.307127	6.65865e-32	1.51438e-30	0
Lrrc28	1.30759	0.779833	-0.516861	7.42072e-32	1.68376e-30	0
Ints10	2.42277	1.68083	-0.365623	7.88861e-32	1.78576e-30	0
Caln1	1.00928	0.55339	-0.600926	8.27062e-32	1.86789e-30	0
Nrp1	4.52542	3.4881	-0.260353	1.16817e-31	2.63217e-30	0
Ctns	0.73104	0.352788	-0.728602	1.37957e-31	3.10133e-30	0
Farsb	4.85969	3.78356	-0.250309	1.42815e-31	3.20313e-30	0
Pex6	2.00132	1.33588	-0.404217	1.46296e-31	3.27366e-30	0
Xrcc6	2.98905	2.1607	-0.324526	1.47821e-31	3.3002e-30	0
Cars	3.14273	2.29179	-0.315761	1.5365e-31	3.42248e-30	0
Ddr2	2.55225	1.79252	-0.353356	1.61304e-31	3.58478e-30	0
Ptcd1	0.863804	0.448253	-0.655989	1.65816e-31	3.67666e-30	0
Aldh9a1	2.7927	1.99506	-0.336336	1.69293e-31	3.74522e-30	0
Pdia5	2.5315	1.7756	-0.354674	1.77078e-31	3.90856e-30	0
Dus2	1.33631	0.805163	-0.506621	1.82744e-31	4.02451e-30	0
Donson	2.36299	1.63533	-0.368084	1.8986e-31	4.17178e-30	0
Exoc7	1.90372	1.25818	-0.414144	2.25366e-31	4.94079e-30	0
Ndc1	3.07371	2.23529	-0.318512	2.33887e-31	5.11607e-30	0
Aard	1.54145	2.28373	0.39309	2.38296e-31	5.20084e-30	0
Adpgk	3.33509	2.45939	-0.304584	2.56937e-31	5.59513e-30	0
Txnip	0.818316	0.416568	-0.675198	2.66595e-31	5.79249e-30	0
Ap1s2	1.99597	2.82481	0.347312	2.93505e-31	6.36299e-30	0
Tmem41a	3.75793	2.82516	-0.285305	3.06833e-31	6.63714e-30	0
Kiz	1.74731	1.13286	-0.433326	3.07929e-31	6.64609e-30	0
Gsk3a	2.37976	1.65276	-0.36455	3.89681e-31	8.39193e-30	0
Igf1	0.762291	1.31459	0.544954	4.09938e-31	8.80868e-30	0
Pls3	3.0992	2.26097	-0.315349	4.69395e-31	1.00641e-29	0
Slc5a6	0.80801	0.410615	-0.676918	4.76022e-31	1.01764e-29	0
Atp6v1h	2.1634	1.47429	-0.383507	4.76723e-31	1.01764e-29	0
Tm7sf3	1.60549	1.02109	-0.452555	5.05847e-31	1.07744e-29	0
Dlg4	0.69684	1.22877	0.567212	5.30895e-31	1.12832e-29	0
Sphk2	1.96015	1.30821	-0.40436	5.7698e-31	1.2236e-29	0
Bop1	3.99536	3.03641	-0.274459	6.60302e-31	1.39726e-29	0
Iqgap2	1.88105	1.24433	-0.413233	6.64316e-31	1.4027e-29	0
Nt5c2	2.40301	1.67485	-0.361002	6.75986e-31	1.42425e-29	0
Rhot1	2.88218	2.07968	-0.326332	8.7355e-31	1.83653e-29	0
Sgsm3	1.07014	0.60608	-0.568533	9.05395e-31	1.89938e-29	0
2310022B05Rik	3.28518	2.42455	-0.303774	9.94986e-31	2.08284e-29	0
Morc3	2.08227	1.41082	-0.389288	1.00424e-30	2.0977e-29	0
Mettl3	2.55191	1.80154	-0.348202	1.01282e-30	2.11108e-29	0
Pigu	1.99116	1.33673	-0.398495	1.18174e-30	2.45792e-29	0
Gprc5b	0.509694	0.20658	-0.90312	1.34282e-30	2.787e-29	0
Ngfr	1.63691	1.0503	-0.443735	1.43965e-30	2.9816e-29	0
Fn1	6.28809	5.07556	-0.214221	1.8284e-30	3.7787e-29	0
Col9a1	5.35578	4.24247	-0.23303	1.88685e-30	3.89123e-29	0
Rbm45	0.397956	0.824619	0.728581	1.9621e-30	4.03786e-29	0
Mcm8	2.08235	1.41444	-0.386763	2.19552e-30	4.50389e-29	0
Amer2	0.550325	0.234525	-0.852948	2.19781e-30	4.50389e-29	0
Eral1	1.78262	1.16973	-0.421307	2.35552e-30	4.81693e-29	0
Zfp110	1.00766	0.561985	-0.583908	2.44001e-30	4.97926e-29	0
Fancb	0.747149	0.371194	-0.69954	2.55085e-30	5.19456e-29	0
Tmem14c	5.01586	3.94548	-0.240035	3.51114e-30	7.13516e-29	0
Tceanc2	1.82728	1.2079	-0.413951	3.70707e-30	7.51764e-29	0
Slu7	2.88874	2.09365	-0.321909	4.0001e-30	8.095e-29	0
Isl1	1.30951	0.795018	-0.499046	4.13192e-30	8.34441e-29	0
St8sia3	0.761058	0.382389	-0.688272	4.24635e-30	8.55776e-29	0
Sdccag8	0.833968	0.435352	-0.650041	4.76153e-30	9.57618e-29	0
E2f3	1.49451	2.20844	0.390486	4.81552e-30	9.66479e-29	0
Tmem161a	2.20738	1.52165	-0.372009	4.9659e-30	9.9461e-29	0
Colgalt1	3.79747	2.87765	-0.277363	5.16933e-30	1.03323e-28	0
Gstk1	0.599694	1.08955	0.597105	7.32777e-30	1.46165e-28	0
Gt(ROSA)26Sor	2.15872	2.99358	0.326953	7.4959e-30	1.49213e-28	0
Casc4	1.90721	2.69745	0.346667	7.83038e-30	1.55553e-28	0
Zfp282	1.63634	1.05659	-0.437416	7.90156e-30	1.56647e-28	0
Meox2	0.330164	0.724183	0.785454	9.1222e-30	1.80479e-28	0
Dhx35	0.588974	0.26391	-0.802775	1.03972e-29	2.05287e-28	0
Tom1	1.21519	0.725	-0.516483	1.09334e-29	2.15437e-28	0
Shmt1	4.2229	3.25443	-0.260504	1.10004e-29	2.16319e-28	0
Fam177a	0.802701	0.0237486	-3.52046	1.15426e-29	2.26523e-28	0
Rad9a	2.43332	1.71521	-0.349722	1.35808e-29	2.65986e-28	0
Rnf145	3.3914	2.53206	-0.292209	1.41634e-29	2.7684e-28	0
Exog	1.5821	1.01585	-0.443031	1.60307e-29	3.12712e-28	0
Lonp2	1.42565	0.891204	-0.469812	1.6108e-29	3.1359e-28	0
2810403A07Rik	3.10442	2.28619	-0.305938	1.70517e-29	3.31301e-28	0
Exd2	0.852082	0.452367	-0.63319	1.95829e-29	3.79722e-28	0
Zbtb16	1.04607	0.597266	-0.560431	1.98882e-29	3.84874e-28	0
Ildr2	0.502588	0.207354	-0.885342	2.22152e-29	4.29053e-28	0
Shroom3	0.322099	0.709135	0.789187	2.30314e-29	4.43936e-28	0
Nfil3	2.42693	1.71346	-0.348113	2.76122e-29	5.30235e-28	0
Hist1h4i	2.68736	3.59756	0.291696	2.76175e-29	5.30235e-28	0
Gpr180	3.02329	2.21958	-0.309031	2.80294e-29	5.37083e-28	0
Hspa13	2.63628	1.89028	-0.332642	2.92917e-29	5.60168e-28	0
Camk1g	0.68747	0.334742	-0.719657	2.95241e-29	5.63506e-28	0
Fam118a	2.1489	1.48184	-0.371669	3.11314e-29	5.93019e-28	0
Ska3	2.79871	2.0292	-0.321518	3.55272e-29	6.75433e-28	0
Pros1	1.10815	0.646489	-0.538888	3.64423e-29	6.9148e-28	0
Pus7	2.82328	2.05045	-0.319837	3.77764e-29	7.154e-28	0
Adcy4	0.613771	0.284002	-0.770642	4.19303e-29	7.92523e-28	0
Slc30a6	1.94357	1.31405	-0.391415	4.65714e-29	8.78539e-28	0
Spred2	0.624257	1.11291	0.578174	4.74386e-29	8.93167e-28	0
Arsk	0.8496	0.453236	-0.628352	5.28115e-29	9.92408e-28	0
Gm42418	3.88532	2.96969	-0.268747	5.31649e-29	9.97124e-28	0
Os9	1.97949	1.34443	-0.386868	5.58127e-29	1.04477e-27	0
Mapkapk2	1.80616	1.20296	-0.406419	6.52193e-29	1.21851e-27	0
Klf10	0.760605	0.389237	-0.669924	7.32903e-29	1.36668e-27	0
Tbc1d16	2.33817	1.64463	-0.351853	8.40506e-29	1.56434e-27	0
Usp48	2.94022	2.15486	-0.31076	8.4526e-29	1.57018e-27	0
Dus3l	2.09409	1.44151	-0.373425	9.2224e-29	1.70992e-27	0
Ints6	0.370393	1.86018	1.61387	9.38101e-29	1.73602e-27	0
Cmbl	0.173939	0.489819	1.03533	1.01668e-28	1.87788e-27	0
3110043O21Rik	0.707559	0.352145	-0.697778	1.08368e-28	1.99783e-27	0
Pcyox1l	1.61692	1.05156	-0.430249	1.09959e-28	2.02333e-27	0
Sparc	2.67778	3.57509	0.289001	1.17263e-28	2.15366e-27	0
Cog7	1.05276	0.607864	-0.549215	1.1764e-28	2.15651e-27	0
Mical1	1.77969	1.18414	-0.407423	1.2416e-28	2.27175e-27	0
Prkcz	0.522708	0.224276	-0.846147	1.28096e-28	2.33937e-27	0
Slc19a1	1.96337	1.33535	-0.385472	1.40035e-28	2.55262e-27	0
Alg10b	0.312004	1.69083	1.68996	1.43677e-28	2.61412e-27	0
Gm10036	3.02636	0.736606	-1.41306	1.45643e-28	2.64493e-27	0
Plrg1	3.69929	2.81433	-0.273415	1.5107e-28	2.73839e-27	0
Ddx59	0.905862	0.497927	-0.598434	1.56254e-28	2.8271e-27	0
Antxr2	1.46017	0.92777	-0.453527	1.81587e-28	3.27935e-27	0
Ctps2	2.08312	1.43574	-0.372185	1.86077e-28	3.35421e-27	0
Mto1	1.36176	0.849734	-0.471608	1.88751e-28	3.39612e-27	0
Pitpnc1	3.65634	2.77866	-0.274492	1.97189e-28	3.54139e-27	0
Etfdh	1.54473	0.995916	-0.438939	2.03808e-28	3.65352e-27	0
Neil3	1.67752	1.10325	-0.419055	2.09889e-28	3.75562e-27	0
Ddx51	1.83293	1.23033	-0.398632	2.28805e-28	4.08659e-27	0
Fbxl18	1.38009	0.865198	-0.466942	2.44018e-28	4.35031e-27	0
Tmem246	1.22699	0.745082	-0.498822	2.68896e-28	4.78507e-27	0
Pygo2	1.83771	1.23512	-0.397352	2.78634e-28	4.94931e-27	0
Polr1b	1.52013	0.977538	-0.441517	2.87617e-28	5.09956e-27	0
Utp15	2.18505	1.52319	-0.360828	3.19537e-28	5.65522e-27	0
Wee1	1.674	2.39544	0.358353	3.5421e-28	6.25252e-27	0
Tubd1	0.640888	0.307774	-0.733489	3.5457e-28	6.25252e-27	0
Ankrd55	0.865014	0.470581	-0.608778	4.54266e-28	7.99607e-27	0
Mtmr6	1.10257	0.650395	-0.527823	4.58738e-28	8.06021e-27	0
Mapk1ip1	0.863165	0.469302	-0.60936	4.69499e-28	8.23443e-27	0
Fbxo21	2.26463	1.59221	-0.352289	5.22976e-28	9.15584e-27	0
Bbs4	1.01778	0.586474	-0.551251	6.33189e-28	1.10655e-26	0
Tmtc4	2.10809	1.46259	-0.365578	6.6111e-28	1.15327e-26	0
Prep	2.57447	1.85481	-0.327863	6.67195e-28	1.1618e-26	0
Rnf167	2.95587	2.18046	-0.304257	6.81916e-28	1.18532e-26	0
Ncln	3.50997	2.65973	-0.277382	7.18975e-28	1.24751e-26	0
Sirt3	1.06812	1.6594	0.440558	7.29283e-28	1.26314e-26	0
Cept1	3.16643	2.36258	-0.292849	7.87901e-28	1.36224e-26	0
Tagln	0.581516	1.04312	0.584335	9.18706e-28	1.58558e-26	0
Cklf	1.82703	2.56897	0.340811	1.07069e-27	1.84462e-26	0
Tes	0.570423	1.02757	0.588576	1.14683e-27	1.9723e-26	0
Zfp930	0.180884	1.37607	2.02913	1.15728e-27	1.98677e-26	0
Cabin1	1.39139	2.04983	0.387456	1.18341e-27	2.02806e-26	0
Rbpms	3.79661	4.82634	0.239979	1.23364e-27	2.11041e-26	0
Xxylt1	0.534604	0.980067	0.606095	1.26938e-27	2.16774e-26	0
Noc2l	3.63796	2.77562	-0.270548	1.3916e-27	2.3723e-26	0
Clptm1	4.08349	3.16647	-0.254332	1.45786e-27	2.48091e-26	0
Egln1	0.764844	1.27624	0.512	1.62503e-27	2.76057e-26	0
Kcnk5	0.459237	0.187301	-0.896848	1.80032e-27	3.05301e-26	0
Gm14091	1.4273	0.910379	-0.449677	1.80526e-27	3.05606e-26	0
Has2	0.999854	1.56982	0.451105	1.86779e-27	3.15643e-26	0
Slc27a3	2.53801	1.82981	-0.327164	1.9855e-27	3.34954e-26	0
Nmb	0.570186	1.02464	0.586132	2.00527e-27	3.37704e-26	0
Zfp623	1.62817	1.07279	-0.417193	2.06887e-27	3.47814e-26	0
Gli3	1.766	2.49211	0.344413	2.1664e-27	3.63582e-26	0
Sfmbt1	1.25327	0.773495	-0.482593	2.45839e-27	4.11875e-26	0
Cln8	1.80677	1.22013	-0.39258	2.88046e-27	4.81759e-26	0
Pdlim4	5.89405	4.78555	-0.208343	2.90126e-27	4.84406e-26	0
Tab1	1.37603	0.872147	-0.456003	3.62255e-27	6.03799e-26	0
Mapk14	3.10534	2.31937	-0.291826	3.70341e-27	6.16223e-26	0
Rai14	2.02155	2.7883	0.321568	3.73069e-27	6.19703e-26	0
Ccser2	1.8944	1.29366	-0.381424	3.85215e-27	6.38788e-26	0
Xkr5	1.25871	0.779565	-0.479103	4.03845e-27	6.68543e-26	0
1810024B03Rik	1.0228	0.59622	-0.539686	4.12698e-27	6.82037e-26	0
Tgfbi	5.18681	4.15473	-0.221872	4.62904e-27	7.63713e-26	0
Camk2g	2.18962	1.54043	-0.351664	4.72483e-27	7.78197e-26	0
Tpp1	2.43056	1.74398	-0.331952	5.22567e-27	8.59235e-26	0
Eif4ebp2	2.48901	3.32764	0.290381	5.272e-27	8.65391e-26	0
Tmem119	4.87983	3.88173	-0.228829	5.29112e-27	8.67067e-26	0
Tox3	0.735402	0.382145	-0.654617	5.53256e-27	9.05108e-26	0
Keap1	2.88878	2.13556	-0.302103	5.83942e-27	9.53707e-26	0
Ptgr2	1.34674	0.850767	-0.459302	6.04319e-27	9.83934e-26	0
Hist1h2bl	0.152345	0.442555	1.06642	6.04471e-27	9.83934e-26	0
Kdelc1	3.4155	2.59164	-0.276032	6.23606e-27	1.01339e-25	0
Ccnf	3.5353	2.69668	-0.270778	6.83646e-27	1.1091e-25	0
Edem2	1.65661	1.10131	-0.408276	7.33084e-27	1.18733e-25	0
Sh2b2	1.08301	0.644508	-0.519012	7.50321e-27	1.21323e-25	0
G730003C15Rik	0.608489	0.292178	-0.733615	7.65188e-27	1.23521e-25	0
Styx	0.055424	0.915052	2.80397	7.95169e-27	1.28149e-25	0
Wrap53	2.0166	1.39952	-0.365281	9.93366e-27	1.59825e-25	0
Appl2	0.868064	0.481709	-0.588927	1.00203e-26	1.60954e-25	0
Arhgap8	0.466064	0.195203	-0.870284	1.0055e-26	1.61244e-25	0
2610008E11Rik	0.985998	1.54308	0.447884	1.03349e-26	1.65461e-25	0
Ntng1	0.713408	0.367822	-0.662454	1.03898e-26	1.66066e-25	0
Kif2c	4.10005	3.19544	-0.249275	1.06381e-26	1.69756e-25	0
Btbd6	1.4017	0.896867	-0.446536	1.08066e-26	1.72162e-25	0
Exo1	4.04216	3.14461	-0.251091	1.09545e-26	1.74235e-25	0
Spry2	1.67139	2.36905	0.348836	1.12517e-26	1.78668e-25	0
9530034E10Rik	0.66988	0.336791	-0.687636	1.1827e-26	1.87498e-25	0
Afg3l2	2.01613	1.40008	-0.364646	1.20954e-26	1.91441e-25	0
Thoc1	3.89121	3.01252	-0.255942	1.22566e-26	1.93678e-25	0
Tmco6	0.771489	0.410746	-0.630347	1.27736e-26	2.01521e-25	0
Fcho2	1.1526	1.74495	0.414712	1.5812e-26	2.49052e-25	0
Arhgef17	0.731821	1.22243	0.513062	1.65156e-26	2.59714e-25	0
Arfgap2	4.04717	3.15203	-0.249971	1.65694e-26	2.6014e-25	0
Sun1	1.35271	0.859963	-0.452976	1.93334e-26	3.03046e-25	0
Acy1	1.27042	0.794573	-0.469298	1.94577e-26	3.04504e-25	0
Flnc	1.99399	1.38498	-0.364455	2.4022e-26	3.75329e-25	0
Slc16a2	0.707385	1.18926	0.519514	2.49132e-26	3.8863e-25	0
Rfng	1.70331	1.14486	-0.397287	2.51309e-26	3.90837e-25	0
Mboat7	2.20834	1.56469	-0.344555	2.5135e-26	3.90837e-25	0
Bdnf	0.212925	0.526064	0.904486	2.60081e-26	4.03768e-25	0
Slc15a4	1.50146	0.980848	-0.425773	2.73759e-26	4.24326e-25	0
Tmem109	3.18184	2.39843	-0.282645	2.85913e-26	4.42461e-25	0
Rnf6	1.91832	1.32297	-0.371571	2.91511e-26	4.50408e-25	0
Pdcd2l	3.41838	2.605	-0.271734	3.21957e-26	4.96661e-25	0
Fech	1.93274	1.33555	-0.369595	3.30877e-26	5.09614e-25	0
Ndor1	0.531083	0.241688	-0.787272	3.32519e-26	5.11333e-25	0
Negr1	0.508221	0.226164	-0.809658	3.51209e-26	5.39222e-25	0
Nsmaf	1.84448	1.26287	-0.378807	3.68422e-26	5.6476e-25	0
Vstm2b	0.844575	0.467924	-0.590527	3.69481e-26	5.65491e-25	0
BC055324	1.92299	1.32877	-0.369626	4.36278e-26	6.66677e-25	0
S100a6	1.28364	1.89744	0.390804	4.428e-26	6.75582e-25	0
Rtn1	1.08216	1.65276	0.423487	4.5495e-26	6.93034e-25	0
Cand2	2.11495	1.48943	-0.350639	4.69825e-26	7.14575e-25	0
Nop9	3.90456	3.03449	-0.252103	5.10205e-26	7.7478e-25	0
Ddx52	4.43122	3.5006	-0.235743	5.2136e-26	7.90486e-25	0
Bbs5	1.05382	0.628445	-0.516928	5.31202e-26	8.04156e-25	0
Pink1	1.3129	0.83217	-0.455957	5.42568e-26	8.20087e-25	0
Ttc8	1.16396	0.714674	-0.487761	5.90476e-26	8.91115e-25	0
Qrsl1	1.50642	0.988193	-0.421613	6.12788e-26	9.23356e-25	0
Hapln1	1.87406	1.28991	-0.373531	6.32449e-26	9.51509e-25	0
Lgmn	2.79792	2.07206	-0.300332	6.75689e-26	1.01499e-24	0
Ptgis	4.10655	3.2155	-0.244602	7.39765e-26	1.10953e-24	0
Btd	1.08991	0.657602	-0.505251	7.45042e-26	1.11573e-24	0
Slc30a7	1.43678	0.933253	-0.431481	8.51766e-26	1.27359e-24	0
Anapc4	3.36735	2.567	-0.271387	8.56366e-26	1.27851e-24	0
Cdyl2	0.493377	0.218157	-0.816059	9.43708e-26	1.40675e-24	0
Colec12	4.58203	3.63971	-0.230237	9.83378e-26	1.46364e-24	0
Plekhg1	0.785829	0.426998	-0.609959	9.96016e-26	1.48019e-24	0
Cdc42ep4	3.86989	3.00879	-0.251689	9.98245e-26	1.48124e-24	0
Zfp445	0.364026	1.77277	1.58307	1.09139e-25	1.61698e-24	0
Klhl13	1.43373	0.931959	-0.430745	1.13546e-25	1.67972e-24	0
Shcbp1	3.33732	2.54285	-0.271883	1.16336e-25	1.71838e-24	0
Katnal2	0.593834	0.288374	-0.722342	1.22571e-25	1.80773e-24	0
Casp2	2.42278	1.75473	-0.3226	1.25881e-25	1.85375e-24	0
Smpd4	2.21296	1.57767	-0.338385	1.43716e-25	2.11319e-24	0
Mfsd10	4.07935	3.19646	-0.243891	1.44949e-25	2.12811e-24	0
Actr5	1.39915	0.905246	-0.435412	1.50954e-25	2.21293e-24	0
Pcyox1	1.45442	0.949903	-0.426002	1.53709e-25	2.24993e-24	0
Rictor	0.766971	1.25521	0.492612	1.56548e-25	2.28805e-24	0
Fdx1	1.96779	2.69799	0.315597	1.61751e-25	2.36055e-24	0
Impdh1	2.58854	1.89848	-0.31004	1.89344e-25	2.7591e-24	0
Cdkn3	1.35436	1.97241	0.375924	2.1495e-25	3.12754e-24	0
2200002D01Rik	0.293553	0.632111	0.767008	2.17101e-25	3.15412e-24	0
Gldc	0.538981	0.251305	-0.763013	2.1842e-25	3.16855e-24	0
Pigo	0.62046	0.308754	-0.697915	2.27314e-25	3.29266e-24	0
Zfyve26	0.213693	0.518687	0.88676	2.36142e-25	3.41546e-24	0
Rnft1	3.49565	2.68647	-0.263291	2.51321e-25	3.62962e-24	0
Cat	3.98913	3.12114	-0.245374	2.63606e-25	3.80139e-24	0
Gtf2h1	2.89265	2.16207	-0.291106	2.66569e-25	3.83844e-24	0
Epb41l3	0.734579	1.21126	0.500119	2.83171e-25	4.07148e-24	0
Kctd15	3.16091	2.39514	-0.277421	2.87635e-25	4.12956e-24	0
Rnpep	2.29464	1.65086	-0.329282	3.09951e-25	4.44339e-24	0
Plbd2	2.01031	1.41184	-0.353396	3.50255e-25	5.0138e-24	0
Cdh6	0.0566922	0.855677	2.71426	3.66724e-25	5.23334e-24	0
Ctps	5.39872	4.38232	-0.208582	3.66837e-25	5.23334e-24	0
Ctsf	1.03552	0.620747	-0.511731	3.67205e-25	5.23334e-24	0
Klhdc10	1.75288	2.44008	0.330771	4.08406e-25	5.81202e-24	0
Ccdc136	0.98729	0.584011	-0.525043	4.35783e-25	6.19258e-24	0
Pepd	3.89815	3.04458	-0.247139	4.41678e-25	6.26719e-24	0
Marf1	2.42379	3.21648	0.282955	4.88604e-25	6.92295e-24	0
Fdxacb1	0.938475	0.54762	-0.538674	6.17995e-25	8.74356e-24	0
Rabggta	0.996629	0.592668	-0.519744	6.7544e-25	9.54243e-24	0
Golga5	1.19286	0.746311	-0.468969	6.79265e-25	9.58256e-24	0
Dcun1d2	0.837445	0.471171	-0.575134	6.87423e-25	9.68361e-24	0
Sec23b	2.37962	1.72759	-0.320212	7.06666e-25	9.94029e-24	0
Wdr75	3.8652	3.01953	-0.246911	7.65659e-25	1.07546e-23	0
Vps26b	2.61879	1.93279	-0.303747	7.9474e-25	1.1147e-23	0
Ints3	2.25616	1.62356	-0.329045	8.27786e-25	1.15938e-23	0
Coasy	2.74693	2.04334	-0.295902	8.36397e-25	1.16975e-23	0
Senp5	1.09879	1.65536	0.409809	8.95515e-25	1.25064e-23	0
Nub1	2.40529	1.75109	-0.317432	9.43556e-25	1.31584e-23	0
Med16	2.12384	1.51272	-0.339315	1.01232e-24	1.40972e-23	0
Cldn1	0.253161	0.569204	0.810212	1.02797e-24	1.42947e-23	0
Hmcn1	2.98769	2.25295	-0.282258	1.04455e-24	1.45045e-23	0
Lamc1	1.42505	0.934137	-0.422339	1.06978e-24	1.48337e-23	0
Pde12	1.96261	1.37758	-0.35395	1.08945e-24	1.50849e-23	0
Prkcd	0.995907	0.593813	-0.51709	1.12718e-24	1.55852e-23	0
Nedd1	2.61654	1.93314	-0.302708	1.16762e-24	1.61214e-23	0
Amfr	2.88667	2.16632	-0.287075	1.20814e-24	1.66573e-23	0
Smarca1	1.70923	1.16744	-0.381232	1.25766e-24	1.73156e-23	0
Fam189b	1.54815	1.03528	-0.402383	1.33912e-24	1.84109e-23	0
Tubb6	4.57795	3.6576	-0.224444	1.41853e-24	1.94753e-23	0
Ccng1	1.82482	1.26389	-0.367288	1.43032e-24	1.96095e-23	0
Orc1	1.44778	0.954014	-0.417112	1.5111e-24	2.06878e-23	0
Hbp1	3.74553	2.91924	-0.24924	1.58437e-24	2.16605e-23	0
Ptdss1	2.26656	1.6361	-0.325946	1.63968e-24	2.23853e-23	0
Rtkn	1.57311	1.05684	-0.397771	1.72767e-24	2.35534e-23	0
Disp1	0.682438	0.358771	-0.642989	1.78738e-24	2.43334e-23	0
Trim2	1.81751	1.25901	-0.367143	1.83551e-24	2.49537e-23	0
Mfsd1	2.97903	2.24933	-0.280964	1.91874e-24	2.60488e-23	0
Naa16	2.65574	1.96988	-0.298755	1.93836e-24	2.62785e-23	0
Brca1	1.82978	1.26956	-0.365525	1.96899e-24	2.66567e-23	0
Setd6	1.34514	0.872194	-0.433242	2.0246e-24	2.73715e-23	0
Ets2	0.886609	0.511791	-0.549488	2.06371e-24	2.78615e-23	0
Agps	2.40632	3.18473	0.280269	2.07383e-24	2.79593e-23	0
Nat10	1.63188	1.10598	-0.388995	2.09968e-24	2.82687e-23	0
Hspa4l	0.646392	0.333175	-0.662738	2.27111e-24	3.05345e-23	0
Zcchc4	1.21185	0.76656	-0.457986	2.70329e-24	3.62167e-23	0
Xrcc3	1.00129	0.600928	-0.510574	2.70435e-24	3.62167e-23	0
Zfp937	1.05964	0.646408	-0.494258	2.70491e-24	3.62167e-23	0
Agap1	1.6024	1.08312	-0.391658	2.85349e-24	3.81537e-23	0
Rpap2	1.5639	1.05154	-0.396927	2.87374e-24	3.83717e-23	0
Cstf2	3.08267	2.34213	-0.274736	2.88838e-24	3.85144e-23	0
Wdpcp	0.508741	0.236268	-0.766974	3.09274e-24	4.11829e-23	0
Slc2a8	1.31266	0.84797	-0.436964	3.26918e-24	4.34729e-23	0
Brf1	1.70915	1.17198	-0.377304	3.38729e-24	4.49821e-23	0
Eif2b3	3.83011	2.99983	-0.244337	3.51746e-24	4.6647e-23	0
B4galt2	1.89398	1.32609	-0.356442	3.59544e-24	4.76164e-23	0
Cmtm6	1.25457	0.801943	-0.447508	3.77836e-24	4.99709e-23	0
Ddit4	3.70927	2.89379	-0.24827	3.87635e-24	5.11973e-23	0
Ccdc85b	1.28394	0.82582	-0.441313	4.12005e-24	5.43423e-23	0
St8sia4	0.259215	0.57162	0.790817	4.72239e-24	6.22026e-23	0
Mmp14	3.54077	2.74691	-0.25387	4.86095e-24	6.39412e-23	0
Toe1	2.54407	1.87956	-0.302729	5.04042e-24	6.62125e-23	0
Kctd18	0.928229	0.546893	-0.529025	5.65989e-24	7.42499e-23	0
Rbms3	0.733197	1.19353	0.487254	5.95662e-24	7.80374e-23	0
Kdm8	0.494789	0.228115	-0.774281	6.07619e-24	7.94969e-23	0
Hdac10	0.582417	0.289678	-0.698415	6.11957e-24	7.99569e-23	0
Smim8	2.329	3.08721	0.281829	6.1848e-24	8.07009e-23	0
Hebp2	0.799368	1.27593	0.467612	6.39985e-24	8.33951e-23	0
Phpt1	5.96965	4.92496	-0.192373	6.42465e-24	8.36063e-23	0
Prpf3	2.70472	2.01956	-0.292121	6.60096e-24	8.57861e-23	0
Fads2	0.526257	0.250258	-0.743297	6.82681e-24	8.86029e-23	0
Vps11	1.07154	0.659132	-0.485925	7.08978e-24	9.18934e-23	0
Gm3448	0.00920933	0.718592	4.35708	7.34259e-24	9.50436e-23	0
Efemp1	0.696354	0.37291	-0.624522	7.67596e-24	9.91213e-23	0
Traf2	1.98608	1.4072	-0.344561	7.67798e-24	9.91213e-23	0
Ift57	1.92729	1.35784	-0.350219	7.73153e-24	9.96804e-23	0
Acvr2a	1.44669	0.960669	-0.409403	8.96478e-24	1.15427e-22	0
D730003I15Rik	0.344996	0.687081	0.688918	9.4492e-24	1.21504e-22	0
Mns1	4.2173	3.35121	-0.229871	9.51475e-24	1.22185e-22	0
9230110C19Rik	0.671825	0.355519	-0.636419	9.68666e-24	1.24229e-22	0
Spag5	2.2526	1.63406	-0.321021	9.71118e-24	1.2438e-22	0
Ccdc9	1.73183	1.19581	-0.370351	9.82516e-24	1.25674e-22	0
Rad54l	3.31539	2.5543	-0.260796	1.05071e-23	1.34221e-22	0
Trim13	1.0433	0.638392	-0.491192	1.05625e-23	1.34751e-22	0
Ccdc8	2.79449	2.10036	-0.285541	1.09533e-23	1.39555e-22	0
Cdca7l	2.79411	2.10026	-0.285451	1.13608e-23	1.44557e-22	0
Pyroxd1	1.21655	0.775906	-0.449739	1.16466e-23	1.47999e-22	0
Mettl8	1.62519	1.10841	-0.382699	1.1954e-23	1.51708e-22	0
Suv39h1	3.73864	2.92819	-0.244339	1.21502e-23	1.53997e-22	0
Ext2	3.07968	2.34949	-0.270627	1.29775e-23	1.64269e-22	0
Gm4924	0.418117	0.783777	0.628363	1.3241e-23	1.67387e-22	0
Obsl1	3.20815	2.46248	-0.264526	1.43533e-23	1.81213e-22	0
Mybl2	3.13668	2.40024	-0.267598	1.49671e-23	1.88717e-22	0
Dgcr14	2.55455	1.89548	-0.298404	1.60269e-23	2.01818e-22	0
Zfp467	1.3868	0.914522	-0.41635	1.64833e-23	2.07298e-22	0
Pign	0.805833	0.456881	-0.567454	1.66394e-23	2.08991e-22	0
Tmem218	1.00233	1.52043	0.416664	1.6916e-23	2.12191e-22	0
Mrc2	2.19843	1.59121	-0.32325	1.7416e-23	2.18182e-22	0
Cnppd1	1.67053	1.14768	-0.375396	1.74876e-23	2.18797e-22	0
Dym	1.2915	0.838011	-0.432525	1.90662e-23	2.38242e-22	0
Lyrm4	1.11097	1.65129	0.396321	1.98715e-23	2.47986e-22	0
Halr1	0.77357	0.433489	-0.57915	2.27449e-23	2.83481e-22	0
Polr3a	0.479158	0.861663	0.586835	2.31193e-23	2.87779e-22	0
Wiz	1.60146	1.09194	-0.382963	2.35513e-23	2.92782e-22	0
Acadvl	1.44359	0.962519	-0.405334	2.48013e-23	3.07929e-22	0
Lmnb2	3.14539	2.41141	-0.265726	2.52565e-23	3.1318e-22	0
Tsen2	2.1981	1.59312	-0.321899	2.58986e-23	3.20734e-22	0
Glmn	3.32369	2.56825	-0.257852	2.72013e-23	3.3644e-22	0
Mfap3	3.39873	2.63471	-0.254631	2.91388e-23	3.59946e-22	0
Setd3	2.65622	1.98707	-0.290239	3.03424e-23	3.74339e-22	0
Cdca2	4.35319	3.48192	-0.223326	3.05861e-23	3.76868e-22	0
Tars2	2.10853	1.51851	-0.328264	3.39023e-23	4.172e-22	0
Hipk3	0.530002	0.92592	0.557907	3.4149e-23	4.19706e-22	0
Hist1h3a	0.144001	0.398097	1.01687	3.42316e-23	4.2019e-22	0
Stxbp3	1.50324	1.01307	-0.394632	3.66661e-23	4.49506e-22	0
Cwc22	1.96198	1.39537	-0.340794	3.92844e-23	4.80999e-22	0
Fam118b	3.01219	2.29821	-0.270536	4.06414e-23	4.96989e-22	0
Zfp146	1.24579	0.804396	-0.437432	4.212e-23	5.14425e-22	0
Ap1g2	0.594457	0.303123	-0.673511	4.22946e-23	5.15909e-22	0
Crkl	0.231259	1.38297	1.78845	4.30447e-23	5.24402e-22	0
Sh2b1	2.10879	1.52019	-0.327281	4.43472e-23	5.39595e-22	0
Tcn2	1.57771	1.07536	-0.383325	4.54736e-23	5.52609e-22	0
Gpr107	1.89671	1.34126	-0.346508	4.61856e-23	5.60562e-22	0
Pgm3	2.11426	1.52525	-0.326551	4.78471e-23	5.7931e-22	0
Chd1l	1.11946	0.703945	-0.463897	4.78493e-23	5.7931e-22	0
Anapc2	3.57286	2.79213	-0.246562	4.98471e-23	6.02747e-22	0
Samhd1	2.41849	1.78528	-0.303565	5.00114e-23	6.03983e-22	0
Lemd2	1.11428	0.700133	-0.464696	5.17574e-23	6.24295e-22	0
Hgsnat	1.06978	0.664924	-0.475536	5.19459e-23	6.25793e-22	0
Nfs1	2.41533	1.78297	-0.303551	5.35655e-23	6.44508e-22	0
Heatr6	2.33651	1.71544	-0.308989	5.40186e-23	6.49157e-22	0
Arhgef12	0.86806	1.34888	0.440766	5.68603e-23	6.82464e-22	0
Tfcp2	1.0268	1.54276	0.407129	5.86542e-23	7.03128e-22	0
Sacm1l	2.1656	1.57045	-0.321339	6.35261e-23	7.60594e-22	0
Fxr2	2.12037	1.53218	-0.324898	6.58355e-23	7.87276e-22	0
BC037034	0.840746	0.487673	-0.544645	6.59926e-23	7.88187e-22	0
Sil1	0.774077	0.437054	-0.571615	6.62169e-23	7.89896e-22	0
Slc20a1	2.10393	1.51847	-0.326107	6.8851e-23	8.20313e-22	0
Man2c1	0.96016	0.580062	-0.503966	7.10223e-23	8.45148e-22	0
Mms19	1.67947	1.16177	-0.368531	7.13012e-23	8.47431e-22	0
2900093K20Rik	0.398374	0.749811	0.63243	7.35513e-23	8.72849e-22	0
Scarb1	1.28939	0.841804	-0.426379	7.36192e-23	8.72849e-22	0
Ubxn2b	2.65487	1.99262	-0.286947	8.89044e-23	1.05279e-21	0
Il17rd	0.374898	0.717592	0.649247	8.97055e-23	1.06099e-21	0
Noc4l	3.9717	3.15077	-0.231547	9.51035e-23	1.12347e-21	0
Ints7	2.52222	1.87851	-0.294663	9.66194e-23	1.13999e-21	0
Ugp2	3.54326	2.7722	-0.245408	1.15522e-22	1.36137e-21	0
Adat1	1.32295	0.871043	-0.41793	1.20935e-22	1.42251e-21	0
Ccdc40	0.668869	0.360218	-0.618877	1.21003e-22	1.42251e-21	0
Gpr108	1.50813	1.02256	-0.388562	1.23819e-22	1.45387e-21	0
Lix1	0.518186	0.904336	0.556867	1.25601e-22	1.47301e-21	0
Scfd2	0.466228	0.215141	-0.773383	1.28964e-22	1.51063e-21	0
Lancl2	1.86824	1.32278	-0.34526	1.33691e-22	1.56412e-21	0
Eefsec	2.79818	2.11992	-0.277589	1.40888e-22	1.64635e-21	0
Usp5	4.24719	3.3999	-0.222511	1.43971e-22	1.67774e-21	0
Larp4	2.05644	2.74885	0.290206	1.44048e-22	1.67774e-21	0
Islr	1.55399	1.06108	-0.381542	1.44092e-22	1.67774e-21	0
A130010J15Rik	1.78936	1.25698	-0.353149	1.44921e-22	1.68537e-21	0
Dqx1	0.37934	0.721124	0.642377	1.54376e-22	1.7932e-21	0
Tgfb1i1	0.802796	1.2626	0.45283	1.55771e-22	1.80724e-21	0
Pmpcb	4.00593	3.1853	-0.229228	1.58184e-22	1.83305e-21	0
Trabd2b	0.68996	0.376751	-0.60505	1.67411e-22	1.93767e-21	0
Efcab14	2.81463	2.13545	-0.276153	1.69634e-22	1.96107e-21	0
Zfhx4	0.629339	1.04501	0.50711	1.70012e-22	1.9631e-21	0
Tsc1	1.15659	0.738438	-0.448694	1.73504e-22	2.00105e-21	0
Maoa	2.59962	1.94911	-0.287995	1.76842e-22	2.03713e-21	0
Gm9493	5.123	2.46299	-0.732364	1.77215e-22	2.03902e-21	0
Pex5	1.54322	1.05361	-0.381656	1.96148e-22	2.25419e-21	0
3110002H16Rik	0.511183	0.247545	-0.725133	2.01401e-22	2.31183e-21	0
Fastkd3	1.71693	1.19818	-0.35973	2.07913e-22	2.38378e-21	0
Atad2	3.66403	4.56113	0.219008	2.1872e-22	2.50473e-21	0
Prodh	2.08156	1.50586	-0.323752	2.21059e-22	2.52854e-21	0
Snx24	0.771789	0.439016	-0.564176	2.24904e-22	2.5695e-21	0
Haus5	2.41431	1.79068	-0.298814	2.26496e-22	2.58466e-21	0
Dhdh	0.36446	0.699194	0.651511	2.43688e-22	2.77759e-21	0
Micu2	2.37629	1.75856	-0.301046	2.49306e-22	2.8383e-21	0
Nup107	2.56989	1.92616	-0.288337	2.75836e-22	3.13667e-21	0
Lpcat1	3.24581	2.51682	-0.25437	3.01057e-22	3.41948e-21	0
Stard3	2.63477	1.98303	-0.284172	3.07379e-22	3.48721e-21	0
Greb1l	1.93201	1.38113	-0.33566	3.21573e-22	3.64399e-21	0
Klhl22	2.60942	1.96145	-0.285443	3.27173e-22	3.70314e-21	0
Rapgef6	1.77978	1.25321	-0.35078	3.38236e-22	3.82391e-21	0
Mlycd	1.06619	0.669311	-0.4656	3.69261e-22	4.16982e-21	0
Cactin	3.0639	2.35861	-0.261616	3.77008e-22	4.25237e-21	0
Raet1d	0.134346	0.374831	1.02606	3.81549e-22	4.29861e-21	0
Adi1	1.41747	0.953275	-0.396728	3.96577e-22	4.46275e-21	0
Srbd1	1.9356	1.38577	-0.33416	4.35524e-22	4.89537e-21	0
Sufu	1.36566	0.91149	-0.404311	4.5776e-22	5.13937e-21	0
Apex2	1.56019	1.07169	-0.375572	4.67846e-22	5.24656e-21	0
Dcaf13	3.6603	2.88663	-0.237457	4.80692e-22	5.38442e-21	0
Meg3	4.97862	6.63642	0.28742	4.98485e-22	5.5773e-21	0
Tm9sf1	0.982719	0.604639	-0.485691	5.16943e-22	5.77718e-21	0
Itfg2	2.63359	1.98536	-0.28255	5.20663e-22	5.81208e-21	0
Frat2	1.40362	0.943538	-0.397175	5.721e-22	6.37895e-21	0
Gm16183	0.324106	0.64107	0.682068	5.77233e-22	6.42882e-21	0
Rnf26	3.74465	2.96313	-0.234081	5.89714e-22	6.56031e-21	0
Mpp1	1.1396	0.729964	-0.44544	6.46696e-22	7.186e-21	0
Zbtb48	0.974226	0.598841	-0.486648	6.6051e-22	7.33113e-21	0
Tspyl4	1.41833	1.99456	0.34094	7.00828e-22	7.76977e-21	0
Ctsa	3.6831	2.91007	-0.235577	7.27867e-22	8.06036e-21	0
Cry1	2.08927	1.51981	-0.318229	8.34567e-22	9.23144e-21	0
Plekha2	0.442404	0.79652	0.588029	8.80407e-22	9.72744e-21	0
Cep162	1.10547	0.704298	-0.45082	9.86525e-22	1.08876e-20	0
Polr3e	2.13908	1.56356	-0.313414	1.03816e-21	1.14445e-20	0
Inpp5e	0.921345	0.559185	-0.499354	1.08654e-21	1.19642e-20	0
Fem1c	2.35798	1.75259	-0.296714	1.27142e-21	1.39842e-20	0
Jade1	1.60563	1.11424	-0.365346	1.28192e-21	1.40838e-20	0
Sema4c	1.67999	1.17641	-0.35632	1.31085e-21	1.43853e-20	0
Ccne1	4.72435	3.84765	-0.205268	1.34064e-21	1.46957e-20	0
Rad54b	0.727461	0.410949	-0.571092	1.36446e-21	1.49399e-20	0
Adprm	1.4028	0.946748	-0.393192	1.37203e-21	1.5006e-20	0
Pecr	2.59699	1.9609	-0.280951	1.6326e-21	1.78358e-20	0
Gne	0.775266	0.447872	-0.548698	1.68783e-21	1.84186e-20	0
Pygb	1.62478	1.13158	-0.361759	1.70296e-21	1.85628e-20	0
Anxa6	2.79288	2.13179	-0.270108	1.71606e-21	1.86847e-20	0
Tysnd1	2.7712	2.11297	-0.271189	1.73944e-21	1.89148e-20	0
Agpat4	3.54075	2.79042	-0.238146	1.74108e-21	1.89148e-20	0
Sec22a	2.34426	1.74273	-0.296518	1.75967e-21	1.90954e-20	0
Crym	2.57169	1.93946	-0.282155	1.77238e-21	1.92033e-20	0
Plpp1	2.35587	1.75278	-0.295706	1.77355e-21	1.92033e-20	0
Ptgfr	0.405245	0.744404	0.608093	1.79764e-21	1.94425e-20	0
Nuak1	0.811006	1.25875	0.439596	1.86986e-21	2.02012e-20	0
Med20	2.43631	1.8227	-0.290163	1.9203e-21	2.07231e-20	0
Mecr	2.93938	2.26138	-0.262221	2.1173e-21	2.28237e-20	0
Dph7	0.968725	0.598696	-0.481228	2.12704e-21	2.29033e-20	0
Ctnnal1	1.15322	0.745783	-0.435877	2.22887e-21	2.39733e-20	0
Atf6b	3.31269	2.59038	-0.245956	2.23863e-21	2.40517e-20	0
Nsl1	1.87903	1.34685	-0.332982	2.32765e-21	2.49806e-20	0
Rad51b	0.044864	0.739245	2.80199	2.3784e-21	2.54971e-20	0
Clk2	1.53455	1.05824	-0.371628	2.45302e-21	2.6268e-20	0
Slc29a2	0.590849	0.311224	-0.641049	2.62725e-21	2.81029e-20	0
Alas1	1.24728	0.82264	-0.416202	2.71331e-21	2.89916e-20	0
Snx8	1.89115	1.35814	-0.331069	2.81746e-21	3.00714e-20	0
Uap1	2.67454	2.03243	-0.274544	3.06358e-21	3.26625e-20	0
Gnpda2	1.41978	0.964423	-0.386725	3.12289e-21	3.32584e-20	0
Lonp1	3.72237	2.9567	-0.230287	3.23439e-21	3.44082e-20	0
Ncald	1.6139	1.12577	-0.360188	3.31897e-21	3.52695e-20	0
Xpo4	2.06218	2.72959	0.280386	3.63655e-21	3.86022e-20	0
Ush1c	0.261861	0.548168	0.738767	3.65918e-21	3.88001e-20	0
Smpd2	2.57577	1.94785	-0.279422	3.77143e-21	3.99468e-20	0
Gm17435	0.143052	0.379086	0.974556	3.8086e-21	4.02967e-20	0
Ldlr	0.464963	0.818892	0.565995	3.87427e-21	4.0947e-20	0
Kdm5d	0.594193	0.314745	-0.635439	3.9259e-21	4.14477e-20	0
Thap2	2.32558	3.02966	0.264479	3.93565e-21	4.15055e-20	0
Sart3	3.30072	2.58405	-0.244782	3.97331e-21	4.18573e-20	0
Tubgcp4	2.64422	2.00804	-0.275216	4.16485e-21	4.38277e-20	0
Sav1	2.69418	2.05162	-0.272466	4.18839e-21	4.40278e-20	0
Lpar2	0.47124	0.226592	-0.732215	4.29176e-21	4.50658e-20	0
Nudt15	0.161176	0.404876	0.921085	4.56891e-21	4.79243e-20	0
Vps26a	4.02382	3.2293	-0.219966	4.91093e-21	5.14564e-20	0
Ormdl3	2.56081	1.93684	-0.279269	5.12914e-21	5.3685e-20	0
Ntrk2	2.54997	0.67952	-1.32245	5.17367e-21	5.39798e-20	0
Mvp	0.610995	0.327848	-0.622538	5.17489e-21	5.39798e-20	0
Coq6	2.43987	1.83198	-0.286551	5.17922e-21	5.39798e-20	0
Bcor	1.41246	1.97371	0.334583	5.17949e-21	5.39798e-20	0
Ing3	2.20147	1.62665	-0.302603	5.45411e-21	5.6781e-20	0
Nemf	4.0363	3.2414	-0.219324	5.48529e-21	5.70447e-20	0
Kif18a	1.75684	1.24826	-0.341765	5.55153e-21	5.76719e-20	0
Tmc6	0.715093	0.40594	-0.566207	5.7559e-21	5.97313e-20	0
Hbegf	0.451176	0.799074	0.571596	5.78118e-21	5.99297e-20	0
Ncapd2	3.79932	3.02997	-0.226271	5.7879e-21	5.99356e-20	0
Pxmp2	0.433591	0.776072	0.582142	5.8962e-21	6.09922e-20	0
3830406C13Rik	1.22204	1.74785	0.357867	5.94826e-21	6.14653e-20	0
9030624G23Rik	0.201496	0.461701	0.829149	6.00716e-21	6.20082e-20	0
Atp6v1b2	3.34111	2.6232	-0.241907	6.26727e-21	6.46246e-20	0
Klk8	1.46587	2.03497	0.328037	6.31104e-21	6.5007e-20	0
Uck1	2.35831	1.76276	-0.291064	6.41657e-21	6.60242e-20	0
Gbe1	1.03034	0.651562	-0.458272	6.43849e-21	6.61798e-20	0
Galnt7	2.37722	1.77944	-0.289633	6.77168e-21	6.95311e-20	0
Kat8	2.65781	2.02327	-0.272791	6.95465e-21	7.13347e-20	0
Gm20721	0.483885	0.236679	-0.715143	7.03558e-21	7.20887e-20	0
Pick1	1.34275	0.904812	-0.394749	7.17784e-21	7.3469e-20	0
Cdadc1	1.31433	1.85569	0.344934	7.35739e-21	7.52278e-20	0
Mccc2	1.95714	1.41983	-0.320946	7.92902e-21	8.09875e-20	0
Lmf2	1.47741	1.01662	-0.373802	8.35363e-21	8.5235e-20	0
Cnot11	3.81333	3.04551	-0.224833	8.41547e-21	8.57761e-20	0
Gng8	0.314195	0.61601	0.673248	8.56437e-21	8.72025e-20	0
1810030O07Rik	1.9775	1.43814	-0.318485	9.42413e-21	9.58563e-20	0
Gtpbp10	2.44332	1.83878	-0.284254	9.48899e-21	9.64153e-20	0
Nop14	4.48891	3.65292	-0.206084	9.54141e-21	9.68468e-20	0
Chml	0.441287	0.207553	-0.754306	9.90448e-21	1.00427e-19	0
Cdc6	2.91496	2.25073	-0.258603	9.94551e-21	1.00738e-19	0
Clmp	4.90445	4.02975	-0.196439	1.09547e-20	1.10845e-19	0
Thop1	4.77879	3.91622	-0.199062	1.12292e-20	1.13504e-19	0
Syne4	1.04014	0.661606	-0.452437	1.15739e-20	1.16868e-19	0
Dcaf12l1	1.10484	0.71371	-0.436977	1.23821e-20	1.24899e-19	0
Trp53i11	0.259643	0.540047	0.732348	1.23962e-20	1.24912e-19	0
Gatb	1.3131	0.883228	-0.396561	1.3332e-20	1.34202e-19	0
Nprl2	1.73212	1.23201	-0.340697	1.34025e-20	1.347e-19	0
Armc9	1.43512	0.983807	-0.377576	1.34091e-20	1.347e-19	0
Dirc2	1.00999	0.638168	-0.459098	1.34909e-20	1.35382e-19	0
Mrps31	2.81954	2.16919	-0.262221	1.36006e-20	1.36342e-19	0
Adamts4	0.466726	0.226131	-0.724631	1.36853e-20	1.3705e-19	0
Utp23	2.99894	2.327	-0.253677	1.40454e-20	1.40511e-19	0
Natd1	0.965148	0.602821	-0.470661	1.43746e-20	1.43657e-19	0
Zkscan14	0.65365	0.362432	-0.589735	1.4447e-20	1.44233e-19	0
Cyr61	1.74022	1.23936	-0.339421	1.47824e-20	1.47372e-19	0
Vps53	1.63829	1.15362	-0.350751	1.47917e-20	1.47372e-19	0
Lbr	4.5504	3.71274	-0.203444	1.54806e-20	1.54078e-19	0
Erp44	4.26657	3.45703	-0.210401	1.55963e-20	1.55071e-19	0
Opa1	1.98584	1.44826	-0.315682	1.6074e-20	1.59658e-19	0
Fam193b	1.51286	2.08291	0.31976	1.67381e-20	1.66084e-19	0
Zfp58	0.761065	0.444288	-0.538246	1.68679e-20	1.67202e-19	0
D11Wsu47e	1.00616	0.636323	-0.458187	1.85682e-20	1.83868e-19	0
Hist1h2bj	0.297649	0.589856	0.683962	2.05009e-20	2.02801e-19	0
Anxa2	0.887216	1.33787	0.410743	2.10343e-20	2.07865e-19	0
Nae1	4.78463	3.92736	-0.19744	2.1099e-20	2.08294e-19	0
Dennd5b	1.5024	2.06859	0.319807	2.23162e-20	2.20087e-19	0
Hexim1	1.42333	0.976497	-0.376783	2.26767e-20	2.23416e-19	0
Ecscr	0.393267	0.716868	0.600405	2.31262e-20	2.27614e-19	0
Hoxb2	2.42316	3.12435	0.254151	2.49847e-20	2.45658e-19	0
Nid1	0.981892	1.45074	0.390347	2.78714e-20	2.73764e-19	0
Rcor2	4.25185	3.44907	-0.209251	2.85342e-20	2.79991e-19	0
Ebf1	8.08462	6.60936	-0.201477	2.93882e-20	2.88081e-19	0
Ndufs1	3.77876	3.02489	-0.222521	2.95038e-20	2.88924e-19	0
Prkdc	0.573327	0.304901	-0.631469	2.98595e-20	2.92113e-19	0
Rngtt	2.15859	1.60036	-0.299225	3.22242e-20	3.1493e-19	0
Pantr1	0.87423	0.534344	-0.492305	3.40537e-20	3.32476e-19	0
Abcd3	2.47994	1.87893	-0.277534	3.4849e-20	3.399e-19	0
Mphosph10	5.13116	4.24693	-0.189135	3.60325e-20	3.51092e-19	0
Pomk	0.892423	0.549049	-0.485753	3.85272e-20	3.75024e-19	0
Tbc1d5	0.446198	0.78344	0.562931	3.93316e-20	3.82471e-19	0
Fam45a	1.24984	0.836266	-0.401825	4.02314e-20	3.90831e-19	0
Cib2	0.54905	0.914976	0.510709	4.16096e-20	4.03817e-19	0
Xylt2	1.08932	0.706079	-0.433578	4.17373e-20	4.04653e-19	0
Kdsr	2.16419	1.60686	-0.297765	4.2584e-20	4.1245e-19	0
Sirt5	0.553386	0.920316	0.508662	4.29201e-20	4.15293e-19	0
Pgf	2.43179	1.83869	-0.279574	4.48113e-20	4.33161e-19	0
Rnf8	3.51129	2.79023	-0.22986	4.87544e-20	4.70809e-19	0
Hibch	1.96076	1.43332	-0.31334	5.03264e-20	4.85507e-19	0
Polg	1.70966	1.22043	-0.337092	5.46824e-20	5.27009e-19	0
Emilin1	4.26899	3.47026	-0.207146	5.47736e-20	5.27365e-19	0
Fam89b	0.100585	0.945788	2.24102	5.53793e-20	5.3267e-19	0
Metrnl	0.948106	0.594412	-0.466894	5.69516e-20	5.47252e-19	0
Depdc7	0.506795	0.258233	-0.674243	5.82337e-20	5.59021e-19	0
B230312C02Rik	0.0100023	0.622265	4.13055	5.83285e-20	5.59139e-19	0
Gchfr	1.73215	2.328	0.295643	5.8361e-20	5.59139e-19	0
Acot2	0.530378	0.889465	0.51703	5.91268e-20	5.65448e-19	0
Fancl	2.3468	1.76669	-0.283945	5.91357e-20	5.65448e-19	0
Timp3	0.457906	0.796514	0.553581	6.03464e-20	5.76459e-19	0
Gcfc2	1.01474	0.647886	-0.448672	6.36334e-20	6.07262e-19	0
Hist1h2ac	0.145015	0.371306	0.940187	6.44528e-20	6.1448e-19	0
Itih5	1.54175	1.08012	-0.355841	6.46098e-20	6.15374e-19	0
Atad1	4.15736	3.37149	-0.209527	6.6764e-20	6.35269e-19	0
Pltp	1.03213	0.662187	-0.443834	7.0083e-20	6.66199e-19	0
Lrp6	3.39729	2.69167	-0.232815	7.06942e-20	6.71354e-19	0
Mtmr14	2.33547	1.75802	-0.284025	7.09657e-20	6.73275e-19	0
Cd9	0.737321	1.14696	0.441851	7.57542e-20	7.18005e-19	0
4930452B06Rik	0.825211	0.498847	-0.50334	7.62286e-20	7.21799e-19	0
Ncam1	2.26955	2.93999	0.258824	8.06327e-20	7.62759e-19	0
Adal	1.09188	0.710847	-0.429204	8.13693e-20	7.68979e-19	0
Prdm4	1.4222	0.981599	-0.370776	8.17085e-20	7.71436e-19	0
Atg4a	1.127	0.739337	-0.42156	8.32332e-20	7.85069e-19	0
Loxl2	2.33335	3.01165	0.255186	8.69416e-20	8.19254e-19	0
Cdc7	2.26366	1.69717	-0.288023	8.79089e-20	8.27568e-19	0
Kdelc2	1.42283	0.982804	-0.369994	9.42437e-20	8.86084e-19	0
Stxbp6	3.27524	2.58544	-0.236493	9.43069e-20	8.86084e-19	0
Carm1	3.34463	2.64753	-0.233729	9.96643e-20	9.35518e-19	0
Srp68	4.4821	3.66811	-0.200416	1.00471e-19	9.42185e-19	0
Lpcat3	2.17574	1.62203	-0.29369	1.0069e-19	9.43324e-19	0
Pskh1	1.78749	1.28971	-0.326395	1.02705e-19	9.61275e-19	0
Ddhd2	1.27951	1.79642	0.339319	1.03477e-19	9.67573e-19	0
Ddx23	1.64984	2.22815	0.30049	1.07907e-19	1.00803e-18	0
Kif20a	4.48102	3.66785	-0.200244	1.08691e-19	1.01438e-18	0
Tars	4.60362	3.77888	-0.197416	1.09746e-19	1.02325e-18	0
Kcne1l	0.42004	0.744513	0.572381	1.11257e-19	1.03634e-18	0
Ncaph	2.59565	1.9878	-0.26681	1.15502e-19	1.07485e-18	0
Ccdc22	2.2256	1.66596	-0.289629	1.15663e-19	1.07532e-18	0
Ccdc117	2.09334	1.55197	-0.299233	1.17714e-19	1.09335e-18	0
Tln1	4.10634	4.98282	0.193463	1.27619e-19	1.18422e-18	0
Poli	0.547256	0.289692	-0.636098	1.28016e-19	1.18677e-18	0
Ly75	0.78221	0.467265	-0.515226	1.30753e-19	1.21099e-18	0
Tmem115	2.7078	2.08771	-0.26007	1.47164e-19	1.36169e-18	0
Gm4349	0.157377	0.386088	0.897423	1.47991e-19	1.36804e-18	0
Ubqln4	3.12939	2.45963	-0.240827	1.50008e-19	1.38536e-18	0
Ncbp1	3.87852	3.12794	-0.21508	1.51074e-19	1.39389e-18	0
Got1	3.57482	2.85613	-0.224448	1.53483e-19	1.41478e-18	0
Mfap4	6.96152	5.94085	-0.158547	1.55122e-19	1.42853e-18	0
Lrrc40	3.18995	2.51373	-0.238237	1.58342e-19	1.4568e-18	0
Zfp704	1.89105	1.38032	-0.314815	1.59214e-19	1.46344e-18	0
Cggbp1	4.14671	5.02429	0.191969	1.65256e-19	1.51755e-18	0
Pkmyt1	1.87794	1.36946	-0.315764	1.68525e-19	1.54611e-18	0
Ccdc47	3.27771	2.59228	-0.234609	1.7154e-19	1.57229e-18	0
Atp1b1	0.926037	0.58123	-0.465768	1.82057e-19	1.66711e-18	0
Col25a1	0.691399	0.398639	-0.550662	1.87348e-19	1.71396e-18	0
Ckap2l	3.7111	2.98032	-0.219298	2.02722e-19	1.85286e-18	0
Mpc2	3.90363	4.75434	0.19715	2.06323e-19	1.88401e-18	0
6720427I07Rik	0.167253	0.398927	0.86927	2.11708e-19	1.93136e-18	0
Alg8	1.76627	1.2757	-0.325375	2.13948e-19	1.94997e-18	0
Lig4	0.964027	0.612085	-0.454248	2.15789e-19	1.96491e-18	0
Xpot	2.84537	2.21173	-0.251917	2.26867e-19	2.06385e-18	0
Plin3	4.66741	3.84361	-0.194192	2.28796e-19	2.07946e-18	0
Guf1	3.03129	2.37624	-0.243468	2.3796e-19	2.16073e-18	0
Trip13	4.45535	3.65201	-0.198828	2.41518e-19	2.191e-18	0
Klc2	1.51129	1.06121	-0.353549	2.42306e-19	2.19609e-18	0
Nrros	0.504556	0.260285	-0.661899	2.45584e-19	2.22373e-18	0
Rnf113a1	1.12012	0.738299	-0.416839	2.47894e-19	2.24256e-18	0
Fignl2	2.35599	3.0277	0.250845	2.55853e-19	2.31242e-18	0
Ccnd1	5.33298	4.45062	-0.180866	2.60065e-19	2.3483e-18	0
Cap1	5.40994	4.52094	-0.179518	2.60589e-19	2.35085e-18	0
Iars2	1.76271	1.27405	-0.324648	2.75244e-19	2.48076e-18	0
Tnks2	4.12377	4.99308	0.191286	2.80874e-19	2.52917e-18	0
Plekhn1	0.0088338	0.55151	4.13408	2.89094e-19	2.60078e-18	0
Ccdc191	1.71827	1.23678	-0.328804	2.99012e-19	2.68752e-18	0
Gmeb1	2.71169	2.09612	-0.257481	3.0089e-19	2.7019e-18	0
Usp25	1.98113	1.46123	-0.304392	3.06741e-19	2.75191e-18	0
Frs2	0.374575	0.680326	0.59678	3.08204e-19	2.76249e-18	0
Gstm2	0.486658	0.825385	0.52829	3.09374e-19	2.77042e-18	0
C1galt1	0.955493	0.606836	-0.453968	3.24431e-19	2.90258e-18	0
Recql	1.38955	0.961243	-0.368507	3.38419e-19	3.02495e-18	0
Tmem18	1.21797	0.819521	-0.396222	3.39071e-19	3.028e-18	0
Cep57l1	2.1241	1.58495	-0.292797	3.41895e-19	3.05042e-18	0
Pfkp	0.612676	0.341073	-0.58574	3.57433e-19	3.18613e-18	0
Pald1	1.30807	0.894165	-0.380415	3.74654e-19	3.33658e-18	0
Adat2	0.896066	1.33091	0.395608	3.88571e-19	3.45736e-18	0
Dcaf15	1.38049	0.954405	-0.369109	3.90902e-19	3.47492e-18	0
Pdss2	1.41064	0.979584	-0.36467	3.98679e-19	3.54083e-18	0
Gars	5.3749	4.4936	-0.179087	4.09691e-19	3.63531e-18	0
Bend4	1.21622	0.818961	-0.395469	4.13144e-19	3.66261e-18	0
Prmt3	3.75302	3.02409	-0.215952	4.22807e-19	3.74486e-18	0
Heatr1	0.647422	1.02605	0.460473	4.30057e-19	3.80562e-18	0
St7l	1.95086	1.43727	-0.305525	4.32757e-19	3.82594e-18	0
S100a13	0.748106	1.15025	0.430194	4.3314e-19	3.82594e-18	0
Papss1	3.10223	2.44419	-0.238408	4.67077e-19	4.12196e-18	0
Ulk4	0.507344	0.264005	-0.653223	4.72464e-19	4.16573e-18	0
Dlat	3.36467	2.67774	-0.228359	4.76247e-19	4.19528e-18	0
Usp4	3.0858	2.42979	-0.239007	4.77872e-19	4.20579e-18	0
Mon1a	0.547837	0.293774	-0.623165	4.93801e-19	4.34206e-18	0
Dock4	0.273204	1.41552	1.64504	5.24347e-19	4.60649e-18	0
Efhd2	1.92485	1.4162	-0.306873	5.34216e-19	4.68896e-18	0
Josd1	2.2421	1.69022	-0.282553	5.65909e-19	4.96267e-18	0
Necap1	2.1849	1.64066	-0.286473	5.67578e-19	4.97283e-18	0
Scaf4	1.79624	1.30675	-0.318151	5.83025e-19	5.10356e-18	0
Slc35c1	0.522402	0.27567	-0.639233	6.11412e-19	5.34725e-18	0
Supt3	2.22273	1.67409	-0.283467	6.28645e-19	5.49303e-18	0
Hspbap1	1.56365	1.11014	-0.342539	6.40007e-19	5.58729e-18	0
Sass6	2.40541	1.83312	-0.271698	6.41059e-19	5.59146e-18	0
Col26a1	7.55584	6.50824	-0.149251	6.44327e-19	5.61493e-18	0
Emcn	0.173771	0.403843	0.843285	6.56206e-19	5.71334e-18	0
Wrap73	2.04883	1.52404	-0.295907	6.6114e-19	5.75115e-18	0
Rexo4	3.30853	2.63037	-0.229379	6.66239e-19	5.79033e-18	0
Nsun5	2.17313	1.63189	-0.28643	7.12154e-19	6.18386e-18	0
Ubr1	1.57721	1.1223	-0.340272	7.38398e-19	6.40603e-18	0
Skiv2l	1.28514	0.878528	-0.380374	7.67765e-19	6.65487e-18	0
P3h3	2.00851	1.49031	-0.298405	7.81659e-19	6.76928e-18	0
Fuom	0.346859	0.639433	0.611663	8.02516e-19	6.94372e-18	0
Ttll12	2.53232	1.94576	-0.263482	8.23981e-19	7.12312e-18	0
Ankzf1	1.5337	1.08626	-0.344946	8.27919e-19	7.15081e-18	0
Cxxc1	3.28618	2.61243	-0.229446	8.53048e-19	7.36132e-18	0
Ppp2r3c	2.87037	2.24348	-0.246412	8.57707e-19	7.39497e-18	0
Ddx19a	3.72749	3.00727	-0.214701	8.65387e-19	7.45458e-18	0
Cln5	2.2549	1.70413	-0.28005	8.75985e-19	7.5392e-18	0
6430573F11Rik	0.706002	0.414783	-0.531864	8.98309e-19	7.72451e-18	0
Arid1b	1.29589	1.80045	0.328841	9.0313e-19	7.7591e-18	0
Usp30	0.960817	0.615342	-0.445605	9.76113e-19	8.37873e-18	0
Rxrb	1.76157	1.28042	-0.319017	1.03591e-18	8.8842e-18	0
Zfp61	1.74663	1.26802	-0.320227	1.09961e-18	9.42219e-18	0
Kctd20	3.9748	3.23202	-0.206865	1.12758e-18	9.65332e-18	0
Zfp386	2.76822	2.15543	-0.250213	1.14501e-18	9.79394e-18	0
Ppm1a	2.58003	3.26585	0.235716	1.2006e-18	1.02604e-17	0
Fars2	1.73171	1.25603	-0.321151	1.24939e-18	1.0668e-17	0
P3h4	3.26584	2.59784	-0.228838	1.32931e-18	1.13405e-17	0
Acadsb	1.53865	1.09288	-0.342084	1.33508e-18	1.13714e-17	0
As3mt	2.08259	1.55748	-0.290547	1.33527e-18	1.13714e-17	0
Nsun6	0.966121	0.620868	-0.44217	1.35188e-18	1.15028e-17	0
Xpo6	2.99057	2.35331	-0.239642	1.36006e-18	1.15623e-17	0
Map2k6	2.81525	2.19821	-0.247407	1.36446e-18	1.15896e-17	0
Cul4b	2.07174	1.54841	-0.291158	1.4052e-18	1.19252e-17	0
Strip1	2.50106	1.92208	-0.263309	1.4114e-18	1.19674e-17	0
3632451O06Rik	0.758724	0.457156	-0.506613	1.45774e-18	1.23496e-17	0
Krt10	2.37252	3.03037	0.244732	1.50723e-18	1.27577e-17	0
Ccdc138	0.448153	0.768108	0.538796	1.53796e-18	1.30065e-17	0
Wdr41	0.949929	0.608474	-0.445433	1.56949e-18	1.32616e-17	0
Plod1	2.09987	1.57361	-0.288502	1.61922e-18	1.36699e-17	0
Mars2	0.740664	0.44365	-0.51251	1.70155e-18	1.43526e-17	0
Xkr8	0.604026	0.339462	-0.576257	1.88308e-18	1.587e-17	0
Upf3a	3.16375	3.91233	0.212376	1.94898e-18	1.64112e-17	0
Cc2d1a	0.56302	0.308856	-0.60044	1.95172e-18	1.64201e-17	0
Sec23a	2.89898	2.27512	-0.242324	2.01114e-18	1.69054e-17	0
Rcan1	1.83817	1.34981	-0.308807	2.07663e-18	1.74409e-17	0
Mdm2	2.55251	1.96997	-0.259057	2.10815e-18	1.76903e-17	0
Uchl1	0.52969	0.870176	0.496404	2.12317e-18	1.7801e-17	0
Nol9	2.16497	1.63187	-0.28268	2.17479e-18	1.82169e-17	0
Tusc3	3.77801	3.06064	-0.210576	2.17652e-18	1.82169e-17	0
Wnt16	0.696527	0.410381	-0.52902	2.19172e-18	1.83283e-17	0
Glb1	1.10347	0.734028	-0.407666	2.21453e-18	1.85032e-17	0
Man1b1	2.28101	1.733	-0.274768	2.2589e-18	1.88578e-17	0
Qsox2	0.94142	0.603092	-0.445319	2.26714e-18	1.89089e-17	0
Llgl1	2.38914	1.82737	-0.268057	2.26892e-18	1.89089e-17	0
Orc4	3.82554	3.10378	-0.20908	2.27214e-18	1.89196e-17	0
Leo1	4.05719	3.3128	-0.202697	2.31035e-18	1.92213e-17	0
Adam17	1.7891	1.30849	-0.312837	2.33148e-18	1.93805e-17	0
Rhoc	3.14607	3.8905	0.212386	2.41225e-18	2.00349e-17	0
Pcp4	0.849312	1.26301	0.39683	2.4958e-18	2.07111e-17	0
Tmem132a	2.73529	2.13207	-0.249144	2.50318e-18	2.07546e-17	0
Ppp2r1b	4.19424	3.43812	-0.198787	2.70073e-18	2.23735e-17	0
Nme2	2.71994	4.87212	0.582919	2.71534e-18	2.24754e-17	0
Mcc	0.73814	1.12738	0.423519	2.72313e-18	2.25208e-17	0
Secisbp2	1.5994	1.14803	-0.331583	2.76337e-18	2.28342e-17	0
Mtrf1	0.919604	0.586432	-0.449886	2.78202e-18	2.29688e-17	0
Gli2	1.07219	0.709523	-0.412863	2.7867e-18	2.29879e-17	0
Onecut2	0.4911	0.256829	-0.648236	2.79443e-18	2.30322e-17	0
Cherp	3.25278	2.59256	-0.226867	2.9414e-18	2.4223e-17	0
Vps37b	2.07786	1.55849	-0.287622	3.03792e-18	2.49967e-17	0
Ndufaf7	2.07264	1.55417	-0.287883	3.13509e-18	2.57745e-17	0
Cthrc1	3.02542	2.39069	-0.235469	3.15626e-18	2.59266e-17	0
Pfkfb3	0.217473	0.458553	0.746001	3.43596e-18	2.82003e-17	0
Ahnak	1.29926	1.7947	0.323041	3.50251e-18	2.87223e-17	0
Zfp622	4.07278	3.33079	-0.201116	3.5475e-18	2.90668e-17	0
Lrrc42	3.62302	2.92566	-0.213788	3.59279e-18	2.94131e-17	0
Rnf121	3.80165	3.08631	-0.208458	3.59778e-18	2.94293e-17	0
Snx27	2.97907	2.35055	-0.236961	3.60442e-18	2.94588e-17	0
Exosc9	3.39427	2.72076	-0.221175	3.66616e-18	2.99383e-17	0
Wdfy2	0.0279549	0.575461	3.02458	3.89627e-18	3.17907e-17	0
Fbrsl1	1.40275	0.984248	-0.35431	3.94386e-18	3.2152e-17	0
Nars2	1.23291	0.842921	-0.380261	3.94891e-18	3.21663e-17	0
Cep131	1.23401	0.843848	-0.380054	3.96358e-18	3.22587e-17	0
Oma1	0.934749	0.600004	-0.443343	4.03885e-18	3.28439e-17	0
Bbs9	0.501365	0.265489	-0.635761	4.32221e-18	3.51188e-17	0
Angptl1	0.176427	0.400195	0.819043	4.32811e-18	3.51375e-17	0
Sat1	2.86388	2.24986	-0.24131	4.36084e-18	3.53737e-17	0
Stt3a	5.02571	4.19911	-0.179694	4.4181e-18	3.58083e-17	0
Ddx41	4.74265	3.94098	-0.185166	4.47588e-18	3.62387e-17	0
Dock5	0.853659	0.535731	-0.465899	4.47865e-18	3.62387e-17	0
Chpf	2.47645	1.90907	-0.26021	4.88207e-18	3.94701e-17	0
Rabepk	3.78941	3.07826	-0.207843	5.04462e-18	4.07504e-17	0
Cyhr1	1.8249	2.39868	0.273394	5.08216e-18	4.10197e-17	0
Zbtb14	1.7029	1.23958	-0.317558	5.33044e-18	4.2988e-17	0
Dhx32	0.767802	0.468729	-0.493507	5.3674e-18	4.32502e-17	0
Pdpk1	1.95321	1.45436	-0.294909	5.41407e-18	4.35902e-17	0
Akap12	0.802903	1.20209	0.403587	5.44803e-18	4.38274e-17	0
Sh3bp1	4.12906	1.6988	-0.888128	5.71628e-18	4.59474e-17	0
Cdc42ep3	0.531977	0.867861	0.489432	5.72512e-18	4.59805e-17	0
Zfp442	1.3445	0.937416	-0.36065	5.75322e-18	4.6168e-17	0
Msh3	2.45003	1.88756	-0.260819	6.20026e-18	4.97144e-17	0
Dsn1	1.83515	1.35368	-0.304296	6.29538e-18	5.04356e-17	0
Armt1	2.38992	1.83499	-0.264224	6.30191e-18	5.04464e-17	0
Sfxn4	0.676584	0.398536	-0.529258	6.45494e-18	5.16289e-17	0
Ripk2	0.896398	0.571137	-0.450757	6.46171e-18	5.16406e-17	0
Lrrc20	0.311535	0.583161	0.626951	6.52634e-18	5.21144e-17	0
Npnt	0.274937	0.534162	0.664158	6.63693e-18	5.2954e-17	0
Foxn3	2.9874	3.70376	0.214944	6.74347e-18	5.376e-17	0
Arrb2	1.53229	1.09612	-0.33499	6.89219e-18	5.49006e-17	0
Pigk	2.1598	1.63484	-0.278473	6.96022e-18	5.53972e-17	0
Tmem129	1.58533	1.14142	-0.328522	7.41451e-18	5.89647e-17	0
Nup93	3.55224	2.86834	-0.213845	7.44456e-18	5.91553e-17	0
Emc1	1.27679	0.882278	-0.369597	7.46473e-18	5.92673e-17	0
Ddx47	4.28981	3.53439	-0.193704	7.56104e-18	5.9983e-17	0
Lipa	1.23086	0.84428	-0.376982	7.63196e-18	6.04963e-17	0
Cpxm1	2.49424	1.92789	-0.25756	7.71153e-18	6.10773e-17	0
Pcsk5	1.00534	0.659603	-0.421448	7.89039e-18	6.24431e-17	0
Sft2d1	0.398759	0.696411	0.557582	8.04192e-18	6.35907e-17	0
Prrc1	2.47946	1.9152	-0.258215	8.05509e-18	6.3643e-17	0
Ampd2	1.30656	0.90755	-0.364406	8.28094e-18	6.53744e-17	0
Zmym1	2.01124	1.50745	-0.28833	8.77629e-18	6.92289e-17	0
Nynrin	2.08679	1.57315	-0.282549	9.10921e-18	7.17968e-17	0
Ccndbp1	2.02624	1.52075	-0.28698	9.22764e-18	7.26714e-17	0
Fancg	0.806806	0.501347	-0.475785	9.30568e-18	7.32267e-17	0
Crip2	1.40713	1.91297	0.307102	9.50886e-18	7.47652e-17	0
Iqcb1	3.03626	2.40908	-0.231381	9.68365e-18	7.6078e-17	0
Rnf139	1.31727	0.917539	-0.36162	1.0306e-17	8.09018e-17	0
Dtl	5.44567	4.59273	-0.170347	1.03359e-17	8.10712e-17	0
Prpsap2	1.93938	1.44647	-0.29324	1.05173e-17	8.24279e-17	0
Cp	0.205376	0.437158	0.755453	1.06154e-17	8.31297e-17	0
Bud13	2.02443	1.52041	-0.286311	1.12186e-17	8.77825e-17	0
Baz1a	2.42646	1.871	-0.259957	1.12427e-17	8.79004e-17	0
Brms1l	2.42247	1.86768	-0.260092	1.15242e-17	9.00292e-17	0
Mkln1	3.83315	3.12517	-0.204198	1.16508e-17	9.09455e-17	0
1700048O20Rik	0.557446	0.895829	0.474384	1.20578e-17	9.40471e-17	0
2410089E03Rik	1.64395	1.19392	-0.319857	1.20938e-17	9.41876e-17	0
Hdac1	5.43371	4.58345	-0.17017	1.20952e-17	9.41876e-17	0
Fam109a	1.73246	1.26976	-0.31072	1.26858e-17	9.87078e-17	0
Ap4e1	0.560596	0.312521	-0.584329	1.30603e-17	1.01541e-16	0
Sfxn2	2.30369	1.76463	-0.266574	1.33438e-17	1.03662e-16	0
Abtb1	1.68661	1.231	-0.314893	1.3696e-17	1.06313e-16	0
Fgfr1op	2.68295	2.09834	-0.245767	1.37499e-17	1.06646e-16	0
Trim23	1.02408	0.67725	-0.413506	1.41539e-17	1.09693e-16	0
Tamm41	3.28282	2.63227	-0.220858	1.42345e-17	1.1023e-16	0
Nabp1	0.256248	0.505549	0.6795	1.45109e-17	1.12281e-16	0
Tyw1	2.1209	1.60597	-0.278112	1.49884e-17	1.15883e-16	0
Nefl	2.33918	1.79657	-0.263923	1.51901e-17	1.1735e-16	0
Chtf18	1.87356	1.39207	-0.297043	1.55107e-17	1.19731e-16	0
Prkar2b	2.46077	1.90342	-0.256821	1.55816e-17	1.20184e-16	0
Cnp	1.09911	0.739273	-0.396586	1.6793e-17	1.29424e-16	0
Fbxo31	1.96731	1.47379	-0.288831	1.7629e-17	1.3576e-16	0
Pdk3	4.70953	3.92468	-0.182303	1.77861e-17	1.36862e-16	0
Rnf20	3.80165	3.10064	-0.203828	1.79459e-17	1.37982e-16	0
Frmd8	1.7194	1.26073	-0.310284	1.84571e-17	1.41801e-16	0
Kirrel	0.422572	0.722759	0.536717	1.94365e-17	1.49207e-16	0
Ndel1	2.5039	1.94309	-0.253569	1.98868e-17	1.52544e-16	0
Klhl18	0.589243	0.335396	-0.563528	2.00727e-17	1.53849e-16	0
Mettl17	1.10032	0.741102	-0.395215	2.02889e-17	1.55383e-16	0
Ift52	2.70557	2.12198	-0.242964	2.23939e-17	1.7137e-16	0
Prmt7	4.30921	3.56288	-0.190184	2.34684e-17	1.79451e-16	0
Nek2	1.62335	1.1803	-0.31872	2.44757e-17	1.87007e-16	0
Adck1	1.22769	0.847564	-0.370524	2.68013e-17	2.04615e-16	0
Hs1bp3	0.876141	0.560469	-0.446753	2.70301e-17	2.062e-16	0
1810009A15Rik	0.654713	1.01146	0.434958	2.89744e-17	2.20859e-16	0
Pus1	3.05034	2.43084	-0.227014	3.08301e-17	2.3482e-16	0
Pqlc2	0.591956	0.33888	-0.557787	3.20475e-17	2.43902e-16	0
Cdc42ep1	0.958525	1.37752	0.362643	3.3365e-17	2.5373e-16	0
Hist1h3e	0.332081	0.602815	0.596232	3.35403e-17	2.54628e-16	0
Copb2	4.81053	4.02343	-0.178673	3.35456e-17	2.54628e-16	0
Cul9	0.431542	0.220055	-0.673488	3.35615e-17	2.54628e-16	0
Slc7a6os	3.12475	2.49829	-0.223751	3.48851e-17	2.64464e-16	0
Ipp	0.731803	0.447105	-0.492718	3.50533e-17	2.65532e-16	0
Acadl	2.208	1.68784	-0.268638	3.69629e-17	2.7978e-16	0
Gpkow	1.05839	0.709597	-0.399803	3.89207e-17	2.9437e-16	0
Prex2	2.98924	2.37833	-0.22862	3.94497e-17	2.98139e-16	0
Zfp932	0.754352	1.13122	0.405197	3.97682e-17	3.00313e-16	0
Mxra8	1.371	0.969428	-0.346587	4.10657e-17	3.0977e-16	0
Slc37a3	1.4926	1.07205	-0.330952	4.10841e-17	3.0977e-16	0
Axin2	1.78404	1.32119	-0.300348	4.33916e-17	3.26914e-16	0
BC030867	1.21491	0.83954	-0.369568	4.62882e-17	3.48468e-16	0
Zfp12	0.786587	0.491248	-0.470756	4.65802e-17	3.50395e-16	0
Lpp	2.32338	2.94319	0.236469	4.75951e-17	3.57754e-16	0
Atxn7l2	1.01027	0.671173	-0.408949	4.77785e-17	3.58855e-16	0
Upf3b	4.28672	3.54943	-0.188735	4.8101e-17	3.60999e-16	0
Cep55	1.88399	1.40846	-0.290898	5.20592e-17	3.90404e-16	0
Map9	1.0369	0.693321	-0.402496	5.25405e-17	3.9371e-16	0
Mbd2	0.452186	0.755524	0.513318	5.29272e-17	3.96303e-16	0
S100a10	3.43614	4.17754	0.195373	5.54748e-17	4.15059e-16	0
Racgap1	3.9993	3.29	-0.195231	5.65099e-17	4.22479e-16	0
Pdha1	5.22568	4.40938	-0.169852	5.67633e-17	4.24048e-16	0
Myl7	0.959234	1.37485	0.359962	5.69025e-17	4.24762e-16	0
Phf20	3.81957	3.12753	-0.199895	5.81199e-17	4.33517e-16	0
3110001I22Rik	0.715979	0.436514	-0.494829	5.86108e-17	4.36844e-16	0
Gprasp2	1.35564	0.958479	-0.346682	6.02612e-17	4.48801e-16	0
Setd4	0.610254	0.354804	-0.542311	6.05111e-17	4.50317e-16	0
Edem3	0.625786	0.366825	-0.534122	6.28137e-17	4.67096e-16	0
Zbed5	0.6843	0.412107	-0.507113	6.39615e-17	4.75268e-16	0
Mrps22	3.84959	3.15599	-0.198664	6.69437e-17	4.97048e-16	0
Gypc	0.402459	0.690603	0.539971	7.04026e-17	5.22331e-16	0
Ubr7	2.9691	2.36505	-0.227457	7.08377e-17	5.25159e-16	0
Rlim	2.98442	2.37893	-0.226753	7.27429e-17	5.38873e-16	0
Sh2d3c	1.10299	0.749111	-0.38689	7.42829e-17	5.49863e-16	0
Hoxa2	4.34307	3.60504	-0.186249	7.46331e-17	5.52035e-16	0
Xpr1	1.06435	0.717517	-0.394321	7.74523e-17	5.72453e-16	0
Lin28b	1.91851	2.48183	0.25745	7.97115e-17	5.88704e-16	0
Atg16l2	0.49847	0.271413	-0.607903	8.1931e-17	6.04279e-16	0
Dyrk3	0.582137	0.334304	-0.554655	8.19445e-17	6.04279e-16	0
Tmem43	2.13857	1.63257	-0.269979	8.25078e-17	6.07972e-16	0
Ppp2r5c	1.93867	2.50424	0.255981	8.39413e-17	6.18067e-16	0
Cul2	2.70879	2.13496	-0.238053	8.55943e-17	6.29762e-16	0
Echdc1	1.86037	1.39114	-0.290652	8.60378e-17	6.32547e-16	0
Ptpn2	3.74933	3.06784	-0.200604	8.81009e-17	6.47226e-16	0
Ranbp9	0.791475	1.17094	0.391666	9.28095e-17	6.81303e-16	0
Pigs	2.36441	1.83134	-0.255483	9.31753e-17	6.83473e-16	0
Tnfrsf21	1.34804	0.954491	-0.345232	9.6363e-17	7.06323e-16	0
Epha2	1.26188	0.146155	-2.15568	9.64958e-17	7.06764e-16	0
Fam234a	0.935109	0.613052	-0.422213	9.6691e-17	7.07662e-16	0
Fam46a	0.479945	0.25819	-0.619977	9.77184e-17	7.14644e-16	0
Pla2g15	0.617425	0.361883	-0.534238	9.95321e-17	7.27361e-16	0
Wdr3	2.23436	1.71771	-0.26296	1.00762e-16	7.35794e-16	0
Zfp277	3.58423	2.92011	-0.204923	1.02449e-16	7.47559e-16	0
Mthfd1l	2.26233	1.74285	-0.260875	1.10099e-16	8.02772e-16	0
Efr3a	2.68795	2.11851	-0.238067	1.11751e-16	8.13833e-16	0
Setbp1	1.45371	1.04448	-0.330608	1.11783e-16	8.13833e-16	0
Hsph1	4.78732	4.01498	-0.175939	1.13989e-16	8.29273e-16	0
Tmem39b	2.66933	2.10217	-0.238857	1.14381e-16	8.31504e-16	0
Nelfcd	4.83184	4.05579	-0.175083	1.14538e-16	8.32027e-16	0
Vrk3	2.89482	2.30299	-0.228715	1.19242e-16	8.65549e-16	0
Jmjd1c	2.6316	2.06924	-0.240409	1.22523e-16	8.88705e-16	0
Gm12355	0.577979	1.87633	1.17754	1.27429e-16	9.236e-16	0
Mark2	2.02451	1.53603	-0.276123	1.28087e-16	9.27681e-16	0
Eif2b4	3.23462	2.60759	-0.215483	1.29606e-16	9.37426e-16	0
Rnf215	1.59931	1.16918	-0.313267	1.29626e-16	9.37426e-16	0
Dyrk2	0.355183	1.44607	1.40397	1.30604e-16	9.438e-16	0
Rftn2	1.17709	0.813129	-0.36991	1.32812e-16	9.59046e-16	0
Pfkm	1.22862	0.856108	-0.36125	1.34756e-16	9.71928e-16	0
Sema6d	0.403807	0.689123	0.534484	1.34796e-16	9.71928e-16	0
Nphp1	2.01327	1.52668	-0.276661	1.3691e-16	9.86438e-16	0
Rspo1	0.934489	0.614058	-0.41991	1.39248e-16	1.00255e-15	0
Dcp1b	0.552943	0.313806	-0.56648	1.40531e-16	1.01103e-15	0
Bysl	3.92614	3.23242	-0.194425	1.42613e-16	1.02525e-15	0
Jun	2.28827	2.89314	0.234548	1.47478e-16	1.05944e-15	0
Saa2	0.795743	1.17318	0.388194	1.48334e-16	1.06481e-15	0
Gm9008	2.14053	1.63844	-0.26731	1.5318e-16	1.09879e-15	0
Exoc6	0.503152	0.276765	-0.597723	1.58756e-16	1.13794e-15	0
Skida1	1.60328	1.17396	-0.311674	1.64993e-16	1.18178e-15	0
Gfm2	1.64911	1.21332	-0.306876	1.68626e-16	1.20691e-15	0
Cyb5r4	3.65938	2.99268	-0.201127	1.72355e-16	1.2327e-15	0
Eif2d	2.66203	2.0991	-0.237581	1.78699e-16	1.27695e-15	0
Cdc25b	0.956825	0.633247	-0.41276	1.78805e-16	1.27695e-15	0
Slc25a44	1.46051	1.05285	-0.327281	1.81596e-16	1.29594e-15	0
Igsf9	0.583798	0.913687	0.447932	1.82234e-16	1.29954e-15	0
Gm19426	0.645349	0.989392	0.427299	1.82439e-16	1.30005e-15	0
Cep192	1.24878	2.89897	0.842189	1.84509e-16	1.31383e-15	0
Ankrd28	0.33187	0.594486	0.582953	1.88837e-16	1.34367e-15	0
Abcb10	0.746785	0.464964	-0.473818	1.92375e-16	1.36784e-15	0
Snx16	1.39872	1.00095	-0.33461	1.96933e-16	1.39923e-15	0
Atg9a	0.826009	0.528168	-0.447192	2.02918e-16	1.44061e-15	0
Slc17a5	0.983617	0.655627	-0.405644	2.03053e-16	1.44061e-15	0
Nup54	3.93003	3.23933	-0.19328	2.03526e-16	1.44292e-15	0
Usp39	4.03065	3.33073	-0.190736	2.04378e-16	1.4479e-15	0
Exoc3	3.31612	2.68476	-0.211207	2.05242e-16	1.45296e-15	0
Smarcc2	1.69377	1.25309	-0.301344	2.15304e-16	1.52309e-15	0
Prom1	1.6054	1.17747	-0.310008	2.21908e-16	1.56866e-15	0
Utp6	3.02542	2.4248	-0.221301	2.25886e-16	1.59563e-15	0
Acad8	2.60784	2.05309	-0.239173	2.34394e-16	1.65452e-15	0
Fzd1	1.93432	1.46185	-0.280053	2.47035e-16	1.74249e-15	0
Vps18	0.818307	0.522843	-0.447957	2.51915e-16	1.77563e-15	0
Gtdc1	0.864879	0.560285	-0.434145	2.55897e-16	1.80239e-15	0
E130309D02Rik	3.81015	3.13284	-0.195729	2.57207e-16	1.8103e-15	0
Polr3f	2.11583	1.62039	-0.266782	2.58989e-16	1.82153e-15	0
Ddr1	0.424023	0.219851	-0.656839	2.60347e-16	1.82976e-15	0
Wdr33	3.49507	2.84809	-0.204704	2.61981e-16	1.83992e-15	0
Shc1	2.87896	2.29523	-0.226599	2.64491e-16	1.85621e-15	0
Pwp1	3.71707	3.04898	-0.19813	2.69676e-16	1.89123e-15	0
Arfgap1	2.4034	1.87336	-0.249153	2.71467e-16	1.90242e-15	0
Aars2	0.631614	0.376211	-0.518128	2.81938e-16	1.97437e-15	0
Tagln2	1.81638	2.35492	0.259664	2.84963e-16	1.99413e-15	0
Kpna4	3.52247	2.87402	-0.203451	2.99474e-16	2.09416e-15	0
Gclm	2.3731	1.84744	-0.250396	3.03562e-16	2.12123e-15	0
Chmp7	3.02029	2.42282	-0.220418	3.09796e-16	2.16324e-15	0
Csnk2a2	0.587062	1.93984	1.19523	3.11483e-16	2.17346e-15	0
Eme1	2.98219	2.38904	-0.221767	3.21522e-16	2.2419e-15	0
Cox16	0.97496	1.38189	0.348812	3.22908e-16	2.24996e-15	0
Pcnt	2.63392	2.07891	-0.236626	3.32911e-16	2.31799e-15	0
Prpf40b	1.12524	0.774511	-0.373523	3.3841e-16	2.3546e-15	0
Cpsf3	3.57384	2.92169	-0.201479	3.44393e-16	2.39452e-15	0
Odf2	3.30301	2.67785	-0.209819	3.60134e-16	2.50217e-15	0
Zdhhc13	1.26191	0.888879	-0.350424	3.63067e-16	2.52075e-15	0
Cdc23	4.18685	3.4787	-0.185291	3.7104e-16	2.57427e-15	0
Foxc2	5.06349	4.2811	-0.167846	3.73479e-16	2.58879e-15	0
Pusl1	2.81724	2.24294	-0.22797	3.73664e-16	2.58879e-15	0
Brat1	0.481659	0.263209	-0.604288	3.76266e-16	2.60496e-15	0
Sall1	0.883321	1.27209	0.364728	3.77256e-16	2.60996e-15	0
Slc27a4	0.919829	0.606339	-0.416749	3.79734e-16	2.62524e-15	0
Spice1	1.16005	0.804016	-0.366603	3.82565e-16	2.64293e-15	0
Sdccag3	3.04693	2.44878	-0.218544	3.98735e-16	2.75268e-15	0
Atp6v1c1	3.38288	2.75102	-0.206755	4.14641e-16	2.86046e-15	0
Uba1	5.52837	4.71075	-0.160046	4.27043e-16	2.94393e-15	0
Mfn2	0.994102	0.667445	-0.398383	4.28162e-16	2.94956e-15	0
Sppl3	2.14793	2.72543	0.238118	4.36741e-16	3.00654e-15	0
Aagab	1.37574	0.986147	-0.332942	4.71474e-16	3.24334e-15	0
Zfp433	0.779402	0.0589369	-2.58206	4.75779e-16	3.27065e-15	0
Arhgdib	0.853533	1.23505	0.36948	4.76716e-16	3.27477e-15	0
Ptpn18	0.25616	0.490196	0.649001	4.80239e-16	3.29665e-15	0
Slc38a10	2.35785	1.83739	-0.249406	4.85083e-16	3.32756e-15	0
Amd2	0.214125	1.16338	1.69253	4.89027e-16	3.35193e-15	0
Grasp	0.739973	0.462995	-0.468898	4.89326e-16	3.35193e-15	0
Mybbp1a	5.58987	4.76956	-0.158703	5.08779e-16	3.48274e-15	0
Zbtb10	0.697464	1.04679	0.406033	5.15406e-16	3.52562e-15	0
Hlf	0.782615	0.497094	-0.45386	5.17144e-16	3.53503e-15	0
Tmem168	1.92535	1.45882	-0.277479	5.17625e-16	3.53584e-15	0
Sema3f	0.691774	1.03973	0.407457	5.2878e-16	3.6095e-15	0
Sucla2	5.15062	4.36518	-0.165459	5.31706e-16	3.62693e-15	0
Tubgcp3	1.83476	1.38059	-0.284401	5.54485e-16	3.77966e-15	0
Gm6563	2.57501	2.0307	-0.237476	5.65698e-16	3.85181e-15	0
Ccdc134	0.917633	0.606226	-0.414545	5.65861e-16	3.85181e-15	0
Wdhd1	2.66094	2.1072	-0.233316	5.78792e-16	3.93708e-15	0
Commd5	2.39119	0.657365	-1.29131	5.80666e-16	3.94707e-15	0
Scamp2	2.04472	1.5637	-0.268201	5.85053e-16	3.97412e-15	0
Retsat	0.412215	0.213582	-0.657525	6.34674e-16	4.30817e-15	0
Rragc	1.90919	1.4462	-0.277739	6.46274e-16	4.38386e-15	0
Zfp87	0.950103	0.63329	-0.405641	6.53205e-16	4.42779e-15	0
Cdc16	5.1929	4.40655	-0.164199	6.61944e-16	4.48233e-15	0
Nudt13	0.162095	0.360002	0.797928	6.62172e-16	4.48233e-15	0
Arl10	0.66186	0.402651	-0.496983	6.68602e-16	4.5203e-15	0
Gphn	1.03296	0.701362	-0.387162	6.68711e-16	4.5203e-15	0
Dgkd	1.08142	0.741446	-0.37743	6.77787e-16	4.57847e-15	0
Peg10	2.27061	1.76302	-0.25302	6.88696e-16	4.64894e-15	0
Ctr9	3.01748	2.42704	-0.217749	6.94626e-16	4.68572e-15	0
Tpd52l1	1.219	1.6624	0.310231	6.9776e-16	4.7036e-15	0
Raver2	0.52544	0.29789	-0.567511	7.10988e-16	4.78945e-15	0
Inpp5b	0.568496	0.330652	-0.541929	7.13994e-16	4.80637e-15	0
Grcc10	4.44371	5.24791	0.166341	7.15534e-16	4.81341e-15	0
Pik3c3	1.04115	0.708586	-0.384807	7.42771e-16	4.99318e-15	0
Cyp51	2.61852	2.07152	-0.234326	7.51085e-16	5.04559e-15	0
Safb	5.51985	4.70989	-0.158685	7.78176e-16	5.22397e-15	0
Ermard	1.01603	0.688112	-0.389703	7.80271e-16	5.23443e-15	0
Arhgap33	0.579151	0.339223	-0.534906	8.11393e-16	5.43946e-15	0
Kat5	2.49009	1.95852	-0.24013	8.54933e-16	5.7274e-15	0
Dennd4c	0.498588	0.278244	-0.583281	8.65194e-16	5.79216e-15	0
Nek3	1.28551	0.913274	-0.341876	8.86634e-16	5.93161e-15	0
Slx4ip	1.18363	0.827801	-0.357569	8.92496e-16	5.96673e-15	0
Tbc1d10b	1.5427	1.13181	-0.30971	8.94768e-16	5.97781e-15	0
Ormdl2	3.47916	4.19306	0.186639	9.13525e-16	6.09894e-15	0
Tbc1d15	3.0991	2.5028	-0.213699	9.36754e-16	6.24974e-15	0
Rab3gap1	1.1868	0.830715	-0.356732	9.4113e-16	6.27463e-15	0
Sccpdh	2.98507	2.40077	-0.217832	9.67517e-16	6.44614e-15	0
Elovl4	1.35812	0.975186	-0.331229	9.89285e-16	6.58667e-15	0
Mcam	0.408936	0.212415	-0.655017	1.01466e-15	6.75102e-15	0
Hsdl2	1.38355	0.997024	-0.327635	1.04231e-15	6.9302e-15	0
Sec63	3.20875	2.60276	-0.209308	1.09721e-15	7.29028e-15	0
Ice2	1.20295	0.845013	-0.353184	1.10077e-15	7.30893e-15	0
Mfhas1	0.949687	0.635306	-0.402026	1.12652e-15	7.47481e-15	0
Tns1	1.8812	1.42547	-0.277408	1.12968e-15	7.49066e-15	0
Elovl5	3.01223	2.4265	-0.21623	1.13924e-15	7.5489e-15	0
Thumpd2	0.854892	0.558265	-0.426142	1.1412e-15	7.5568e-15	0
Smagp	0.249379	0.477206	0.648973	1.16713e-15	7.72319e-15	0
6030458C11Rik	1.80031	2.32425	0.255437	1.19307e-15	7.88951e-15	0
Efcab11	1.11615	1.53857	0.320969	1.20738e-15	7.97869e-15	0
Vmp1	4.65795	3.92169	-0.172053	1.21854e-15	8.047e-15	0
Strn4	3.15041	2.55137	-0.210902	1.24427e-15	8.21132e-15	0
Epha4	2.52607	1.99333	-0.236859	1.25029e-15	8.24545e-15	0
Scarf2	1.88383	1.42862	-0.276598	1.29025e-15	8.50322e-15	0
Ttc13	1.85825	1.40638	-0.278615	1.29272e-15	8.51374e-15	0
Atl2	1.98902	1.52074	-0.268441	1.36977e-15	9.0151e-15	0
Exoc8	0.735008	0.462889	-0.462393	1.37533e-15	9.04561e-15	0
Prim2	2.98403	2.40293	-0.216585	1.39707e-15	9.18236e-15	0
AI837181	2.39562	1.87855	-0.243142	1.39805e-15	9.1826e-15	0
Akap1	1.18613	0.832436	-0.354091	1.49281e-15	9.7984e-15	0
Sqle	3.44595	2.81957	-0.200614	1.5051e-15	9.87241e-15	0
Nmt2	3.20361	2.60123	-0.208293	1.5623e-15	1.02389e-14	0
Slc6a6	4.45797	3.74109	-0.175318	1.56308e-15	1.02389e-14	0
Fzd2	6.68977	5.80361	-0.142099	1.57374e-15	1.03018e-14	0
Ddc	0.866298	1.24243	0.360596	1.58196e-15	1.03486e-14	0
Appl1	3.23492	2.62957	-0.207183	1.58564e-15	1.03658e-14	0
Pias3	1.25609	0.891657	-0.342681	1.6351e-15	1.06819e-14	0
Daxx	3.20743	2.60531	-0.207918	1.67897e-15	1.09612e-14	0
Asl	2.13457	1.64974	-0.25765	1.69386e-15	1.1051e-14	0
Gls	2.11535	1.63304	-0.258775	1.7397e-15	1.13424e-14	0
Sgf29	3.02997	2.4463	-0.213976	1.79783e-15	1.17136e-14	0
Rgs2	1.91745	1.46013	-0.272472	1.81106e-15	1.17919e-14	0
Pgs1	2.23557	1.73925	-0.251038	1.85348e-15	1.206e-14	0
Cnnm2	0.446429	0.241595	-0.614017	1.89674e-15	1.23332e-14	0
Taok3	0.542235	0.313684	-0.547315	1.915e-15	1.24437e-14	0
0610009O20Rik	2.27106	1.77095	-0.248731	1.9568e-15	1.27068e-14	0
Capn7	1.07959	0.744946	-0.371023	1.97674e-15	1.28277e-14	0
Rpgr	1.81213	1.36905	-0.280383	1.98359e-15	1.28636e-14	0
Tmem87b	1.03294	0.7064	-0.379983	2.02317e-15	1.31115e-14	0
Ralgapa2	0.501316	0.282815	-0.572444	2.03142e-15	1.31562e-14	0
Fancm	1.78432	1.34517	-0.282517	2.06571e-15	1.33694e-14	0
Nt5dc1	0.803999	0.51966	-0.436423	2.09003e-15	1.35178e-14	0
Nxn	2.77411	2.21866	-0.223424	2.17489e-15	1.40574e-14	0
Srebf2	1.24512	1.68368	0.301754	2.31143e-15	1.493e-14	0
Mta2	4.39442	3.68713	-0.175488	2.33327e-15	1.50611e-14	0
Ccdc102a	1.82019	1.37791	-0.278372	2.64697e-15	1.70746e-14	0
Lrrc1	0.420138	0.223144	-0.632765	2.66505e-15	1.71799e-14	0
Ror2	2.03177	1.56278	-0.262441	2.70565e-15	1.74301e-14	0
Rps6ka3	1.70492	2.20894	0.258994	2.71635e-15	1.74767e-14	0
Nphp3	0.457707	0.250973	-0.600883	2.71649e-15	1.74767e-14	0
Pbxip1	1.02068	0.697631	-0.380538	2.71945e-15	1.74842e-14	0
Krt18	0.671485	0.415212	-0.480702	2.77532e-15	1.78316e-14	0
F3	0.46233	0.254499	-0.596983	2.79438e-15	1.79423e-14	0
Nampt	3.48742	2.86285	-0.197347	2.80552e-15	1.80019e-14	0
Vrk2	1.00594	0.685644	-0.383314	2.83826e-15	1.82e-14	0
Nsun3	0.226261	0.442079	0.669801	2.95981e-15	1.8967e-14	0
Ap4b1	0.632157	0.384614	-0.496898	2.9823e-15	1.90985e-14	0
Dock6	0.412808	0.684963	0.506382	2.99456e-15	1.91644e-14	0
Gcc1	0.445736	0.242366	-0.609281	3.00957e-15	1.92478e-14	0
Tanc1	0.98581	0.66941	-0.387067	3.07454e-15	1.96504e-14	0
Nelfa	4.41762	3.71137	-0.174201	3.0946e-15	1.97657e-14	0
Nrf1	3.22201	2.62393	-0.205333	3.11275e-15	1.98685e-14	0
Hddc3	3.95018	3.2846	-0.184516	3.2153e-15	2.05096e-14	0
Phgdh	6.35086	5.49771	-0.144259	3.24697e-15	2.06981e-14	0
Mcoln1	0.86334	0.569472	-0.416098	3.2813e-15	2.09032e-14	0
Tmem201	1.65863	1.23927	-0.291475	3.29445e-15	2.09733e-14	0
Tubgcp6	0.342782	0.594744	0.551037	3.48433e-15	2.21676e-14	0
Iffo2	1.19473	0.844193	-0.347293	3.68264e-15	2.3414e-14	0
Fam149b	1.22222	1.65351	0.302232	3.74361e-15	2.37861e-14	0
Cenpo	1.14127	0.799506	-0.3559	3.78515e-15	2.40344e-14	0
Thap1	1.26568	1.70364	0.297158	3.80695e-15	2.4157e-14	0
Hspa14	5.16605	4.40197	-0.160056	3.83598e-15	2.43254e-14	0
Dnttip2	5.22545	4.45711	-0.159039	3.9447e-15	2.49985e-14	0
Kansl3	2.54902	2.02267	-0.231291	3.95151e-15	2.50253e-14	0
Cryz	2.55418	2.02805	-0.230657	4.3671e-15	2.76394e-14	0
Sapcd1	0.204443	0.410836	0.697906	4.37432e-15	2.76671e-14	0
Prps2	1.4514	1.06289	-0.311538	4.4456e-15	2.80996e-14	0
Rhobtb1	0.6831	0.426168	-0.471807	4.55143e-15	2.87499e-14	0
Nmd3	4.30058	3.60837	-0.175493	4.60064e-15	2.90419e-14	0
Kif22	5.01986	4.26934	-0.161943	4.63885e-15	2.92641e-14	0
Fbxl5	2.78589	2.23594	-0.219906	4.9307e-15	3.10851e-14	0
Rasgrp2	0.767846	1.11758	0.375332	4.95999e-15	3.12495e-14	0
Kif13a	0.847773	0.558633	-0.41712	5.05345e-15	3.18178e-14	0
2810405F17Rik	0.254921	0.478058	0.628779	5.08832e-15	3.20166e-14	0
Sbno1	4.70708	3.98259	-0.167134	5.16394e-15	3.24714e-14	0
Gstm7	0.361704	0.617124	0.534243	5.17748e-15	3.25356e-14	0
Tigd5	0.724837	0.459833	-0.455082	5.24001e-15	3.29043e-14	0
Mavs	0.786955	0.509606	-0.434533	5.24292e-15	3.29043e-14	0
Fbxo3	2.85373	2.29736	-0.216867	5.31909e-15	3.33608e-14	0
Arl4c	0.584305	0.895056	0.426463	5.37676e-15	3.36797e-14	0
Shmt2	4.80103	4.06946	-0.16532	5.37685e-15	3.36797e-14	0
Pex12	1.13946	0.799743	-0.354021	5.38334e-15	3.36987e-14	0
Caprin2	0.942181	0.636087	-0.392863	5.45736e-15	3.41401e-14	0
Uqcc1	2.58973	2.06152	-0.228112	5.47215e-15	3.42106e-14	0
Zeb2	3.81958	3.17122	-0.186022	5.6487e-15	3.52917e-14	0
Rmdn3	2.44245	1.93091	-0.23501	5.82467e-15	3.63678e-14	0
Cry2	0.742905	0.474766	-0.447746	5.97578e-15	3.72873e-14	0
Zc3h3	0.970681	0.659986	-0.38578	6.02246e-15	3.75546e-14	0
Atad3a	5.08006	4.32805	-0.160205	6.12164e-15	3.81486e-14	0
Appbp2	4.27731	3.59012	-0.175139	6.14081e-15	3.82435e-14	0
Stt3b	3.88737	3.23387	-0.184052	6.16936e-15	3.83968e-14	0
Wdr4	3.11746	2.53581	-0.206508	6.20703e-15	3.86065e-14	0
Hexb	0.915351	0.614651	-0.398253	6.22342e-15	3.86837e-14	0
Kantr	0.196214	0.398032	0.707327	6.35672e-15	3.94871e-14	0
Cdc37l1	1.83346	2.34683	0.24686	6.37362e-15	3.95668e-14	0
Nr2c1	0.708446	0.447543	-0.459302	6.41159e-15	3.97772e-14	0
B4galt4	1.94991	1.49705	-0.264289	6.48263e-15	4.01923e-14	0
Actr6	2.85256	2.29812	-0.216124	6.59735e-15	4.08775e-14	0
Slc43a1	1.63079	1.21972	-0.290441	6.86674e-15	4.25196e-14	0
Unc13d	0.106934	0.886434	2.11499	6.91749e-15	4.28066e-14	0
Sertad4	0.922549	0.621057	-0.395718	6.97799e-15	4.31536e-14	0
Srpk2	4.18421	3.50633	-0.176747	7.03882e-15	4.35021e-14	0
Gtf3c1	2.0255	1.56391	-0.258632	7.04332e-15	4.35023e-14	0
Poll	1.29872	0.935436	-0.328122	7.10253e-15	4.38402e-14	0
Ctnnbl1	5.26278	4.49928	-0.156743	7.56473e-15	4.66635e-14	0
Asah1	2.01347	1.55388	-0.2591	7.62106e-15	4.69813e-14	0
Tmem184c	2.53032	2.01131	-0.22956	7.72856e-15	4.76085e-14	0
Ssx2ip	1.13062	0.794138	-0.353261	7.7326e-15	4.76085e-14	0
Dcaf5	1.10594	0.773632	-0.357351	7.96866e-15	4.90309e-14	0
Cbx6	1.52046	1.12551	-0.300774	7.97466e-15	4.90368e-14	0
Dusp1	1.06684	0.741122	-0.364288	8.17436e-15	5.02331e-14	0
Slc9a6	0.885977	0.591841	-0.403454	8.25468e-15	5.06947e-14	0
Tmub2	1.54548	1.14727	-0.297951	8.28285e-15	5.08356e-14	0
Tmem231	0.852561	0.564624	-0.412085	8.33175e-15	5.11035e-14	0
Tubb2a	1.09623	1.501	0.314251	8.64207e-15	5.29735e-14	0
Trpc4ap	3.53099	2.913	-0.192396	8.66854e-15	5.31023e-14	0
Fgfrl1	1.02291	0.705021	-0.37218	8.94142e-15	5.47395e-14	0
Cyp20a1	2.73283	2.19373	-0.219735	9.33409e-15	5.71075e-14	0
Gstcd	1.41291	1.0343	-0.311931	9.47788e-15	5.79508e-14	0
Rpa1	4.72798	4.00884	-0.164996	9.674e-15	5.91128e-14	0
Serinc1	4.92944	4.19458	-0.16143	9.81187e-15	5.99176e-14	0
Upf1	2.36844	2.94165	0.21674	9.86561e-15	6.02081e-14	0
Ift140	0.603809	0.366637	-0.498886	9.97154e-15	6.08164e-14	0
Prkacb	2.39933	1.89693	-0.234955	1.01995e-14	6.21343e-14	0
Wdfy1	2.4606	1.95141	-0.231852	1.02004e-14	6.21343e-14	0
Mocs3	1.11053	0.778767	-0.354879	1.03518e-14	6.30174e-14	0
Psmd5	4.36457	3.67576	-0.17176	1.044e-14	6.35142e-14	0
Gm26523	1.58283	2.05854	0.26278	1.06585e-14	6.48032e-14	0
Ap5z1	0.456021	0.25364	-0.586626	1.06859e-14	6.49294e-14	0
Zfp775	0.702467	0.444723	-0.457145	1.07283e-14	6.51462e-14	0
Abhd12	2.4029	1.90051	-0.234556	1.07499e-14	6.52369e-14	0
Sh3yl1	1.0063	0.69219	-0.374176	1.09405e-14	6.63519e-14	0
Rab2b	1.35283	0.984015	-0.318313	1.13396e-14	6.87294e-14	0
Aifm1	3.59898	2.97742	-0.189593	1.14264e-14	6.92128e-14	0
Mbtps1	3.47559	2.86557	-0.192996	1.1701e-14	7.08317e-14	0
Tmem69	0.685989	0.431989	-0.462462	1.18435e-14	7.16496e-14	0
Fbxo18	2.32618	1.83315	-0.238192	1.18812e-14	7.18332e-14	0
Zbtb2	1.00721	0.693366	-0.373379	1.19767e-14	7.23658e-14	0
Gys1	1.33701	0.970851	-0.320016	1.20048e-14	7.24906e-14	0
Faap100	1.94389	1.4962	-0.261761	1.23781e-14	7.46984e-14	0
Depdc1b	1.15216	0.814651	-0.346635	1.25352e-14	7.55996e-14	0
Rnf165	1.58491	2.05944	0.261907	1.26375e-14	7.61692e-14	0
Wipi1	1.33682	0.970989	-0.319737	1.26583e-14	7.62473e-14	0
Klhdc4	2.82443	2.27884	-0.214639	1.33204e-14	8.01862e-14	0
Trf	0.414067	0.22316	-0.618139	1.39e-14	8.36234e-14	0
Map7d2	0.63963	0.395962	-0.479571	1.41499e-14	8.50639e-14	0
Scaf8	1.66958	1.25782	-0.283188	1.41569e-14	8.50639e-14	0
Cdk9	4.32102	3.63948	-0.17165	1.46803e-14	8.81434e-14	0
Surf1	2.3265	1.83505	-0.237292	1.46876e-14	8.81434e-14	0
Top1mt	0.585498	0.353696	-0.504025	1.47362e-14	8.83808e-14	0
Mks1	0.868914	0.580588	-0.403203	1.53993e-14	9.2301e-14	0
Speg	2.08922	1.62553	-0.250954	1.54574e-14	9.25924e-14	0
Cyp39a1	0.883849	0.592832	-0.399375	1.54835e-14	9.26917e-14	0
Bcat1	5.40812	4.64241	-0.152667	1.55537e-14	9.30545e-14	0
Erlin1	1.37412	1.00407	-0.313758	1.58468e-14	9.47501e-14	0
Mknk1	0.69264	0.438423	-0.457326	1.60657e-14	9.59999e-14	0
Slc10a7	1.02234	0.707469	-0.368156	1.65613e-14	9.89002e-14	0
Foxred1	1.84673	1.4133	-0.267485	1.70203e-14	1.01579e-13	0
Gtf3c4	1.69245	1.27895	-0.280139	1.72863e-14	1.03104e-13	0
Mcm2	5.78155	4.99014	-0.147208	1.74076e-14	1.03722e-13	0
Ucp2	0.589512	0.894562	0.417038	1.74113e-14	1.03722e-13	0
Cog6	1.41704	1.04139	-0.308018	1.76117e-14	1.04852e-13	0
Rrp12	1.26721	0.913742	-0.327025	1.80349e-14	1.07305e-13	0
Pgk1	5.83308	7.23512	0.215403	1.86648e-14	1.10986e-13	0
Mre11a	2.33583	1.84525	-0.235754	1.88406e-14	1.11962e-13	0
Pisd	2.43881	1.93702	-0.230359	1.92798e-14	1.14502e-13	0
Cbwd1	0.936973	0.637495	-0.385108	1.93813e-14	1.15035e-13	0
Lrp12	0.848789	0.565154	-0.406712	1.94443e-14	1.15339e-13	0
Mboat1	0.450085	0.250981	-0.584058	1.97993e-14	1.17373e-13	0
Zfp53	0.490421	0.281457	-0.555283	1.98444e-14	1.17568e-13	0
Irf2bp2	1.62839	2.1047	0.256584	2.02538e-14	1.19921e-13	0
Tmem198b	1.087	0.762431	-0.354662	2.03853e-14	1.20627e-13	0
Ntf3	0.792273	1.13741	0.361604	2.09416e-14	1.23843e-13	0
Coil	2.41643	1.9179	-0.23106	2.13657e-14	1.26275e-13	0
Cwc27	2.61656	2.09663	-0.221529	2.16723e-14	1.28009e-13	0
Alg9	1.67694	1.26704	-0.280286	2.20873e-14	1.3038e-13	0
Aars	6.53964	3.9203	-0.511713	2.22908e-14	1.31502e-13	0
Slc12a2	1.77019	1.34831	-0.272231	2.24479e-14	1.32349e-13	0
Slc37a4	0.68203	0.431363	-0.458124	2.32075e-14	1.36745e-13	0
Katnb1	2.04993	1.59385	-0.251656	2.32589e-14	1.36964e-13	0
Gm6793	0.28824	0.514892	0.580164	2.35618e-14	1.38664e-13	0
Mad2l2	2.71631	3.31781	0.200029	2.36127e-14	1.38861e-13	0
Nek8	0.517188	0.302444	-0.536511	2.36238e-14	1.38861e-13	0
Slc52a2	1.80363	1.37787	-0.269261	2.37344e-14	1.39427e-13	0
Ttc28	2.242	2.79207	0.219415	2.3858e-14	1.40068e-13	0
Pomt2	0.634166	0.393536	-0.477136	2.38731e-14	1.40073e-13	0
Rnaseh1	2.30411	1.81896	-0.236432	2.40579e-14	1.41033e-13	0
Ephb3	1.64884	1.2432	-0.282388	2.40658e-14	1.41033e-13	0
Agpat5	2.89189	2.34466	-0.209772	2.43072e-14	1.42362e-13	0
Dusp6	2.00977	2.53216	0.231051	2.53996e-14	1.48671e-13	0
Bbip1	4.54393	5.30913	0.155636	2.55406e-14	1.49407e-13	0
Brap	1.59637	1.19835	-0.286788	2.66263e-14	1.55664e-13	0
Fam19a5	0.760037	0.494515	-0.42979	2.71974e-14	1.58907e-13	0
Draxin	0.253234	0.468171	0.61452	2.77871e-14	1.62255e-13	0
Apoo	2.92713	3.54789	0.192329	2.84968e-14	1.663e-13	0
Cdc42ep5	2.0935	2.62465	0.226109	2.86263e-14	1.66955e-13	0
Fuca1	1.82056	1.39396	-0.266991	2.88046e-14	1.67895e-13	0
Glg1	3.31268	2.72653	-0.194729	2.93759e-14	1.71122e-13	0
Aldh1a3	0.0656497	0.701607	2.36904	2.9663e-14	1.72691e-13	0
Arid4a	2.30409	1.82065	-0.235492	3.00588e-14	1.74891e-13	0
Cmc1	2.62486	3.21369	0.202393	3.16446e-14	1.84007e-13	0
Hdac5	1.28797	0.934499	-0.320816	3.18247e-14	1.84944e-13	0
Gid4	2.79748	2.26231	-0.212334	3.26478e-14	1.89615e-13	0
Zfp239	1.10586	0.780658	-0.348239	3.29834e-14	1.91449e-13	0
Krr1	3.69997	3.07986	-0.183442	3.30295e-14	1.91603e-13	0
Alg1	1.12207	0.794329	-0.345434	3.32793e-14	1.92911e-13	0
Nnt	2.09725	0.527593	-1.38006	3.32947e-14	1.92911e-13	0
Rras2	4.0357	4.75561	0.164146	3.34592e-14	1.93749e-13	0
Tpra1	0.96411	0.662479	-0.375217	3.37035e-14	1.95047e-13	0
Ecd	3.41595	2.82166	-0.191129	3.40932e-14	1.97186e-13	0
Ccar2	2.77323	2.24094	-0.213115	3.43126e-14	1.98337e-13	0
Pip4k2b	0.986324	1.36248	0.323078	3.5696e-14	2.06211e-13	0
Gnl1	3.27895	2.69798	-0.195017	3.6492e-14	2.10684e-13	0
Ifitm1	1.02605	1.40857	0.316862	3.70866e-14	2.1399e-13	0
Klhl23	0.900083	0.61011	-0.388848	3.77496e-14	2.17686e-13	0
Slf1	2.38267	2.94365	0.21143	3.81245e-14	2.19718e-13	0
Nav1	1.92151	1.48447	-0.258049	3.87465e-14	2.23171e-13	0
Ttc21b	0.903966	0.613436	-0.387716	3.88427e-14	2.23593e-13	0
Mknk2	2.65496	2.13588	-0.217551	3.89226e-14	2.2392e-13	0
Ice1	2.27787	2.82694	0.215953	3.93995e-14	2.26529e-13	0
B3glct	2.1684	1.70248	-0.241905	4.00273e-14	2.30003e-13	0
Plin2	3.99112	3.34811	-0.175674	4.10348e-14	2.35654e-13	0
Dscr3	3.16699	2.59769	-0.198161	4.11303e-14	2.36063e-13	0
Hist1h2ak	1.31834	0.220955	-1.78617	4.16399e-14	2.38847e-13	0
Klhl8	0.442224	0.247275	-0.581315	4.19939e-14	2.40735e-13	0
Frrs1	0.663027	0.418479	-0.460189	4.20679e-14	2.41018e-13	0
Npepl1	2.14132	1.67893	-0.243267	4.23511e-14	2.42498e-13	0
Plk1	4.95179	4.23256	-0.15694	4.33397e-14	2.48012e-13	0
Gm26699	4.2622	3.5977	-0.169488	4.51924e-14	2.58462e-13	0
Plppr3	1.60835	1.21209	-0.282862	4.54447e-14	2.59753e-13	0
F8a	0.861469	0.579219	-0.396957	4.55577e-14	2.60246e-13	0
Nup98	0.683936	1.96242	1.05407	4.56342e-14	2.6053e-13	0
Rrp1b	4.87761	4.16469	-0.158014	4.58175e-14	2.61423e-13	0
Stx18	2.65398	2.13639	-0.21694	4.595e-14	2.62025e-13	0
Fpgt	0.668635	0.423306	-0.457144	4.63318e-14	2.64048e-13	0
Stk26	0.385056	0.205145	-0.629674	4.78138e-14	2.72335e-13	0
Tatdn1	1.90077	2.40395	0.234854	4.80561e-14	2.73555e-13	0
Gsr	4.14625	3.4924	-0.171614	5.01136e-14	2.851e-13	0
Glt8d2	0.53135	0.3158	-0.520311	5.04134e-14	2.86638e-13	0
Pkdcc	2.57794	2.06925	-0.219805	5.17189e-14	2.93889e-13	0
Plpp3	5.48331	4.72701	-0.148417	5.17662e-14	2.93986e-13	0
Khnyn	0.475322	0.748033	0.453454	5.20989e-14	2.95703e-13	0
Top3a	0.763695	0.500308	-0.422945	5.46096e-14	3.09664e-13	0
Tbc1d20	1.99433	1.55098	-0.251422	5.46222e-14	3.09664e-13	0
Dapk1	0.71339	1.03702	0.374075	5.53904e-14	3.13836e-13	0
Il11ra1	3.65639	1.97122	-0.617821	5.75495e-14	3.2588e-13	0
Mccc1	1.10532	0.783085	-0.344647	5.81038e-14	3.28827e-13	0
Pxmp4	0.808359	1.14973	0.35228	5.81754e-14	3.29041e-13	0
Tmem63b	1.54674	1.16051	-0.287288	6.06534e-14	3.42857e-13	0
Spg7	2.71634	2.19502	-0.213092	6.28486e-14	3.5506e-13	0
Ip6k1	1.9902	1.54858	-0.250896	6.49252e-14	3.66579e-13	0
Prrx2	8.90963	7.94055	-0.115151	6.56115e-14	3.70239e-13	0
Spata2	0.921439	0.630252	-0.379816	6.57223e-14	3.70649e-13	0
Tmem181a	0.974933	0.674687	-0.368119	6.67512e-14	3.76234e-13	0
Bmp7	0.309299	0.537231	0.552119	6.69985e-14	3.77409e-13	0
Yars	3.86728	3.24	-0.176978	6.75358e-14	3.80216e-13	0
Srl	0.550242	0.331475	-0.506806	6.86142e-14	3.86064e-13	0
Dtnb	1.70787	1.30138	-0.271821	6.91133e-14	3.88648e-13	0
Chaf1b	4.03996	3.39848	-0.172905	6.97713e-14	3.92121e-13	0
Igsf3	4.00539	3.36703	-0.17361	7.12691e-14	4.00308e-13	0
Asb4	2.27375	2.81628	0.213989	7.15604e-14	4.01712e-13	0
Hist1h1d	0.371601	0.616439	0.506137	7.26147e-14	4.07396e-13	0
Tmem206	0.578066	0.3534	-0.492087	7.29043e-14	4.08785e-13	0
Slc16a1	3.40029	2.8149	-0.188933	7.37572e-14	4.13329e-13	0
Nup155	2.41305	1.92488	-0.226031	7.49771e-14	4.19923e-13	0
Cdk8	2.87341	2.33832	-0.206066	7.84675e-14	4.39219e-13	0
Churc1	3.93569	4.636	0.163765	7.91072e-14	4.42546e-13	0
Gulp1	1.84246	1.42005	-0.260409	7.91649e-14	4.42614e-13	0
Pts	2.68042	3.26491	0.197261	8.00084e-14	4.47073e-13	0
Ninj1	1.3655	1.79393	0.272893	8.05632e-14	4.49915e-13	0
Gm26670	0.20116	0.393914	0.672033	8.09558e-14	4.51849e-13	0
Eml2	0.609548	0.378626	-0.476169	8.33164e-14	4.64758e-13	0
Uso1	2.33612	1.85717	-0.229434	8.40113e-14	4.68365e-13	0
Cep85	1.10781	0.787168	-0.3417	8.54594e-14	4.75971e-13	0
Fam69a	1.31401	0.962263	-0.311552	8.54734e-14	4.75971e-13	0
Pold3	3.66338	3.05617	-0.181222	8.62153e-14	4.79829e-13	0
Dcaf4	1.20434	0.868984	-0.326362	8.82617e-14	4.90937e-13	0
Mgst3	1.95824	2.46247	0.229119	8.90108e-14	4.94821e-13	0
mt-Atp8	2.8958	2.35968	-0.204739	8.93691e-14	4.96529e-13	0
Acsf3	0.727005	0.472748	-0.430371	9.13925e-14	5.07481e-13	0
Kat6b	1.73405	1.32626	-0.268096	9.3627e-14	5.19592e-13	0
Col1a1	1.42387	1.85891	0.26661	9.7567e-14	5.4115e-13	0
Cort	0.447236	0.253585	-0.567385	9.87304e-14	5.4729e-13	0
Ccpg1	0.55067	0.333046	-0.502854	9.88157e-14	5.47451e-13	0
Lrrc47	3.01892	2.47207	-0.199841	1.01906e-13	5.64253e-13	0
Airn	0.653976	0.96173	0.385664	1.049e-13	5.80501e-13	0
Dhx16	1.4688	1.09693	-0.291935	1.12319e-13	6.21199e-13	0
Glipr2	2.79316	3.38462	0.192068	1.18512e-13	6.5495e-13	0
Wars	3.78891	3.17418	-0.17703	1.18556e-13	6.5495e-13	0
Slc16a10	0.854531	0.57776	-0.391394	1.18672e-13	6.55094e-13	0
Scyl3	0.559198	0.340331	-0.496585	1.18716e-13	6.55094e-13	0
Fdxr	1.07687	0.762812	-0.344805	1.18791e-13	6.55134e-13	0
Heatr5a	0.633134	0.935747	0.390663	1.21151e-13	6.67771e-13	0
Clp1	2.52114	2.02555	-0.218869	1.2257e-13	6.75209e-13	0
Vamp8	4.15317	4.86531	0.158258	1.26099e-13	6.94259e-13	0
Abhd17b	2.98789	2.44598	-0.200122	1.2627e-13	6.94804e-13	0
Cramp1l	3.05625	2.50788	-0.19775	1.26967e-13	6.98249e-13	0
Gm17586	0.203297	0.394785	0.663672	1.28824e-13	7.0806e-13	0
Nop2	3.70172	3.09548	-0.178853	1.31017e-13	7.19704e-13	0
St3gal6	1.09413	0.777867	-0.341163	1.31467e-13	7.21773e-13	0
Zranb3	1.15222	0.826954	-0.331693	1.32002e-13	7.24301e-13	0
Arid5b	0.733408	1.05526	0.363843	1.32853e-13	7.28556e-13	0
Naa35	4.44788	3.78103	-0.162431	1.3836e-13	7.58329e-13	0
Tox4	2.94047	2.40423	-0.201337	1.42829e-13	7.82385e-13	0
Shoc2	2.55504	2.05738	-0.216634	1.45672e-13	7.97509e-13	0
Ep400	3.27783	2.71052	-0.190039	1.50974e-13	8.25828e-13	0
Tecrl	0.0460257	0.574412	2.52415	1.51014e-13	8.25828e-13	0
Pycr1	1.63325	1.24161	-0.274166	1.54322e-13	8.43441e-13	0
Efnb1	3.97212	3.34482	-0.17189	1.5456e-13	8.44271e-13	0
Mthfsl	1.44236	1.87577	0.262742	1.59494e-13	8.70734e-13	0
Osbpl8	0.582886	0.873183	0.404154	1.6355e-13	8.92372e-13	0
Lnpep	0.181237	0.990561	1.69847	1.66938e-13	9.1035e-13	0
Zfand1	3.21278	2.65249	-0.191636	1.68656e-13	9.19205e-13	0
Mgrn1	1.57438	1.19101	-0.27906	1.70247e-13	9.27353e-13	0
Mllt11	2.06538	2.57572	0.220814	1.70973e-13	9.30791e-13	0
Slc3a2	5.41483	4.67858	-0.146147	1.71255e-13	9.31806e-13	0
Cbr4	1.47252	1.90934	0.259779	1.7303e-13	9.40933e-13	0
Amd1	6.41338	5.60955	-0.133916	1.73328e-13	9.42031e-13	0
Cad	2.45699	1.97102	-0.220388	1.74019e-13	9.45257e-13	0
Nif3l1	3.72848	3.12302	-0.177198	1.76226e-13	9.56713e-13	0
Osbpl5	0.508647	0.302372	-0.520098	1.76356e-13	9.56882e-13	0
Rhou	1.19933	1.59718	0.286473	1.77656e-13	9.63402e-13	0
Fkbp9	5.67569	4.9218	-0.142517	1.79773e-13	9.74335e-13	0
Scrn2	2.55239	2.05681	-0.215875	1.80401e-13	9.77199e-13	0
Ints9	1.34352	0.992085	-0.303237	1.87206e-13	1.0135e-12	0
Macrod2	1.31136	1.72504	0.274186	1.8946e-13	1.02513e-12	0
Nagpa	1.31585	0.9685	-0.306493	1.92122e-13	1.03895e-12	0
Sumf1	1.00794	0.707393	-0.354075	1.92892e-13	1.04254e-12	0
Casp3	1.62516	2.9146	0.584123	2.00089e-13	1.08084e-12	0
Snapc3	3.1125	2.56317	-0.194184	2.01177e-13	1.08611e-12	0
Ctu1	1.03925	0.733878	-0.347907	2.01858e-13	1.08918e-12	0
Rhbdf1	1.11287	0.795931	-0.335189	2.02213e-13	1.09049e-12	0
Dnaaf2	4.22938	1.94117	-0.778767	2.03653e-13	1.09765e-12	0
Tnnt3	0.241717	0.443658	0.607284	2.15291e-13	1.15973e-12	0
Gtf2a1	1.80879	2.28657	0.234396	2.17463e-13	1.17079e-12	0
Creb3	1.94758	1.51977	-0.248024	2.1873e-13	1.17696e-12	0
Slk	1.1957	1.59135	0.285844	2.19118e-13	1.17839e-12	0
Eml1	0.816798	0.549516	-0.396354	2.20454e-13	1.18492e-12	0
Gm3550	1.68255	1.28708	-0.267936	2.23349e-13	1.19963e-12	0
Uty	0.693388	0.449234	-0.434047	2.23436e-13	1.19963e-12	0
Hps1	0.79001	0.527705	-0.403507	2.26797e-13	1.217e-12	0
Iffo1	0.664767	0.426349	-0.444179	2.29667e-13	1.23172e-12	0
Gm10184	0.476862	0.27876	-0.536874	2.30154e-13	1.23366e-12	0
Asrgl1	3.17513	2.62156	-0.19158	2.3686e-13	1.2689e-12	0
Lrrc61	0.889035	0.609464	-0.377556	2.41932e-13	1.29536e-12	0
Aaed1	0.655827	1.90439	1.06602	2.42893e-13	1.29979e-12	0
Map4k1	0.407477	0.655243	0.475022	2.43353e-13	1.30154e-12	0
Dvl1	0.532827	0.322265	-0.502824	2.46993e-13	1.32028e-12	0
Eif2b5	4.25858	3.61331	-0.16431	2.48943e-13	1.32997e-12	0
Pyurf	3.97186	4.66006	0.159794	2.49877e-13	1.33423e-12	0
D17H6S53E	0.583294	0.870988	0.400938	2.55414e-13	1.36305e-12	0
Zfp105	2.28138	1.81734	-0.227405	2.59399e-13	1.38356e-12	0
Cers2	3.68619	3.08958	-0.176559	2.91136e-13	1.55198e-12	0
Dzip3	3.40574	2.8335	-0.183948	2.93603e-13	1.56428e-12	0
N4bp1	2.41447	1.93753	-0.220066	3.02695e-13	1.61183e-12	0
Hacd2	3.64529	3.05262	-0.177436	3.04348e-13	1.61975e-12	0
Sfrp2	3.3189	2.75476	-0.186302	3.05066e-13	1.62268e-12	0
Wdr70	3.07909	3.68679	0.180121	3.11176e-13	1.65428e-12	0
Zfp68	2.65931	2.15767	-0.209038	3.14446e-13	1.67075e-12	0
Ido2	0.652397	0.41769	-0.445912	3.17004e-13	1.68343e-12	0
Tmsb15b2	0.194256	0.378608	0.667322	3.24402e-13	1.72177e-12	0
Ehd4	1.17862	0.85434	-0.321768	3.30813e-13	1.75484e-12	0
Ap3b1	1.91091	1.4907	-0.248337	3.43644e-13	1.82191e-12	0
Kctd9	1.00551	0.708351	-0.350315	3.50996e-13	1.85988e-12	0
Smim4	2.00436	2.50014	0.221022	3.67278e-13	1.94509e-12	0
Prpf4	3.56571	2.98201	-0.178766	3.74641e-13	1.98301e-12	0
Senp1	2.48693	2.00452	-0.215646	3.86535e-13	2.04485e-12	0
Aftph	0.948935	0.661492	-0.360842	3.87414e-13	2.04839e-12	0
Fam114a1	1.37179	1.0208	-0.295532	3.91204e-13	2.06731e-12	0
Crnkl1	3.07045	2.53148	-0.19302	3.97895e-13	2.10152e-12	0
Elk3	2.04469	2.54418	0.218563	4.01041e-13	2.11699e-12	0
Gart	5.50855	4.77678	-0.142535	4.02291e-13	2.12244e-12	0
Hdac9	0.0262534	0.456195	2.85512	4.04676e-13	2.13387e-12	0
Tnfaip6	2.65129	2.15283	-0.208263	4.12848e-13	2.17578e-12	0
Tfip11	1.64425	1.25787	-0.26787	4.21774e-13	2.22162e-12	0
Scrib	1.1084	1.48571	0.292972	4.22794e-13	2.22579e-12	0
Tmem141	0.657747	0.95746	0.375464	4.23937e-13	2.2306e-12	0
Fbxo7	0.654447	0.420532	-0.442269	4.31447e-13	2.26889e-12	0
Taf1c	0.60881	0.384128	-0.46053	4.36485e-13	2.29414e-12	0
Zmat3	1.17962	0.856774	-0.319772	4.40565e-13	2.31433e-12	0
Lpl	0.896781	0.618719	-0.37116	4.43478e-13	2.32838e-12	0
2510039O18Rik	1.08263	0.774525	-0.3349	4.45183e-13	2.33607e-12	0
Hexdc	0.552668	0.339865	-0.486209	4.49765e-13	2.35884e-12	0
Stbd1	0.31085	0.529877	0.533336	4.53342e-13	2.37632e-12	0
Zscan2	0.813193	0.54978	-0.39145	4.56872e-13	2.39354e-12	0
Prr5	1.60604	2.05173	0.244912	4.59081e-13	2.40382e-12	0
Asb6	1.82917	1.42074	-0.252683	4.61084e-13	2.41301e-12	0
Tmc4	0.642262	0.938243	0.379013	4.70958e-13	2.46335e-12	0
Hey1	2.09249	1.65416	-0.235066	4.88951e-13	2.55609e-12	0
Pgm1	1.50852	1.14066	-0.279524	4.98361e-13	2.60389e-12	0
Gramd1a	1.78092	1.37887	-0.255865	5.01091e-13	2.61675e-12	0
Kars	5.97921	5.21863	-0.136053	5.0334e-13	2.62708e-12	0
Atp7a	0.91173	0.631754	-0.366845	5.03962e-13	2.62892e-12	0
Mdn1	2.42478	1.95112	-0.217337	5.1067e-13	2.66249e-12	0
Ccnj	1.50213	1.13553	-0.279783	5.32669e-13	2.7757e-12	0
Nudt9	5.05376	4.35764	-0.148202	5.33264e-13	2.77731e-12	0
Zmynd19	3.4209	2.85337	-0.181406	5.33992e-13	2.77962e-12	0
Zfp263	1.66932	1.28144	-0.264428	5.38638e-13	2.8023e-12	0
Cntrob	0.740209	0.490771	-0.410956	5.39047e-13	2.80293e-12	0
Hdac8	0.891703	0.615429	-0.370814	5.39706e-13	2.80486e-12	0
Usp38	0.862465	0.591194	-0.37765	5.40596e-13	2.80798e-12	0
Zfp395	1.17196	0.85141	-0.319543	5.42622e-13	2.817e-12	0
Scamp1	1.2529	0.920574	-0.308215	5.45158e-13	2.8281e-12	0
Tmem186	1.49079	1.12583	-0.280785	5.45341e-13	2.8281e-12	0
Col9a2	1.59324	0.373126	-1.45161	5.50971e-13	2.85578e-12	0
Hsf2	1.79653	2.26399	0.231275	5.53196e-13	2.86579e-12	0
Cers5	3.62008	3.03619	-0.175893	5.74473e-13	2.97443e-12	0
Evc	0.56292	0.348865	-0.478453	5.84579e-13	3.02514e-12	0
Htra2	3.87922	3.27428	-0.169538	6.01603e-13	3.11159e-12	0
Pkia	1.2562	0.924008	-0.307127	6.04914e-13	3.12705e-12	0
Rpl9-ps6	4.62837	3.96515	-0.154662	6.14306e-13	3.17391e-12	0
Pth1r	2.49737	2.01785	-0.213204	6.16147e-13	3.18174e-12	0
Nfkbib	3.11548	2.57662	-0.189907	6.18782e-13	3.19365e-12	0
Bckdha	2.80318	2.29356	-0.200648	6.22898e-13	3.21319e-12	0
Arf3	2.76844	2.26221	-0.201938	6.26314e-13	3.2291e-12	0
1810043G02Rik	2.51439	2.03364	-0.212205	6.52256e-13	3.36107e-12	0
Dolpp1	1.13931	0.824697	-0.323163	6.59965e-13	3.39899e-12	0
Spon1	0.856899	1.19018	0.328538	6.63717e-13	3.41651e-12	0
Uxs1	2.92599	2.40533	-0.195944	6.65749e-13	3.42516e-12	0
Tbc1d24	1.68804	1.2995	-0.26159	6.85777e-13	3.52634e-12	0
Copb1	4.30966	3.67218	-0.160074	6.97406e-13	3.58424e-12	0
Ndrg3	2.10694	1.66976	-0.232555	6.98289e-13	3.58689e-12	0
2310057M21Rik	1.69962	1.30991	-0.260444	7.11977e-13	3.65527e-12	0
Trmt12	1.64058	1.25825	-0.265322	7.20331e-13	3.69621e-12	0
Fance	2.60065	2.11226	-0.208003	7.32897e-13	3.7587e-12	0
Stxbp4	1.7753	1.37699	-0.254071	7.72852e-13	3.96153e-12	0
Fastkd5	0.839985	0.574342	-0.380159	7.89073e-13	4.04255e-12	0
Dgat1	1.69928	1.31097	-0.259438	8.65988e-13	4.43426e-12	0
Kdm5c	2.47615	2.0018	-0.212659	8.75576e-13	4.481e-12	0
Eepd1	0.663559	0.430905	-0.431731	9.3155e-13	4.76495e-12	0
Apbb1	3.00568	2.48097	-0.191857	9.47514e-13	4.84406e-12	0
Crebzf	1.44904	1.09333	-0.281675	9.83047e-13	5.02309e-12	0
Exosc10	2.49553	2.0205	-0.211159	1.01557e-12	5.18655e-12	0
Gas8	2.64196	2.15251	-0.204888	1.02978e-12	5.25638e-12	0
B3galnt2	1.87145	1.46393	-0.245587	1.03919e-12	5.30009e-12	0
Inpp5k	0.654102	0.423723	-0.434184	1.03944e-12	5.30009e-12	0
Sptlc1	2.5841	2.10056	-0.207173	1.05567e-12	5.38002e-12	0
Zfp523	1.47386	1.11565	-0.278449	1.10687e-12	5.63802e-12	0
Adgra2	0.774238	1.08932	0.341433	1.13039e-12	5.75484e-12	0
Anapc7	3.16117	2.62412	-0.186197	1.13628e-12	5.78179e-12	0
Arntl	0.6092	0.388061	-0.450984	1.13766e-12	5.78577e-12	0
Rell1	1.77908	1.38315	-0.251732	1.15061e-12	5.84858e-12	0
Tle1	2.96817	2.449	-0.192264	1.18023e-12	5.99604e-12	0
Ikzf2	0.810306	0.55181	-0.384208	1.21743e-12	6.18179e-12	0
Uba7	0.396241	0.632426	0.467541	1.25072e-12	6.34748e-12	0
Stxbp2	0.391519	0.219192	-0.580088	1.28721e-12	6.5293e-12	0
Snapc5	3.1029	3.6956	0.174803	1.29291e-12	6.55478e-12	0
Rab40c	1.32769	0.990047	-0.293447	1.3034e-12	6.60453e-12	0
Ppp6r2	0.145239	0.882243	1.80408	1.31033e-12	6.63616e-12	0
Xist	6.45385	5.67636	-0.128367	1.31163e-12	6.63934e-12	0
Hint3	1.17649	1.55466	0.278725	1.36059e-12	6.88356e-12	0
Atp6ap2	3.29063	2.74398	-0.18167	1.36509e-12	6.90274e-12	0
Igdcc4	0.274066	0.477011	0.55417	1.42048e-12	7.17909e-12	0
Slc35d2	0.37749	0.608253	0.477048	1.44155e-12	7.28179e-12	0
Mbip	2.86421	2.3566	-0.195074	1.44392e-12	7.29001e-12	0
Adipor2	1.71867	1.33182	-0.255003	1.49375e-12	7.53766e-12	0
Slc39a14	0.70637	0.46754	-0.412655	1.50058e-12	7.56821e-12	0
Shc2	1.06103	0.762699	-0.330135	1.50162e-12	7.56953e-12	0
Tbc1d25	0.575104	0.362024	-0.462839	1.53178e-12	7.71755e-12	0
L2hgdh	1.14665	0.835677	-0.316358	1.5502e-12	7.80634e-12	0
Wdr1	4.5051	3.86244	-0.153913	1.57641e-12	7.93424e-12	0
Zfp575	0.186082	0.36067	0.661777	1.60693e-12	8.08366e-12	0
Prkag2	1.10285	0.798571	-0.322831	1.60821e-12	8.08588e-12	0
Hars	4.57843	3.93066	-0.152549	1.62057e-12	8.14383e-12	0
Cant1	1.83417	1.43427	-0.24594	1.62422e-12	8.15797e-12	0
Sppl2a	1.13282	0.824178	-0.318078	1.6348e-12	8.20365e-12	0
Ankfy1	1.282	0.952023	-0.29759	1.635e-12	8.20365e-12	0
Cntfr	1.00099	1.35126	0.300044	1.63962e-12	8.22258e-12	0
Ddb2	0.401763	0.227686	-0.567895	1.67129e-12	8.37711e-12	0
Cxcl12	5.95947	5.10964	-0.153851	1.6882e-12	8.4575e-12	0
Ccnh	4.94877	4.27493	-0.146371	1.71777e-12	8.60123e-12	0
Mocs1	0.407282	0.231967	-0.56291	1.73045e-12	8.66026e-12	0
Atp13a2	1.28352	0.953933	-0.296772	1.80714e-12	9.03943e-12	0
Armc6	1.74305	1.35481	-0.251974	1.85197e-12	9.25892e-12	0
Cdkn1b	1.35089	1.01231	-0.28853	1.87257e-12	9.35707e-12	0
Ppil2	4.10153	3.4916	-0.161	1.87447e-12	9.36175e-12	0
Col11a1	1.35895	1.01933	-0.287572	1.88524e-12	9.41071e-12	0
5031425E22Rik	1.70621	2.15081	0.23157	1.9608e-12	9.78287e-12	0
Ubap1	2.68879	2.20092	-0.200217	2.02753e-12	1.01107e-11	0
Gemin5	1.68998	1.30882	-0.255592	2.05008e-12	1.02179e-11	0
Ftsj3	4.54505	3.90281	-0.152343	2.08439e-12	1.03835e-11	0
Krba1	0.869395	0.60342	-0.365184	2.13542e-12	1.06323e-11	0
Slit3	0.584871	0.371097	-0.454926	2.16693e-12	1.07837e-11	0
Ppp3ca	3.2404	2.70303	-0.181326	2.21162e-12	1.10005e-11	0
Vps33a	1.01979	0.729891	-0.334452	2.23336e-12	1.11029e-11	0
Cyb5b	3.19061	3.78372	0.170498	2.34597e-12	1.16568e-11	0
Klc4	1.2221	0.902721	-0.302914	2.37707e-12	1.18053e-11	0
Bhlhb9	3.76499	3.18486	-0.167338	2.47772e-12	1.22989e-11	0
Zfp74	1.06293	0.767061	-0.326215	2.50582e-12	1.24321e-11	0
Dhx40	2.1617	1.72878	-0.223481	2.51024e-12	1.24476e-11	0
Arf2	1.86609	1.46594	-0.241346	2.58327e-12	1.28032e-11	0
Pknox2	1.69449	1.31483	-0.253674	2.73729e-12	1.35597e-11	0
Rad18	2.04942	1.62933	-0.229389	2.75717e-12	1.36512e-11	0
Col18a1	0.63473	0.917749	0.368724	2.8515e-12	1.41111e-11	0
Poc1a	1.85792	1.45955	-0.241324	2.89408e-12	1.43145e-11	0
Zfp120	1.04791	0.755125	-0.327673	2.90933e-12	1.43826e-11	0
Nme7	2.94615	2.43803	-0.18931	3.0179e-12	1.49118e-11	0
Trub2	2.29331	1.84817	-0.215804	3.02179e-12	1.49235e-11	0
Tsen54	1.91756	1.51291	-0.237019	3.07903e-12	1.51984e-11	0
Fbxo45	1.10133	0.800925	-0.318506	3.1168e-12	1.53771e-11	0
Ubash3b	0.38725	0.616167	0.464449	3.18785e-12	1.57196e-11	0
Hist1h2be	0.26258	0.458195	0.556737	3.2483e-12	1.60025e-11	0
Pla2g12a	1.79282	2.24278	0.223923	3.24851e-12	1.60025e-11	0
Ostf1	1.12729	1.49122	0.27978	3.26855e-12	1.60931e-11	0
Gorasp1	1.33207	0.999481	-0.287253	3.27252e-12	1.61045e-11	0
Irf2bp1	2.34363	1.89412	-0.212949	3.30987e-12	1.62801e-11	0
Aqp11	0.460612	0.274977	-0.515867	3.40956e-12	1.6762e-11	0
Zdbf2	1.88388	2.34366	0.218384	3.44741e-12	1.69395e-11	0
Lifr	1.65171	1.27894	-0.25578	3.50576e-12	1.72175e-11	0
Ash2l	5.40485	4.70897	-0.137827	3.50978e-12	1.72285e-11	0
Zgpat	1.13761	0.832576	-0.312161	3.51778e-12	1.72591e-11	0
Tmx4	1.11602	0.814205	-0.315312	3.56383e-12	1.74762e-11	0
Tmem177	1.13183	0.827718	-0.312916	3.5717e-12	1.7506e-11	0
Zbtb5	1.3491	1.01483	-0.284711	3.60543e-12	1.76624e-11	0
Galk2	2.48479	2.02195	-0.206126	3.62386e-12	1.77438e-11	0
Rubcn	0.486565	0.29545	-0.498872	3.71753e-12	1.81933e-11	0
Ube3c	2.21425	1.77904	-0.218837	3.72837e-12	1.82372e-11	0
Sp2	1.06308	0.769456	-0.323245	3.79747e-12	1.85658e-11	0
Ehd1	3.58825	3.02757	-0.169906	3.93896e-12	1.92479e-11	0
Car12	0.442879	0.261764	-0.525855	3.95658e-12	1.93243e-11	0
Wdr6	3.66482	3.09826	-0.16794	4.07036e-12	1.987e-11	0
Slc35f6	0.782937	0.534834	-0.381096	4.17851e-12	2.03878e-11	0
Gtf2e1	2.23934	1.80258	-0.216963	4.22633e-12	2.06108e-11	0
Pla2g16	1.33352	1.00236	-0.285467	4.24552e-12	2.0694e-11	0
Wdtc1	0.892543	0.626122	-0.35453	4.26704e-12	2.07837e-11	0
[truncated: 68,035 more rows]
