# Supplementary material for: Single cell multi-omic analysis identifies a Tbx1-dependent multilineage primed population in murine cardiopharyngeal mesoderm
Source: Nat Commun. 2021 Nov 17;12:6645. doi: 10.1038/s41467-021-26966-6 (PMC8599455; doi:10.1038/s41467-021-26966-6)
Supplement: Supplementary file 10 — Supplementary Data 7 [file 41467_2021_26966_MOESM10_ESM.xlsx]

## Sheet: 043021_DEG_MLP_Tbx1Mesp1_RISCin
Supplementary Data 7. Differentially expressed genes (adjusted p-value < 0.05, fold change > |0.25| in both Mesp1Cre Ctrl vs cKO at E9.5 data and Tbx1Cre Ctrl vs cKO at E9.5 data) in MLPs
gene	Mesp1-Cre Tbx1 Ctrl	Mesp1-Cre Tbx1 cKO	Mesp1-Cre Fold Change	Mesp1-Cre pvalue	Mesp1-Cre adj_pvalue	Tbx1-Cre Tbx1 Ctrl	Tbx1-Cre Tbx1 cKO	Tbx1-Cre Fold Change	Tbx1-Cre pvalue	Tbx1-Cre adj_pvalue
Aplnr	2.09216	0.0464105	-3.80842	5.50003e-167	2.85177e-163	5.72372	1.15506	-1.60047	1.53112e-07	1.27043e-06
Id1	3.81677	5.55859	0.37594	6.47085e-84	1.67757e-80	5.76089	8.47605	0.386152	2.31021e-22	2.16144e-20
Plk2	1.87316	1.03094	-0.59716	9.33264e-74	1.38256e-70	3.70658	2.13099	-0.553524	3.78677e-24	4.32608e-22
Scn3a	1.49388	0.151141	-2.29092	2.10523e-73	2.72891e-70	1.66601	0.403694	-1.41753	0.00873148	0.0224929
Mpped2	2.291	1.38657	-0.502156	1.55797e-67	1.61562e-64	3.46246	1.77428	-0.668585	2.97231e-31	8.48907e-29
Ezr	1.58398	0.84879	-0.623886	3.48268e-67	3.00961e-64	1.6656	0.816982	-0.712326	1.43728e-17	7.72217e-16
Tle4	1.13091	2.99792	0.974895	5.08892e-67	4.05939e-64	1.79625	3.02267	0.520442	1.51627e-13	4.23035e-12
Fgf10	1.35872	0.137832	-2.28826	3.09115e-66	2.28966e-63	2.04428	0.351581	-1.76036	0.00104142	0.00351885
Grid2	0.827729	0.0231834	-3.57525	3.76327e-60	2.43907e-57	1.1917	0.0687295	-2.85296	4.78632e-05	0.000229646
Pla2g16	1.62719	0.933758	-0.55539	3.28677e-57	2.00493e-54	4.17763	2.582	-0.481179	3.30792e-21	2.69931e-19
Gng11	4.48545	2.32034	-0.659124	9.70323e-57	5.59014e-54	8.00282	3.82996	-0.736938	9.60692e-83	5.2132e-79
Hey1	1.4246	0.796718	-0.581147	3.97001e-54	2.16679e-51	3.62956	1.61838	-0.807685	7.39852e-45	4.7233e-42
B3galnt1	1.2579	0.673975	-0.624007	9.54611e-54	4.94966e-51	2.85177	1.46901	-0.663349	1.08044e-25	1.44766e-23
Pax8	0.0103913	1.11565	4.67623	1.1756e-53	5.80521e-51	0.653001	2.29728	1.2579	2.44609e-05	0.000125283
Cpa1	0.680661	2.32431	1.22812	1.86225e-52	8.3963e-50	0.483214	2.05799	1.44902	7.63254e-06	4.38285e-05
Hsd11b2	3.69475	1.7174	-0.766102	2.02094e-51	8.73215e-49	4.93938	2.78183	-0.574131	1.04974e-33	3.79761e-31
Chrdl1	0.706172	0.0293574	-3.18031	1.48373e-50	6.15452e-48	1.9674	0.126619	-2.74328	4.84304e-07	3.60752e-06
Hoxa1	2.42158	0.712506	-1.22339	3.05407e-50	1.21811e-47	4.01165	2.20539	-0.598295	1.00736e-29	2.48475e-27
Cdc42ep3	1.29093	2.04097	0.458064	4.58257e-49	1.69719e-46	1.4644	2.36169	0.477934	1.01159e-09	1.32435e-08
Ddit4	1.7905	1.11105	-0.477184	7.53061e-49	2.60308e-46	4.00322	3.08591	-0.260253	2.62354e-07	2.07986e-06
Sox9	2.05282	1.32402	-0.438543	2.41763e-48	8.08735e-46	2.27625	1.63978	-0.327971	1.21808e-06	8.35112e-06
Nr2f2	3.32287	4.59669	0.324509	5.72384e-48	1.85488e-45	3.98156	6.13068	0.431631	1.31265e-06	8.93175e-06
Perp	0.693576	0.021814	-3.45931	7.99561e-48	2.51256e-45	0.905836	0.094727	-2.25786	0.00607151	0.016453
Gfra1	1.0667	0.118595	-2.1966	1.00071e-46	2.96497e-44	2.39983	0.361691	-1.89236	5.86151e-05	0.000275867
Crabp1	4.67239	2.48126	-0.632906	1.17902e-45	3.30445e-43	8.15344	5.29367	-0.431928	7.91265e-33	2.6023e-30
Vamp5	2.52096	1.73334	-0.374591	5.79371e-45	1.58107e-42	6.86166	4.19235	-0.492687	3.19402e-35	1.23803e-32
St3gal6	0.991868	0.527268	-0.631881	1.34422e-43	3.4849e-41	1.27883	0.600015	-0.756747	3.17045e-15	1.18228e-13
Edn3	1.1104	1.75627	0.45847	1.58035e-42	3.99713e-40	1.73818	2.57588	0.393353	5.16266e-08	4.68481e-07
Dhcr24	1.5122	0.93523	-0.480529	5.15213e-42	1.2425e-39	1.97299	1.37844	-0.358594	8.62498e-07	6.1181e-06
Nhs	1.57943	0.990227	-0.466883	9.41102e-42	2.21801e-39	1.64167	0.875475	-0.628705	3.55571e-14	1.09943e-12
Nrk	1.4665	0.903141	-0.484754	2.15505e-41	4.96619e-39	1.32394	0.722474	-0.605687	4.77454e-11	7.99662e-10
Fgf1	0.628149	0.00770656	-4.40071	4.06812e-40	9.0289e-38	1.13421	0.311139	-1.29345	4.19893e-30	1.05979e-27
Pla2g7	1.11957	0.152563	-1.99312	4.09217e-40	9.0289e-38	2.81532	0.437226	-1.86238	1.55518e-05	8.32264e-05
Pcsk6	1.21525	0.200561	-1.80159	1.17131e-39	2.53051e-37	1.37396	0.481319	-1.04892	7.33259e-27	1.10529e-24
Fn1	4.75621	3.47801	-0.312991	1.4312e-39	2.99117e-37	7.89566	6.10314	-0.25751	8.25014e-13	1.98095e-11
Spats2l	2.49906	0.896018	-1.02571	2.23579e-39	4.5461e-37	4.22049	1.73985	-0.886151	2.09507e-60	2.84222e-57
Galnt3	0.0541606	0.701947	2.56191	5.58246e-38	1.09227e-35	0.15671	0.343135	0.783729	0.000858145	0.00297649
Nrgn	0.57931	0.0263494	-3.09039	6.02832e-38	1.15766e-35	1.48365	0.230872	-1.8604	0.00261289	0.00791229
Tenm4	1.70882	1.12108	-0.421516	6.47042e-38	1.21997e-35	2.90301	2.08358	-0.331663	3.03695e-08	2.90141e-07
Col18a1	1.75065	1.15864	-0.412741	1.91975e-37	3.55497e-35	3.34881	1.51797	-0.791231	3.88585e-40	1.91696e-37
Fat3	0.837404	0.445132	-0.631935	4.39532e-37	7.85853e-35	1.17612	0.781607	-0.408626	1.69845e-05	9.01824e-05
Lhfpl2	1.64883	1.08096	-0.422211	9.53911e-37	1.64868e-34	1.62466	0.80366	-0.703879	7.54632e-17	3.72274e-15
Spon1	0.954952	0.538016	-0.573773	4.00988e-36	6.81679e-34	1.02729	0.553766	-0.617941	3.62639e-09	4.25024e-08
Nav1	1.32714	0.837501	-0.46036	1.52442e-34	2.50924e-32	1.83127	0.958986	-0.646887	2.21214e-16	1.0173e-14
Ak3	1.53205	1.00701	-0.419616	6.53447e-34	1.05879e-31	1.59642	0.884548	-0.59044	1.69583e-12	3.83434e-11
Halr1	1.18221	0.206841	-1.74319	7.75198e-34	1.23674e-31	2.323	1.10552	-0.742541	1.44585e-25	1.91364e-23
Wnt5a	3.60897	2.06519	-0.558203	1.66869e-33	2.62187e-31	3.72125	2.69221	-0.323699	8.95619e-10	1.18394e-08
Bmp7	1.06015	0.634738	-0.512951	2.50595e-33	3.76619e-31	2.6465	0.872496	-1.10963	1.39925e-54	1.5186e-51
Stra6	1.66824	1.13467	-0.385423	7.68062e-32	1.10622e-29	2.41779	1.57076	-0.431294	8.60813e-11	1.39647e-09
Tmem37	0.915219	1.41452	0.43538	8.09673e-32	1.13608e-29	0.881585	2.07213	0.854609	5.14236e-18	3.00054e-16
Efnb1	1.62004	1.0951	-0.391609	8.10704e-32	1.13608e-29	4.27587	2.55431	-0.515204	2.19215e-24	2.61444e-22
Nkain4	1.60251	0.430904	-1.31344	1.4571e-31	1.98817e-29	2.95337	1.60393	-0.61049	4.37225e-23	4.47661e-21
Col14a1	0.829461	0.108418	-2.03478	4.07728e-31	5.4207e-29	0.920036	0.241224	-1.33869	7.48677e-26	1.02853e-23
Nrg1	2.28661	0.855629	-0.982989	5.58713e-31	7.24232e-29	5.53762	1.96476	-1.03619	5.37115e-101	5.8293e-97
Rimklb	1.49025	0.995613	-0.403338	6.64903e-31	8.51239e-29	2.22224	1.73013	-0.250316	0.000220806	0.000899551
Itpr1	1.64317	1.12228	-0.381265	8.15815e-31	1.03171e-28	3.53753	2.67135	-0.280847	1.8868e-07	1.5362e-06
Ttc21b	0.649149	1.06911	0.49892	2.41661e-30	2.91398e-28	0.572142	0.781864	0.312294	0.0136608	0.0330939
Tubb3	0.467323	0.831657	0.5764	6.72459e-30	7.92432e-28	0.39009	0.957017	0.897442	1.41138e-09	1.8106e-08
Fam217b	0.669661	0.360861	-0.618279	5.27938e-29	5.95078e-27	1.1062	0.616654	-0.584375	5.89458e-09	6.58167e-08
Prdm1	2.24869	1.65071	-0.30914	6.65371e-29	7.41925e-27	3.35836	2.49342	-0.297798	7.79135e-08	6.89156e-07
Vcam1	0.350531	0.669311	0.646798	6.761e-29	7.45868e-27	0.537402	1.09546	0.712183	2.28489e-08	2.23404e-07
Ccdc136	1.2033	0.778182	-0.435864	9.41859e-29	1.0174e-26	1.502	0.959671	-0.44796	1.15412e-07	9.85498e-07
Csrp1	1.82387	1.29243	-0.344434	1.36531e-28	1.44472e-26	4.49797	2.72892	-0.499722	2.99899e-24	3.46255e-22
Opcml	0.825178	0.115771	-1.96398	2.15761e-28	2.23745e-26	0.579167	0.325995	-0.574708	3.36329e-05	0.000167979
Hoxa5	1.09696	0.210509	-1.65077	2.23299e-28	2.29269e-26	0.462867	0.258034	-0.584347	0.000166939	0.000702517
Efnb3	1.26059	0.834759	-0.412193	2.26118e-27	2.21212e-25	1.89533	1.43125	-0.280847	0.000136912	0.000584772
Trps1	1.08201	0.690361	-0.44936	2.31013e-27	2.23888e-25	1.06859	0.458637	-0.845839	2.16003e-15	8.40244e-14
Daam1	1.41756	0.963881	-0.385724	2.41905e-27	2.32274e-25	1.37533	0.817592	-0.520089	5.54451e-09	6.24217e-08
Slit1	0.481403	0.0350221	-2.62073	3.22583e-27	3.06898e-25	1.08574	0.214013	-1.62398	0.0215023	0.0489953
Rem1	0.508484	0.860909	0.526557	6.58773e-27	6.21044e-25	0.751219	1.42645	0.641244	3.0868e-09	3.69768e-08
Hoxb5	1.04155	0.208325	-1.60937	9.87213e-27	9.05965e-25	0.991566	0.681324	-0.375249	0.0002699	0.00107298
Synrg	1.02596	0.65061	-0.45547	1.2972e-26	1.16973e-24	0.803747	0.534495	-0.407961	0.000384883	0.00146772
C2cd4a	0.642392	0.0658157	-2.27834	1.93297e-26	1.71324e-24	2.47024	0.177138	-2.63514	8.11874e-08	7.15781e-07
Eef2k	0.838552	0.504942	-0.507234	3.10998e-26	2.71013e-24	1.94855	0.553249	-1.25903	0.00592492	0.016104
Mlf1	1.12746	0.736053	-0.426419	4.41866e-26	3.75586e-24	1.50378	0.994429	-0.413569	8.68804e-07	6.15881e-06
Otor	0.154204	0.871397	1.73182	1.15226e-25	9.63621e-24	0.416438	1.26287	1.10941	6.2426e-15	2.17849e-13
Sh3kbp1	1.03668	0.66603	-0.442447	1.26792e-25	1.05187e-23	1.34262	1.01814	-0.276649	0.00155933	0.00499805
Fgd6	0.628021	0.347271	-0.592468	1.44369e-25	1.18818e-23	0.628335	0.230621	-1.0023	2.58202e-12	5.60453e-11
Mef2c	3.4094	1.87646	-0.597152	2.18223e-25	1.75424e-23	5.31246	3.26372	-0.487189	4.12758e-27	6.49227e-25
Itpr2	0.599513	0.327004	-0.606144	2.34854e-25	1.87341e-23	0.450003	0.265443	-0.527856	0.000722669	0.00255643
Palmd	0.663443	0.0745963	-2.18535	2.99764e-25	2.37294e-23	2.69138	0.391944	-1.92669	1.74252e-05	9.22965e-05
Rdh10	3.80488	2.45055	-0.439974	4.33444e-25	3.40516e-23	6.63836	3.60185	-0.611416	6.38804e-50	5.77745e-47
Tnfrsf21	0.623182	0.346926	-0.585727	6.16091e-25	4.80366e-23	1.58079	0.788294	-0.695809	3.91583e-16	1.72758e-14
Kdr	1.39504	0.966245	-0.367258	8.50201e-25	6.5369e-23	1.19507	0.851714	-0.338709	0.000287443	0.00113482
Cd40	1.05964	0.232115	-1.51845	8.50995e-25	6.5369e-23	3.37372	0.9223	-1.2969	0.000209624	0.000859166
Ppp1r14c	0.915238	0.169659	-1.68539	9.69878e-25	7.39532e-23	1.36778	0.458257	-1.09352	1.96725e-28	4.02841e-26
Obsl1	1.70508	1.22812	-0.328128	1.05658e-24	7.99758e-23	3.83041	2.33435	-0.495239	1.4408e-20	1.11693e-18
Iffo2	0.775532	0.465321	-0.510821	1.16156e-24	8.72857e-23	1.97999	0.520013	-1.33699	0.00504004	0.0139433
Dusp14	1.42414	0.43379	-1.18876	1.61488e-24	1.19616e-22	3.73093	1.35363	-1.01387	2.1791e-66	3.37853e-63
Errfi1	1.08164	0.710394	-0.420411	1.6617e-24	1.22212e-22	1.95175	1.47048	-0.283135	9.60023e-05	0.000428947
Nr1h5	0.190539	0.848166	1.49322	2.24551e-24	1.62839e-22	1.00218	1.3218	0.276817	0.0039101	0.0111851
Anxa6	0.938112	0.595699	-0.454134	2.33863e-24	1.68414e-22	1.77368	0.98634	-0.58681	1.3904e-13	3.89922e-12
Ets1	2.00024	0.792883	-0.925346	2.89127e-24	2.05359e-22	1.67224	0.951627	-0.563746	4.38893e-12	9.05571e-11
Sall3	0.576754	0.0608029	-2.24978	3.23837e-24	2.28449e-22	1.05654	0.127643	-2.11351	0.00658729	0.0176567
Rpia	1.10933	0.735409	-0.411089	3.5489e-24	2.48663e-22	1.56282	1.04961	-0.398077	1.31881e-06	8.96809e-06
Dclre1a	1.20286	0.812223	-0.392686	3.68627e-24	2.56554e-22	1.15248	0.776209	-0.395253	3.6963e-05	0.000182262
Adgrl3	0.808085	0.494106	-0.491917	4.01646e-24	2.77671e-22	1.4675	0.72121	-0.710385	1.35648e-15	5.41245e-14
Sel1l3	0.669893	0.387386	-0.547698	5.0406e-24	3.46166e-22	1.76549	0.892169	-0.682526	2.73309e-17	1.41248e-15
Frrs1	0.666068	0.384981	-0.548197	6.2573e-24	4.24106e-22	0.752534	0.552541	-0.308919	0.00843203	0.0218299
Prss23	0.480548	0.246626	-0.667057	7.69798e-24	5.18364e-22	0.503304	0.303303	-0.506461	0.000579506	0.00210066
Chrna6	0.0645926	0.534349	2.11295	1.00099e-23	6.69697e-22	0.398691	1.32516	1.2011	1.14991e-16	5.5964e-15
Ebf2	0.759943	1.87588	0.90359	1.22011e-23	8.11064e-22	1.65297	2.39877	0.372384	5.16689e-07	3.82773e-06
Pdgfa	1.26519	0.868162	-0.376596	1.29903e-23	8.58023e-22	2.35347	0.821892	-1.05203	5.30522e-45	3.5986e-42
Pcdh19	0.0436075	0.465803	2.36853	1.45628e-23	9.52804e-22	0.113015	0.352395	1.13723	3.0604e-05	0.000153661
Tspan9	0.900963	0.572032	-0.45427	1.81095e-23	1.16633e-21	2.26994	0.911373	-0.912555	6.96002e-35	2.60473e-32
Cdh13	0.425385	0.028547	-2.70144	2.95005e-23	1.85406e-21	1.52416	0.149702	-2.32055	0.000192977	0.000797444
Kdelr3	0.873844	0.552906	-0.457714	4.30555e-23	2.67357e-21	1.5535	1.20227	-0.2563	0.0015771	0.00504458
Ncoa7	1.20894	1.67298	0.32486	5.36941e-23	3.29472e-21	1.41124	2.24332	0.463485	6.28487e-09	6.98155e-08
Hotairm1	3.53649	2.21402	-0.468322	5.50551e-23	3.35836e-21	6.12639	3.75909	-0.488429	3.77959e-31	1.0255e-28
Ripk3	0.610595	0.347891	-0.562546	5.587e-23	3.38814e-21	0.997254	0.519629	-0.651891	1.05637e-09	1.37964e-08
Rasl11a	1.6586	2.19216	0.278913	7.0607e-23	4.23234e-21	2.42645	3.47943	0.360437	4.05319e-09	4.67971e-08
Asb4	3.12367	4.29383	0.318171	7.68357e-23	4.57923e-21	2.95534	5.14447	0.55431	1.47591e-06	9.93057e-06
Runx1t1	1.78299	1.31346	-0.305627	8.33417e-23	4.91053e-21	1.31907	0.936819	-0.342192	0.000119399	0.000519375
Sertad2	1.46583	1.04391	-0.339447	9.8931e-23	5.79613e-21	2.57359	1.88382	-0.312	8.72962e-07	6.18424e-06
Trio	1.7341	1.27427	-0.308116	1.55485e-22	8.95765e-21	1.89554	1.31991	-0.361942	1.13823e-06	7.85824e-06
Tnik	0.428236	0.721838	0.522127	1.56521e-22	8.96755e-21	0.273374	0.567906	0.731114	4.20031e-05	0.000203782
Flnc	1.08456	0.728087	-0.398505	1.74866e-22	9.90908e-21	1.31277	1.01424	-0.257998	0.00345978	0.0100911
Fhl1	1.21987	0.840373	-0.372654	1.99489e-22	1.12429e-20	2.80182	1.50331	-0.622599	1.0122e-22	9.80845e-21
Usp29	2.35682	3.46409	0.385136	4.10869e-22	2.25763e-20	2.60958	4.43684	0.530754	1.04373e-19	7.50175e-18
Frem1	1.25432	0.871731	-0.363867	4.11467e-22	2.25763e-20	1.24973	0.716551	-0.556231	3.36967e-09	4.00998e-08
Gata3	0.209063	0.893187	1.45216	4.76751e-22	2.58843e-20	0.943605	1.22711	0.262709	0.0079508	0.0207878
Ttc37	0.796868	1.17202	0.385795	6.33095e-22	3.40165e-20	0.402011	1.01434	0.925519	2.2093e-10	3.31182e-09
Exoc3l4	0.873708	0.182237	-1.56744	7.25371e-22	3.87737e-20	1.794	0.726661	-0.903745	1.67885e-27	2.80315e-25
Pam	2.44489	1.20956	-0.703744	7.87303e-22	4.18684e-20	3.8025	2.25933	-0.52059	2.93852e-22	2.67998e-20
Adh1	0.694968	0.10443	-1.89534	1.226e-21	6.45364e-20	0.885823	0.634718	-0.333335	0.00210755	0.00653896
Aff1	0.595912	0.345062	-0.54637	1.81908e-21	9.33854e-20	0.413635	0.258749	-0.469126	0.00367661	0.0106038
Ddah1	1.27424	0.369595	-1.2377	1.88436e-21	9.62603e-20	1.22204	0.542239	-0.812571	2.47324e-16	1.12782e-14
Ifitm3	1.24565	0.871267	-0.357467	2.51027e-21	1.27605e-19	2.47019	1.71625	-0.364155	2.30553e-08	2.25017e-07
Akap12	1.43384	1.03209	-0.328768	4.24935e-21	2.12878e-19	0.915658	0.649402	-0.343591	0.00129077	0.00424764
Maf	0.795851	0.504135	-0.456568	4.34233e-21	2.1649e-19	0.931921	0.505196	-0.612302	2.49891e-08	2.42799e-07
Sdc3	0.814001	0.518725	-0.450588	4.44513e-21	2.20555e-19	1.79428	0.849238	-0.748021	2.36248e-20	1.80563e-18
Rb1	0.529099	0.297075	-0.577189	6.15527e-21	3.02512e-19	0.502219	0.294915	-0.53235	0.00031862	0.00124305
Bdnf	0.422654	1.32207	1.1404	6.33618e-21	3.07038e-19	0.46736	2.26425	1.5779	1.71029e-07	1.403e-06
Dlx2	0.0166904	0.332365	2.9914	7.43535e-21	3.56966e-19	0.0535584	0.802103	2.70646	3.15027e-05	0.000157703
Lpl	0.729408	0.453649	-0.474909	9.92397e-21	4.72071e-19	1.01756	0.642888	-0.459192	7.9915e-06	4.56483e-05
Ldlrad3	1.56043	1.14497	-0.30959	1.32578e-20	6.22097e-19	2.7462	1.84753	-0.39637	1.70531e-10	2.62894e-09
Crybg3	1.53191	0.564467	-0.998389	2.34435e-20	1.09509e-18	1.8508	1.05712	-0.560067	4.46284e-13	1.14504e-11
Tril	1.39476	1.00602	-0.326717	2.37715e-20	1.10049e-18	2.6554	1.28616	-0.724934	7.33915e-28	1.32753e-25
Clcn3	1.39498	1.00685	-0.32606	2.7671e-20	1.26968e-18	2.02903	1.45335	-0.333688	3.1916e-06	1.98501e-05
Spint2	0.800167	0.513984	-0.442629	3.70725e-20	1.69357e-18	2.63424	1.76094	-0.402747	2.16e-10	3.24687e-09
Tspan15	0.588302	0.900594	0.425813	3.94086e-20	1.78457e-18	1.36853	2.19595	0.472875	5.22402e-09	5.89358e-08
Tbx18	0.972064	0.656172	-0.392999	7.40678e-20	3.28241e-18	0.863595	0.413031	-0.737581	2.37309e-10	3.54753e-09
Dynlt1a	0.87794	1.2459	0.350039	8.38908e-20	3.68622e-18	1.30572	1.72689	0.27957	0.000878279	0.00303179
Cxxc4	1.96635	1.50814	-0.2653	1.37985e-19	5.91281e-18	2.87835	2.1801	-0.27785	3.29931e-06	2.04731e-05
Capn6	3.0766	1.78288	-0.545593	1.49394e-19	6.37536e-18	4.04786	2.45562	-0.49981	5.43977e-22	4.68554e-20
Ammecr1	2.09888	1.62786	-0.254143	2.5669e-19	1.08206e-17	3.22771	1.69072	-0.646621	1.20824e-27	2.04891e-25
Bach2	1.55252	1.15263	-0.297833	3.33541e-19	1.39469e-17	2.00314	1.46751	-0.311147	1.50677e-05	8.09953e-05
Tshz3	1.84656	0.823594	-0.807404	4.28653e-19	1.77097e-17	1.7582	1.04472	-0.520542	4.19556e-11	7.11475e-10
Xpr1	0.948934	0.643224	-0.388846	4.37504e-19	1.80037e-17	1.29688	0.80581	-0.475865	1.86601e-07	1.52155e-06
Sp6	0.493841	0.281341	-0.562647	6.79731e-19	2.77512e-17	1.92348	0.825146	-0.846332	1.80297e-26	2.60902e-24
Emp1	0.751666	0.150793	-1.60638	7.21487e-19	2.93405e-17	0.791606	0.291047	-1.00058	4.33711e-15	1.58487e-13
2010300C02Rik	0.733683	0.469732	-0.445915	7.76893e-19	3.13478e-17	2.46554	1.39732	-0.567855	2.59125e-17	1.35206e-15
Metap1d	0.48932	0.765495	0.447506	9.57024e-19	3.84664e-17	0.729988	1.02995	0.344236	0.00208639	0.00648256
Stk38l	1.31006	0.45282	-1.06233	1.02499e-18	4.10392e-17	1.30913	0.717939	-0.600735	8.45286e-11	1.37334e-09
Tjp2	1.94201	1.49879	-0.259064	1.36814e-18	5.43585e-17	2.19261	1.62001	-0.302661	1.03922e-05	5.80193e-05
Ildr2	0.666365	0.12324	-1.6877	1.96505e-18	7.71879e-17	1.78219	0.550469	-1.17483	1.5384e-40	7.95058e-38
Sncaip	0.942029	1.30472	0.325705	2.31974e-18	9.07761e-17	1.42473	2.00513	0.341722	1.97731e-05	0.000103421
Proser2	0.453489	0.0559594	-2.09235	2.93719e-18	1.13652e-16	1.32677	0.306905	-1.46396	0.0178272	0.0415993
Vmac	0.454703	0.255214	-0.577542	3.12197e-18	1.20352e-16	1.1718	0.679316	-0.545211	1.90058e-08	1.89586e-07
Mtus1	0.424168	0.677606	0.468437	5.36036e-18	2.03615e-16	0.791008	1.16679	0.388707	0.00028452	0.00112451
Timp3	2.00798	0.942949	-0.755871	5.46926e-18	2.06993e-16	2.49285	1.6736	-0.398449	9.69665e-10	1.27406e-08
Mme	0.928883	0.636488	-0.378017	7.23379e-18	2.7081e-16	1.50314	0.429285	-1.25319	1.06825e-37	5.04073e-35
Tet2	1.05252	0.739879	-0.352457	7.6579e-18	2.84632e-16	0.832309	0.445659	-0.624651	8.17936e-08	7.19957e-07
Spsb4	1.34605	0.468252	-1.05592	1.0277e-17	3.75255e-16	1.66104	0.755275	-0.788116	1.3046e-20	1.01862e-18
Rarb	1.42896	1.06184	-0.296939	1.04045e-17	3.78578e-16	1.73282	1.23099	-0.341934	1.05053e-05	5.84389e-05
Ccdc126	0.411002	0.658161	0.470853	1.15363e-17	4.15387e-16	0.436103	0.88741	0.710429	5.11807e-07	3.79415e-06
Gstk1	0.390626	0.632098	0.481296	1.31603e-17	4.72222e-16	0.289469	0.621095	0.763436	1.04045e-05	5.80567e-05
Igfbpl1	0.789873	0.526609	-0.405413	2.81804e-17	9.87266e-16	3.00599	1.11538	-0.991412	5.26181e-52	5.1915e-49
Fibcd1	0.03626	0.343897	2.24963	3.45463e-17	1.19814e-15	0.0550453	0.603608	2.39477	0.000681736	0.00242031
Sirpa	0.539046	0.327326	-0.498843	5.53288e-17	1.87971e-15	1.03297	0.602681	-0.538802	1.78759e-07	1.4609e-06
Tsix	0.757338	0.184511	-1.4121	5.54668e-17	1.87971e-15	0.56294	0.284262	-0.683275	1.7495e-06	1.16e-05
Lurap1l	0.122322	0.592186	1.57716	5.63429e-17	1.90318e-15	0.174102	0.750693	1.46136	0.0124204	0.0304217
Ncam1	1.38942	1.80097	0.259441	6.66163e-17	2.22842e-15	1.56359	2.70275	0.547284	3.92526e-13	1.02653e-11
Fhl2	0.697173	0.454653	-0.427499	8.43389e-17	2.8122e-15	0.825409	0.603965	-0.312363	0.00529614	0.0145849
Mfhas1	0.786892	0.528181	-0.398652	9.38602e-17	3.09978e-15	1.21182	0.734627	-0.500517	1.28367e-07	1.08672e-06
Hist1h1d	1.02435	1.38039	0.298307	9.87611e-17	3.25128e-15	0.0572682	0.453586	2.06944	0.00967383	0.0245189
Heatr1	0.664556	0.957135	0.364825	1.22505e-16	3.95757e-15	0.525362	1.00282	0.646487	5.77844e-07	4.24887e-06
Lsr	1.5058	1.14061	-0.277765	1.34974e-16	4.28036e-15	3.84523	2.78813	-0.321462	6.13639e-10	8.4195e-09
Mef2d	0.571098	0.355141	-0.475045	1.41033e-16	4.45889e-15	0.798408	0.336973	-0.862617	3.14479e-12	6.66609e-11
Gbx2	0.965814	0.273981	-1.25991	2.17839e-16	6.80418e-15	2.36755	1.32225	-0.582522	2.07662e-17	1.09939e-15
Shc1	1.53908	1.17241	-0.272121	2.36734e-16	7.35009e-15	2.72514	1.86692	-0.378233	1.16885e-09	1.51559e-08
Coro7	0.588479	0.370824	-0.461813	2.72382e-16	8.40655e-15	1.15609	0.56272	-0.720014	7.17957e-13	1.75495e-11
Creb5	0.308207	0.516361	0.516034	2.81582e-16	8.66472e-15	0.223176	0.551321	0.904358	3.9127e-06	2.38699e-05
Stambpl1	0.375893	0.20652	-0.598908	3.40084e-16	1.03119e-14	0.290232	0.147946	-0.673836	0.000698489	0.00247573
B3glct	1.4914	1.13317	-0.274691	3.80177e-16	1.14274e-14	2.89697	1.85692	-0.444746	2.63387e-13	7.09314e-12
Slc16a2	0.3836	0.609078	0.462346	5.20503e-16	1.56e-14	0.981354	1.29998	0.281169	0.00371933	0.01071
Ier3	0.314162	0.162081	-0.66181	6.02513e-16	1.79028e-14	0.335851	0.190234	-0.568417	0.00176851	0.00559496
Bicd1	0.564891	0.354587	-0.465678	6.59828e-16	1.95498e-14	0.622054	0.424736	-0.381559	0.00337602	0.00988131
Lrrc8d	0.971578	0.691634	-0.339865	1.26308e-15	3.6485e-14	1.6741	0.92018	-0.598459	2.54686e-13	6.89304e-12
Pgm5	0.717465	0.166582	-1.46024	1.27204e-15	3.65403e-14	1.16599	0.664595	-0.562152	8.08094e-09	8.81432e-08
Pax9	0.413975	0.0514274	-2.08563	1.29423e-15	3.6973e-14	1.29678	0.423408	-1.11931	5.72314e-28	1.05277e-25
Cep41	0.757979	1.05592	0.33151	1.36652e-15	3.88241e-14	0.815772	1.59661	0.671503	9.26113e-11	1.4957e-09
Tom1l1	0.614246	0.396396	-0.437981	1.4293e-15	4.0497e-14	1.6153	0.699749	-0.836552	4.42442e-22	3.87244e-20
Parvb	0.860273	0.59884	-0.362256	1.52635e-15	4.2895e-14	1.76773	1.06825	-0.503674	1.40019e-10	2.18337e-09
Slc44a1	0.4534	0.269511	-0.520165	1.70696e-15	4.73293e-14	0.561008	0.332992	-0.521617	0.000188775	0.00078367
Casp7	0.524799	0.325584	-0.477394	1.78089e-15	4.92475e-14	0.981107	0.630291	-0.442499	2.28634e-05	0.000118104
Actc1	0.696847	0.981972	0.342997	2.00136e-15	5.47601e-14	0.185256	0.361529	0.668606	0.00211562	0.00656022
Hmcn1	1.98836	1.00688	-0.680455	2.21734e-15	5.98798e-14	3.85069	2.18415	-0.567024	4.41976e-26	6.22957e-24
Fryl	1.05576	0.765525	-0.321451	2.30688e-15	6.16555e-14	1.17897	0.912244	-0.25649	0.0058706	0.0159803
Hoxd1	0.772828	0.184086	-1.43465	2.55508e-15	6.79388e-14	1.43277	0.937004	-0.424677	8.50652e-07	6.03802e-06
Plaur	0.465554	0.2803	-0.507368	2.85709e-15	7.51981e-14	0.902327	0.563867	-0.470159	1.71634e-05	9.09988e-05
D16Ertd472e	0.719869	1.00703	0.335694	3.04095e-15	7.98346e-14	0.695192	1.2172	0.560123	7.158e-07	5.16689e-06
Cbarp	0.458153	0.275084	-0.510128	3.53328e-15	9.20605e-14	1.04292	0.529496	-0.677854	1.04273e-10	1.67161e-09
Fam168a	1.52611	1.17667	-0.260028	4.9528e-15	1.27445e-13	1.80486	1.3135	-0.317789	2.76284e-05	0.000139921
Kif13a	0.725006	0.491181	-0.389368	5.61166e-15	1.4298e-13	0.897767	0.598309	-0.405804	0.00018894	0.00078367
Spock1	0.310243	0.164201	-0.636262	6.84013e-15	1.71749e-13	1.03855	0.534679	-0.663913	2.47574e-10	3.69591e-09
Dcbld2	1.58925	1.23467	-0.252454	7.81809e-15	1.95358e-13	1.94036	1.39639	-0.328986	7.00195e-06	4.05724e-05
Flcn	0.583524	0.377341	-0.435936	9.28218e-15	2.3083e-13	1.10474	0.80279	-0.319269	0.000986092	0.00335295
Zfp319	0.514953	0.322783	-0.467097	1.05127e-14	2.58946e-13	0.726487	0.548552	-0.280939	0.0181847	0.0423153
Gas2	1.49235	1.15109	-0.25965	1.071e-14	2.63182e-13	2.86913	2.15838	-0.284652	1.99802e-06	1.30003e-05
Aff2	0.303148	0.496358	0.493076	1.12592e-14	2.76023e-13	0.0561472	0.200824	1.27445	0.000939248	0.00321161
Tnfaip2	0.337419	0.186303	-0.593953	1.63394e-14	3.91316e-13	0.454929	0.280378	-0.484002	0.0017109	0.00542461
Tatdn1	0.850891	1.15032	0.301509	1.91582e-14	4.51524e-13	1.62075	2.12673	0.271699	0.000318184	0.00124262
Tmigd3	0.601534	0.125926	-1.56379	2.28291e-14	5.33193e-13	1.2638	0.599335	-0.746055	9.88898e-15	3.29218e-13
Foxf2	0.383791	0.22288	-0.543464	2.92301e-14	6.78112e-13	0.548969	0.278766	-0.677671	2.78337e-06	1.75525e-05
Galnt4	0.325918	0.179026	-0.599117	2.99157e-14	6.9138e-13	0.457829	0.321795	-0.35258	0.0196811	0.0454369
Cdk6	0.765855	0.531327	-0.365616	3.2616e-14	7.51617e-13	0.692156	0.317653	-0.77885	2.72637e-09	3.31347e-08
Rbms3	0.910899	1.21586	0.288777	3.75335e-14	8.57319e-13	0.481303	1.16121	0.880723	4.26341e-11	7.21853e-10
Afap1l1	0.45352	0.278161	-0.488838	4.39165e-14	9.92188e-13	1.35004	0.660583	-0.714764	1.31197e-14	4.32791e-13
Stk32a	0.500327	0.0923273	-1.68992	6.91946e-14	1.5398e-12	0.865546	0.120699	-1.97006	0.0183712	0.0427126
Man2a1	1.12615	0.841447	-0.291434	7.60952e-14	1.6792e-12	1.05007	0.709831	-0.391582	9.48483e-05	0.000424315
Snx9	0.718671	0.989061	0.319353	7.61064e-14	1.6792e-12	0.778471	1.15127	0.391294	0.000289255	0.00114073
Isl2	0.0743644	0.418784	1.72838	7.86855e-14	1.73242e-12	0.110343	0.636057	1.75169	0.00754068	0.0198494
Fblim1	1.03143	0.759997	-0.305387	7.93634e-14	1.74364e-12	1.03377	0.763136	-0.303536	0.00239976	0.0073427
Pdgfc	0.918477	0.66361	-0.325022	8.28381e-14	1.8123e-12	1.96649	0.90999	-0.77057	3.02649e-23	3.12824e-21
Kalrn	0.820941	0.581536	-0.34478	9.42351e-14	2.04867e-12	1.32844	1.02402	-0.260266	0.00301627	0.00897112
Slco3a1	0.413077	0.24856	-0.50795	9.62556e-14	2.0752e-12	0.53403	0.222062	-0.877493	7.29535e-09	8.01381e-08
Arhgef7	1.13865	0.853399	-0.288372	9.68374e-14	2.08341e-12	1.76339	1.32732	-0.284073	0.000199734	0.000821727
Zc3h11a	0.70336	0.483325	-0.375181	9.86729e-14	2.11851e-12	0.565805	0.253279	-0.803756	3.28909e-08	3.1176e-07
Vegfc	0.639654	1.39194	0.777523	1.03372e-13	2.21024e-12	0.423086	0.812211	0.652183	5.99472e-06	3.5111e-05
Prdm16	0.584886	0.12815	-1.51822	1.13795e-13	2.41815e-12	0.603918	0.252132	-0.873484	8.94481e-10	1.18388e-08
Iqgap2	1.28446	0.982096	-0.268405	1.38902e-13	2.93363e-12	1.96976	0.935184	-0.744924	4.87138e-22	4.22953e-20
Tmem170b	0.365504	0.212865	-0.540617	1.51839e-13	3.18095e-12	0.56905	0.241497	-0.85711	4.81382e-09	5.47062e-08
Wbp1l	1.39491	1.08249	-0.253564	2.67356e-13	5.4792e-12	2.41757	1.82347	-0.282023	1.52806e-05	8.20179e-05
Ankrd6	1.26488	0.516849	-0.89498	2.69868e-13	5.51979e-12	2.78539	0.607912	-1.52211	0.000248116	0.000996597
Cnr1	1.0032	0.343814	-1.07085	2.9042e-13	5.91681e-12	1.69782	0.726263	-0.849187	1.10833e-23	1.21502e-21
Lbh	1.58008	0.720399	-0.785423	2.99315e-13	6.07417e-12	1.75209	0.868361	-0.701957	5.71978e-18	3.31962e-16
Tgfbi	1.15617	2.05319	0.574286	3.1287e-13	6.31219e-12	2.19022	3.16626	0.36855	1.08134e-08	1.14383e-07
Idh1	2.69512	3.58286	0.284717	3.869e-13	7.67913e-12	3.31842	4.44526	0.292348	2.8326e-08	2.71814e-07
Nr2f1	3.01641	3.98495	0.278456	3.87289e-13	7.67913e-12	0.975778	2.25212	0.836393	0.000121725	0.000527801
Coq10b	0.854457	1.13705	0.285724	4.18634e-13	8.28479e-12	0.871807	1.51571	0.553072	4.27957e-08	3.99022e-07
Slc2a3	0.737968	0.517574	-0.354749	4.24572e-13	8.3863e-12	1.21263	0.46905	-0.94984	1.30274e-20	1.01862e-18
Pcyox1l	1.18121	0.89771	-0.274447	4.40743e-13	8.67268e-12	1.5472	0.993227	-0.443244	1.0009e-07	8.64866e-07
Rcsd1	1.82313	0.928093	-0.67518	4.61833e-13	9.03623e-12	5.48931	2.22775	-0.901808	2.8776e-80	1.04102e-76
Gli1	0.370228	0.219385	-0.52329	4.80836e-13	9.39034e-12	0.881127	0.347402	-0.930718	6.05267e-15	2.12588e-13
Otud7b	1.28109	0.985657	-0.262161	4.93089e-13	9.59349e-12	2.14966	1.26888	-0.52717	1.57865e-13	4.37069e-12
Slc31a2	0.385493	0.231639	-0.509343	5.59842e-13	1.08111e-11	1.27952	0.440903	-1.06541	1.03903e-25	1.40958e-23
Rbl1	0.793867	0.566121	-0.338108	6.21406e-13	1.19112e-11	0.735269	0.357731	-0.720454	1.02886e-08	1.09365e-07
Palld	1.37347	2.27593	0.505049	6.3267e-13	1.20825e-11	2.44107	3.78805	0.439416	4.76876e-13	1.20924e-11
Tagln2	2.93119	1.88135	-0.443418	6.55741e-13	1.25001e-11	7.04517	4.98105	-0.346702	2.18562e-19	1.5013e-17
Lmo3	0.0788144	0.422633	1.67941	6.60866e-13	1.25746e-11	0.110313	0.738424	1.9012	0.00201054	0.00627562
Dsel	0.351341	0.540365	0.430488	6.70284e-13	1.27072e-11	0.270545	0.456513	0.523179	0.00395284	0.0112895
Fat1	2.41854	1.51351	-0.468729	8.2661e-13	1.55008e-11	3.16352	2.26165	-0.335591	4.97181e-09	5.63994e-08
Enc1	0.168797	0.622238	1.30462	8.90572e-13	1.66144e-11	0.290332	0.676866	0.846449	8.88489e-07	6.28603e-06
Dgkd	1.03409	0.773892	-0.289849	1.013e-12	1.85269e-11	1.29872	0.743379	-0.557931	1.50162e-09	1.9128e-08
Antxr1	0.575736	0.386171	-0.399368	1.06754e-12	1.94217e-11	0.896353	0.520191	-0.544138	9.24355e-07	6.51853e-06
Man1a	0.536508	0.354144	-0.415378	1.08429e-12	1.96574e-11	0.730201	0.429869	-0.529838	1.54931e-05	8.29942e-05
Egr1	0.180074	0.322096	0.581481	1.09061e-12	1.97376e-11	0.167541	0.28924	0.546029	0.0177761	0.0415204
Rbm38	1.08863	0.822341	-0.280518	1.28717e-12	2.30534e-11	3.18506	2.12878	-0.402922	2.8529e-12	6.083e-11
Phf7	0.753968	0.535561	-0.342034	1.37349e-12	2.45147e-11	1.03889	0.474605	-0.783425	2.42045e-13	6.60029e-12
4930503L19Rik	0.75973	1.01908	0.293692	1.96771e-12	3.41223e-11	1.14999	1.5826	0.319321	0.000347887	0.00134077
Prkcz	0.408897	0.253468	-0.478226	2.02013e-12	3.48565e-11	1.27812	0.542663	-0.856661	1.80901e-18	1.09683e-16
D2hgdh	0.26299	0.141838	-0.617433	2.62483e-12	4.49166e-11	0.610439	0.213399	-1.05102	7.85717e-13	1.90343e-11
Pde4b	0.389674	0.239066	-0.488572	2.67018e-12	4.55424e-11	0.344652	0.174382	-0.681288	0.000190897	0.000790464
Lrig1	0.298945	0.469779	0.452004	2.86209e-12	4.87354e-11	0.395163	0.625936	0.459949	0.00229057	0.00704237
Lrp4	0.495997	0.324358	-0.424721	2.91988e-12	4.95568e-11	1.4704	0.54199	-0.998044	1.40925e-26	2.06684e-24
Gprc5c	0.551253	1.22373	0.797467	3.02229e-12	5.10442e-11	1.29669	1.79873	0.327264	9.82675e-05	0.000437627
Alas1	1.17807	0.905401	-0.263252	3.46589e-12	5.82517e-11	1.41572	0.776226	-0.600951	1.44192e-11	2.69814e-10
Igf2os	0.295596	0.464817	0.45265	3.50785e-12	5.87663e-11	0.290564	0.455439	0.449439	0.0106616	0.0267169
Nefl	0.49354	1.16251	0.856735	4.08146e-12	6.7937e-11	1.82562	2.73058	0.402591	1.09308e-08	1.154e-07
Dopey2	0.254447	0.136489	-0.622852	4.16947e-12	6.92908e-11	0.400747	0.106317	-1.3269	5.3057e-12	1.07833e-10
Lypd1	0.400817	0.249156	-0.475426	4.27205e-12	7.07686e-11	0.522946	0.266608	-0.673697	5.36878e-06	3.16327e-05
Smad3	0.929801	0.690888	-0.296993	4.72281e-12	7.7493e-11	1.40655	0.944817	-0.397904	4.50083e-06	2.70324e-05
Hgf	0.790215	0.245134	-1.1705	4.85921e-12	7.96051e-11	0.815846	0.491131	-0.507513	1.13618e-05	6.27531e-05
Mycl	0.784401	0.566934	-0.324678	5.47603e-12	8.85903e-11	0.975544	0.568344	-0.540269	3.66211e-07	2.81479e-06
2210408I21Rik	0.22526	0.374136	0.507365	6.55702e-12	1.04933e-10	0.0579015	0.605278	2.34695	0.000706168	0.00250157
Eogt	0.357649	0.216444	-0.502223	6.81904e-12	1.0879e-10	0.538005	0.233735	-0.833679	2.71042e-08	2.61013e-07
Vwa1	0.351261	0.211488	-0.507362	6.91261e-12	1.09944e-10	0.941839	0.528355	-0.578066	1.05466e-07	9.05556e-07
Cmtm8	1.0704	0.418131	-0.939995	7.22651e-12	1.14062e-10	1.219	0.617423	-0.680229	2.44305e-12	5.32418e-11
Ntng1	1.32944	0.580799	-0.828106	1.0298e-11	1.58677e-10	1.4086	0.780057	-0.590985	3.24723e-11	5.63874e-10
Dusp1	0.679295	0.480898	-0.3454	1.1463e-11	1.75845e-10	1.41697	1.08371	-0.268134	0.00161609	0.00515715
Serinc5	0.695606	0.208777	-1.20352	1.20449e-11	1.84499e-10	0.80016	0.270875	-1.08315	4.58095e-17	2.2806e-15
Srgap1	0.82433	0.605027	-0.309299	1.39854e-11	2.11412e-10	1.09917	0.468891	-0.851942	5.78895e-16	2.44465e-14
Gpsm3	1.44141	0.687884	-0.73976	1.45362e-11	2.191e-10	3.73769	2.04319	-0.603957	2.94125e-28	5.70024e-26
Rab11fip1	1.10139	0.845656	-0.264217	1.47612e-11	2.22169e-10	1.94585	1.32725	-0.382591	2.01773e-07	1.62935e-06
B230307C23Rik	0.3099	0.476476	0.430166	1.55316e-11	2.32749e-10	0.353346	0.790513	0.805235	2.63277e-07	2.08413e-06
Mettl7a1	0.550318	0.374698	-0.384376	1.71828e-11	2.55646e-10	2.04633	1.40158	-0.378448	1.32527e-07	1.11844e-06
Mtcl1	0.440171	0.633321	0.363814	1.82561e-11	2.70838e-10	0.35431	0.586423	0.503868	0.00151161	0.00486667
Efnb2	1.66007	0.89807	-0.614367	1.96801e-11	2.90302e-10	1.52835	0.983936	-0.440385	1.42579e-07	1.19215e-06
Rspo1	1.04446	0.79743	-0.269859	2.02444e-11	2.97779e-10	1.39439	0.621249	-0.808479	2.84008e-18	1.69359e-16
Hspa4l	0.399864	0.253068	-0.457465	2.20905e-11	3.23102e-10	0.554146	0.228527	-0.885775	2.87584e-09	3.47566e-08
Sft2d1	0.276441	0.433682	0.450312	2.24269e-11	3.27559e-10	0.235093	0.556357	0.861429	6.66753e-06	3.8842e-05
Klk8	1.14858	0.89061	-0.254375	2.8718e-11	4.16512e-10	2.09395	1.53589	-0.309943	1.04206e-05	5.81168e-05
Zkscan17	1.04025	0.795578	-0.268144	2.90963e-11	4.20234e-10	2.07246	1.37563	-0.409824	1.03117e-08	1.09504e-07
Gab1	0.725054	0.96314	0.283952	3.25916e-11	4.6553e-10	0.784695	1.24181	0.459027	1.79738e-05	9.4786e-05
A830082K12Rik	0.637159	0.861533	0.301693	3.36935e-11	4.79947e-10	0.321479	0.691621	0.766107	3.11895e-06	1.94205e-05
Lipa	1.61227	0.838397	-0.653904	3.42223e-11	4.86811e-10	2.82335	1.16576	-0.884547	7.04302e-41	3.82189e-38
Nefm	0.190748	0.645995	1.21984	4.7707e-11	6.63166e-10	0.494879	1.24667	0.923918	2.09039e-12	4.61117e-11
Prkcb	0.510275	0.117682	-1.46697	5.72751e-11	7.88768e-10	1.28702	0.101485	-2.54017	0.000317657	0.00124164
Mafb	0.761551	1.51641	0.688745	6.16628e-11	8.43593e-10	0.738425	2.50418	1.2212	6.79224e-06	3.95033e-05
Vldlr	0.68784	0.216224	-1.15724	6.27639e-11	8.57525e-10	0.561284	0.26225	-0.760928	1.53492e-07	1.27164e-06
Plcb1	0.734271	0.236549	-1.13272	6.33661e-11	8.64614e-10	1.02218	0.326736	-1.14054	5.40174e-23	5.37845e-21
Dach2	0.328775	0.19981	-0.498008	6.52686e-11	8.89403e-10	0.317329	0.0897372	-1.26305	3.03633e-09	3.64125e-08
Fam19a5	0.999029	0.763678	-0.268637	6.61443e-11	8.98973e-10	1.1453	0.840073	-0.309936	0.00111379	0.00373778
Grem1	2.3589	1.45383	-0.483993	7.01297e-11	9.50647e-10	3.66669	2.30024	-0.466278	8.03609e-18	4.54248e-16
D430019H16Rik	0.356396	0.221862	-0.473986	7.2414e-11	9.77777e-10	0.547323	0.179149	-1.11682	1.15591e-12	2.68632e-11
Cep85l	0.29916	0.456744	0.423145	7.55461e-11	1.01478e-09	0.22821	0.426847	0.626159	0.00143666	0.00465434
Fgf8	1.36952	0.619744	-0.79291	9.05748e-11	1.20264e-09	3.82799	1.25364	-1.11629	7.94296e-79	2.15512e-75
Atp7b	0.490251	0.117424	-1.42913	9.69969e-11	1.28626e-09	0.566507	0.21432	-0.972017	8.99599e-11	1.45504e-09
Foxf1	1.03622	0.386681	-0.985739	9.7182e-11	1.28707e-09	0.629207	0.38956	-0.479443	0.00025617	0.00102629
Col27a1	0.395253	0.253803	-0.44297	9.94644e-11	1.31061e-09	0.407966	0.252505	-0.479754	0.00322236	0.00948903
Fam229b	0.387793	0.562445	0.371823	1.08366e-10	1.41612e-09	0.621285	1.05463	0.529158	9.92737e-06	5.57381e-05
Loxl2	2.28453	1.41055	-0.482178	1.13471e-10	1.47641e-09	4.85683	1.97683	-0.898889	7.32335e-71	1.58961e-67
Fam174b	1.28854	0.597594	-0.768352	1.162e-10	1.51002e-09	2.23423	1.10654	-0.702662	1.62175e-22	1.53051e-20
Crocc	0.5666	0.395168	-0.360342	1.18602e-10	1.53931e-09	0.785315	0.559067	-0.339816	0.00318953	0.00940907
Smyd4	0.642432	0.459203	-0.335769	1.25712e-10	1.62345e-09	1.2201	0.834623	-0.37971	4.38269e-05	0.000211872
Gga3	0.806042	0.599143	-0.296635	1.27633e-10	1.64212e-09	1.14454	0.621927	-0.609933	7.5167e-10	1.00964e-08
Tmod2	0.987965	0.757373	-0.265792	1.28656e-10	1.65324e-09	2.04737	1.48006	-0.324478	5.23416e-06	3.09403e-05
Plce1	0.479363	0.323383	-0.393622	1.41179e-10	1.80077e-09	0.523938	0.264848	-0.682216	4.11557e-06	2.49523e-05
Slc35e3	0.461652	0.308894	-0.401816	1.43721e-10	1.83094e-09	0.748722	0.363794	-0.721779	7.1476e-09	7.87542e-08
Nova1	0.249589	0.140972	-0.571252	1.63561e-10	2.06592e-09	0.461627	0.160189	-1.0584	3.75351e-10	5.35306e-09
2900026A02Rik	0.446758	0.629615	0.343091	2.01223e-10	2.51106e-09	0.390958	0.87928	0.810504	4.984e-08	4.54549e-07
Zfp467	0.754546	0.557069	-0.303427	2.11794e-10	2.63662e-09	1.76029	0.888882	-0.683268	2.83567e-17	1.45167e-15
Daglb	0.561225	0.392845	-0.356707	2.12655e-10	2.64416e-09	0.741114	0.504069	-0.385441	0.00123605	0.0040899
Slc12a2	2.79935	1.96661	-0.353075	2.23078e-10	2.77044e-09	4.13358	2.43169	-0.530555	7.41363e-25	9.14319e-23
Pikfyve	0.795534	1.03158	0.259833	2.44408e-10	3.01728e-09	0.578124	0.824289	0.354732	0.00473523	0.013201
Cacna2d1	0.484195	0.330076	-0.383166	3.11002e-10	3.78531e-09	0.548367	0.354558	-0.436072	0.0017913	0.00565968
Dusp3	0.41349	0.272099	-0.418466	3.14848e-10	3.82445e-09	0.845817	0.53715	-0.454024	5.62046e-05	0.000265212
Zim1	0.931883	1.65224	0.572681	3.52759e-10	4.26353e-09	0.389753	1.00013	0.942376	1.9283e-10	2.92288e-09
Whrn	1.1217	0.504434	-0.799165	3.59862e-10	4.33926e-09	1.41938	0.610452	-0.843779	7.33945e-20	5.3821e-18
Lama5	0.27057	0.159149	-0.530689	3.96231e-10	4.70666e-09	0.450436	0.24068	-0.626748	7.5773e-05	0.000347576
Stxbp1	0.63081	0.45422	-0.328423	4.20209e-10	4.96872e-09	0.783738	0.482451	-0.485196	3.6914e-05	0.000182103
Thbd	0.252327	0.145307	-0.551881	4.26226e-10	5.02836e-09	0.703011	0.24939	-1.03636	2.89645e-14	9.08532e-13
Stxbp6	0.59703	0.425659	-0.33833	4.26707e-10	5.02836e-09	1.07692	0.560578	-0.652891	2.17607e-10	3.26652e-09
Znrd1as	0.682119	0.898791	0.275847	4.3245e-10	5.09024e-09	0.625654	0.907609	0.372016	0.00203358	0.00634026
Msra	0.818023	1.0522	0.251746	5.29578e-10	6.16355e-09	1.13918	1.7238	0.414225	3.33361e-06	2.06505e-05
Hbegf	0.322482	0.476327	0.390057	5.84737e-10	6.76e-09	0.276812	0.601533	0.776143	1.15637e-05	6.37705e-05
Olfml3	1.48041	0.762932	-0.662906	6.43576e-10	7.39898e-09	2.6781	1.28004	-0.738214	6.09826e-29	1.37884e-26
Camkk2	0.80876	0.609302	-0.283189	6.82948e-10	7.82561e-09	1.55839	0.953825	-0.49093	4.0499e-09	4.67971e-08
Skap2	2.4591	1.65132	-0.398217	7.3349e-10	8.38621e-09	3.21377	2.4321	-0.27869	8.25922e-07	5.874e-06
Vps8	0.284657	0.171719	-0.505426	7.51877e-10	8.58697e-09	0.418699	0.170042	-0.90111	1.63582e-07	1.34598e-06
4930452B06Rik	0.514531	0.35847	-0.361411	7.53252e-10	8.5932e-09	0.917546	0.488378	-0.630613	1.35035e-08	1.39442e-07
Igsf11	0.125518	0.457014	1.29226	7.61842e-10	8.68165e-09	0.406785	0.710981	0.55836	0.000157133	0.00066538
Zdbf2	2.43523	3.17703	0.265905	7.85141e-10	8.93733e-09	2.12558	2.95728	0.330224	4.83297e-07	3.60249e-06
Ppm1h	0.428284	0.095704	-1.49853	8.35558e-10	9.48002e-09	1.0793	0.40571	-0.97843	2.33904e-19	1.5866e-17
Adat2	0.69504	0.908519	0.267847	1.00367e-09	1.13131e-08	0.793438	1.0419	0.272429	0.0115449	0.028583
Cers4	0.411132	0.273926	-0.406058	1.01017e-09	1.1374e-08	0.490516	0.318915	-0.430535	0.00352095	0.0102174
Elmo1	0.787803	0.593741	-0.282805	1.18786e-09	1.32596e-08	1.30268	0.73156	-0.576999	4.30294e-10	6.03357e-09
Tgfb1i1	1.16783	0.531324	-0.787533	1.25784e-09	1.40105e-08	1.45297	0.989969	-0.383693	6.67733e-06	3.88621e-05
Mlh3	0.409798	0.576197	0.340787	1.46439e-09	1.61378e-08	0.277795	0.436706	0.452375	0.0119485	0.0294586
Hadh	3.12619	2.29226	-0.310276	1.5156e-09	1.66668e-08	5.62239	3.87919	-0.371129	9.22187e-18	5.18575e-16
Hacd4	0.241498	0.372838	0.43428	1.81538e-09	1.97332e-08	0.0567912	0.213134	1.32254	0.000544933	0.00199466
Mtfmt	0.430631	0.599411	0.330698	1.90588e-09	2.06089e-08	0.446135	0.693476	0.441095	0.00191083	0.00600064
Tmem167b	0.746097	0.560048	-0.286832	2.01214e-09	2.16902e-08	1.44061	0.964523	-0.40119	2.89226e-06	1.81444e-05
3110001I22Rik	0.350879	0.227359	-0.43391	2.17587e-09	2.33822e-08	0.671752	0.233759	-1.0556	4.68118e-14	1.41124e-12
Crmp1	0.752754	0.566664	-0.283972	2.4047e-09	2.57345e-08	1.06285	0.720593	-0.388638	9.6564e-05	0.000431102
Plekhf2	0.883967	0.68161	-0.259963	2.57917e-09	2.73757e-08	2.16911	1.32297	-0.494442	2.83123e-12	6.04869e-11
Nfib	0.750153	0.965087	0.251941	2.65378e-09	2.80813e-08	0.560345	1.06704	0.644094	2.71218e-07	2.1423e-06
Sh3bgrl2	0.673483	0.49874	-0.300378	2.74844e-09	2.90238e-08	1.09413	0.776479	-0.34294	0.0004459	0.00167568
Gna14	0.547207	0.159724	-1.23138	2.86021e-09	3.01121e-08	1.10616	0.366863	-1.10366	1.2834e-23	1.39288e-21
Foxd2	0.355601	0.23253	-0.424791	3.37372e-09	3.52676e-08	0.921606	0.340153	-0.996722	3.22237e-17	1.6419e-15
Dcdc2a	0.0964645	0.388336	1.3927	3.50967e-09	3.65048e-08	0.4144	0.874965	0.747352	2.47591e-07	1.97727e-06
Tmem43	0.835947	0.641091	-0.265394	3.52113e-09	3.65873e-08	2.15874	1.36683	-0.45703	9.46048e-11	1.52336e-09
Gm6793	0.245961	0.375004	0.421763	4.06551e-09	4.16839e-08	0.180779	0.478339	0.973042	7.35689e-06	4.23688e-05
1700048O20Rik	0.340221	0.488217	0.361163	4.58405e-09	4.6742e-08	0.58082	0.889109	0.425779	0.000638001	0.00228296
Lsp1	0.651922	0.850069	0.265393	4.64504e-09	4.73174e-08	0.608818	0.939722	0.434065	0.000362085	0.00138712
Mob3b	0.317908	0.461413	0.37253	4.73749e-09	4.81644e-08	0.117751	0.269241	0.827037	0.00224718	0.00691681
Prkd1	1.70086	1.00014	-0.530995	4.83625e-09	4.90574e-08	3.69114	1.84439	-0.693785	2.36064e-35	9.48889e-33
Nucb2	0.37485	0.529018	0.344496	4.87375e-09	4.93563e-08	0.227671	0.502432	0.791558	4.91909e-05	0.000235354
Piezo1	0.450092	0.311542	-0.36792	4.92174e-09	4.97936e-08	0.566198	0.278515	-0.709472	7.16023e-07	5.16689e-06
Antxr2	1.46241	0.803473	-0.598896	5.24045e-09	5.26584e-08	2.01577	1.0179	-0.683262	1.48701e-19	1.04796e-17
Baiap2	0.21194	0.331781	0.448175	5.63564e-09	5.64653e-08	0.213133	0.584151	1.00825	4.3932e-07	3.30648e-06
4933431E20Rik	0.308345	0.196267	-0.451745	6.18237e-09	6.14092e-08	0.60645	0.306577	-0.682153	7.25401e-07	5.2276e-06
Dpep1	0.717788	0.540881	-0.282974	6.30182e-09	6.25358e-08	1.19274	0.320393	-1.31446	3.01471e-32	9.34818e-30
Atmin	0.493464	0.349139	-0.345979	6.90077e-09	6.79592e-08	0.747497	0.503779	-0.394592	0.000908662	0.00312475
Col13a1	1.17165	0.565337	-0.728746	7.16088e-09	7.03203e-08	2.91044	1.08785	-0.984096	7.86185e-50	6.09462e-47
Agps	2.16159	2.85411	0.277917	8.08416e-09	7.87902e-08	1.81311	2.51295	0.326414	4.36295e-06	2.6277e-05
9330020H09Rik	0.289956	0.425237	0.382918	8.45014e-09	8.19719e-08	0.352701	0.656315	0.621019	8.54465e-05	0.000387851
Lrrn1	0.962593	0.409529	-0.854623	9.06521e-09	8.73663e-08	1.72833	0.839521	-0.722079	1.41536e-18	8.8281e-17
Sacs	0.799833	0.61483	-0.263056	1.01155e-08	9.70375e-08	0.619993	0.331458	-0.626208	3.49689e-06	2.15268e-05
Rassf9	0.411719	0.10092	-1.40601	1.03435e-08	9.89499e-08	0.555537	0.242344	-0.829576	1.85168e-08	1.8539e-07
Gen1	0.437739	0.598942	0.313542	1.04602e-08	9.97908e-08	0.229502	1.09907	1.5663	0.000438269	0.001651
Pak7	0.341998	0.0714719	-1.5655	1.08423e-08	1.03057e-07	0.384663	0.185926	-0.727022	2.98264e-05	0.000150072
Epcam	0.244032	0.147055	-0.506494	1.13623e-08	1.07311e-07	0.696547	0.233719	-1.09202	3.16662e-15	1.18228e-13
Tle1	1.60266	0.927853	-0.546549	1.38782e-08	1.28958e-07	2.53055	1.81124	-0.334425	1.85788e-07	1.51606e-06
Eml1	0.75927	0.580981	-0.267639	1.40891e-08	1.30683e-07	1.13992	0.512628	-0.799165	5.99788e-15	2.11347e-13
Has2	0.675151	1.2529	0.618283	1.44087e-08	1.3341e-07	0.47106	0.712999	0.414495	0.00277534	0.00835527
Csnk2a2	1.97916	2.57218	0.262081	1.5237e-08	1.40576e-07	0.69817	1.69541	0.887216	1.20968e-15	4.84451e-14
Mgat3	0.489686	0.349507	-0.33724	1.71823e-08	1.56987e-07	0.454072	0.252693	-0.586083	0.000185061	0.000770515
Sh2b3	0.675315	0.50882	-0.283085	1.73925e-08	1.58488e-07	1.96507	0.810805	-0.885256	5.26577e-29	1.26999e-26
Htra3	0.365854	0.0839651	-1.47183	1.79622e-08	1.62964e-07	1.13896	0.205341	-1.7132	0.0126174	0.0308486
Atxn7l2	0.356842	0.501099	0.33951	1.89289e-08	1.70838e-07	0.649604	0.89961	0.325598	0.00610031	0.0165186
Rassf4	0.771642	0.307239	-0.920896	2.25988e-08	2.01678e-07	1.74214	0.570337	-1.11665	7.23024e-37	3.26957e-34
Hdac5	0.737666	0.564545	-0.267471	2.30033e-08	2.05111e-07	2.21976	1.13499	-0.670779	9.85791e-21	7.86675e-19
3632451O06Rik	0.912618	0.376048	-0.886601	2.37186e-08	2.11126e-07	1.15121	0.444272	-0.952132	1.01721e-19	7.35987e-18
Acsl5	0.382989	0.530234	0.32531	2.60608e-08	2.2961e-07	0.432897	0.709377	0.493887	0.000592469	0.0021422
A930024E05Rik	0.535511	0.706643	0.277304	2.67827e-08	2.34972e-07	0.345278	0.7178	0.731841	4.0617e-06	2.46818e-05
Bmf	0.216252	0.330656	0.424636	2.77412e-08	2.42764e-07	0.331311	0.565892	0.535345	0.00109168	0.00367152
Mgat5	0.538885	0.393405	-0.314663	2.83728e-08	2.47456e-07	0.563642	0.271176	-0.731652	3.73844e-07	2.86534e-06
Mdfic	0.886329	0.389587	-0.822001	2.92378e-08	2.54359e-07	0.835088	0.615097	-0.305756	0.0060025	0.0162904
Dtnb	0.769407	0.594633	-0.257676	3.56178e-08	3.0475e-07	1.74889	1.27126	-0.318972	3.45168e-05	0.000171525
Cyp26a1	0.445293	0.119075	-1.31898	3.57046e-08	3.05116e-07	0.54367	0.166307	-1.18451	1.28461e-13	3.62128e-12
Umad1	0.551459	0.40523	-0.308111	3.63004e-08	3.0906e-07	1.01093	0.766574	-0.276697	0.006043	0.0163839
Ccdc94	0.319898	0.454141	0.350407	3.71099e-08	3.15693e-07	0.438833	0.630068	0.361709	0.0120565	0.0296643
Gng8	0.20675	0.317789	0.429881	3.7199e-08	3.16191e-07	0.223003	0.536107	0.87715	7.8243e-06	4.48112e-05
Ssh2	0.750442	0.578299	-0.260571	3.79571e-08	3.22371e-07	0.889927	0.597263	-0.398781	0.000256107	0.00102629
Rasgrp3	0.337246	0.474524	0.3415	3.82043e-08	3.24205e-07	0.110273	0.326671	1.08599	8.6665e-05	0.000392888
Tfdp1	0.457876	0.615014	0.295046	4.03345e-08	3.4061e-07	0.398156	2.47769	1.82824	1.79903e-30	4.64879e-28
Slc30a4	0.64447	0.486393	-0.281411	4.35825e-08	3.66248e-07	1.01406	0.653441	-0.43946	1.88895e-05	9.92775e-05
Apoe	3.17203	2.39602	-0.280561	4.79925e-08	4.01681e-07	6.531	4.5485	-0.361761	1.74819e-19	1.22407e-17
Noct	0.720292	0.553411	-0.263556	5.14852e-08	4.29181e-07	1.20323	0.893066	-0.298105	0.0012881	0.00424144
2410018L13Rik	0.542592	0.179872	-1.10411	5.59301e-08	4.61412e-07	0.828242	0.0976671	-2.13774	0.0123131	0.0301929
Pld3	0.403916	0.282247	-0.358423	6.22741e-08	5.105e-07	1.43608	0.791327	-0.595961	1.47204e-11	2.74975e-10
Rhoj	0.281261	0.181584	-0.437564	6.76271e-08	5.51331e-07	0.258594	0.149586	-0.547386	0.00804483	0.020978
Cyp39a1	0.42651	0.301629	-0.346437	6.94984e-08	5.66142e-07	0.821744	0.466041	-0.567156	1.05727e-06	7.35078e-06
5330434G04Rik	0.471737	0.627211	0.284862	7.89893e-08	6.36519e-07	0.393047	0.572477	0.376042	0.0134146	0.0325628
Rps6ka5	0.330413	0.222612	-0.394912	9.23425e-08	7.33786e-07	0.561535	0.36825	-0.421912	0.0021893	0.00676087
Notch4	0.255183	0.161772	-0.455795	9.90297e-08	7.83922e-07	0.614305	0.450718	-0.309651	0.0170564	0.0400765
Tslp	0.377978	0.0922899	-1.4099	1.06082e-07	8.34652e-07	1.6838	0.373078	-1.50702	0.0074106	0.0195354
Tmc6	0.31969	0.21453	-0.398899	1.15069e-07	8.95175e-07	0.614267	0.346982	-0.571157	2.1662e-05	0.000112379
Cap2	0.745994	0.309469	-0.879859	1.23603e-07	9.54996e-07	1.21316	0.497405	-0.891581	1.00246e-18	6.4377e-17
Ccdc160	0.32916	0.741506	0.812139	1.31373e-07	1.01214e-06	0.166483	0.32978	0.68353	0.00287249	0.00860242
Fibin	0.118289	0.396533	1.20963	1.44608e-07	1.10507e-06	0.172426	0.304754	0.569536	0.0120181	0.0295899
Plekhh2	0.587294	0.442507	-0.28307	1.47434e-07	1.12205e-06	0.623298	0.396222	-0.45305	0.000558495	0.00203674
Sema6c	0.344561	0.236345	-0.376977	1.68e-07	1.26702e-06	0.768821	0.564177	-0.30949	0.00764522	0.0200921
Stc1	0.567173	0.200902	-1.03785	1.73543e-07	1.30409e-06	0.893977	0.395077	-0.8166	1.91697e-12	4.26329e-11
Cnksr3	0.431065	0.881694	0.715585	1.80196e-07	1.35114e-06	0.78355	1.22969	0.450684	2.60672e-05	0.000132447
Ush1c	0.89171	0.409686	-0.777751	1.92355e-07	1.43402e-06	1.58831	0.842312	-0.634275	5.83703e-14	1.73085e-12
Usp53	1.08481	0.551356	-0.67678	1.96278e-07	1.46117e-06	2.2117	0.683479	-1.17432	7.40576e-50	6.09462e-47
Shox2	0.525127	0.165945	-1.15199	2.00667e-07	1.49063e-06	0.681308	0.306641	-0.798337	1.66124e-09	2.10379e-08
Zadh2	1.17198	0.634344	-0.613861	2.12766e-07	1.5626e-06	0.957057	0.516483	-0.616821	1.30235e-08	1.35128e-07
Extl3	0.71233	0.554139	-0.251125	2.25924e-07	1.64988e-06	1.46406	0.999772	-0.381439	6.93683e-06	4.02166e-05
Nrsn1	0.137556	0.4262	1.13087	2.47411e-07	1.78915e-06	0.226622	0.554077	0.894018	4.30288e-06	2.59728e-05
Pfkfb3	0.702776	0.546873	-0.250821	2.80688e-07	2.00602e-06	0.808074	0.51606	-0.448432	9.95138e-05	0.000442632
Rab30	0.295731	0.197808	-0.402155	2.81e-07	2.00687e-06	0.3876	0.264895	-0.380639	0.02097	0.0480042
Prkd2	0.302575	0.203501	-0.396656	2.87585e-07	2.04404e-06	0.497344	0.295243	-0.521483	0.000440542	0.00165784
Mtfr2	0.599899	0.456712	-0.272708	2.88377e-07	2.04826e-06	0.766851	0.342318	-0.806553	1.10593e-10	1.75992e-09
Wdr7	0.409557	0.293468	-0.333308	3.37078e-07	2.37304e-06	0.383684	0.243456	-0.454881	0.00657028	0.0176198
Ica1	0.322719	0.221043	-0.378422	3.76285e-07	2.62943e-06	0.830077	0.322729	-0.944705	1.76155e-14	5.72398e-13
Homez	0.549491	0.414107	-0.282866	3.76675e-07	2.63038e-06	1.51831	0.7748	-0.672748	9.72462e-15	3.24742e-13
Acp6	0.646048	0.498828	-0.258612	4.03396e-07	2.79814e-06	1.2716	0.979753	-0.260727	0.00365019	0.0105417
Slc41a1	0.455337	0.333292	-0.312021	4.11916e-07	2.85151e-06	0.561876	0.32098	-0.559904	6.64968e-05	0.000310004
Plekha1	0.654307	0.506555	-0.255942	4.40927e-07	3.03815e-06	1.02595	0.365621	-1.03178	5.56885e-20	4.19713e-18
Dpp7	0.201996	0.301453	0.400369	4.62649e-07	3.17726e-06	0.224729	0.451609	0.697921	0.000401436	0.00152122
9030624G23Rik	0.302557	0.42119	0.330814	4.75725e-07	3.26059e-06	0.0519695	0.553312	2.36527	0.00132804	0.00434414
Adcy3	0.259502	0.170265	-0.421408	5.30245e-07	3.60803e-06	0.497736	0.175571	-1.04203	1.31901e-10	2.06569e-09
Crtc2	0.456992	0.335846	-0.308014	5.36994e-07	3.64917e-06	0.678223	0.438737	-0.435577	0.000521969	0.00191967
Fitm2	0.335666	0.233147	-0.364449	5.47933e-07	3.71863e-06	0.737164	0.406244	-0.595856	1.32602e-06	9.01147e-06
Crim1	0.371986	0.263616	-0.344363	5.48336e-07	3.71893e-06	0.28276	0.121446	-0.845132	4.55658e-05	0.000219692
Synpo2	0.380148	0.105415	-1.28266	5.5824e-07	3.77868e-06	0.392256	0.185089	-0.751076	1.43874e-05	7.77233e-05
Gem	0.446505	0.140131	-1.15887	6.57307e-07	4.39476e-06	0.45266	0.214174	-0.748352	3.3987e-06	2.10177e-05
Spry4	0.539285	0.1939	-1.0229	6.73322e-07	4.48161e-06	1.14878	0.634006	-0.594399	1.70849e-09	2.15107e-08
Chchd10	0.275742	0.184819	-0.400091	7.95556e-07	5.205e-06	0.734562	0.298958	-0.89897	4.44517e-12	9.15435e-11
Pdgfrl	0.453618	0.5929	0.267771	8.07011e-07	5.27661e-06	0.502371	1.24144	0.904689	4.26443e-12	8.82068e-11
Ntf3	0.580101	1.06803	0.610366	8.62569e-07	5.60453e-06	0.625545	1.6864	0.991728	1.80085e-17	9.62789e-16
6430573F11Rik	0.376545	0.269487	-0.334518	9.2135e-07	5.95289e-06	0.943206	0.25669	-1.30141	1.62483e-25	2.12461e-23
Fam43a	0.417047	0.304113	-0.3158	9.59805e-07	6.17208e-06	0.886099	0.6239	-0.350839	0.00124015	0.0040997
Mov10	0.41412	0.301613	-0.31701	9.60035e-07	6.17208e-06	1.19662	0.332902	-1.27941	3.31962e-31	9.23792e-29
Arhgef26	0.393752	0.284283	-0.325752	9.66804e-07	6.21175e-06	0.571024	0.418019	-0.311903	0.020558	0.0471709
Hist1h2ae	2.39282	3.10857	0.26169	9.95879e-07	6.37879e-06	2.7008	3.57703	0.280987	1.51322e-06	1.01439e-05
Rtkn2	0.227802	0.146598	-0.440786	1.01402e-06	6.48301e-06	0.510874	0.255691	-0.692152	4.09401e-06	2.48642e-05
Gnpda1	0.485872	0.363763	-0.289444	1.0601e-06	6.75676e-06	1.02501	0.569763	-0.587233	1.83295e-08	1.83854e-07
Ppp2r2b	0.159818	0.449609	1.03434	1.13366e-06	7.19025e-06	0.121524	0.254536	0.739333	0.0057286	0.0156487
Hist1h2bl	0.448624	0.862716	0.653899	1.17782e-06	7.443e-06	0.170247	0.409422	0.877497	9.3375e-05	0.00041876
Mmp15	0.327808	0.229417	-0.356886	1.1934e-06	7.51856e-06	0.781808	0.399558	-0.671252	2.93863e-08	2.81491e-07
Slc4a3	0.333399	0.234183	-0.353237	1.21884e-06	7.66485e-06	0.456573	0.201111	-0.819892	4.44609e-07	3.33472e-06
Lrch1	0.230459	0.149719	-0.431314	1.40609e-06	8.74695e-06	0.328381	0.12251	-0.98598	5.93959e-07	4.34969e-06
5033428I22Rik	0.280549	0.633917	0.815172	1.45831e-06	9.04706e-06	0.342175	1.66844	1.58432	1.35023e-05	7.327e-05
Syt11	0.61612	0.479339	-0.251033	1.48891e-06	9.21791e-06	0.840197	0.520053	-0.479706	2.3692e-05	0.000121978
Pla2g4a	0.287171	0.397346	0.324731	1.50446e-06	9.30862e-06	0.111276	0.248347	0.802812	0.00397767	0.0113425
Fhl3	0.373602	0.497338	0.28608	1.58742e-06	9.76367e-06	0.24044	0.873448	1.28998	4.13572e-12	8.59865e-11
Ripply3	0.60429	0.244776	-0.903709	1.74306e-06	1.06077e-05	0.726862	0.50075	-0.372629	0.00194838	0.0061009
Gas2l3	0.534936	0.409357	-0.267558	1.93773e-06	1.16759e-05	0.541234	0.33212	-0.488354	0.000561529	0.00204643
Mbnl3	0.272786	0.185588	-0.38516	2.07808e-06	1.24565e-05	0.226726	0.132639	-0.536109	0.0149171	0.035707
Slc45a4	0.602	1.05905	0.564868	2.13115e-06	1.27084e-05	0.512679	0.950818	0.617673	2.47639e-06	1.58096e-05
Slc25a26	0.346215	0.464127	0.2931	2.13549e-06	1.2727e-05	0.235997	0.50479	0.760324	7.37703e-05	0.00033997
Sdsl	0.499933	0.379303	-0.27614	2.1505e-06	1.28018e-05	1.20085	0.709766	-0.525847	3.72621e-08	3.50742e-07
Fastkd5	0.413959	0.305036	-0.305338	2.21696e-06	1.31296e-05	0.857545	0.417486	-0.719824	6.45324e-10	8.77657e-09
Ctsf	0.570125	0.440971	-0.256875	2.24081e-06	1.32481e-05	0.98575	0.707789	-0.331257	0.00126398	0.0041696
Hps1	0.32005	0.433227	0.302783	2.39965e-06	1.40988e-05	0.31746	0.577733	0.598761	0.000331966	0.00128655
Dmxl2	0.445039	0.332396	-0.291834	2.52284e-06	1.4764e-05	0.461376	0.311841	-0.391721	0.00964609	0.02446
Fam105a	0.512645	0.190933	-0.98766	2.68057e-06	1.5643e-05	0.975616	0.310638	-1.14444	3.99727e-22	3.55594e-20
Plxna2	2.1871	1.57793	-0.32646	2.74833e-06	1.60113e-05	2.09688	1.50505	-0.331624	2.51056e-06	1.59994e-05
Rgs2	0.871405	0.425781	-0.716181	2.79651e-06	1.62464e-05	1.9672	1.09372	-0.58703	6.54177e-15	2.26108e-13
Rgs5	0.499832	0.178851	-1.02772	2.91219e-06	1.68429e-05	1.08378	0.146948	-1.99813	0.00839508	0.0217554
Fst	0.357611	0.780505	0.780494	2.93883e-06	1.69781e-05	0.593834	0.864813	0.375913	0.00238048	0.00729194
Rbm45	0.409314	0.534298	0.266471	3.12149e-06	1.79633e-05	0.177134	0.884832	1.60849	0.0028395	0.00851772
1600002K03Rik	0.428147	0.55567	0.260709	3.15331e-06	1.81178e-05	0.467357	0.988354	0.748947	3.9872e-08	3.73688e-07
Gm10031	0.442041	0.570651	0.255375	3.58583e-06	2.03977e-05	0.34753	0.604078	0.552852	0.000544586	0.00199425
Sema6d	0.936526	0.496531	-0.634532	4.29788e-06	2.41174e-05	1.17992	0.680373	-0.550559	1.262e-08	1.3157e-07
Fam198b	0.24076	0.337588	0.338024	4.30533e-06	2.41331e-05	0.228449	0.38996	0.534733	0.00675619	0.0180381
Jrkl	0.561147	0.436649	-0.250853	4.43454e-06	2.47637e-05	1.03063	0.785618	-0.271452	0.00650445	0.0174735
Ccdc141	0.847097	0.418412	-0.705348	4.45829e-06	2.48695e-05	0.719826	0.365487	-0.677779	8.01167e-08	7.07491e-07
Spred3	0.367932	0.268777	-0.314016	4.68837e-06	2.61108e-05	0.571976	0.240045	-0.86827	2.97508e-09	3.5757e-08
Slc23a2	0.226751	0.15049	-0.409953	4.77015e-06	2.65094e-05	0.338829	0.176825	-0.650332	0.000387582	0.00147646
Slc35g1	0.316771	0.225401	-0.3403	4.8247e-06	2.67838e-05	0.679457	0.248104	-1.00745	2.71399e-13	7.2549e-12
Ndrg1	0.435877	0.155289	-1.03207	5.01343e-06	2.77276e-05	0.83908	0.342195	-0.896926	1.53246e-13	4.26455e-12
Mex3d	1.48195	2.01563	0.307575	5.27612e-06	2.90565e-05	0.63843	1.10854	0.551791	2.90617e-06	1.82001e-05
Lbhd1	0.509334	0.392045	-0.261726	5.36517e-06	2.94993e-05	1.66384	1.08207	-0.430256	7.8194e-08	6.91075e-07
Xylb	0.236499	0.158855	-0.39795	5.3679e-06	2.94993e-05	0.332555	0.213409	-0.443595	0.0134614	0.0326693
Arhgef10l	0.388291	0.286935	-0.302501	5.51378e-06	3.02209e-05	0.340251	0.202681	-0.518052	0.00386163	0.011064
Pax6	0.292632	0.396795	0.304504	5.70633e-06	3.11938e-05	0.752449	1.10647	0.385602	0.000447413	0.00168078
Camk2a	0.487593	0.186277	-0.962247	5.98367e-06	3.25554e-05	0.640393	0.246768	-0.953634	1.15035e-11	2.18646e-10
Mavs	0.366028	0.268193	-0.311002	6.00798e-06	3.26534e-05	0.995321	0.324678	-1.12023	7.1799e-22	6.13571e-20
Gm2a	0.383273	0.283249	-0.302421	6.37159e-06	3.44132e-05	0.769596	0.51165	-0.408225	0.000508721	0.00187666
Zfp287	0.234804	0.15819	-0.394954	6.69941e-06	3.59777e-05	0.231967	0.121448	-0.647113	0.00346739	0.0101079
Prkab2	0.519089	0.401792	-0.25614	6.74359e-06	3.61401e-05	0.616488	0.355609	-0.550209	3.93399e-05	0.000192322
1810009A15Rik	0.486081	0.878115	0.591402	7.25669e-06	3.88096e-05	0.443039	0.759514	0.53902	0.000142796	0.00060823
Maml2	0.383679	0.284439	-0.299287	7.71822e-06	4.0982e-05	1.09873	0.718508	-0.424733	1.61827e-05	8.62201e-05
Atf3	0.151343	0.227735	0.408635	8.19696e-06	4.34573e-05	0.054185	0.182086	1.21208	0.00203862	0.00635415
Hist1h3c	1.7606	2.30179	0.268033	8.30595e-06	4.39228e-05	0.876937	1.54541	0.566609	1.76025e-08	1.77382e-07
Wdr41	0.459258	0.350409	-0.27051	8.36469e-06	4.41659e-05	0.938799	0.530215	-0.571319	1.50648e-07	1.25574e-06
Rbm41	0.342616	0.451891	0.276831	8.98214e-06	4.68771e-05	0.0559793	0.212377	1.33338	0.000535998	0.00196659
Gtf2ird2	0.247292	0.169817	-0.37585	9.86087e-06	5.10265e-05	0.553943	0.202723	-1.00522	4.49477e-11	7.56306e-10
Hoxd3	0.535129	0.21814	-0.89737	1.05128e-05	5.41568e-05	1.14329	0.604922	-0.636565	1.61824e-10	2.50393e-09
Angpt2	0.552982	0.232008	-0.868551	1.19649e-05	6.10733e-05	0.875163	0.393369	-0.799662	7.83213e-12	1.55397e-10
Lin28b	1.59627	2.1298	0.288361	1.30527e-05	6.61863e-05	1.60652	2.8743	0.581741	4.63712e-15	1.68317e-13
Gm14091	0.287206	0.204325	-0.34049	1.32523e-05	6.70701e-05	1.25262	0.838272	-0.401646	1.25912e-05	6.88423e-05
Upp1	0.271206	0.590871	0.778719	1.42258e-05	7.16123e-05	1.26523	1.75847	0.329189	0.000108626	0.000479095
AW146154	0.401265	0.302714	-0.281832	1.51365e-05	7.56098e-05	0.566225	0.359145	-0.455264	0.00095216	0.00325167
1700029J07Rik	0.220417	0.306914	0.331046	1.69674e-05	8.39868e-05	0.0573516	0.20147	1.25644	0.000986713	0.00335383
Cdh3	0.643827	0.304388	-0.749126	1.702e-05	8.41664e-05	0.925724	0.414322	-0.803932	1.56308e-12	3.55642e-11
Tmeff2	0.148489	0.394539	0.977205	1.73444e-05	8.56482e-05	0.118138	0.418961	1.26593	1.88692e-06	1.23664e-05
9930012K11Rik	0.449964	0.345906	-0.263	1.73896e-05	8.57492e-05	0.992782	0.559591	-0.573304	6.03302e-08	5.42922e-07
Rmdn2	0.253518	0.345379	0.309205	1.7724e-05	8.7315e-05	0.166736	0.386419	0.840513	0.000217778	0.000888551
Mn1	0.432912	0.799977	0.614048	1.77487e-05	8.73951e-05	0.84278	1.75774	0.735079	4.73991e-13	1.20501e-11
Polm	0.258735	0.181543	-0.354311	1.81432e-05	8.91684e-05	0.338612	0.161957	-0.737528	7.29002e-05	0.000336532
Irf1	0.264988	0.186834	-0.349466	1.83381e-05	8.99556e-05	0.633693	0.379213	-0.513468	9.20514e-05	0.000413678
Ppm1l	0.902953	0.503667	-0.583754	1.95708e-05	9.52366e-05	1.44015	0.861689	-0.51361	3.70431e-09	4.32289e-08
Hspa12b	0.427335	0.327027	-0.267528	2.10158e-05	0.000101317	0.660573	0.429003	-0.431643	0.000687155	0.00243795
Lrrc61	0.321583	0.235493	-0.311573	2.14158e-05	0.000103054	1.23236	0.6831	-0.590042	5.75766e-10	7.91989e-09
Stc2	0.345527	0.115302	-1.09752	2.2386e-05	0.000107424	0.548992	0.16221	-1.21919	2.88393e-14	9.07225e-13
Col12a1	0.225868	0.512629	0.819601	2.29306e-05	0.000109834	0.0532239	0.439729	2.11165	0.00954486	0.0242317
Dpf3	0.15471	0.392216	0.93026	2.31624e-05	0.000110893	0.172568	0.520823	1.10462	5.79573e-07	4.25871e-06
Tep1	0.318025	0.233158	-0.310411	2.53668e-05	0.000120722	0.281966	0.161935	-0.554594	0.00509697	0.0140864
Ddc	0.476584	0.858734	0.588815	2.59982e-05	0.000123274	0.787512	1.01403	0.252813	0.0197232	0.0455245
Pomt1	0.382736	0.289229	-0.280125	2.64743e-05	0.000125188	0.504464	0.354352	-0.353205	0.0141896	0.0341918
Dvl3	0.26457	0.356024	0.296889	2.66641e-05	0.000125914	0.512694	1.2894	0.922254	9.31289e-13	2.23119e-11
Cdc25b	0.43207	0.333128	-0.260061	3.1029e-05	0.000145073	0.987359	0.660789	-0.401598	0.000105846	0.00046773
Foxo3	0.761282	0.397254	-0.650428	3.2219e-05	0.000150095	1.03326	0.614141	-0.52025	4.31185e-07	3.25654e-06
Soga3	0.362006	0.465211	0.250831	3.86435e-05	0.000177316	0.116536	0.423702	1.29083	1.36808e-06	9.27037e-06
BC025920	0.230979	0.16125	-0.35937	4.08711e-05	0.000186382	0.933006	0.296036	-1.14793	2.55802e-21	2.1032e-19
Spsb1	0.563668	0.262397	-0.764606	4.30813e-05	0.000195516	0.335082	0.198321	-0.524487	0.00372973	0.0107342
Lclat1	0.437229	0.339541	-0.252864	4.46566e-05	0.000201518	0.495006	0.293698	-0.522019	0.000448802	0.00168425
G630016G05Rik	0.441485	0.3436	-0.250665	4.73445e-05	0.000212446	0.752853	0.33489	-0.810069	1.39447e-10	2.17886e-09
Gm26890	0.245017	0.173674	-0.344148	4.85298e-05	0.000217388	0.936486	0.328002	-1.04912	7.98955e-19	5.19225e-17
Arhgef39	0.41908	0.324424	-0.256011	5.27958e-05	0.000233871	1.09107	0.787718	-0.325775	0.000843677	0.00293569
Rttn	0.396298	0.304661	-0.262965	5.54923e-05	0.000244666	0.387062	0.226377	-0.536384	0.00146143	0.00472191
Chn2	0.372277	0.283733	-0.271605	5.65675e-05	0.000248772	0.750237	0.330861	-0.81869	1.02135e-10	1.63975e-09
Efemp1	0.435703	0.173238	-0.922297	5.76559e-05	0.00025313	0.331253	0.144432	-0.830071	1.38621e-05	7.50003e-05
Fabp3	0.40241	0.154357	-0.958205	5.8458e-05	0.000256109	1.0589	0.820884	-0.254607	0.00953404	0.0242099
Tpra1	0.327117	0.244847	-0.289684	6.14018e-05	0.0002681	0.836997	0.552242	-0.415834	0.000225136	0.000915475
Fam212b	0.299167	0.221075	-0.302501	6.64175e-05	0.000287578	1.07376	0.294287	-1.29436	1.2954e-28	2.80705e-26
Abca1	0.714055	0.369102	-0.659887	6.90316e-05	0.000298026	0.717097	0.477572	-0.406496	0.000831733	0.00289785
Gfpt2	0.326465	0.420947	0.254182	7.40356e-05	0.000316728	0.273253	0.465765	0.533283	0.00313622	0.00926691
Fxyd1	0.419157	0.166247	-0.924769	7.85514e-05	0.000333434	0.227073	0.132668	-0.537423	0.0146163	0.0350797
Chst8	0.405121	0.161122	-0.922026	8.39974e-05	0.000355097	1.04909	0.745712	-0.341339	0.000619523	0.00222673
Ror1	0.112348	0.303589	0.994077	8.83346e-05	0.000371614	0.230937	0.379463	0.496613	0.0116292	0.028763
Adck2	0.243904	0.175082	-0.331516	8.94736e-05	0.000375949	0.729084	0.452059	-0.477977	8.69968e-05	0.000393899
Eya2	0.374511	0.145734	-0.94384	9.29253e-05	0.000388876	0.444638	0.242136	-0.607763	0.000131386	0.000564948
Itga8	0.197753	0.271785	0.317995	9.44318e-05	0.000394544	0.0564408	0.173177	1.12112	0.00369932	0.0106608
Elavl4	0.401811	0.156271	-0.944391	9.6193e-05	0.000401256	0.633928	0.437861	-0.370033	0.0040534	0.0115312
Unc5b	0.335317	0.631575	0.633141	0.000101969	0.000423135	0.454398	0.789189	0.552032	7.88678e-05	0.000360098
Arrb1	0.379344	0.292897	-0.258623	0.000103113	0.000427029	0.406032	0.267134	-0.418681	0.00971004	0.0245877
Vav3	0.464475	0.201736	-0.833949	0.000107041	0.000441552	0.792535	0.228725	-1.24272	1.99398e-20	1.5348e-18
Ptpru	0.451101	0.194169	-0.842964	0.000108062	0.000445214	0.730333	0.281896	-0.951962	4.59377e-13	1.17309e-11
Frmd5	0.378307	0.148128	-0.937629	0.000108859	0.000448319	0.900085	0.388267	-0.840796	4.39796e-13	1.13376e-11
BC017158	0.262977	0.192182	-0.313623	0.000110569	0.000454641	0.553261	0.262526	-0.745479	3.08534e-07	2.41074e-06
Rarres2	0.309617	0.602787	0.666227	0.000111926	0.000459671	0.395517	0.929233	0.854165	7.00374e-09	7.72475e-08
Gm15491	0.280311	0.207218	-0.302127	0.000114966	0.000470482	0.578473	0.205268	-1.03607	5.38037e-12	1.08942e-10
Gm17586	0.284366	0.370314	0.264089	0.000118152	0.000481429	0.169985	0.376149	0.794275	0.000431276	0.00162692
Samd10	0.238418	0.171593	-0.3289	0.000120435	0.000489768	0.95946	0.517266	-0.617813	1.18983e-08	1.24645e-07
Plekho2	0.224621	0.160185	-0.338082	0.000129534	0.000521858	0.551168	0.339865	-0.483492	0.0005632	0.00205183
Ddb2	0.311943	0.235134	-0.282663	0.000130612	0.000525181	0.608923	0.362917	-0.517518	0.000112716	0.000494067
Irak2	0.231649	0.309013	0.288159	0.000139791	0.000557124	0.224239	0.461043	0.720779	0.00025674	0.00102819
Zfp316	0.309094	0.233121	-0.282087	0.000144347	0.000573517	0.626966	0.220283	-1.04598	4.74101e-13	1.20501e-11
Cdk5rap1	0.238501	0.316409	0.28266	0.000152571	0.000602039	0.469515	1.05964	0.813979	1.95901e-09	2.44661e-08
Egln3	0.264763	0.195239	-0.304609	0.000159035	0.000626117	0.5923	0.369561	-0.471696	0.000476543	0.00177485
Tnip1	0.367522	0.285358	-0.253041	0.000180456	0.000702715	1.21712	0.535802	-0.820476	1.60776e-16	7.58653e-15
Irs2	0.591885	0.301256	-0.675353	0.000196921	0.000760549	0.730297	0.214856	-1.22348	1.47027e-18	9.11822e-17
Jph1	0.330716	0.253516	-0.265833	0.000199192	0.000767602	0.326884	0.176242	-0.617748	0.000876499	0.00302758
Mmp23	0.0944113	0.26588	1.03539	0.000199589	0.000768849	0.165098	0.394938	0.872186	0.000131594	0.000565619
Zkscan14	0.28302	0.365612	0.256053	0.000200563	0.000772313	0.457996	0.659496	0.364614	0.0097139	0.0245918
1110032F04Rik	0.355667	0.275604	-0.255031	0.000206332	0.000792759	0.713564	0.339981	-0.741381	7.27182e-09	7.99605e-08
Parp16	0.230375	0.166923	-0.322175	0.000208066	0.000797946	0.729226	0.364832	-0.692547	3.66201e-08	3.45166e-07
Arhgef16	0.295182	0.104382	-1.03953	0.000213101	0.000814245	0.765817	0.301015	-0.933781	3.00615e-13	7.99651e-12
Sil1	0.298186	0.225555	-0.279155	0.000218269	0.000830927	0.812006	0.394361	-0.722241	1.63528e-09	2.07333e-08
Stard5	0.244631	0.17934	-0.310467	0.000220469	0.000838072	0.722153	0.542271	-0.28647	0.0164153	0.0387469
Nup210	0.307256	0.233742	-0.273466	0.000231849	0.000878755	0.746898	0.310557	-0.877561	7.8792e-12	1.55761e-10
Gm11627	0.363912	0.660948	0.596763	0.000247028	0.000930843	0.235833	1.01736	1.46184	0.00327224	0.00961906
Tmem28	0.164022	0.227454	0.326947	0.000250292	0.000941775	0.167382	0.308782	0.61236	0.00764585	0.0200921
Inpp4a	0.505336	0.246197	-0.719092	0.000254721	0.000956011	0.567264	0.314044	-0.59129	2.52574e-05	0.000128694
Vstm4	0.108539	0.287235	0.97319	0.000269136	0.00100502	0.114387	0.236761	0.727461	0.00839104	0.0217502
Pdlim3	0.429837	0.188204	-0.825877	0.000300719	0.00111017	1.25942	0.364952	-1.23864	2.32274e-31	6.81316e-29
Zfp930	0.189193	0.405675	0.762787	0.000301195	0.00111113	0.120445	1.34053	2.40963	8.70038e-09	9.43309e-08
Kcnk2	0.200736	0.269196	0.293452	0.00030156	0.00111169	0.167267	0.595381	1.26961	1.29094e-08	1.3433e-07
Cmss1	0.668685	1.01899	0.421259	0.000314168	0.00115243	1.86582	2.86886	0.430215	6.16314e-10	8.44553e-09
Klhl8	0.237924	0.175931	-0.301856	0.000385019	0.00137251	0.445665	0.292108	-0.422443	0.00629068	0.0169748
Ndrg2	0.129706	0.314004	0.88414	0.000430275	0.00151561	0.223067	0.465752	0.736183	0.000193961	0.000800404
Fancg	0.232684	0.172	-0.302185	0.000440791	0.00154978	1.20194	0.597905	-0.698256	1.07133e-12	2.51126e-11
Slc25a32	0.181553	0.244669	0.298358	0.000469529	0.00163829	0.175081	0.364918	0.734422	0.000989582	0.00336042
Pde11a	0.296876	0.22815	-0.263311	0.000476956	0.00166197	0.486861	0.263895	-0.612427	5.59846e-05	0.000264289
Tmsb15b2	0.196537	0.411153	0.738113	0.000480048	0.0016705	0.232606	0.421488	0.594444	0.00229447	0.00704836
Car13	0.243139	0.314759	0.258173	0.000508375	0.00175553	0.227954	0.667834	1.07489	2.35744e-08	2.29877e-07
Traf5	0.151527	0.345553	0.824383	0.000534104	0.0018346	0.341982	0.521786	0.422499	0.00933314	0.0237888
Klhl18	0.2582	0.194919	-0.281147	0.000534424	0.00183509	0.498861	0.358153	-0.331368	0.0217745	0.04947
Dgkq	0.212334	0.155675	-0.310388	0.0005795	0.00197353	0.235375	0.122182	-0.655668	0.00288942	0.00864357
Arhgef5	0.545205	0.284151	-0.651655	0.000631045	0.00212534	0.32421	0.174781	-0.617856	0.000918679	0.00315121
Krt20	0.341921	0.143851	-0.8658	0.000675145	0.00225338	0.38366	0.146219	-0.96465	1.14416e-07	9.77757e-07
S100a1	0.184354	0.245751	0.287456	0.000701868	0.00233057	0.167613	0.286099	0.534676	0.0203485	0.0467594
Edn1	0.527901	0.263886	-0.693394	0.000715158	0.00236939	1.75439	0.188244	-2.23214	0.000134526	0.000576394
Rab21	1.09844	1.4621	0.285978	0.000736202	0.00243134	0.314263	1.11554	1.26686	0.00479475	0.0133463
Entpd5	0.236187	0.177273	-0.286934	0.000737676	0.00243543	0.515195	0.217347	-0.86305	2.11621e-08	2.07848e-07
Bnc2	0.505022	0.261735	-0.657268	0.000748444	0.00246627	0.644499	0.249049	-0.950823	1.10892e-11	2.12137e-10
Hist1h2bb	0.192201	0.254339	0.280127	0.000758747	0.00249547	0.062196	0.173073	1.02342	0.00558229	0.0153032
Pak3	0.318382	0.131263	-0.886049	0.000773268	0.00253759	0.616875	0.17426	-1.26412	1.31462e-16	6.34115e-15
Amigo1	0.0975182	0.250993	0.945385	0.000907934	0.00291585	0.337453	0.659179	0.669568	3.26232e-05	0.000163237
Gm9008	0.4223	0.205341	-0.721044	0.000927257	0.00296871	2.32247	1.11198	-0.73649	3.21106e-25	4.09996e-23
Rnls	0.221378	0.165926	-0.288328	0.00102941	0.00325357	0.506539	0.1854	-1.00508	3.01586e-10	4.42312e-09
Trmt2b	0.268091	0.208059	-0.253501	0.00135572	0.00417052	0.621253	0.285996	-0.775762	1.96488e-08	1.9457e-07
Zfp112	0.174662	0.230761	0.278527	0.00141868	0.00433811	0.282921	0.510907	0.591019	0.00082932	0.00289037
Smpd3	0.226835	0.17215	-0.275858	0.00142778	0.00435986	0.712754	0.524239	-0.307188	0.0107764	0.0269672
4632404H12Rik	0.248355	0.191723	-0.258809	0.00166594	0.00498579	0.281456	0.148686	-0.638138	0.00147546	0.00476016
Tnnt3	0.151511	0.326862	0.76888	0.00168942	0.00504587	0.177753	0.538701	1.10876	3.53837e-07	2.73323e-06
Klf10	0.4709	0.246309	-0.648058	0.00181128	0.00536502	1.28005	0.730436	-0.561009	1.63013e-09	2.06921e-08
Hook2	0.252756	0.196322	-0.252671	0.0019261	0.00565825	0.387324	0.235272	-0.498519	0.00293331	0.00875557
Zfyve26	0.158018	0.209562	0.282311	0.00208133	0.00606616	0.0602349	0.447878	2.00627	0.0102788	0.0258469
Mvp	0.226681	0.173816	-0.265545	0.00209281	0.0060962	0.668278	0.304539	-0.785905	3.87113e-09	4.49822e-08
Pomgnt2	0.210129	0.159781	-0.273913	0.00229481	0.00660482	0.720283	0.261454	-1.01338	4.0406e-14	1.23529e-12
Loxl1	0.343659	0.160138	-0.763617	0.00242934	0.00693429	0.721058	0.32188	-0.806541	3.94886e-10	5.58467e-09
Unkl	0.228159	0.176108	-0.258942	0.00256977	0.00729097	0.52054	0.257343	-0.704459	2.32182e-06	1.49193e-05
Naaa	0.203166	0.387728	0.64628	0.00272762	0.00768835	0.35523	0.51901	0.379158	0.0177589	0.0415113
Tns2	0.381825	0.189792	-0.699034	0.00277939	0.0078215	0.691729	0.337715	-0.716993	3.19774e-08	3.03898e-07
Lmo1	0.170143	0.342714	0.700256	0.00285334	0.00800356	0.148548	0.38594	0.954775	6.7618e-05	0.000314961
Gm21781	0.22822	0.176947	-0.254458	0.00301182	0.00838685	0.278621	0.122395	-0.822595	7.64844e-05	0.000350543
Arsb	0.318259	0.149448	-0.755915	0.00305873	0.00850376	0.453784	0.198063	-0.829035	3.74885e-07	2.86927e-06
Rgs17	0.317382	0.146497	-0.773101	0.00309776	0.00860303	0.520161	0.169998	-1.11835	3.94606e-12	8.23587e-11
Raet1d	0.296743	0.50396	0.529632	0.00416373	0.0111169	0.110561	0.329333	1.0915	7.78109e-05	0.000356021
Lsamp	0.353668	0.177673	-0.688413	0.00419366	0.0111867	0.845315	0.352986	-0.873281	4.24186e-13	1.09873e-11
Thbs3	0.205985	0.378565	0.608584	0.00516401	0.0133677	0.221991	0.541739	0.89215	5.64955e-06	3.31968e-05
Egflam	0.308664	0.150376	-0.719116	0.00568451	0.0144943	0.610113	0.212972	-1.05248	7.52361e-13	1.83492e-11
Tmem173	0.289414	0.134181	-0.768666	0.00580273	0.0147595	0.449211	0.257593	-0.556111	0.000393985	0.0014956
Ccdc120	0.27589	0.130462	-0.748921	0.00605558	0.0152975	0.500928	0.202464	-0.905901	8.76295e-09	9.47254e-08
Lamc3	0.232733	0.404997	0.553989	0.00858685	0.0207759	0.105127	0.277945	0.972254	0.000635908	0.00227697
Dqx1	0.166946	0.330132	0.681823	0.00922724	0.0220832	0.407604	0.871545	0.759972	1.9217e-07	1.56109e-06
Fam46a	0.279536	0.134675	-0.730269	0.00937888	0.0223584	0.290503	0.183227	-0.460887	0.0166573	0.0392424
Kctd6	0.292173	0.473062	0.48188	0.00984898	0.0232393	0.505149	0.842167	0.511126	0.000120884	0.000525265
St8sia1	0.263505	0.128949	-0.714652	0.0110182	0.0256417	0.335844	0.198319	-0.526768	0.00355546	0.0103065
Atf7ip2	0.265249	0.132249	-0.695982	0.0130979	0.0297936	0.3997	0.17379	-0.832866	1.68721e-06	1.12339e-05
Kit	0.186588	0.329463	0.568558	0.0147262	0.0328763	0.110146	0.221383	0.698085	0.0131998	0.0321278
Gpd1l	0.283812	0.153292	-0.615967	0.0189694	0.0407357	0.32571	0.200784	-0.483777	0.00798712	0.0208589
