# Supplementary material for: Single cell multi-omic analysis identifies a Tbx1-dependent multilineage primed population in murine cardiopharyngeal mesoderm
Source: Nat Commun. 2021 Nov 17;12:6645. doi: 10.1038/s41467-021-26966-6 (PMC8599455; doi:10.1038/s41467-021-26966-6)
Supplement: Supplementary file 11 — Supplementary Data 8 [file 41467_2021_26966_MOESM11_ESM.xlsx]

## Sheet: Sheet1
Supplementary Data 8. Gene ontology biological pathway found in DEGs of MLPs altered in cKO embryos (KO)
Direction	ID	Description	GeneRatio	BgRatio	pvalue	p.adjust	qvalue	geneID	Count
down in KO	GO:0060485	mesenchyme development	26/436	281/23328	2.42158e-11	6.65743e-08	4.98407e-08	Fgf10/Hey1/Sox9/Wnt5a/Bmp7/Efnb1/Hoxa5/Mef2c/Rdh10/Anxa6/Gbx2/Plaur/Smad3/Grem1/Fgf8/Foxf1/Loxl2/Lama5/Tgfb1i1/Cyp26a1/Notch4/Sema6c/Sema6d/Spred3/Edn1/Bnc2	26
down in KO	GO:0072001	renal system development	28/436	333/23328	3.97739e-11	6.65743e-08	4.98407e-08	Fgf10/Hey1/Sox9/Fgf1/Wnt5a/Bmp7/Stra6/Prdm1/Mef2c/Rdh10/Pdgfa/Tbx18/Tshz3/Tet2/Rarb/Flcn/Lrp4/Smad3/Efnb2/Grem1/Fgf8/Foxf1/Plce1/Lama5/Epcam/Hdac5/Angpt2/Tns2	28
down in KO	GO:0048762	mesenchymal cell differentiation	23/436	225/23328	4.71601e-11	6.65743e-08	4.98407e-08	Fgf10/Hey1/Sox9/Wnt5a/Bmp7/Efnb1/Mef2c/Rdh10/Anxa6/Gbx2/Plaur/Smad3/Grem1/Fgf8/Loxl2/Lama5/Tgfb1i1/Cyp26a1/Notch4/Sema6c/Sema6d/Spred3/Edn1	23
down in KO	GO:0001655	urogenital system development	29/436	376/23328	1.40635e-10	1.23533e-07	9.2483e-08	Fgf10/Hey1/Sox9/Fgf1/Wnt5a/Bmp7/Stra6/Prdm1/Mef2c/Rdh10/Pdgfa/Tbx18/Tshz3/Tet2/Rarb/Plaur/Flcn/Lrp4/Smad3/Efnb2/Grem1/Fgf8/Foxf1/Plce1/Lama5/Epcam/Hdac5/Angpt2/Tns2	29
down in KO	GO:0001667	ameboidal-type cell migration	31/436	427/23328	1.45848e-10	1.23533e-07	9.2483e-08	Plk2/Fgf10/Sox9/Fgf1/Wnt5a/Bmp7/Efnb1/Mef2c/Kdr/Cd40/Anxa6/Ets1/Cdh13/Akap12/Gbx2/Efnb2/Grem1/Fgf8/Loxl2/Lama5/Prkd1/Hdac5/Apoe/Rhoj/Sema6c/Stc1/Prkd2/Sema6d/Angpt2/Pak3/Arsb	31
down in KO	GO:0001763	morphogenesis of a branching structure	22/436	241/23328	1.09485e-09	7.7278e-07	5.78541e-07	Fgf10/Sox9/Fgf1/Wnt5a/Bmp7/Prdm1/Hoxa5/Rdh10/Kdr/Pdgfa/Spint2/Gbx2/Hgf/Grem1/Fgf8/Foxf1/Slc12a2/Lama5/Col13a1/Notch4/Shox2/Edn1	22
down in KO	GO:0051216	cartilage development	20/436	200/23328	1.29257e-09	7.82002e-07	5.85445e-07	Sox9/Wnt5a/Bmp7/Hoxa5/Trps1/Mef2c/Anxa6/Maf/Rarb/Mef2d/Smad3/Grem1/Col27a1/Loxl2/Stc1/Shox2/Hoxd3/Efemp1/Edn1/Smpd3	20
down in KO	GO:0001822	kidney development	25/436	318/23328	1.82076e-09	9.63863e-07	7.21595e-07	Fgf10/Hey1/Sox9/Fgf1/Wnt5a/Bmp7/Stra6/Prdm1/Mef2c/Rdh10/Pdgfa/Tshz3/Tet2/Rarb/Flcn/Lrp4/Smad3/Efnb2/Grem1/Fgf8/Plce1/Lama5/Epcam/Angpt2/Tns2	25
down in KO	GO:0060537	muscle tissue development	30/436	470/23328	5.98329e-09	2.81547e-06	2.1078e-06	Hey1/Sox9/Vamp5/Fgf1/Tenm4/Wnt5a/Bmp7/Stra6/Col14a1/Nrg1/Csrp1/Mef2c/Rb1/Tbx18/Tshz3/Rarb/Fhl2/Mef2d/Pgm5/Flcn/Gli1/Smad3/Efnb2/Grem1/Fgf8/Hdac5/Shox2/Rgs2/Eya2/Edn1	30
down in KO	GO:0050920	regulation of chemotaxis	20/436	224/23328	9.21354e-09	3.90193e-06	2.92118e-06	Fgf10/Fgf1/Pla2g7/Fn1/Wnt5a/Slit1/Kdr/Cdh13/Smad3/Dusp1/Gpsm3/Efnb2/Grem1/Dusp3/Prkd1/Sema6c/Prkd2/Sema6d/Angpt2/Edn1	20
down in KO	GO:0090130	tissue migration	23/436	299/23328	1.2333e-08	4.35313e-06	3.25896e-06	Plk2/Fgf10/Sox9/Fgf1/Wnt5a/Mef2c/Kdr/Cd40/Ets1/Cdh13/Efnb2/Grem1/Fgf8/Foxf1/Loxl2/Prkd1/Hdac5/Apoe/Rhoj/Stc1/Prkd2/Angpt2/Arsb	23
down in KO	GO:0070371	ERK1 and ERK2 cascade	24/436	325/23328	1.31037e-08	4.35313e-06	3.25896e-06	Ezr/Fgf10/Sox9/Fn1/Kdr/Errfi1/Pdgfa/Akap12/Timp3/Sirpa/Mfhas1/Shc1/Flcn/Pdgfc/Prkcz/Dusp1/Fgf8/Dusp3/Apoe/Prkd2/Spry4/Spred3/Arrb1/Tnip1	24
down in KO	GO:0048705	skeletal system morphogenesis	21/436	253/23328	1.42692e-08	4.35313e-06	3.25896e-06	Hoxa1/Sox9/Bmp7/Hoxa5/Hoxb5/Mef2c/Rdh10/Anxa6/Frem1/Rarb/Mef2d/Smad3/Grem1/Fgf8/Col27a1/Col13a1/Stc1/Shox2/Plekha1/Hoxd3/Smpd3	21
down in KO	GO:0030198	extracellular matrix organization	23/436	302/23328	1.48693e-08	4.35313e-06	3.25896e-06	Sox9/Fn1/Col18a1/Col14a1/Ets1/Rb1/Spint2/Gas2/Foxf2/Antxr1/Smad3/Vwa1/Ntng1/Grem1/Foxf1/Col27a1/Loxl2/Col13a1/Mmp15/Pomt1/Smpd3/Loxl1/Egflam	23
down in KO	GO:0043062	extracellular structure organization	23/436	303/23328	1.58172e-08	4.35313e-06	3.25896e-06	Sox9/Fn1/Col18a1/Col14a1/Ets1/Rb1/Spint2/Gas2/Foxf2/Antxr1/Smad3/Vwa1/Ntng1/Grem1/Foxf1/Col27a1/Loxl2/Col13a1/Mmp15/Pomt1/Smpd3/Loxl1/Egflam	23
down in KO	GO:0002062	chondrocyte differentiation	14/436	109/23328	1.64463e-08	4.35313e-06	3.25896e-06	Sox9/Trps1/Mef2c/Anxa6/Maf/Rarb/Mef2d/Smad3/Grem1/Col27a1/Loxl2/Shox2/Efemp1/Smpd3	14
down in KO	GO:0070372	regulation of ERK1 and ERK2 cascade	23/436	308/23328	2.14571e-08	5.34535e-06	4.00179e-06	Ezr/Fgf10/Fn1/Kdr/Errfi1/Pdgfa/Akap12/Timp3/Sirpa/Mfhas1/Shc1/Flcn/Pdgfc/Prkcz/Dusp1/Fgf8/Dusp3/Apoe/Prkd2/Spry4/Spred3/Arrb1/Tnip1	23
down in KO	GO:0061138	morphogenesis of a branching epithelium	19/436	222/23328	4.28869e-08	1.00903e-05	7.55412e-06	Fgf10/Sox9/Fgf1/Wnt5a/Bmp7/Hoxa5/Rdh10/Kdr/Pdgfa/Spint2/Gbx2/Hgf/Grem1/Fgf8/Foxf1/Slc12a2/Lama5/Notch4/Edn1	19
down in KO	GO:0090132	epithelium migration	22/436	297/23328	5.0314e-08	1.12147e-05	8.39589e-06	Plk2/Fgf10/Sox9/Fgf1/Wnt5a/Mef2c/Kdr/Cd40/Ets1/Cdh13/Efnb2/Grem1/Fgf8/Loxl2/Prkd1/Hdac5/Apoe/Rhoj/Stc1/Prkd2/Angpt2/Arsb	22
down in KO	GO:0007265	Ras protein signal transduction	24/436	350/23328	5.38564e-08	1.14041e-05	8.53766e-06	Plk2/Fgf10/Dhcr24/Nrg1/Fgd6/Cdh13/Trio/Flcn/Kalrn/Arhgef7/Srgap1/Plce1/Elmo1/Prkd1/Apoe/Rhoj/Spry4/Arhgef10l/Arhgef39/Abca1/Arrb1/Vav3/Arhgef16/Arhgef5	24
down in KO	GO:0043405	regulation of MAP kinase activity	22/436	301/23328	6.3746e-08	1.28555e-05	9.62421e-06	Fgf10/Nrk/Fgf1/Wnt5a/Bmp7/Cd40/Pdgfa/Shc1/Pdgfc/Hgf/Dusp1/Plce1/Dusp3/Sh2b3/Mdfic/Apoe/Spry4/Rgs2/Spred3/Arrb1/Arhgef5/Edn1	22
down in KO	GO:0048562	embryonic organ morphogenesis	23/436	328/23328	6.82191e-08	1.31322e-05	9.83138e-06	Fgf10/Hoxa1/Sox9/Wnt5a/Bmp7/Stra6/Hoxa5/Hoxb5/Mef2c/Rdh10/Tbx18/Rarb/Gbx2/Foxf2/Gli1/Smad3/Fgf8/Foxf1/Whrn/Ush1c/Shox2/Hoxd3/Edn1	23
down in KO	GO:1901342	regulation of vasculature development	24/436	356/23328	7.4089e-08	1.35768e-05	1.01642e-05	Aplnr/Plk2/Hey1/Fgf1/Wnt5a/Bmp7/Hoxa5/Kdr/Cd40/Ets1/Ddah1/Shc1/Flcn/Hgf/Efnb2/Prkcb/Grem1/Slc12a2/Prkd1/Hdac5/Rhoj/Notch4/Prkd2/Angpt2	24
down in KO	GO:0032102	negative regulation of response to external stimulus	25/436	384/23328	7.76337e-08	1.35768e-05	1.01642e-05	Grid2/Wnt5a/Prdm1/Slit1/Ets1/Pdgfa/Rb1/Sirpa/Mfhas1/Ier3/Smad3/Hgf/Dusp1/Klk8/Grem1/Foxf1/Slc12a2/Dusp3/Thbd/Sh2b3/Apoe/Sema6c/Syt11/Sema6d/Angpt2	25
down in KO	GO:0061035	regulation of cartilage development	11/436	71/23328	8.01463e-08	1.35768e-05	1.01642e-05	Sox9/Wnt5a/Trps1/Maf/Rarb/Smad3/Grem1/Loxl2/Shox2/Efemp1/Smpd3	11
down in KO	GO:0014031	mesenchymal cell development	12/436	89/23328	1.01163e-07	1.64778e-05	1.23361e-05	Hey1/Sox9/Bmp7/Efnb1/Rdh10/Anxa6/Gbx2/Lama5/Cyp26a1/Sema6c/Sema6d/Edn1	12
down in KO	GO:0043542	endothelial cell migration	18/436	212/23328	1.09859e-07	1.72316e-05	1.29004e-05	Plk2/Fgf1/Wnt5a/Mef2c/Kdr/Cd40/Ets1/Cdh13/Efnb2/Grem1/Loxl2/Prkd1/Hdac5/Apoe/Rhoj/Stc1/Prkd2/Angpt2	18
down in KO	GO:0014033	neural crest cell differentiation	12/436	91/23328	1.30005e-07	1.96633e-05	1.47209e-05	Sox9/Bmp7/Efnb1/Mef2c/Rdh10/Anxa6/Gbx2/Lama5/Cyp26a1/Sema6c/Sema6d/Edn1	12
down in KO	GO:0098868	bone growth	8/436	34/23328	1.65592e-07	2.41822e-05	1.8104e-05	Sox9/Kdr/Anxa6/Rarb/Col27a1/Stc1/Bnc2/Smpd3	8
down in KO	GO:0010631	epithelial cell migration	21/436	295/23328	1.98035e-07	2.73706e-05	2.04909e-05	Plk2/Fgf10/Sox9/Fgf1/Wnt5a/Mef2c/Kdr/Cd40/Ets1/Cdh13/Efnb2/Grem1/Loxl2/Prkd1/Hdac5/Apoe/Rhoj/Stc1/Prkd2/Angpt2/Arsb	21
down in KO	GO:0060350	endochondral bone morphogenesis	10/436	62/23328	2.11878e-07	2.73706e-05	2.04909e-05	Sox9/Mef2c/Anxa6/Rarb/Mef2d/Col27a1/Col13a1/Stc1/Shox2/Smpd3	10
down in KO	GO:0070373	negative regulation of ERK1 and ERK2 cascade	11/436	78/23328	2.16532e-07	2.73706e-05	2.04909e-05	Ezr/Errfi1/Timp3/Sirpa/Flcn/Dusp1/Dusp3/Spry4/Spred3/Arrb1/Tnip1	11
down in KO	GO:0030324	lung development	18/436	222/23328	2.1974e-07	2.73706e-05	2.04909e-05	Fgf10/Sox9/Fgf1/Wnt5a/Stra6/Hoxa5/Rdh10/Kdr/Errfi1/Pdgfa/Tshz3/Man2a1/Gli1/Lipa/Fgf8/Foxf1/Lama5/Smpd3	18
down in KO	GO:0060348	bone development	18/436	222/23328	2.1974e-07	2.73706e-05	2.04909e-05	Sox9/Mef2c/Kdr/Anxa6/Pdgfa/Frem1/Tjp2/Rarb/Mef2d/Pdgfc/Grem1/Fgf8/Col27a1/Col13a1/Sh2b3/Stc1/Shox2/Smpd3	18
down in KO	GO:0040013	negative regulation of locomotion	22/436	326/23328	2.55574e-07	3.00655e-05	2.25085e-05	Wnt5a/Nrg1/Slit1/Mef2c/Spint2/Flcn/Dusp1/Srgap1/Plcb1/Grem1/Dusp3/Dpep1/Hdac5/Apoe/Sema6c/Stc1/Lrch1/Sema6d/Angpt2/Foxo3/Ptpru/Frmd5	22
down in KO	GO:0051271	negative regulation of cellular component movement	22/436	326/23328	2.55574e-07	3.00655e-05	2.25085e-05	Wnt5a/Nrg1/Slit1/Mef2c/Spint2/Flcn/Dusp1/Srgap1/Plcb1/Grem1/Dusp3/Dpep1/Hdac5/Apoe/Sema6c/Stc1/Lrch1/Sema6d/Angpt2/Foxo3/Ptpru/Frmd5	22
down in KO	GO:0030323	respiratory tube development	18/436	225/23328	2.68416e-07	3.07228e-05	2.30005e-05	Fgf10/Sox9/Fgf1/Wnt5a/Stra6/Hoxa5/Rdh10/Kdr/Errfi1/Pdgfa/Tshz3/Man2a1/Gli1/Lipa/Fgf8/Foxf1/Lama5/Smpd3	18
down in KO	GO:0061448	connective tissue development	20/436	276/23328	2.91324e-07	3.24673e-05	2.43066e-05	Sox9/Wnt5a/Bmp7/Hoxa5/Trps1/Mef2c/Anxa6/Maf/Rarb/Mef2d/Smad3/Grem1/Col27a1/Loxl2/Stc1/Shox2/Hoxd3/Efemp1/Edn1/Smpd3	20
down in KO	GO:0048732	gland development	27/436	471/23328	3.05696e-07	3.31954e-05	2.48517e-05	Fgf10/Sox9/Fgf1/Wnt5a/Bmp7/Stra6/Itpr1/Hoxa5/Pdgfa/Ripk3/Tet2/Lsr/Plaur/Man2a1/Kalrn/Lbh/Gli1/Smad3/Hgf/Fgf8/Atp7b/Foxf1/Slc12a2/Lama5/Notch4/Hoxd3/Irs2	27
down in KO	GO:0007266	Rho protein signal transduction	16/436	181/23328	3.23495e-07	3.425e-05	2.56412e-05	Fgd6/Cdh13/Trio/Flcn/Kalrn/Arhgef7/Srgap1/Apoe/Rhoj/Arhgef10l/Arhgef39/Abca1/Arrb1/Vav3/Arhgef16/Arhgef5	16
down in KO	GO:0002053	positive regulation of mesenchymal cell proliferation	8/436	37/23328	3.35247e-07	3.46286e-05	2.59247e-05	Sox9/Wnt5a/Kdr/Pdgfa/Tbx18/Foxf1/Shox2/Irs2	8
down in KO	GO:0043534	blood vessel endothelial cell migration	13/436	119/23328	3.68707e-07	3.71779e-05	2.78332e-05	Plk2/Mef2c/Kdr/Cd40/Ets1/Efnb2/Grem1/Prkd1/Hdac5/Apoe/Rhoj/Prkd2/Angpt2	13
down in KO	GO:0032330	regulation of chondrocyte differentiation	9/436	51/23328	3.89052e-07	3.82927e-05	2.86677e-05	Sox9/Trps1/Maf/Rarb/Smad3/Grem1/Loxl2/Shox2/Efemp1	9
down in KO	GO:0035265	organ growth	17/436	207/23328	3.97846e-07	3.82927e-05	2.86677e-05	Fgf10/Sox9/Fgf1/Tenm4/Col14a1/Mef2c/Kdr/Anxa6/Rarb/Gli1/Fgf8/Col27a1/Stc1/Rgs2/Edn1/Bnc2/Smpd3	17
down in KO	GO:1904018	positive regulation of vasculature development	17/436	208/23328	4.25934e-07	4.0077e-05	3.00036e-05	Aplnr/Plk2/Fgf1/Wnt5a/Kdr/Cd40/Ets1/Ddah1/Hgf/Efnb2/Prkcb/Grem1/Prkd1/Rhoj/Notch4/Prkd2/Angpt2	17
down in KO	GO:0048754	branching morphogenesis of an epithelial tube	16/436	185/23328	4.35311e-07	4.0077e-05	3.00036e-05	Fgf10/Sox9/Fgf1/Wnt5a/Bmp7/Hoxa5/Rdh10/Kdr/Gbx2/Grem1/Fgf8/Foxf1/Slc12a2/Lama5/Notch4/Edn1	16
down in KO	GO:0014032	neural crest cell development	11/436	84/23328	4.67624e-07	4.21359e-05	3.1545e-05	Sox9/Bmp7/Efnb1/Rdh10/Anxa6/Gbx2/Lama5/Cyp26a1/Sema6c/Sema6d/Edn1	11
down in KO	GO:0045766	positive regulation of angiogenesis	16/436	188/23328	5.40969e-07	4.684e-05	3.50667e-05	Aplnr/Plk2/Fgf1/Wnt5a/Kdr/Cd40/Ets1/Ddah1/Hgf/Prkcb/Grem1/Prkd1/Rhoj/Notch4/Prkd2/Angpt2	16
down in KO	GO:0048565	digestive tract development	13/436	123/23328	5.4195e-07	4.684e-05	3.50667e-05	Fgf10/Wnt5a/Stra6/Prdm1/Hoxa5/Pdgfa/Rb1/Rarb/Foxf2/Pdgfc/Smad3/Foxf1/Shox2	13
down in KO	GO:0042692	muscle cell differentiation	24/436	399/23328	5.96927e-07	5.05597e-05	3.78514e-05	Fgf10/Hey1/Sox9/Col14a1/Nrg1/Csrp1/Mef2c/Flnc/Rb1/Tbx18/Tshz3/Rarb/Fhl2/Pgm5/Rbm38/Efnb2/Grem1/Foxf1/Tmod2/Hdac5/Pld3/Shox2/Rgs2/Edn1	24
down in KO	GO:0045765	regulation of angiogenesis	21/436	320/23328	7.5514e-07	6.27063e-05	4.69449e-05	Aplnr/Plk2/Fgf1/Wnt5a/Hoxa5/Kdr/Cd40/Ets1/Ddah1/Shc1/Flcn/Hgf/Prkcb/Grem1/Slc12a2/Prkd1/Hdac5/Rhoj/Notch4/Prkd2/Angpt2	21
down in KO	GO:0003416	endochondral bone growth	7/436	29/23328	8.30434e-07	6.76325e-05	5.0633e-05	Sox9/Kdr/Anxa6/Rarb/Col27a1/Stc1/Bnc2	7
down in KO	GO:0050673	epithelial cell proliferation	25/436	438/23328	9.11844e-07	7.28615e-05	5.45477e-05	Aplnr/Fgf10/Hey1/Sox9/Fgf1/Wnt5a/Itpr1/Hoxa5/Mef2c/Kdr/Errfi1/Cdh13/Rb1/Tbx18/Cdk6/Gli1/Smad3/Hgf/Efnb2/Klk8/Loxl2/Prkd1/Apoe/Prkd2/Cdh3	25
down in KO	GO:0048864	stem cell development	11/436	90/23328	9.47387e-07	7.42997e-05	5.56244e-05	Sox9/Bmp7/Efnb1/Rdh10/Anxa6/Gbx2/Lama5/Cyp26a1/Sema6c/Sema6d/Edn1	11
down in KO	GO:0043409	negative regulation of MAPK cascade	15/436	173/23328	9.6564e-07	7.43543e-05	5.56652e-05	Ezr/Bmp7/Errfi1/Timp3/Sirpa/Flcn/Dusp1/Dusp3/Sh2b3/Apoe/Spry4/Rgs2/Spred3/Arrb1/Tnip1	15
down in KO	GO:0042326	negative regulation of phosphorylation	26/436	471/23328	1.03219e-06	7.74153e-05	5.79568e-05	Ezr/Ddit4/Bmp7/Errfi1/Rb1/Timp3/Sirpa/Ier3/Flcn/Prkcz/Hgf/Dusp1/Grem1/Dusp3/Sh2b3/Apoe/Spry4/Rgs2/Spred3/Irf1/Arrb1/Tnip1/Irs2/Dgkq/Mvp/Gpd1l	26
down in KO	GO:0010463	mesenchymal cell proliferation	9/436	57/23328	1.04195e-06	7.74153e-05	5.79568e-05	Sox9/Wnt5a/Bmp7/Kdr/Pdgfa/Tbx18/Foxf1/Shox2/Irs2	9
down in KO	GO:0071900	regulation of protein serine/threonine kinase activity	25/436	442/23328	1.07554e-06	7.85329e-05	5.87935e-05	Fgf10/Nrk/Fgf1/Wnt5a/Bmp7/Cd40/Pdgfa/Rb1/Shc1/Pdgfc/Hgf/Dusp1/Plce1/Dusp3/Sh2b3/Mdfic/Apoe/Synpo2/Spry4/Rgs2/Spred3/Arrb1/Parp16/Arhgef5/Edn1	25
down in KO	GO:0014706	striated muscle tissue development	25/436	447/23328	1.31807e-06	9.46106e-05	7.08301e-05	Hey1/Vamp5/Fgf1/Tenm4/Wnt5a/Bmp7/Col14a1/Nrg1/Mef2c/Rb1/Tbx18/Rarb/Fhl2/Mef2d/Pgm5/Gli1/Smad3/Efnb2/Grem1/Fgf8/Hdac5/Shox2/Rgs2/Eya2/Edn1	25
down in KO	GO:0007389	pattern specification process	26/436	478/23328	1.3575e-06	9.58168e-05	7.17331e-05	Fgf10/Hey1/Hoxa1/Fgf1/Pcsk6/Wnt5a/Bmp7/Efnb1/Hoxa5/Hoxb5/Mef2c/Tbx18/Gbx2/Gli1/Lrp4/Smad3/Grem1/Fgf8/Foxf1/Cyp26a1/Stc1/Ripply3/Plxna2/Hoxd3/Rttn/Edn1	26
down in KO	GO:0043535	regulation of blood vessel endothelial cell migration	11/436	94/23328	1.47044e-06	0.000102087	7.64275e-05	Plk2/Mef2c/Kdr/Cd40/Ets1/Prkd1/Hdac5/Apoe/Rhoj/Prkd2/Angpt2	11
down in KO	GO:0060541	respiratory system development	18/436	254/23328	1.57422e-06	0.00010753	8.05019e-05	Fgf10/Sox9/Fgf1/Wnt5a/Stra6/Hoxa5/Rdh10/Kdr/Errfi1/Pdgfa/Tshz3/Man2a1/Gli1/Lipa/Fgf8/Foxf1/Lama5/Smpd3	18
down in KO	GO:0010464	regulation of mesenchymal cell proliferation	8/436	45/23328	1.64221e-06	0.000110393	8.26454e-05	Sox9/Wnt5a/Kdr/Pdgfa/Tbx18/Foxf1/Shox2/Irs2	8
down in KO	GO:0055123	digestive system development	13/436	136/23328	1.71437e-06	0.000113443	8.49291e-05	Fgf10/Wnt5a/Stra6/Prdm1/Hoxa5/Pdgfa/Rb1/Rarb/Foxf2/Pdgfc/Smad3/Foxf1/Shox2	13
down in KO	GO:0001933	negative regulation of protein phosphorylation	24/436	425/23328	1.81727e-06	0.000118402	8.86416e-05	Ezr/Ddit4/Bmp7/Errfi1/Rb1/Timp3/Sirpa/Flcn/Prkcz/Hgf/Dusp1/Grem1/Dusp3/Sh2b3/Apoe/Spry4/Rgs2/Spred3/Irf1/Arrb1/Tnip1/Dgkq/Mvp/Gpd1l	24
down in KO	GO:0048286	lung alveolus development	9/436	61/23328	1.88021e-06	0.000119519	8.94781e-05	Fgf10/Stra6/Hoxa5/Kdr/Errfi1/Pdgfa/Man2a1/Foxf1/Smpd3	9
down in KO	GO:0090596	sensory organ morphogenesis	20/436	311/23328	1.89086e-06	0.000119519	8.94781e-05	Fgf10/Hoxa1/Sox9/Fat3/Wnt5a/Bmp7/Stra6/Prdm1/Kdr/Obsl1/Tbx18/Rarb/Gbx2/Foxf2/Man2a1/Fat1/Fgf8/Whrn/Ush1c/Edn1	20
down in KO	GO:0035023	regulation of Rho protein signal transduction	13/436	138/23328	2.02175e-06	0.000125913	9.42649e-05	Fgd6/Trio/Flcn/Kalrn/Arhgef7/Apoe/Arhgef10l/Arhgef39/Abca1/Arrb1/Vav3/Arhgef16/Arhgef5	13
down in KO	GO:0045665	negative regulation of neuron differentiation	18/436	259/23328	2.07832e-06	0.000127561	9.5498e-05	Plk2/Hey1/Sox9/Fat3/Wnt5a/Bmp7/Efnb3/Slit1/Spock1/Lrp4/Efnb2/Klk8/Crmp1/Apoe/Sema6c/Sema6d/Foxo3/Efemp1	18
down in KO	GO:0010632	regulation of epithelial cell migration	17/436	235/23328	2.31745e-06	0.000138607	0.000103768	Plk2/Fgf10/Sox9/Fgf1/Wnt5a/Mef2c/Kdr/Cd40/Ets1/Prkd1/Hdac5/Apoe/Rhoj/Stc1/Prkd2/Angpt2/Arsb	17
down in KO	GO:0050678	regulation of epithelial cell proliferation	22/436	372/23328	2.32375e-06	0.000138607	0.000103768	Aplnr/Fgf10/Hey1/Sox9/Fgf1/Wnt5a/Itpr1/Hoxa5/Mef2c/Kdr/Errfi1/Cdh13/Rb1/Tbx18/Cdk6/Gli1/Smad3/Efnb2/Prkd1/Apoe/Prkd2/Cdh3	22
down in KO	GO:0045785	positive regulation of cell adhesion	24/436	435/23328	2.71713e-06	0.000158651	0.000118774	Fn1/Wnt5a/Bmp7/Efnb1/Efnb3/Kdr/Ets1/Cdh13/Tbx18/Sirpa/Plaur/Flcn/Cdk6/Prkcz/Smad3/Efnb2/Foxf1/Piezo1/Prkd2/Irf1/Vav3/Ptpru/Frmd5/Egflam	24
down in KO	GO:2000146	negative regulation of cell motility	19/436	291/23328	2.73472e-06	0.000158651	0.000118774	Nrg1/Mef2c/Spint2/Flcn/Dusp1/Srgap1/Plcb1/Grem1/Dusp3/Dpep1/Hdac5/Apoe/Stc1/Lrch1/Sema6d/Angpt2/Foxo3/Ptpru/Frmd5	19
down in KO	GO:0007264	small GTPase mediated signal transduction	24/436	437/23328	2.93996e-06	0.000168253	0.000125963	Plk2/Fgf10/Dhcr24/Nrg1/Fgd6/Cdh13/Trio/Flcn/Kalrn/Arhgef7/Srgap1/Plce1/Elmo1/Prkd1/Apoe/Rhoj/Spry4/Arhgef10l/Arhgef39/Abca1/Arrb1/Vav3/Arhgef16/Arhgef5	24
down in KO	GO:0010594	regulation of endothelial cell migration	14/436	166/23328	3.0765e-06	0.000171796	0.000128614	Plk2/Fgf1/Wnt5a/Mef2c/Kdr/Cd40/Ets1/Prkd1/Hdac5/Apoe/Rhoj/Stc1/Prkd2/Angpt2	14
down in KO	GO:0046578	regulation of Ras protein signal transduction	17/436	240/23328	3.08299e-06	0.000171796	0.000128614	Fgf10/Nrg1/Fgd6/Trio/Flcn/Kalrn/Arhgef7/Plce1/Apoe/Spry4/Arhgef10l/Arhgef39/Abca1/Arrb1/Vav3/Arhgef16/Arhgef5	17
down in KO	GO:0045860	positive regulation of protein kinase activity	24/436	440/23328	3.30567e-06	0.000181812	0.000136113	Fgf10/Nrk/Fgf1/Wnt5a/Nrg1/Cd40/Pdgfa/Ripk3/Shc1/Tom1l1/Pdgfc/Prkcz/Hgf/Vldlr/Grem1/Plce1/Camkk2/Mdfic/Cdc25b/Arrb1/Parp16/Arhgef5/Edn1/Pak3	24
down in KO	GO:0072073	kidney epithelium development	13/436	145/23328	3.51917e-06	0.000191073	0.000143046	Hey1/Sox9/Fgf1/Bmp7/Mef2c/Tshz3/Rarb/Smad3/Efnb2/Grem1/Fgf8/Lama5/Epcam	13
down in KO	GO:0060351	cartilage development involved in endochondral bone morphogenesis	7/436	36/23328	3.96722e-06	0.00020508	0.000153533	Sox9/Anxa6/Rarb/Col27a1/Stc1/Shox2/Smpd3	7
down in KO	GO:0001657	ureteric bud development	11/436	104/23328	4.01928e-06	0.00020508	0.000153533	Hey1/Sox9/Fgf1/Bmp7/Tshz3/Rarb/Smad3/Grem1/Fgf8/Lama5/Epcam	11
down in KO	GO:0060349	bone morphogenesis	11/436	104/23328	4.01928e-06	0.00020508	0.000153533	Sox9/Mef2c/Anxa6/Frem1/Rarb/Mef2d/Col27a1/Col13a1/Stc1/Shox2/Smpd3	11
down in KO	GO:0072163	mesonephric epithelium development	11/436	104/23328	4.01928e-06	0.00020508	0.000153533	Hey1/Sox9/Fgf1/Bmp7/Tshz3/Rarb/Smad3/Grem1/Fgf8/Lama5/Epcam	11
down in KO	GO:0072164	mesonephric tubule development	11/436	104/23328	4.01928e-06	0.00020508	0.000153533	Hey1/Sox9/Fgf1/Bmp7/Tshz3/Rarb/Smad3/Grem1/Fgf8/Lama5/Epcam	11
down in KO	GO:0060562	epithelial tube morphogenesis	22/436	387/23328	4.39766e-06	0.000221715	0.000165987	Fgf10/Hey1/Sox9/Fgf1/Wnt5a/Bmp7/Hoxa5/Mef2c/Rdh10/Kdr/Spint2/Gbx2/Smad3/Efnb2/Grem1/Fgf8/Foxf1/Slc12a2/Lama5/Hdac5/Notch4/Edn1	22
down in KO	GO:0008277	regulation of G protein-coupled receptor signaling pathway	12/436	127/23328	4.83803e-06	0.000238245	0.000178362	Aplnr/Bicd1/Pde4b/Plcb1/Fgf8/Tmod2/Plce1/Rgs2/Camk2a/Arrb1/Dgkq/Edn1	12
down in KO	GO:0090090	negative regulation of canonical Wnt signaling pathway	12/436	127/23328	4.83803e-06	0.000238245	0.000178362	Sox9/Wnt5a/Tbx18/Tmem170b/Ankrd6/Gli1/Lrp4/Grem1/Tle1/Apoe/Foxo3/Ptpru	12
down in KO	GO:0001823	mesonephros development	11/436	107/23328	5.31064e-06	0.000258512	0.000193535	Hey1/Sox9/Fgf1/Bmp7/Tshz3/Rarb/Smad3/Grem1/Fgf8/Lama5/Epcam	11
down in KO	GO:0070528	protein kinase C signaling	7/436	38/23328	5.80753e-06	0.000279487	0.000209238	Wnt5a/Cd40/Akap12/Dgkd/Prkcz/Dgkq/Gpd1l	7
down in KO	GO:0010977	negative regulation of neuron projection development	14/436	176/23328	6.08977e-06	0.000289777	0.000216941	Plk2/Fat3/Wnt5a/Efnb3/Slit1/Spock1/Lrp4/Efnb2/Klk8/Crmp1/Apoe/Sema6c/Sema6d/Efemp1	14
down in KO	GO:0022612	gland morphogenesis	13/436	154/23328	6.83991e-06	0.000321856	0.000240957	Fgf10/Sox9/Fgf1/Wnt5a/Bmp7/Itpr1/Pdgfa/Tet2/Gli1/Hgf/Fgf8/Slc12a2/Lama5	13
down in KO	GO:0050922	negative regulation of chemotaxis	8/436	55/23328	7.87902e-06	0.000366678	0.000274513	Wnt5a/Slit1/Dusp1/Grem1/Dusp3/Sema6c/Sema6d/Angpt2	8
down in KO	GO:0048738	cardiac muscle tissue development	17/436	258/23328	8.0884e-06	0.00037233	0.000278745	Hey1/Fgf1/Tenm4/Wnt5a/Bmp7/Col14a1/Nrg1/Mef2c/Tbx18/Rarb/Fhl2/Gli1/Efnb2/Grem1/Fgf8/Rgs2/Edn1	17
down in KO	GO:0051091	positive regulation of DNA-binding transcription factor activity	17/436	260/23328	8.95242e-06	0.000407672	0.000305203	Wnt5a/Cd40/Ripk3/Slco3a1/Prkcz/Prkcb/Grem1/Prkd1/Hdac5/Rps6ka5/Prkd2/Crtc2/Rtkn2/Camk2a/Mavs/Arhgef5/Edn1	17
down in KO	GO:0060828	regulation of canonical Wnt signaling pathway	16/436	234/23328	9.37489e-06	0.000422369	0.000316206	Fgf10/Sox9/Wnt5a/Tbx18/Tmem170b/Ankrd6/Gli1/Lrp4/Smad3/Rspo1/Grem1/Tle1/Apoe/Cdh3/Foxo3/Ptpru	16
down in KO	GO:0050730	regulation of peptidyl-tyrosine phosphorylation	17/436	263/23328	1.04037e-05	0.000463787	0.000347214	Fgf10/Gfra1/Nrg1/Cd40/Errfi1/Pdgfa/Pdgfc/Prkcz/Lrp4/Hgf/Grem1/Fgf8/Sh2b3/Tslp/Irf1/Dgkq/Mvp	17
down in KO	GO:2000027	regulation of animal organ morphogenesis	15/436	210/23328	1.05677e-05	0.000466189	0.000349012	Fgf10/Sox9/Fgf1/Wnt5a/Bmp7/Itpr1/Pdgfa/Sp6/Pax9/Ankrd6/Gli1/Hgf/Grem1/Fgf8/Edn1	15
down in KO	GO:0003002	regionalization	21/436	379/23328	1.06944e-05	0.000466914	0.000349555	Fgf10/Hey1/Hoxa1/Fgf1/Pcsk6/Wnt5a/Hoxa5/Hoxb5/Mef2c/Tbx18/Gbx2/Gli1/Lrp4/Smad3/Grem1/Fgf8/Foxf1/Cyp26a1/Plxna2/Hoxd3/Edn1	21
down in KO	GO:0060445	branching involved in salivary gland morphogenesis	6/436	28/23328	1.09461e-05	0.000469674	0.000351621	Fgf10/Bmp7/Pdgfa/Hgf/Fgf8/Lama5	6
down in KO	GO:0048863	stem cell differentiation	16/436	237/23328	1.09982e-05	0.000469674	0.000351621	Sox9/Bmp7/Efnb1/Mef2c/Rdh10/Anxa6/Gbx2/Cdk6/Lbh/Grem1/Lama5/Epcam/Cyp26a1/Sema6c/Sema6d/Edn1	16
down in KO	GO:0030178	negative regulation of Wnt signaling pathway	13/436	161/23328	1.10903e-05	0.000469674	0.000351621	Sox9/Wnt5a/Tbx18/Cxxc4/Tmem170b/Ankrd6/Gli1/Lrp4/Grem1/Tle1/Apoe/Foxo3/Ptpru	13
down in KO	GO:0031589	cell-substrate adhesion	20/436	351/23328	1.15411e-05	0.000483927	0.000362291	Fn1/Kdr/Cdh13/Frem1/Sirpa/Parvb/Spock1/Cdk6/Antxr1/Prkcz/Smad3/Ntng1/Grem1/Foxf1/Dusp3/Lama5/Col13a1/Hoxd3/Angpt2/Egflam	20
down in KO	GO:0018108	peptidyl-tyrosine phosphorylation	19/436	322/23328	1.16967e-05	0.000485641	0.000363574	Fgf10/Gfra1/Nrg1/Kdr/Cd40/Errfi1/Pdgfa/Pdgfc/Prkcz/Lrp4/Hgf/Grem1/Fgf8/Sh2b3/Tslp/Irf1/Efemp1/Dgkq/Mvp	19
down in KO	GO:0018212	peptidyl-tyrosine modification	19/436	325/23328	1.33222e-05	0.000547217	0.000409673	Fgf10/Gfra1/Nrg1/Kdr/Cd40/Errfi1/Pdgfa/Pdgfc/Prkcz/Lrp4/Hgf/Grem1/Fgf8/Sh2b3/Tslp/Irf1/Efemp1/Dgkq/Mvp	19
down in KO	GO:0048844	artery morphogenesis	9/436	77/23328	1.34382e-05	0.000547217	0.000409673	Hey1/Hoxa1/Stra6/Prdm1/Efnb2/Fgf8/Foxf1/Apoe/Notch4	9
down in KO	GO:0032147	activation of protein kinase activity	16/436	242/23328	1.42658e-05	0.000575386	0.000430762	Fgf10/Nrk/Fgf1/Wnt5a/Nrg1/Ripk3/Shc1/Tom1l1/Pdgfc/Prkcz/Hgf/Plce1/Camkk2/Mdfic/Arrb1/Pak3	16
down in KO	GO:0010721	negative regulation of cell development	21/436	387/23328	1.46363e-05	0.00058476	0.00043778	Plk2/Hey1/Sox9/Fat3/Wnt5a/Bmp7/Nrg1/Efnb3/Slit1/Tjp2/Spock1/Lrp4/Efnb2/Klk8/Crmp1/Apoe/Sema6c/Rgs2/Sema6d/Foxo3/Efemp1	21
down in KO	GO:0007409	axonogenesis	24/436	482/23328	1.51892e-05	0.000596608	0.000446649	Hoxa1/Fn1/Wnt5a/Bmp7/Efnb1/Nrg1/Efnb3/Slit1/Gbx2/Kalrn/Lrp4/Ntng1/Efnb2/Fgf8/Lama5/Stxbp1/Crmp1/Apoe/Sema6c/Shox2/Plxna2/Sema6d/Ccdc141/Pak3	24
down in KO	GO:0048706	embryonic skeletal system development	12/436	142/23328	1.52249e-05	0.000596608	0.000446649	Hoxa1/Wnt5a/Bmp7/Hoxa5/Hoxb5/Mef2c/Rdh10/Hoxd1/Smad3/Fgf8/Shox2/Hoxd3	12
down in KO	GO:0051056	regulation of small GTPase mediated signal transduction	17/436	271/23328	1.53554e-05	0.000596608	0.000446649	Fgf10/Nrg1/Fgd6/Trio/Flcn/Kalrn/Arhgef7/Plce1/Apoe/Spry4/Arhgef10l/Arhgef39/Abca1/Arrb1/Vav3/Arhgef16/Arhgef5	17
down in KO	GO:0009100	glycoprotein metabolic process	19/436	332/23328	1.793e-05	0.000690305	0.000516796	B3galnt1/St3gal6/Pcsk6/Tet2/Galnt4/Man2a1/Man1a/Eogt/Plcb1/Mgat3/Mgat5/Extl3/Pomt1/Chst8/Tnip1/Entpd5/Pomgnt2/Egflam/St8sia1	19
down in KO	GO:0030111	regulation of Wnt signaling pathway	18/436	304/23328	1.89087e-05	0.000721425	0.000540094	Fgf10/Sox9/Wnt5a/Tbx18/Cxxc4/Tmem170b/Ankrd6/Gli1/Lrp4/Smad3/Rspo1/Grem1/Tle1/Mdfic/Apoe/Cdh3/Foxo3/Ptpru	18
down in KO	GO:0001503	ossification	21/436	394/23328	1.91118e-05	0.000722666	0.000541023	Hey1/Chrdl1/Sox9/Wnt5a/Bmp7/Mef2c/Fhl2/Mef2d/Cdk6/Gli1/Lrp4/Smad3/Grem1/Prkd1/Col13a1/Hdac5/Noct/Stc1/Shox2/Smpd3/Klf10	21
down in KO	GO:1905207	regulation of cardiocyte differentiation	8/436	62/23328	1.95207e-05	0.000731596	0.000547708	Bmp7/Col14a1/Nrg1/Mef2c/Efnb2/Grem1/Rgs2/Edn1	8
down in KO	GO:0051961	negative regulation of nervous system development	20/436	365/23328	2.03006e-05	0.000754149	0.000564593	Plk2/Hey1/Sox9/Fat3/Wnt5a/Bmp7/Nrg1/Efnb3/Slit1/Tnfrsf21/Spock1/Lrp4/Efnb2/Klk8/Crmp1/Apoe/Sema6c/Sema6d/Foxo3/Efemp1	20
down in KO	GO:0030336	negative regulation of cell migration	17/436	278/23328	2.13104e-05	0.000783841	0.000586821	Nrg1/Mef2c/Flcn/Dusp1/Srgap1/Plcb1/Grem1/Dusp3/Dpep1/Hdac5/Apoe/Stc1/Lrch1/Sema6d/Angpt2/Foxo3/Ptpru	17
down in KO	GO:0051092	positive regulation of NF-kappaB transcription factor activity	12/436	147/23328	2.15667e-05	0.000783841	0.000586821	Wnt5a/Cd40/Ripk3/Slco3a1/Prkcz/Prkcb/Grem1/Prkd1/Rps6ka5/Prkd2/Rtkn2/Camk2a	12
down in KO	GO:0031952	regulation of protein autophosphorylation	7/436	46/23328	2.16551e-05	0.000783841	0.000586821	Eef2k/Errfi1/Pdgfa/Tom1l1/Pdgfc/Grem1/Mvp	7
down in KO	GO:0050768	negative regulation of neurogenesis	19/436	337/23328	2.2047e-05	0.000791263	0.000592378	Plk2/Hey1/Sox9/Fat3/Wnt5a/Bmp7/Nrg1/Efnb3/Slit1/Spock1/Lrp4/Efnb2/Klk8/Crmp1/Apoe/Sema6c/Sema6d/Foxo3/Efemp1	19
down in KO	GO:0007173	epidermal growth factor receptor signaling pathway	10/436	103/23328	2.3531e-05	0.000837428	0.000626939	Sox9/Errfi1/Cdh13/Shc1/Plaur/Dgkd/Plce1/Dusp3/Efemp1/Mvp	10
down in KO	GO:0018210	peptidyl-threonine modification	11/436	127/23328	2.73109e-05	0.000963848	0.000721583	Ddit4/Wnt5a/Bmp7/Galnt4/Eogt/Prkcb/Prkd1/Prkd2/Spred3/Camk2a/Dgkq	11
down in KO	GO:0060070	canonical Wnt signaling pathway	17/436	284/23328	2.79666e-05	0.000978831	0.0007328	Fgf10/Sox9/Wnt5a/Tbx18/Tmem170b/Ankrd6/Gli1/Lrp4/Smad3/Rspo1/Grem1/Tle1/Mgat3/Apoe/Cdh3/Foxo3/Ptpru	17
down in KO	GO:0048566	embryonic digestive tract development	6/436	33/23328	2.97342e-05	0.00103217	0.00077273	Fgf10/Stra6/Rarb/Foxf2/Foxf1/Shox2	6
down in KO	GO:0051146	striated muscle cell differentiation	18/436	317/23328	3.29021e-05	0.00113108	0.000846784	Col14a1/Nrg1/Csrp1/Mef2c/Flnc/Rb1/Rarb/Fhl2/Pgm5/Rbm38/Efnb2/Grem1/Tmod2/Hdac5/Pld3/Shox2/Rgs2/Edn1	18
down in KO	GO:2000725	regulation of cardiac muscle cell differentiation	7/436	49/23328	3.31179e-05	0.00113108	0.000846784	Col14a1/Nrg1/Mef2c/Efnb2/Grem1/Rgs2/Edn1	7
down in KO	GO:0001649	osteoblast differentiation	14/436	205/23328	3.41005e-05	0.00115532	0.000864932	Hey1/Sox9/Bmp7/Mef2c/Fhl2/Mef2d/Cdk6/Gli1/Smad3/Grem1/Prkd1/Hdac5/Noct/Shox2	14
down in KO	GO:0060688	regulation of morphogenesis of a branching structure	8/436	67/23328	3.47137e-05	0.00116677	0.000873497	Fgf10/Sox9/Wnt5a/Bmp7/Pdgfa/Hgf/Grem1/Shox2	8
down in KO	GO:0003417	growth plate cartilage development	5/436	21/23328	3.54224e-05	0.00116727	0.000873873	Sox9/Anxa6/Rarb/Col27a1/Stc1	5
down in KO	GO:0090036	regulation of protein kinase C signaling	5/436	21/23328	3.54224e-05	0.00116727	0.000873873	Wnt5a/Cd40/Akap12/Dgkd/Gpd1l	5
down in KO	GO:0048704	embryonic skeletal system morphogenesis	10/436	108/23328	3.55555e-05	0.00116727	0.000873873	Hoxa1/Bmp7/Hoxa5/Hoxb5/Mef2c/Rdh10/Smad3/Fgf8/Shox2/Hoxd3	10
down in KO	GO:1901861	regulation of muscle tissue development	13/436	180/23328	3.62542e-05	0.00118105	0.000884191	Col14a1/Nrg1/Mef2c/Flcn/Gli1/Smad3/Efnb2/Grem1/Fgf8/Hdac5/Shox2/Rgs2/Edn1	13
down in KO	GO:0031345	negative regulation of cell projection organization	14/436	207/23328	3.79399e-05	0.00122653	0.00091824	Plk2/Fat3/Wnt5a/Efnb3/Slit1/Spock1/Lrp4/Efnb2/Klk8/Crmp1/Apoe/Sema6c/Sema6d/Efemp1	14
down in KO	GO:0031346	positive regulation of cell projection organization	23/436	478/23328	3.88152e-05	0.00124532	0.000932307	Fn1/Wnt5a/Bmp7/Nrg1/Itpr1/Eef2k/Kalrn/Cnr1/Hgf/Vldlr/Crocc/Plce1/Prkd1/Atmin/Apoe/Shox2/Plxna2/Rgs2/Slc23a2/Efemp1/Elavl4/Pak3/Arsb	23
down in KO	GO:0072132	mesenchyme morphogenesis	7/436	51/23328	4.32246e-05	0.00137636	0.00103041	Hey1/Sox9/Wnt5a/Bmp7/Smad3/Fgf8/Foxf1	7
down in KO	GO:0060602	branch elongation of an epithelium	5/436	22/23328	4.51396e-05	0.00142165	0.00106432	Fgf10/Sox9/Fgf1/Wnt5a/Rdh10	5
down in KO	GO:0001654	eye development	21/436	418/23328	4.53183e-05	0.00142165	0.00106432	Fgf10/Chrdl1/Sox9/Nhs/Fat3/Bmp7/Stra6/Prdm1/Rdh10/Kdr/Obsl1/Maf/Crybg3/Rarb/Foxf2/Man2a1/Fat1/Smad3/Rhoj/Ush1c/Spred3	21
down in KO	GO:0038127	ERBB signaling pathway	10/436	112/23328	4.86373e-05	0.00151455	0.00113387	Sox9/Errfi1/Cdh13/Shc1/Plaur/Dgkd/Plce1/Dusp3/Efemp1/Mvp	10
down in KO	GO:1905209	positive regulation of cardiocyte differentiation	6/436	36/23328	4.98719e-05	0.00154166	0.00115416	Bmp7/Nrg1/Mef2c/Efnb2/Grem1/Edn1	6
down in KO	GO:0150063	visual system development	21/436	422/23328	5.19523e-05	0.00159433	0.0011936	Fgf10/Chrdl1/Sox9/Nhs/Fat3/Bmp7/Stra6/Prdm1/Rdh10/Kdr/Obsl1/Maf/Crybg3/Rarb/Foxf2/Man2a1/Fat1/Smad3/Rhoj/Ush1c/Spred3	21
down in KO	GO:0030949	positive regulation of vascular endothelial growth factor receptor signaling pathway	4/436	12/23328	5.28936e-05	0.00160502	0.00120159	Fgf10/Kdr/Prkcb/Prkd2	4
down in KO	GO:0043407	negative regulation of MAP kinase activity	8/436	71/23328	5.30584e-05	0.00160502	0.00120159	Bmp7/Dusp1/Dusp3/Sh2b3/Apoe/Spry4/Rgs2/Spred3	8
down in KO	GO:0007435	salivary gland morphogenesis	6/436	37/23328	5.85927e-05	0.00175986	0.00131752	Fgf10/Bmp7/Pdgfa/Hgf/Fgf8/Lama5	6
down in KO	GO:0048880	sensory system development	21/436	426/23328	5.94402e-05	0.00177274	0.00132716	Fgf10/Chrdl1/Sox9/Nhs/Fat3/Bmp7/Stra6/Prdm1/Rdh10/Kdr/Obsl1/Maf/Crybg3/Rarb/Foxf2/Man2a1/Fat1/Smad3/Rhoj/Ush1c/Spred3	21
down in KO	GO:0060326	cell chemotaxis	17/436	303/23328	6.28329e-05	0.00185067	0.0013855	Fgf1/Pla2g7/Wnt5a/Kdr/Pde4b/Hgf/Dusp1/Gpsm3/Grem1/Slc12a2/Prkd1/Dpep1/Prkd2/Vav3/Arhgef16/Arhgef5/Edn1	17
down in KO	GO:0035272	exocrine system development	7/436	54/23328	6.30121e-05	0.00185067	0.0013855	Fgf10/Sox9/Bmp7/Pdgfa/Hgf/Fgf8/Lama5	7
down in KO	GO:0048015	phosphatidylinositol-mediated signaling	12/436	164/23328	6.33641e-05	0.00185067	0.0013855	Ezr/Sox9/Nrg1/Kdr/Pdgfa/Pdgfc/Hgf/Plcb1/Plce1/Plekha1/Edn1/Entpd5	12
down in KO	GO:0043583	ear development	15/436	246/23328	6.66024e-05	0.00193193	0.00144633	Fgf10/Hey1/Hoxa1/Sox9/Wnt5a/Stra6/Rdh10/Maf/Tbx18/Gbx2/Mycl/Fgf8/Whrn/Ush1c/Edn1	15
down in KO	GO:0016055	Wnt signaling pathway	21/436	430/23328	6.78758e-05	0.00195547	0.00146396	Fgf10/Sox9/Wnt5a/Daam1/Tbx18/Cxxc4/Tmem170b/Ankrd6/Gli1/Lrp4/Smad3/Rspo1/Grem1/Tgfb1i1/Tle1/Mgat3/Mdfic/Apoe/Cdh3/Foxo3/Ptpru	21
down in KO	GO:0198738	cell-cell signaling by wnt	21/436	432/23328	7.24807e-05	0.00207402	0.00155272	Fgf10/Sox9/Wnt5a/Daam1/Tbx18/Cxxc4/Tmem170b/Ankrd6/Gli1/Lrp4/Smad3/Rspo1/Grem1/Tgfb1i1/Tle1/Mgat3/Mdfic/Apoe/Cdh3/Foxo3/Ptpru	21
down in KO	GO:0048017	inositol lipid-mediated signaling	12/436	167/23328	7.548e-05	0.00214536	0.00160612	Ezr/Sox9/Nrg1/Kdr/Pdgfa/Pdgfc/Hgf/Plcb1/Plce1/Plekha1/Edn1/Entpd5	12
down in KO	GO:0043010	camera-type eye development	19/436	370/23328	7.76986e-05	0.00219369	0.0016423	Fgf10/Sox9/Nhs/Fat3/Bmp7/Stra6/Rdh10/Kdr/Obsl1/Maf/Crybg3/Rarb/Foxf2/Man2a1/Fat1/Smad3/Rhoj/Ush1c/Spred3	19
down in KO	GO:0045599	negative regulation of fat cell differentiation	7/436	56/23328	7.99108e-05	0.00224121	0.00167788	Wnt5a/Runx1t1/Trio/Flcn/Smad3/Tgfb1i1/Zadh2	7
down in KO	GO:0042476	odontogenesis	10/436	119/23328	8.14455e-05	0.00226922	0.00169885	Fgf10/Perp/Bmp7/Sp6/Pax9/Lrp4/Fgf8/Lama5/Edn1/Smpd3	10
down in KO	GO:0010976	positive regulation of neuron projection development	19/436	372/23328	8.34113e-05	0.0022817	0.00170819	Fn1/Wnt5a/Bmp7/Nrg1/Itpr1/Eef2k/Kalrn/Cnr1/Hgf/Vldlr/Prkd1/Apoe/Shox2/Plxna2/Rgs2/Slc23a2/Elavl4/Pak3/Arsb	19
down in KO	GO:0050727	regulation of inflammatory response	19/436	372/23328	8.34113e-05	0.0022817	0.00170819	Wnt5a/C2cd4a/Ets1/Rb1/Lpl/Sirpa/Mfhas1/Ier3/Cnr1/Smad3/Hgf/Gpsm3/Foxf1/Daglb/Apoe/Pld3/Tslp/Syt11/Tnip1	19
down in KO	GO:0007411	axon guidance	15/436	251/23328	8.35096e-05	0.0022817	0.00170819	Hoxa1/Wnt5a/Bmp7/Efnb1/Efnb3/Slit1/Gbx2/Efnb2/Fgf8/Lama5/Crmp1/Sema6c/Plxna2/Sema6d/Ccdc141	15
down in KO	GO:0007015	actin filament organization	21/436	437/23328	8.52319e-05	0.00231383	0.00173224	Ezr/Sh3kbp1/Sirpa/Coro7/Gas2/Iqgap2/Fat1/Smad3/Tmod2/Elmo1/Ssh2/Cap2/Plekhh2/Ush1c/Synpo2/Gas2l3/Arhgef10l/Arrb1/Pdlim3/Arhgef5/Pak3	21
down in KO	GO:0001837	epithelial to mesenchymal transition	11/436	144/23328	8.65074e-05	0.0023335	0.00174697	Hey1/Sox9/Wnt5a/Bmp7/Smad3/Grem1/Fgf8/Loxl2/Tgfb1i1/Notch4/Spred3	11
down in KO	GO:0097485	neuron projection guidance	15/436	252/23328	8.73083e-05	0.00234019	0.00175198	Hoxa1/Wnt5a/Bmp7/Efnb1/Efnb3/Slit1/Gbx2/Efnb2/Fgf8/Lama5/Crmp1/Sema6c/Plxna2/Sema6d/Ccdc141	15
down in KO	GO:0003170	heart valve development	7/436	57/23328	8.96493e-05	0.0023729	0.00177647	Hey1/Sox9/Stra6/Prdm1/Mef2c/Rb1/Shox2	7
down in KO	GO:0043536	positive regulation of blood vessel endothelial cell migration	7/436	57/23328	8.96493e-05	0.0023729	0.00177647	Plk2/Kdr/Cd40/Ets1/Prkd1/Rhoj/Prkd2	7
down in KO	GO:0045666	positive regulation of neuron differentiation	22/436	472/23328	9.06309e-05	0.00238399	0.00178477	Fn1/Wnt5a/Bmp7/Nrg1/Itpr1/Eef2k/Mef2c/Rarb/Kalrn/Cnr1/Hgf/Vldlr/Prkd1/Apoe/Shox2/Plxna2/Rgs2/Slc23a2/Hoxd3/Elavl4/Pak3/Arsb	22
down in KO	GO:0043406	positive regulation of MAP kinase activity	14/436	226/23328	9.79001e-05	0.00254428	0.00190477	Fgf10/Nrk/Fgf1/Wnt5a/Cd40/Pdgfa/Shc1/Pdgfc/Hgf/Plce1/Mdfic/Arrb1/Arhgef5/Edn1	14
down in KO	GO:0045598	regulation of fat cell differentiation	11/436	146/23328	9.79263e-05	0.00254428	0.00190477	Wnt5a/Bmp7/Runx1t1/Trio/Lpl/Flcn/Prdm16/Smad3/Tgfb1i1/Noct/Zadh2	11
down in KO	GO:0001755	neural crest cell migration	7/436	58/23328	0.000100333	0.00257696	0.00192923	Bmp7/Efnb1/Anxa6/Gbx2/Lama5/Sema6c/Sema6d	7
down in KO	GO:0003158	endothelium development	10/436	122/23328	0.000100401	0.00257696	0.00192923	Ezr/Hey1/Fgf1/Col18a1/Hoxb5/Kdr/Tjp2/Notch4/Stc1/Arhgef26	10
down in KO	GO:0003413	chondrocyte differentiation involved in endochondral bone morphogenesis	4/436	14/23328	0.000103832	0.00263996	0.0019764	Sox9/Anxa6/Col27a1/Smpd3	4
down in KO	GO:0045667	regulation of osteoblast differentiation	11/436	147/23328	0.000104102	0.00263996	0.0019764	Hey1/Sox9/Bmp7/Mef2c/Cdk6/Gli1/Smad3/Grem1/Prkd1/Hdac5/Noct	11
down in KO	GO:0007431	salivary gland development	6/436	41/23328	0.000106399	0.00268214	0.00200798	Fgf10/Bmp7/Pdgfa/Hgf/Fgf8/Lama5	6
down in KO	GO:0002040	sprouting angiogenesis	10/436	123/23328	0.000107496	0.00269376	0.00201668	Aplnr/Plk2/Fgf1/Kdr/Cdh13/Efnb2/Grem1/Loxl2/Hdac5/Rhoj	10
down in KO	GO:0002064	epithelial cell development	15/436	257/23328	0.000108654	0.00270676	0.00202641	Ezr/Sox9/Col18a1/Wnt5a/Prdm1/Hoxa5/Spint2/Tjp2/Rarb/Cdk6/Fat1/Whrn/Notch4/Stc1/Arhgef26	15
down in KO	GO:0051153	regulation of striated muscle cell differentiation	10/436	124/23328	0.000115011	0.00283932	0.00212565	Col14a1/Nrg1/Mef2c/Rbm38/Efnb2/Grem1/Hdac5/Shox2/Rgs2/Edn1	10
down in KO	GO:0060993	kidney morphogenesis	9/436	101/23328	0.000117305	0.00283932	0.00212565	Fgf10/Hey1/Sox9/Fgf1/Bmp7/Tshz3/Grem1/Fgf8/Lama5	9
down in KO	GO:0046660	female sex differentiation	11/436	149/23328	0.000117457	0.00283932	0.00212565	Fgf10/Lhfpl2/Wnt5a/Stra6/Kdr/Gas2/Dach2/Plekha1/Foxo3/Arrb1/Fancg	11
down in KO	GO:0050921	positive regulation of chemotaxis	11/436	149/23328	0.000117457	0.00283932	0.00212565	Fgf10/Pla2g7/Fn1/Wnt5a/Kdr/Cdh13/Smad3/Gpsm3/Prkd1/Prkd2/Edn1	11
down in KO	GO:0035107	appendage morphogenesis	12/436	175/23328	0.000117998	0.00283932	0.00212565	Fgf10/Sox9/Wnt5a/Bmp7/Rdh10/Sall3/Rarb/Lrp4/Grem1/Fgf8/Shox2/Plxna2	12
down in KO	GO:0035108	limb morphogenesis	12/436	175/23328	0.000117998	0.00283932	0.00212565	Fgf10/Sox9/Wnt5a/Bmp7/Rdh10/Sall3/Rarb/Lrp4/Grem1/Fgf8/Shox2/Plxna2	12
down in KO	GO:0009952	anterior/posterior pattern specification	14/436	231/23328	0.000123376	0.00295196	0.00220998	Hey1/Hoxa1/Pcsk6/Wnt5a/Hoxa5/Hoxb5/Tbx18/Gbx2/Smad3/Fgf8/Foxf1/Cyp26a1/Plxna2/Hoxd3	14
down in KO	GO:0010634	positive regulation of epithelial cell migration	11/436	150/23328	0.000124664	0.00296602	0.00222051	Plk2/Fgf10/Sox9/Fgf1/Wnt5a/Kdr/Cd40/Ets1/Prkd1/Rhoj/Prkd2	11
down in KO	GO:0050926	regulation of positive chemotaxis	5/436	27/23328	0.00012813	0.0030146	0.00225688	Fgf10/Kdr/Cdh13/Smad3/Angpt2	5
down in KO	GO:2000727	positive regulation of cardiac muscle cell differentiation	5/436	27/23328	0.00012813	0.0030146	0.00225688	Nrg1/Mef2c/Efnb2/Grem1/Edn1	5
down in KO	GO:0016202	regulation of striated muscle tissue development	12/436	177/23328	0.00013138	0.00307401	0.00230135	Col14a1/Nrg1/Mef2c/Gli1/Smad3/Efnb2/Grem1/Fgf8/Hdac5/Shox2/Rgs2/Edn1	12
down in KO	GO:0010595	positive regulation of endothelial cell migration	9/436	103/23328	0.000136432	0.00315731	0.00236372	Plk2/Fgf1/Wnt5a/Kdr/Cd40/Ets1/Prkd1/Rhoj/Prkd2	9
down in KO	GO:0055024	regulation of cardiac muscle tissue development	9/436	103/23328	0.000136432	0.00315731	0.00236372	Col14a1/Nrg1/Mef2c/Gli1/Efnb2/Grem1/Fgf8/Rgs2/Edn1	9
down in KO	GO:0007517	muscle organ development	20/436	420/23328	0.00014122	0.00325035	0.00243337	Hey1/Vamp5/Wnt5a/Stra6/Col14a1/Nrg1/Mef2c/Rb1/Mef2d/Gli1/Smad3/Efnb2/Grem1/Fgf8/Lama5/Hdac5/Shox2/Rgs2/Jph1/Edn1	20
down in KO	GO:0030878	thyroid gland development	5/436	28/23328	0.000153604	0.00351629	0.00263247	Fgf10/Hoxa5/Smad3/Fgf8/Hoxd3	5
down in KO	GO:0050919	negative chemotaxis	6/436	44/23328	0.000159332	0.0036278	0.00271595	Wnt5a/Nrg1/Slit1/Pdgfa/Sema6c/Sema6d	6
down in KO	GO:0048634	regulation of muscle organ development	12/436	181/23328	0.000162085	0.00367074	0.0027481	Col14a1/Nrg1/Mef2c/Gli1/Smad3/Efnb2/Grem1/Fgf8/Hdac5/Shox2/Rgs2/Edn1	12
down in KO	GO:0110110	positive regulation of animal organ morphogenesis	9/436	106/23328	0.000169959	0.00382393	0.00286278	Fgf10/Sox9/Fgf1/Wnt5a/Bmp7/Itpr1/Grem1/Fgf8/Edn1	9
down in KO	GO:0048592	eye morphogenesis	12/436	182/23328	0.000170655	0.00382393	0.00286278	Sox9/Fat3/Bmp7/Stra6/Prdm1/Kdr/Obsl1/Rarb/Foxf2/Man2a1/Fat1/Ush1c	12
down in KO	GO:0048872	homeostasis of number of cells	17/436	330/23328	0.000176221	0.00392787	0.00294059	Sox9/Col14a1/Hoxa5/Mef2c/Ets1/Ripk3/Rb1/Ildr2/Tet2/Mfhas1/Cdk6/Pde4b/Alas1/Lipa/Plcb1/Sh2b3/Foxo3	17
down in KO	GO:0050918	positive chemotaxis	6/436	45/23328	0.000180974	0.0039918	0.00298845	Fgf10/Wnt5a/Kdr/Cdh13/Smad3/Angpt2	6
down in KO	GO:0071300	cellular response to retinoic acid	6/436	45/23328	0.000180974	0.0039918	0.00298845	Hoxa1/Sox9/Halr1/Mef2c/Cyp26a1/Abca1	6
down in KO	GO:0045446	endothelial cell differentiation	9/436	108/23328	0.000195919	0.0042769	0.00320189	Ezr/Hey1/Col18a1/Hoxb5/Kdr/Tjp2/Notch4/Stc1/Arhgef26	9
down in KO	GO:0060840	artery development	9/436	108/23328	0.000195919	0.0042769	0.00320189	Hey1/Hoxa1/Stra6/Prdm1/Efnb2/Fgf8/Foxf1/Apoe/Notch4	9
down in KO	GO:0031098	stress-activated protein kinase signaling cascade	15/436	272/23328	0.000202228	0.00439198	0.00328805	Ezr/Nrk/Wnt5a/Errfi1/Sirpa/Mfhas1/Ankrd6/Hgf/Dusp1/Plcb1/Dusp3/Mdfic/Arhgef5/Edn1/Pak3	15
down in KO	GO:0043616	keratinocyte proliferation	6/436	46/23328	0.000204872	0.00440716	0.00329942	Fgf10/Cdh13/Efnb2/Klk8/Prkd1/Cdh3	6
down in KO	GO:0044070	regulation of anion transport	10/436	133/23328	0.000205009	0.00440716	0.00329942	Slc12a2/Stxbp1/Apoe/Stc1/Rgs2/Stc2/Fabp3/Fxyd1/Irs2/Edn1	10
down in KO	GO:0061333	renal tubule morphogenesis	8/436	86/23328	0.000207447	0.00443705	0.00332179	Hey1/Sox9/Fgf1/Mef2c/Grem1/Fgf8/Lama5/Hdac5	8
down in KO	GO:0009101	glycoprotein biosynthetic process	15/436	273/23328	0.000210408	0.00447778	0.00335228	B3galnt1/St3gal6/Tet2/Galnt4/Eogt/Plcb1/Mgat3/Mgat5/Extl3/Pomt1/Chst8/Tnip1/Entpd5/Pomgnt2/St8sia1	15
down in KO	GO:0050890	cognition	17/436	336/23328	0.000217893	0.00461388	0.00345417	Plk2/Hoxa1/Stra6/Mef2c/Mme/Kalrn/Cnr1/Prkcz/Klk8/Plcb1/Tmod2/Mgat3/Apoe/Adcy3/Syt11/Gm2a/Elavl4	17
down in KO	GO:0001886	endothelial cell morphogenesis	4/436	17/23328	0.000236132	0.00495059	0.00370625	Col18a1/Notch4/Stc1/Arhgef26	4
down in KO	GO:2000047	regulation of cell-cell adhesion mediated by cadherin	4/436	17/23328	0.000236132	0.00495059	0.00370625	Wnt5a/Epcam/Notch4/Ptpru	4
down in KO	GO:0001558	regulation of cell growth	20/436	438/23328	0.000245233	0.00511606	0.00383013	Fn1/Wnt5a/Col14a1/Nrg1/Slit1/Sertad2/Fhl1/Rb1/Igfbpl1/Dcbld2/Flcn/Smad3/Grem1/Apoe/Sema6c/Extl3/Rgs2/Sema6d/Slc23a2/Edn1	20
down in KO	GO:0002244	hematopoietic progenitor cell differentiation	11/436	163/23328	0.000258466	0.00536571	0.00401703	Mlf1/Kdr/Tet2/Sirpa/Flcn/Cdk6/Arhgef7/Eml1/Wdr7/Acp6/Smpd3	11
down in KO	GO:0003382	epithelial cell morphogenesis	6/436	48/23328	0.000260095	0.00537318	0.00402263	Col18a1/Spint2/Fat1/Notch4/Stc1/Arhgef26	6
down in KO	GO:0030879	mammary gland development	11/436	164/23328	0.000272493	0.00560199	0.00419392	Fgf10/Sox9/Wnt5a/Hoxa5/Kalrn/Lbh/Atp7b/Foxf1/Slc12a2/Notch4/Irs2	11
down in KO	GO:0042471	ear morphogenesis	10/436	138/23328	0.000276596	0.00565886	0.0042365	Fgf10/Hoxa1/Sox9/Wnt5a/Tbx18/Gbx2/Fgf8/Whrn/Ush1c/Edn1	10
down in KO	GO:0090287	regulation of cellular response to growth factor stimulus	15/436	281/23328	0.000286807	0.00581871	0.00435617	Fgf10/Chrdl1/Fgf1/Wnt5a/Kdr/Flcn/Prdm16/Smad3/Prkcb/Grem1/Tgfb1i1/Htra3/Prkd2/Spry4/Spred3	15
down in KO	GO:0051147	regulation of muscle cell differentiation	11/436	165/23328	0.000287157	0.00581871	0.00435617	Col14a1/Nrg1/Mef2c/Tshz3/Rbm38/Efnb2/Grem1/Hdac5/Shox2/Rgs2/Edn1	11
down in KO	GO:0006486	protein glycosylation	12/436	193/23328	0.000293536	0.00587956	0.00440172	B3galnt1/St3gal6/Tet2/Galnt4/Eogt/Mgat3/Mgat5/Extl3/Pomt1/Entpd5/Pomgnt2/St8sia1	12
down in KO	GO:0043413	macromolecule glycosylation	12/436	193/23328	0.000293536	0.00587956	0.00440172	B3galnt1/St3gal6/Tet2/Galnt4/Eogt/Mgat3/Mgat5/Extl3/Pomt1/Entpd5/Pomgnt2/St8sia1	12
down in KO	GO:1905330	regulation of morphogenesis of an epithelium	9/436	114/23328	0.000294325	0.00587956	0.00440172	Fgf10/Sox9/Fgf1/Wnt5a/Bmp7/Pdgfa/Ankrd6/Hgf/Grem1	9
down in KO	GO:0060572	morphogenesis of an epithelial bud	4/436	18/23328	0.000299135	0.00594759	0.00445266	Fgf10/Wnt5a/Bmp7/Rdh10	4
down in KO	GO:0009880	embryonic pattern specification	7/436	69/23328	0.000301909	0.00597296	0.00447165	Fgf10/Pcsk6/Wnt5a/Bmp7/Efnb1/Smad3/Ripply3	7
down in KO	GO:0045444	fat cell differentiation	14/436	252/23328	0.000303232	0.00597296	0.00447165	Fgf10/Wnt5a/Bmp7/Runx1t1/Trio/Lpl/Flcn/Prdm16/Smad3/Plcb1/Tgfb1i1/Noct/Zadh2/Rgs2	14
down in KO	GO:0007548	sex differentiation	16/436	315/23328	0.00031721	0.00621938	0.00465613	Fgf10/Sox9/Dhcr24/Lhfpl2/Wnt5a/Stra6/Rdh10/Kdr/Gas2/Foxf2/Dach2/Fgf8/Plekha1/Foxo3/Arrb1/Fancg	16
down in KO	GO:0042472	inner ear morphogenesis	9/436	116/23328	0.000335043	0.00653874	0.00489522	Fgf10/Hoxa1/Sox9/Wnt5a/Tbx18/Gbx2/Fgf8/Whrn/Ush1c	9
down in KO	GO:0070997	neuron death	19/436	416/23328	0.000347122	0.0067434	0.00504844	Grid2/Ddit4/Wnt5a/Itpr1/Mef2c/Tnfrsf21/Kdr/Rb1/Casp7/Efnb2/Fgf8/Stxbp1/Apoe/Usp53/Slc23a2/Foxo3/Arrb1/Egln3/Pak3	19
down in KO	GO:0071901	negative regulation of protein serine/threonine kinase activity	9/436	117/23328	0.000357082	0.00690521	0.00516958	Bmp7/Rb1/Dusp1/Dusp3/Sh2b3/Apoe/Spry4/Rgs2/Spred3	9
down in KO	GO:0048806	genitalia development	6/436	51/23328	0.00036414	0.00700969	0.00524779	Fgf10/Dhcr24/Wnt5a/Stra6/Foxf2/Fgf8	6
down in KO	GO:0018107	peptidyl-threonine phosphorylation	9/436	118/23328	0.000380303	0.00728771	0.00545594	Ddit4/Wnt5a/Bmp7/Prkcb/Prkd1/Prkd2/Spred3/Camk2a/Dgkq	9
down in KO	GO:0030308	negative regulation of cell growth	12/436	199/23328	0.000387678	0.00739557	0.00553668	Wnt5a/Slit1/Sertad2/Fhl1/Rb1/Dcbld2/Flcn/Smad3/Grem1/Sema6c/Rgs2/Sema6d	12
down in KO	GO:0071902	positive regulation of protein serine/threonine kinase activity	15/436	291/23328	0.000414972	0.00788075	0.00589991	Fgf10/Nrk/Fgf1/Wnt5a/Cd40/Pdgfa/Shc1/Pdgfc/Hgf/Plce1/Mdfic/Arrb1/Parp16/Arhgef5/Edn1	15
down in KO	GO:0018209	peptidyl-serine modification	17/436	357/23328	0.000438645	0.00829314	0.00620865	Plk2/Ddit4/Wnt5a/Stk38l/Galnt4/Stk32a/Prkcz/Hgf/Prkcb/Prkd1/Rps6ka5/Prkd2/Camk2a/Arrb1/Dgkq/Egflam/Gpd1l	17
down in KO	GO:0048736	appendage development	12/436	202/23328	0.000443595	0.00831249	0.00622314	Fgf10/Sox9/Wnt5a/Bmp7/Rdh10/Sall3/Rarb/Lrp4/Grem1/Fgf8/Shox2/Plxna2	12
down in KO	GO:0060173	limb development	12/436	202/23328	0.000443595	0.00831249	0.00622314	Fgf10/Sox9/Wnt5a/Bmp7/Rdh10/Sall3/Rarb/Lrp4/Grem1/Fgf8/Shox2/Plxna2	12
down in KO	GO:0032872	regulation of stress-activated MAPK cascade	13/436	232/23328	0.000454638	0.00846444	0.00633689	Ezr/Nrk/Wnt5a/Sirpa/Mfhas1/Ankrd6/Hgf/Dusp1/Plcb1/Dusp3/Mdfic/Arhgef5/Edn1	13
down in KO	GO:0060441	epithelial tube branching involved in lung morphogenesis	5/436	35/23328	0.000455701	0.00846444	0.00633689	Fgf10/Sox9/Hoxa5/Rdh10/Foxf1	5
down in KO	GO:0035270	endocrine system development	10/436	147/23328	0.0004581	0.00846669	0.00633857	Fgf10/Sox9/Wnt5a/Stra6/Hoxa5/Cdk6/Gli1/Smad3/Fgf8/Hoxd3	10
down in KO	GO:0072189	ureter development	4/436	20/23328	0.00045982	0.00846669	0.00633857	Sox9/Tbx18/Tshz3/Foxf1	4
down in KO	GO:0022407	regulation of cell-cell adhesion	19/436	427/23328	0.000478005	0.00876343	0.00656073	Wnt5a/Bmp7/Efnb1/Efnb3/Tnfrsf21/Ets1/Spint2/Tbx18/Sirpa/Plaur/Prkcz/Efnb2/Dusp3/Piezo1/Epcam/Sh2b3/Notch4/Irf1/Ptpru	19
down in KO	GO:0048546	digestive tract morphogenesis	6/436	54/23328	0.000498195	0.00905517	0.00677914	Fgf10/Wnt5a/Stra6/Smad3/Foxf1/Shox2	6
down in KO	GO:0055025	positive regulation of cardiac muscle tissue development	6/436	54/23328	0.000498195	0.00905517	0.00677914	Nrg1/Mef2c/Gli1/Efnb2/Grem1/Edn1	6
down in KO	GO:0048645	animal organ formation	7/436	75/23328	0.000504682	0.00909234	0.00680697	Fgf10/Fgf1/Wnt5a/Bmp7/Mef2c/Rdh10/Fgf8	7
down in KO	GO:0051145	smooth muscle cell differentiation	7/436	75/23328	0.000504682	0.00909234	0.00680697	Fgf10/Hey1/Sox9/Mef2c/Tbx18/Tshz3/Foxf1	7
down in KO	GO:0030279	negative regulation of ossification	8/436	98/23328	0.000506681	0.00909234	0.00680697	Sox9/Mef2c/Cdk6/Lrp4/Smad3/Grem1/Hdac5/Noct	8
down in KO	GO:0070302	regulation of stress-activated protein kinase signaling cascade	13/436	235/23328	0.000513289	0.00917205	0.00686664	Ezr/Nrk/Wnt5a/Sirpa/Mfhas1/Ankrd6/Hgf/Dusp1/Plcb1/Dusp3/Mdfic/Arhgef5/Edn1	13
down in KO	GO:0003401	axis elongation	5/436	36/23328	0.000521157	0.00924435	0.00692077	Fgf10/Sox9/Fgf1/Wnt5a/Rdh10	5
down in KO	GO:0035051	cardiocyte differentiation	11/436	177/23328	0.0005217	0.00924435	0.00692077	Tenm4/Bmp7/Col14a1/Nrg1/Mef2c/Rarb/Fhl2/Efnb2/Grem1/Rgs2/Edn1	11
down in KO	GO:0002065	columnar/cuboidal epithelial cell differentiation	10/436	150/23328	0.000537094	0.00947747	0.0070953	Hey1/Wnt5a/Prdm1/Hoxa5/Rarb/Cdk6/Mycl/Fgf8/Whrn/Ush1c	10
down in KO	GO:0043502	regulation of muscle adaptation	8/436	99/23328	0.000542391	0.00953123	0.00713554	Col14a1/Mef2c/Errfi1/Smad3/Rgs2/Gtf2ird2/Foxo3/Edn1	8
down in KO	GO:0007611	learning or memory	15/436	299/23328	0.000550245	0.00959407	0.00718259	Plk2/Stra6/Mef2c/Mme/Kalrn/Cnr1/Prkcz/Klk8/Plcb1/Tmod2/Apoe/Adcy3/Syt11/Gm2a/Elavl4	15
down in KO	GO:0002042	cell migration involved in sprouting angiogenesis	6/436	55/23328	0.000550498	0.00959407	0.00718259	Plk2/Kdr/Efnb2/Grem1/Hdac5/Rhoj	6
down in KO	GO:0048593	camera-type eye morphogenesis	10/436	151/23328	0.000565807	0.00978038	0.00732206	Sox9/Fat3/Bmp7/Stra6/Kdr/Obsl1/Foxf2/Man2a1/Fat1/Ush1c	10
down in KO	GO:0072006	nephron development	10/436	151/23328	0.000565807	0.00978038	0.00732206	Hey1/Sox9/Fgf1/Bmp7/Mef2c/Grem1/Fgf8/Plce1/Lama5/Angpt2	10
down in KO	GO:0001666	response to hypoxia	12/436	208/23328	0.000576009	0.00979678	0.00733434	Ddit4/Itpr1/Itpr2/Kdr/Ddah1/Alas1/Smad3/Prkcb/Vldlr/Loxl2/Egln3/Edn1	12
down in KO	GO:0050679	positive regulation of epithelial cell proliferation	12/436	208/23328	0.000576009	0.00979678	0.00733434	Aplnr/Fgf10/Sox9/Fgf1/Wnt5a/Itpr1/Kdr/Cdh13/Tbx18/Prkd1/Prkd2/Cdh3	12
down in KO	GO:0050770	regulation of axonogenesis	12/436	208/23328	0.000576009	0.00979678	0.00733434	Fn1/Wnt5a/Nrg1/Efnb3/Slit1/Lrp4/Apoe/Sema6c/Shox2/Plxna2/Sema6d/Pak3	12
down in KO	GO:0070085	glycosylation	12/436	208/23328	0.000576009	0.00979678	0.00733434	B3galnt1/St3gal6/Tet2/Galnt4/Eogt/Mgat3/Mgat5/Extl3/Pomt1/Entpd5/Pomgnt2/St8sia1	12
up in KO	GO:0007409	axonogenesis	13/163	482/23328	3.60373e-05	0.0554105	0.0506306	Tubb3/Gata3/Bdnf/Ncam1/Isl2/Nefl/Nefm/Nfib/Ntf3/Pax6/Unc5b/Rab21/Amigo1	13
up in KO	GO:0007411	axon guidance	9/163	251/23328	7.10604e-05	0.0554105	0.0506306	Tubb3/Gata3/Bdnf/Ncam1/Isl2/Nfib/Ntf3/Pax6/Unc5b	9
up in KO	GO:0097485	neuron projection guidance	9/163	252/23328	7.32574e-05	0.0554105	0.0506306	Tubb3/Gata3/Bdnf/Ncam1/Isl2/Nfib/Ntf3/Pax6/Unc5b	9
up in KO	GO:0048839	inner ear development	8/163	215/23328	0.000139822	0.0554105	0.0506306	Pax8/Gata3/Bdnf/Lrig1/Mafb/Dvl3/Ror1/Itga8	8
up in KO	GO:0042472	inner ear morphogenesis	6/163	116/23328	0.000167093	0.0554105	0.0506306	Pax8/Gata3/Lrig1/Mafb/Dvl3/Itga8	6
up in KO	GO:0001709	cell fate determination	4/163	42/23328	0.000209063	0.0554105	0.0506306	Ebf2/Gata3/Ntf3/Pax6	4
up in KO	GO:0060850	regulation of transcription involved in cell fate commitment	3/163	17/23328	0.000211916	0.0554105	0.0506306	Nr2f2/Dlx2/Pax6	3
up in KO	GO:0016055	Wnt signaling pathway	11/163	430/23328	0.000229597	0.0554105	0.0506306	Tle4/Ttc21b/Tnik/Gata3/Rbms3/Egr1/Dcdc2a/Csnk2a2/Dvl3/Ror1/Ndrg2	11
up in KO	GO:0198738	cell-cell signaling by wnt	11/163	432/23328	0.0002389	0.0554105	0.0506306	Tle4/Ttc21b/Tnik/Gata3/Rbms3/Egr1/Dcdc2a/Csnk2a2/Dvl3/Ror1/Ndrg2	11
up in KO	GO:0021675	nerve development	5/163	81/23328	0.000261523	0.0554105	0.0506306	Vcam1/Bdnf/Lrig1/Mafb/Ntf3	5
up in KO	GO:0007611	learning or memory	9/163	299/23328	0.000264585	0.0554105	0.0506306	Bdnf/Ncam1/Aff2/Egr1/Dcdc2a/Ntf3/Pax6/Itga8/Kit	9
up in KO	GO:0006590	thyroid hormone generation	3/163	19/23328	0.000298895	0.0554105	0.0506306	Pax8/Gata3/Slc16a2	3
up in KO	GO:0032352	positive regulation of hormone metabolic process	3/163	19/23328	0.000298895	0.0554105	0.0506306	Pax8/Gata3/Egr1	3
up in KO	GO:0043583	ear development	8/163	246/23328	0.000348233	0.0599458	0.0547747	Pax8/Gata3/Bdnf/Lrig1/Mafb/Dvl3/Ror1/Itga8	8
up in KO	GO:0042471	ear morphogenesis	6/163	138/23328	0.000426616	0.068543	0.0626302	Pax8/Gata3/Lrig1/Mafb/Dvl3/Itga8	6
up in KO	GO:0045666	positive regulation of neuron differentiation	11/163	472/23328	0.000504063	0.0759245	0.069375	Bdnf/Dlx2/D16Ertd472e/Enc1/Nefl/Baiap2/Pax6/Dvl3/Ror1/Rab21/Amigo1	11
up in KO	GO:0031346	positive regulation of cell projection organization	11/163	478/23328	0.000559698	0.0793454	0.0725008	Cdc42ep3/Bdnf/D16Ertd472e/Enc1/Nefl/Baiap2/Dvl3/Ror1/Rab21/Amigo1/Kit	11
up in KO	GO:0050890	cognition	9/163	336/23328	0.000616043	0.0824814	0.0753662	Bdnf/Ncam1/Aff2/Egr1/Dcdc2a/Ntf3/Pax6/Itga8/Kit	9
