# Supplementary material for: Single cell multi-omic analysis identifies a Tbx1-dependent multilineage primed population in murine cardiopharyngeal mesoderm
Source: Nat Commun. 2021 Nov 17;12:6645. doi: 10.1038/s41467-021-26966-6 (PMC8599455; doi:10.1038/s41467-021-26966-6)
Supplement: Supplementary file 12 — Supplementary Data 9 [file 41467_2021_26966_MOESM12_ESM.xlsx]

## Sheet: Sheet1
Supplementary Data 9. Differentially expressed genes (adjusted p-value < 0.05, fold change > |0.25| in both Meps1Cre Ctrl vs cKO at E9.5 data and Tbx1Cre Ctrl and cKO at E9.5 data) in BrM, aSHF/SoM, pSHF and CMs
cluster	gene	Mesp1-Cre Tbx1 Ctrl	Mesp1-Cre Tbx1 cKO	Mesp1-Cre FC	Mesp1-Cre pvalue	Mesp1-Cre adj_pvalue	Tbx1-Cre Tbx1 Ctrl	Tbx1-Cre Tbx1 cKO	Tbx1-Cre FC	Tbx1-Cre pvalue	Tbx1-Cre adj_pvalue
BrM	Lhx2	4.54541	0.43079	-2.35625	0	0	5.55105	2.44032	-0.821857	3.31406e-15	5.02366e-14
BrM	Gng11	5.6568	2.86225	-0.681251	6.30676e-221	1.63377e-217	8.76065	6.01117	-0.37665	7.70145e-54	3.12775e-51
BrM	Fgf10	2.22099	0.133688	-2.8102	9.0121e-154	1.55639e-150	2.31991	0.618314	-1.32229	3.6152e-09	2.3398e-08
BrM	Lrrn1	2.00857	0.121188	-2.80783	9.53085e-129	1.41084e-125	2.14208	0.239719	-2.19007	1.27996e-20	3.85055e-19
BrM	Lef1	3.96858	1.21307	-1.18525	3.62262e-126	4.6922e-123	5.80662	2.57104	-0.814688	4.23477e-15	6.33072e-14
BrM	Myf5	1.75728	0.0730141	-3.18087	9.89147e-113	1.13884e-109	1.45639	0.859916	-0.52688	4.53412e-17	8.80359e-16
BrM	Chrdl1	1.66257	0.0338479	-3.89424	4.80751e-100	4.52868e-97	2.33738	0.280079	-2.12171	1.83573e-21	6.25624e-20
BrM	Vgll3	1.56675	0.0409455	-3.64452	1.65905e-96	1.43259e-93	1.98231	0.765191	-0.951891	1.70598e-52	5.93863e-50
BrM	Postn	0.329778	2.3648	1.97003	2.54794e-91	2.0309e-88	0.725769	1.47429	0.708698	1.03522e-27	7.06276e-26
BrM	Twist1	1.62068	3.93195	0.886292	2.26822e-90	1.6788e-87	2.93232	4.11432	0.33868	2.23283e-22	8.43543e-21
BrM	Foxc1	0.648921	2.72696	1.43563	2.70347e-80	1.86756e-77	1.36915	2.58505	0.635556	3.9777e-40	7.31521e-38
BrM	Kazald1	2.01385	1.03495	-0.665691	3.2349e-77	2.095e-74	2.41164	1.049	-0.832467	2.74182e-53	1.02786e-50
BrM	Col25a1	3.11168	0.930205	-1.20751	1.69729e-75	1.03455e-72	3.87383	2.30225	-0.520358	7.28055e-42	1.54269e-39
BrM	Isl1	4.2148	1.84613	-0.825512	1.26575e-71	7.28651e-69	5.61895	3.22512	-0.555174	1.87953e-66	2.28998e-63
BrM	Nkx2-3	0.337403	2.15984	1.85651	1.02433e-67	5.5864e-65	0.849575	1.61159	0.640239	6.21403e-26	3.50105e-24
BrM	Dusp14	1.80083	0.329846	-1.69738	2.6844e-62	1.32456e-59	3.46317	1.57482	-0.788044	3.40336e-70	5.52875e-67
BrM	Vsnl1	1.96082	0.372208	-1.66166	8.42124e-60	3.96641e-57	2.55127	0.532889	-1.56604	1.52647e-13	1.77972e-12
BrM	Rps6ka3	3.74507	1.70923	-0.784397	2.53692e-59	1.14294e-56	4.12618	2.5467	-0.482553	2.07408e-39	3.61001e-37
BrM	Pdgfc	2.42998	0.722491	-1.21293	2.47452e-55	9.49666e-53	3.24481	1.68597	-0.654714	2.33345e-50	6.68945e-48
BrM	Dcdc2a	0.136044	1.26528	2.23007	6.84072e-55	2.53156e-52	0.339353	0.852178	0.920755	1.00481e-23	4.41164e-22
BrM	Lypd1	2.14907	0.521592	-1.4159	2.12175e-53	7.58123e-51	3.19213	1.87053	-0.534465	2.6879e-36	3.85279e-34
BrM	Fst	1.40388	0.732875	-0.650018	1.74006e-52	6.01017e-50	2.76859	2.02835	-0.311115	2.48629e-13	2.79514e-12
BrM	Fhl1	2.76544	1.00797	-1.00926	5.75089e-52	1.92228e-49	4.6364	2.47942	-0.625914	1.82352e-66	2.28998e-63
BrM	Pitx2	1.80112	4.10378	0.8235	1.31169e-51	4.24741e-49	3.26957	4.49654	0.318649	6.34274e-22	2.28128e-20
BrM	Slit1	0.831499	0.0393513	-3.0507	6.33941e-50	1.99057e-47	1.48184	0.464634	-1.15979	3.53707e-05	0.000122559
BrM	Nrgn	0.862362	0.0178915	-3.87535	1.17221e-48	3.57247e-46	1.25604	0.240332	-1.6537	2.96064e-07	1.43355e-06
BrM	Has2	0.652322	2.2808	1.25174	4.73915e-47	1.40306e-44	0.723526	1.42257	0.676083	5.1235e-25	2.61459e-23
BrM	Htra3	0.915575	0.0700944	-2.56971	6.27915e-47	1.80735e-44	1.55594	0.220362	-1.95456	2.98404e-12	2.89407e-11
BrM	Sel1l3	0.924783	0.0754895	-2.50557	7.14333e-46	1.94787e-43	1.45726	0.470607	-1.13029	6.08008e-05	0.000201573
BrM	Sox9	1.41092	2.19736	0.443014	1.29537e-45	3.35566e-43	1.7811	2.82938	0.462827	1.85577e-26	1.11655e-24
BrM	Lmo2	1.40809	0.782204	-0.587871	3.46202e-45	8.74963e-43	2.1824	1.44696	-0.410964	8.54538e-17	1.59258e-15
BrM	Tubb2b	2.79132	1.03292	-0.994126	6.10352e-45	1.47081e-42	3.07528	1.45581	-0.747836	4.40834e-58	2.1484e-55
BrM	Notum	0.869446	0.0660582	-2.57732	1.1749e-43	2.64659e-41	1.20294	0.186089	-1.8663	1.25695e-08	7.53014e-08
BrM	Adamts9	2.9943	1.25604	-0.868749	2.58846e-43	5.58783e-41	3.63517	2.13504	-0.53217	8.11838e-41	1.68361e-38
BrM	Ntng1	1.40435	0.237142	-1.77867	6.12386e-43	1.29501e-40	1.7828	0.544273	-1.18649	1.70454e-06	7.31257e-06
BrM	Nr5a2	0.694488	0.0302816	-3.13263	1.74901e-40	3.55358e-38	0.752569	0.125383	-1.79212	2.97025e-05	0.000104328
BrM	Hey1	2.1021	0.63817	-1.19209	2.96274e-40	5.79244e-38	3.57913	1.74252	-0.719785	1.10056e-63	7.15144e-61
BrM	Plcb1	1.19049	0.193304	-1.81786	8.87361e-40	1.67179e-37	1.35582	0.358591	-1.32998	6.21193e-06	2.45033e-05
BrM	Tns3	1.91369	0.544802	-1.25637	1.58759e-39	2.83631e-37	1.90056	1.33086	-0.356324	7.36261e-12	6.87389e-11
BrM	Zfhx4	0.525448	1.93993	1.30615	4.64071e-39	8.0145e-37	0.490322	0.998249	0.710941	2.27368e-19	5.87839e-18
BrM	Grem1	1.35181	0.247936	-1.69602	1.09694e-38	1.86336e-36	1.9785	0.464216	-1.44975	1.106e-08	6.67919e-08
BrM	Tnfrsf19	1.30176	0.753738	-0.546428	1.995e-37	3.23002e-35	1.83099	1.40799	-0.262698	3.39987e-07	1.62444e-06
BrM	Plk2	1.7755	1.12937	-0.452422	3.07387e-37	4.90023e-35	3.28458	2.54969	-0.253265	4.01228e-11	3.40956e-10
BrM	Ubash3b	1.19259	0.676886	-0.566383	2.13461e-36	3.20563e-34	2.30096	1.76243	-0.266634	6.7977e-09	4.2229e-08
BrM	Plcxd3	2.17133	1.4601	-0.396838	2.36252e-36	3.47617e-34	2.4209	1.24694	-0.663447	9.0657e-39	1.47414e-36
BrM	Tal2	0.0925487	0.902752	2.27771	2.38186e-36	3.47617e-34	0.22585	0.645419	1.05003	1.69322e-21	5.8112e-20
BrM	Rgs2	1.60739	0.389052	-1.41865	3.94463e-36	5.66215e-34	1.98185	1.51003	-0.271906	4.3342e-08	2.39216e-07
BrM	Robo2	0.301076	1.47627	1.58991	4.82025e-36	6.74966e-34	0.322848	1.06105	1.18984	0.000647748	0.00174795
BrM	Npnt	1.21473	2.90763	0.872819	2.57556e-35	3.55839e-33	1.28635	2.16355	0.519939	8.55983e-25	4.21377e-23
BrM	Edn1	3.06757	1.41199	-0.775888	3.67055e-35	4.93951e-33	4.84856	2.22543	-0.77873	6.76433e-96	2.19773e-92
BrM	Ppp3ca	3.44328	1.90066	-0.594224	3.91613e-34	5.20243e-32	5.05075	3.68792	-0.314474	1.81069e-23	7.60725e-22
BrM	Gfra1	0.921026	0.12823	-1.97166	2.40114e-33	3.03422e-31	1.35743	0.731764	-0.617894	2.85607e-20	8.23612e-19
BrM	Cntnap2	0.788677	0.0799317	-2.28918	3.25956e-33	4.06935e-31	1.31563	0.255219	-1.63995	2.65709e-07	1.29753e-06
BrM	Bend4	1.37664	0.846195	-0.486648	7.04815e-33	8.69439e-31	1.62761	0.881522	-0.613217	1.0172e-23	4.44602e-22
BrM	Magi3	1.22085	1.82689	0.403067	1.27504e-32	1.55435e-30	1.08189	1.44762	0.291213	4.95844e-07	2.30033e-06
BrM	Sfrp2	1.27796	1.89568	0.394312	1.47981e-32	1.783e-30	2.2258	3.10187	0.331888	1.08522e-16	2.00334e-15
BrM	Vegfc	0.811004	2.24193	1.01682	4.25625e-32	5.01173e-30	1.70512	2.23764	0.271787	4.4969e-09	2.87042e-08
BrM	Shroom3	1.6011	1.03522	-0.43608	8.61491e-32	1.00301e-29	2.09751	1.01409	-0.726753	1.38944e-38	2.22015e-36
BrM	Palmd	0.921797	0.124835	-1.99933	1.83983e-31	2.11825e-29	1.40702	0.318565	-1.4854	9.10289e-07	4.05697e-06
BrM	1190002N15Rik	1.24059	0.751419	-0.501382	3.09829e-31	3.52796e-29	1.82033	1.33118	-0.312953	2.41782e-09	1.59556e-08
BrM	Pcdh8	0.544827	0.0117377	-3.83767	3.82974e-31	4.22168e-29	0.790368	0.138065	-1.74478	2.58308e-05	9.17206e-05
BrM	Igfbpl1	1.06121	0.181073	-1.76826	4.15551e-31	4.53257e-29	2.41549	0.716685	-1.21502	1.29716e-07	6.66143e-07
BrM	Tubb2a	1.19675	0.718363	-0.510393	4.74449e-31	5.12109e-29	1.80476	1.08035	-0.513143	5.90135e-20	1.65765e-18
BrM	Fmn1	0.578344	0.0391617	-2.69247	6.31949e-31	6.68189e-29	0.627944	0.125215	-1.61241	0.000521637	0.00144075
BrM	Kctd12b	0.900926	2.35818	0.962224	6.70364e-31	7.01647e-29	0.810493	1.40859	0.552702	2.50511e-18	5.78609e-17
BrM	Olfml3	1.09871	0.646726	-0.529968	2.23866e-30	2.29674e-28	1.71197	1.13796	-0.408412	2.26636e-13	2.56267e-12
BrM	Cnih2	1.15703	0.694971	-0.509743	5.15026e-30	5.13144e-28	2.33034	1.8087	-0.253407	2.61859e-08	1.49785e-07
BrM	Nav2	2.18566	0.852034	-0.942046	7.10235e-30	7.00901e-28	3.00749	2.06188	-0.377489	1.1937e-19	3.23193e-18
BrM	Tbc1d16	1.82279	1.2348	-0.389456	7.55636e-30	7.33791e-28	3.08034	2.23976	-0.318673	3.01666e-15	4.60147e-14
BrM	Aplnr	0.50423	0.0233222	-3.07363	7.57726e-30	7.33791e-28	1.08033	0.157499	-1.9256	1.85817e-07	9.27848e-07
BrM	Npr3	0.229061	1.17428	1.63442	2.27048e-29	2.11953e-27	0.356326	0.811845	0.823463	1.31093e-19	3.51035e-18
BrM	Efnb2	2.51963	1.12557	-0.805822	3.40164e-29	3.14713e-27	3.00177	2.2104	-0.306032	5.97237e-14	7.47274e-13
BrM	Adora2a	0.479705	0.0180954	-3.27752	1.77375e-28	1.5709e-26	0.808434	0.143756	-1.72698	2.79923e-05	9.87482e-05
BrM	Gli2	1.01194	0.593347	-0.533846	1.9874e-28	1.74521e-26	1.50788	1.04541	-0.366294	4.02053e-10	2.97697e-09
BrM	Kcnj12	1.08888	0.223535	-1.58334	3.89014e-28	3.3274e-26	3.36561	1.32026	-0.935777	5.94084e-86	1.44763e-82
BrM	Nav1	0.86153	1.33785	0.440112	3.91761e-28	3.3274e-26	1.28441	1.80812	0.341987	7.63439e-11	6.23219e-10
BrM	Fsd1	1.13574	0.698285	-0.486413	2.13937e-27	1.74552e-25	2.45544	1.33966	-0.605887	2.60394e-34	3.29618e-32
BrM	Nhsl2	0.789633	1.24084	0.451975	2.21991e-27	1.78316e-25	1.01437	1.40739	0.327473	3.39337e-08	1.89869e-07
BrM	Lifr	1.60334	1.08098	-0.394222	5.47193e-27	4.16912e-25	1.9686	1.44636	-0.308273	9.29571e-10	6.52776e-09
BrM	C2cd4a	0.489678	0.0259522	-2.93749	1.33008e-26	9.84451e-25	0.9396	0.127458	-1.99767	3.33199e-07	1.59435e-06
BrM	Nkain4	2.46168	1.15539	-0.756406	1.77611e-26	1.29606e-24	4.60724	3.22783	-0.355819	1.69748e-26	1.03408e-24
BrM	Bmp7	1.23375	0.305121	-1.39711	1.8919e-26	1.3709e-24	2.6135	1.05024	-0.911671	5.84678e-65	5.69885e-62
BrM	Lmo1	0.980844	0.584165	-0.51823	2.29934e-26	1.65457e-24	1.43073	1.04489	-0.314266	1.09614e-07	5.70428e-07
BrM	Zfp536	0.719495	0.0951832	-2.02275	4.43432e-26	3.12575e-24	0.7591	0.420448	-0.590812	2.81212e-11	2.42994e-10
BrM	Jam2	0.784661	0.117445	-1.89928	6.42765e-26	4.44022e-24	0.725135	0.434601	-0.511929	7.20686e-09	4.45436e-08
BrM	Shisa2	1.69317	3.21414	0.640958	6.88083e-26	4.7218e-24	3.28181	4.36704	0.285691	9.48747e-18	2.02351e-16
BrM	Sema3c	1.15062	0.260226	-1.48651	8.0033e-26	5.42027e-24	1.03657	0.549858	-0.634014	1.9382e-16	3.47912e-15
BrM	Zfp961	1.37805	0.90721	-0.418055	9.03534e-26	6.07949e-24	2.45216	1.79372	-0.312676	4.51862e-12	4.31371e-11
BrM	Grid2	0.668943	0.0819075	-2.10011	2.42885e-25	1.60304e-23	0.752292	0.0799697	-2.24148	1.95785e-07	9.73629e-07
BrM	Nrg1	1.48784	0.427495	-1.24714	3.17974e-25	2.08514e-23	2.80582	0.77502	-1.28656	2.197e-10	1.69282e-09
BrM	Hlx	2.65503	1.23619	-0.764424	3.19955e-25	2.08514e-23	5.57452	3.88529	-0.361008	1.70951e-32	1.91524e-30
BrM	Rnf6	1.36826	0.904696	-0.413699	3.61584e-25	2.34171e-23	1.92944	1.40978	-0.313798	7.36073e-10	5.26376e-09
BrM	Nrsn1	0.244605	1.13153	1.53168	4.22877e-25	2.70485e-23	0.420151	1.09312	0.956175	0.00208166	0.00511984
BrM	Calcrl	0.414649	0.73953	0.578582	5.63978e-25	3.56338e-23	0.545317	0.92933	0.533096	5.92087e-12	5.56516e-11
BrM	Msx1	1.57797	0.444712	-1.26647	7.26705e-25	4.56371e-23	2.20691	1.00254	-0.789058	1.81313e-45	4.65067e-43
BrM	Casp2	1.63628	1.13066	-0.36963	9.72768e-25	6.07218e-23	2.89621	2.22056	-0.265646	9.1562e-11	7.38787e-10
BrM	Ppp1r15a	0.798079	0.455248	-0.561364	1.41775e-24	8.6385e-23	1.35214	0.866046	-0.445505	2.14283e-12	2.12473e-11
BrM	Pola2	1.71139	1.19529	-0.358916	1.42558e-24	8.6385e-23	3.4943	2.4469	-0.356312	1.56464e-20	4.60742e-19
BrM	Gbe1	1.0767	0.674627	-0.467499	1.77831e-24	1.07133e-22	1.43458	0.825365	-0.552799	4.29677e-18	9.6722e-17
BrM	Rxrg	1.66143	0.575431	-1.06032	1.94466e-24	1.16477e-22	2.82303	0.851005	-1.19915	7.13041e-11	5.84526e-10
BrM	Tbc1d10a	0.897097	0.533047	-0.520555	2.02075e-24	1.19651e-22	1.80165	1.19682	-0.409041	5.00663e-14	6.33761e-13
BrM	Cnksr2	1.28137	0.841667	-0.420297	2.75851e-24	1.62408e-22	0.858076	0.493435	-0.553301	1.93538e-11	1.70408e-10
BrM	Itih5	1.58299	1.09205	-0.371259	3.68778e-24	2.13479e-22	1.92094	1.26083	-0.421043	1.52332e-15	2.42612e-14
BrM	Hlf	0.455505	1.52672	1.20947	6.12603e-24	3.50707e-22	0.908408	1.48774	0.49332	3.53634e-16	6.17719e-15
BrM	Dlg3	0.825127	1.24861	0.414249	7.22465e-24	4.11329e-22	0.505677	0.693821	0.316315	0.000173298	0.000529509
BrM	Klhl13	1.86568	1.3354	-0.334399	1.12799e-23	6.31795e-22	2.77055	1.53915	-0.587817	9.32936e-37	1.42083e-34
BrM	Ptdss1	1.05744	0.666841	-0.461053	1.52307e-23	8.30636e-22	2.46256	1.39351	-0.569374	2.68947e-31	2.73065e-29
BrM	Metrn	1.63784	2.20946	0.299371	1.60641e-23	8.66962e-22	2.41482	3.20766	0.283917	2.64557e-13	2.96055e-12
BrM	Mn1	0.633072	1.00544	0.462594	2.3589e-23	1.25348e-21	1.38547	2.40118	0.549924	7.18573e-30	6.1438e-28
BrM	Chn1	1.99447	1.45023	-0.318658	3.07312e-23	1.61643e-21	2.79674	1.96498	-0.352974	1.71534e-16	3.0962e-15
BrM	Parm1	2.83338	1.4776	-0.65105	3.78743e-23	1.96227e-21	2.52771	1.46934	-0.542499	8.95297e-30	7.52281e-28
BrM	Elovl4	0.920504	0.561483	-0.494339	4.35347e-23	2.2332e-21	1.55293	0.992647	-0.447526	4.10271e-14	5.28956e-13
BrM	Dusp1	0.814626	0.478939	-0.531156	5.02773e-23	2.55379e-21	1.59746	0.907414	-0.565568	1.14834e-20	3.46528e-19
BrM	Ints9	1.35065	0.910339	-0.394524	5.08405e-23	2.5698e-21	1.85567	0.933065	-0.687527	1.03278e-31	1.09419e-29
BrM	Rbms3	0.969512	1.4141	0.377459	5.65027e-23	2.84214e-21	1.1343	1.97275	0.553415	4.42518e-25	2.28213e-23
BrM	Tmem132c	0.855599	1.27534	0.399166	6.72235e-23	3.36507e-21	1.36208	1.95391	0.360819	1.24732e-12	1.28517e-11
BrM	Mme	0.954425	0.207477	-1.52609	6.87882e-23	3.42684e-21	1.17674	0.513648	-0.828968	9.91196e-27	6.22486e-25
BrM	Btbd9	1.11264	0.716891	-0.439567	6.98559e-23	3.46338e-21	1.98155	1.31386	-0.410907	2.18836e-15	3.4158e-14
BrM	Ebf3	1.51183	0.501225	-1.10402	8.53171e-23	4.1505e-21	1.99273	1.44233	-0.323244	1.29084e-10	1.02042e-09
BrM	Wnt5a	2.04623	0.909087	-0.811315	9.83512e-23	4.73292e-21	3.28729	1.88854	-0.554263	1.61952e-39	2.87008e-37
BrM	Cacnb3	1.03222	0.654175	-0.456089	1.24766e-22	5.93041e-21	1.69272	1.14083	-0.394577	1.50108e-12	1.5209e-11
BrM	Ccdc136	1.00042	0.629534	-0.463191	1.58891e-22	7.48375e-21	1.08865	0.546745	-0.68871	2.54251e-19	6.53874e-18
BrM	Ncor2	1.41466	0.970601	-0.376731	2.73848e-22	1.27247e-20	2.15349	1.64098	-0.271795	1.15135e-08	6.93677e-08
BrM	Kctd13	0.955309	0.59568	-0.472332	2.96222e-22	1.37029e-20	1.80022	1.31322	-0.315425	2.2835e-09	1.51307e-08
BrM	2010300C02Rik	0.42994	0.0310014	-2.62962	3.50936e-22	1.60902e-20	0.685797	0.259971	-0.970013	1.10959e-19	3.02101e-18
BrM	Slc45a4	0.529084	0.861718	0.48778	4.96297e-22	2.23593e-20	0.735338	1.09329	0.396613	7.50536e-09	4.62127e-08
BrM	Gchfr	1.37201	0.415453	-1.19466	5.19128e-22	2.32866e-20	2.57539	1.48237	-0.552357	3.66762e-31	3.57483e-29
BrM	D1Ertd622e	0.705514	0.402135	-0.562139	5.87514e-22	2.60163e-20	1.49059	1.06219	-0.338841	6.62486e-09	4.13132e-08
BrM	Mtrr	0.913163	0.565407	-0.479369	7.64871e-22	3.34413e-20	1.63484	1.27157	-0.251295	3.73975e-06	1.52325e-05
BrM	Cpa1	0.103745	0.685472	1.88818	8.17533e-22	3.54447e-20	0.175564	0.65627	1.31857	0.00384253	0.00899884
BrM	Pcsk6	0.583724	0.0770187	-2.02538	9.32306e-22	4.02523e-20	0.724496	0.270533	-0.985083	4.435e-21	1.44093e-19
BrM	Emp1	1.00015	0.236611	-1.44149	1.36846e-21	5.85951e-20	1.2729	0.587329	-0.773471	3.1695e-26	1.88373e-24
BrM	Nsun4	0.798527	0.477235	-0.514759	1.53143e-21	6.50358e-20	1.39509	1.048	-0.286079	1.47953e-06	6.39794e-06
BrM	Sec14l1	1.56902	1.10874	-0.347226	1.85952e-21	7.80095e-20	2.27284	1.51651	-0.40462	5.3047e-17	1.01581e-15
BrM	Sqle	1.96797	1.44922	-0.305979	1.93039e-21	8.06561e-20	3.36013	2.57988	-0.264234	3.76283e-12	3.62773e-11
BrM	Pi4k2b	1.43203	0.993849	-0.365263	1.97915e-21	8.23615e-20	1.84417	1.22104	-0.412328	1.67531e-14	2.30639e-13
BrM	Dapk2	0.085119	0.615956	1.97913	3.10019e-21	1.27477e-19	0.322971	0.624806	0.659879	1.85863e-11	1.63947e-10
BrM	Fam169b	0.431361	0.035993	-2.48362	3.25283e-21	1.33225e-19	0.63762	0.202951	-1.14478	0.00938835	0.0203081
BrM	Tanc1	1.45433	1.01668	-0.358005	4.91989e-21	1.98365e-19	1.83599	1.31527	-0.333539	2.19875e-10	1.69283e-09
BrM	Tmem169	0.450334	0.0400897	-2.41887	5.70781e-21	2.28356e-19	0.686994	0.200377	-1.23212	0.00447715	0.0103581
BrM	Rapgef4	0.361814	0.0156562	-3.14026	9.52233e-21	3.73751e-19	0.698887	0.0312184	-3.10848	8.89802e-11	7.19146e-10
BrM	Gnb4	1.60011	1.14478	-0.334865	1.40267e-20	5.36329e-19	2.03724	1.39502	-0.37869	7.12426e-14	8.74561e-13
BrM	Fbxo21	1.73774	1.26315	-0.318976	1.73484e-20	6.58476e-19	2.98495	1.81175	-0.499291	1.37122e-30	1.28512e-28
BrM	Amot	1.66616	2.94579	0.569858	2.6864e-20	9.97722e-19	2.53161	3.54154	0.335707	3.36765e-19	8.50376e-18
BrM	Cdkn1a	0.602223	0.0755482	-2.07586	2.80062e-20	1.03643e-18	0.657301	0.273934	-0.875253	1.00006e-16	1.85669e-15
BrM	Rhob	2.00818	1.49882	-0.292551	2.92741e-20	1.07949e-18	3.62466	2.31879	-0.446715	9.48513e-31	9.06388e-29
BrM	Ccdc117	1.00835	0.655692	-0.430376	3.36971e-20	1.23381e-18	2.69458	1.77095	-0.419725	4.52074e-21	1.45424e-19
BrM	Msx2	0.956862	0.199194	-1.56938	3.39012e-20	1.23692e-18	1.0945	0.672988	-0.486329	9.79377e-12	8.98024e-11
BrM	Cox16	0.858576	1.24747	0.373596	4.12907e-20	1.496e-18	0.972067	1.45031	0.400111	1.96881e-11	1.73039e-10
BrM	Arl6ip5	1.8762	1.38737	-0.301835	4.72579e-20	1.70622e-18	2.64025	1.53038	-0.545355	2.80241e-31	2.81599e-29
BrM	E2f7	0.923259	0.589453	-0.448714	6.8148e-20	2.39373e-18	1.25488	0.9288	-0.3009	1.74594e-06	7.46063e-06
BrM	Cmtm8	0.758495	0.458474	-0.503432	7.47846e-20	2.61797e-18	0.85804	0.615688	-0.33191	1.56202e-05	5.74746e-05
BrM	Cthrc1	0.484548	1.44919	1.09555	7.69346e-20	2.68416e-18	1.22614	1.70722	0.330994	8.31251e-10	5.87542e-09
BrM	Gxylt2	0.563396	0.0734414	-2.03749	7.97084e-20	2.76234e-18	0.503274	0.252515	-0.689663	9.54347e-10	6.68249e-09
BrM	Pla2g7	0.4109	0.0321312	-2.54852	8.91896e-20	3.08061e-18	0.81269	0.111309	-1.98804	1.33622e-06	5.81953e-06
BrM	Lrrc47	1.80321	1.32855	-0.305479	1.00387e-19	3.44439e-18	3.46384	2.69304	-0.251709	1.55204e-11	1.38786e-10
BrM	Dab1	0.58315	1.60085	1.00985	2.96062e-19	9.77004e-18	1.29581	2.10384	0.484629	1.3028e-21	4.55138e-20
BrM	Btbd7	1.13063	1.5595	0.321595	3.06109e-19	1.00695e-17	1.15473	2.23905	0.662188	3.1143e-37	4.81826e-35
BrM	Dlc1	1.1284	1.55671	0.321778	3.15536e-19	1.02957e-17	1.73865	2.75847	0.461569	1.0102e-25	5.59456e-24
BrM	Galnt7	1.05054	0.292301	-1.27928	5.47977e-19	1.75251e-17	0.939554	0.490335	-0.650317	1.36833e-15	2.2118e-14
BrM	Pkmyt1	0.67827	0.402277	-0.522406	5.91589e-19	1.85759e-17	1.47788	0.975046	-0.415879	4.49765e-12	4.2979e-11
BrM	Dab2	1.83979	0.792364	-0.842388	7.05366e-19	2.20151e-17	2.94553	1.38981	-0.751121	4.67474e-56	2.16974e-53
BrM	Alcam	0.694107	0.415305	-0.513613	7.23068e-19	2.24998e-17	0.649399	0.438265	-0.393224	1.25031e-05	4.66746e-05
BrM	Frrs1	0.594452	0.338724	-0.562454	9.14489e-19	2.81185e-17	0.840162	0.626147	-0.294009	0.000128031	0.00040036
BrM	Hist1h3e	0.925831	1.31141	0.348169	9.75935e-19	2.9919e-17	0.352297	0.993766	1.03703	0.00327892	0.0077704
BrM	Klk8	0.444306	0.722571	0.486302	1.22045e-18	3.69776e-17	0.853107	1.44078	0.524052	3.01682e-17	6.0256e-16
BrM	Ncoa7	1.27744	1.7194	0.297116	2.02789e-18	6.05561e-17	1.43749	1.87238	0.26431	1.71635e-07	8.61293e-07
BrM	Abcd2	0.989368	0.263794	-1.3219	2.22218e-18	6.61674e-17	1.06163	0.298696	-1.26813	0.000147016	0.000454621
BrM	Cd40	1.1249	0.342889	-1.18804	2.28642e-18	6.78852e-17	2.29775	0.89566	-0.942126	8.80977e-60	5.05111e-57
BrM	Prox1	1.71351	0.703329	-0.890475	2.38617e-18	7.06444e-17	2.15793	0.894504	-0.880634	1.38803e-51	4.22786e-49
BrM	Zfp395	1.23765	0.863498	-0.35998	2.68341e-18	7.92178e-17	1.50217	0.829741	-0.593555	5.55543e-21	1.77537e-19
BrM	Pik3r2	1.21292	0.843382	-0.363363	3.08004e-18	9.04117e-17	3.17345	2.38119	-0.28722	3.16852e-13	3.5215e-12
BrM	Klf10	0.623655	0.36513	-0.535345	3.27184e-18	9.57707e-17	1.32918	0.837692	-0.461669	6.94901e-13	7.41862e-12
BrM	Usp53	0.805353	0.508833	-0.45916	3.41745e-18	9.91923e-17	0.762319	0.540508	-0.343856	2.63612e-05	9.33998e-05
BrM	Scn3a	0.502987	0.066332	-2.02589	3.76666e-18	1.08719e-16	0.572758	0.124195	-1.52861	0.00166537	0.00416427
BrM	D630045J12Rik	0.73893	0.45621	-0.48225	3.83416e-18	1.0975e-16	1.02357	0.617985	-0.504586	1.10621e-11	1.00768e-10
BrM	Tlx1	2.70285	1.30954	-0.724634	4.17246e-18	1.18778e-16	3.14109	1.25387	-0.918331	1.97563e-78	3.8513e-75
BrM	Pcdh19	0.28106	0.506154	0.588273	4.86498e-18	1.37735e-16	0.523531	0.940442	0.585753	7.12383e-14	8.74561e-13
BrM	Smoc2	0.444145	0.0480501	-2.22391	5.06774e-18	1.42978e-16	1.31732	0.428893	-1.12215	0.000164306	0.000504088
BrM	Col2a1	1.39953	2.58333	0.612943	5.07779e-18	1.42978e-16	2.55962	3.47154	0.304739	4.74514e-16	8.08582e-15
BrM	Dhcr7	1.0143	0.680572	-0.399017	5.28678e-18	1.4846e-16	2.19196	1.40008	-0.448266	2.43355e-19	6.27509e-18
BrM	Csnk2a2	1.56011	2.59587	0.509164	5.71602e-18	1.6008e-16	0.733819	2.15509	1.07733	3.40275e-07	1.62502e-06
BrM	Gm27029	0.63232	0.373864	-0.525504	6.18847e-18	1.72379e-16	1.53077	1.08256	-0.346441	2.02671e-09	1.35489e-08
BrM	Hist1h3c	1.57188	2.05025	0.265689	6.62057e-18	1.8392e-16	1.06699	2.06731	0.661409	1.90119e-34	2.43828e-32
BrM	Ttc37	0.796942	1.14706	0.364173	7.46624e-18	2.06307e-16	0.664837	1.15014	0.548094	4.67542e-15	6.94685e-14
BrM	Daam1	2.04143	0.980502	-0.733339	8.29043e-18	2.28472e-16	1.50277	0.657433	-0.826722	1.49356e-33	1.84275e-31
BrM	Abr	1.0423	0.706066	-0.38948	9.3278e-18	2.56379e-16	1.48884	0.972003	-0.426396	1.26358e-12	1.29916e-11
BrM	Ush1c	0.995239	0.277884	-1.27578	9.71347e-18	2.6557e-16	1.17297	0.572744	-0.716852	6.9009e-22	2.46385e-20
BrM	Flot2	1.03683	0.702753	-0.388916	1.24672e-17	3.38182e-16	2.32539	1.60146	-0.372967	3.00666e-15	4.5934e-14
BrM	Gba2	0.648893	0.38964	-0.510045	1.48977e-17	4.0096e-16	1.33452	0.858678	-0.440936	4.5989e-12	4.38605e-11
BrM	Naaa	0.17094	0.766873	1.50101	2.08228e-17	5.53246e-16	0.366273	0.533219	0.375552	0.000120771	0.000380095
BrM	Alkbh7	1.58387	1.16853	-0.304127	2.18341e-17	5.77155e-16	3.38723	2.51641	-0.297179	8.08654e-15	1.15741e-13
BrM	Efs	1.28563	0.914642	-0.340475	2.64707e-17	6.85724e-16	1.88014	1.30064	-0.368491	2.22339e-12	2.20014e-11
BrM	Robo1	0.839347	1.19074	0.349707	2.79063e-17	7.19317e-16	1.11195	1.44596	0.26266	4.94003e-06	1.97906e-05
BrM	Nxt2	0.636476	0.384772	-0.503297	6.66002e-17	1.66694e-15	1.04666	0.765762	-0.312489	6.22842e-06	2.45485e-05
BrM	Amph	0.629762	0.379973	-0.505241	7.72054e-17	1.91847e-15	0.6972	0.509576	-0.313492	0.000216863	0.000650188
BrM	Etv5	1.32272	0.951458	-0.329449	7.89003e-17	1.9559e-15	3.59804	2.40008	-0.404885	5.10893e-26	2.92922e-24
BrM	Frem1	0.95376	0.642016	-0.395799	8.37445e-17	2.0661e-15	1.19404	0.846581	-0.343891	1.43713e-07	7.31091e-07
BrM	Cped1	0.150854	0.706694	1.54429	8.79506e-17	2.16471e-15	0.392858	0.659663	0.51828	1.4984e-08	8.89456e-08
BrM	Spry1	0.75863	1.08834	0.360896	9.07177e-17	2.22753e-15	1.27455	1.77558	0.331537	3.61366e-10	2.69696e-09
BrM	Csrp1	1.53943	1.13808	-0.302072	9.37276e-17	2.29599e-15	3.92575	2.82615	-0.328642	5.27962e-20	1.4873e-18
BrM	St6galnac3	1.14713	2.24283	0.670475	9.97646e-17	2.43238e-15	2.04193	3.19509	0.447718	4.25902e-28	2.96519e-26
BrM	Spats2l	2.46743	1.38391	-0.578261	1.14734e-16	2.77127e-15	3.87982	2.34017	-0.505566	4.82616e-40	8.71122e-38
BrM	Noct	0.888877	0.589977	-0.409876	1.16833e-16	2.81539e-15	1.51681	1.07986	-0.33978	4.47869e-09	2.86254e-08
BrM	Bicd1	0.618161	0.372277	-0.507111	1.19336e-16	2.86242e-15	0.662991	0.484085	-0.3145	0.000297886	0.000867492
BrM	Irs2	1.04627	0.721401	-0.371788	1.53624e-16	3.66787e-15	0.92133	0.563886	-0.490967	3.02045e-10	2.27866e-09
BrM	Src	0.881611	0.585885	-0.408627	1.86456e-16	4.40104e-15	1.4954	1.15669	-0.256835	6.36794e-06	2.50477e-05
BrM	Scpep1	1.61488	1.20736	-0.290821	1.95365e-16	4.5904e-15	2.59649	1.87632	-0.324849	1.69979e-13	1.96534e-12
BrM	Gm6133	0.937008	0.345559	-0.997527	1.99283e-16	4.67187e-15	3.33482	0.423995	-2.06245	1.62692e-47	4.40489e-45
BrM	Prkag2	1.00344	0.687243	-0.378506	2.18193e-16	5.0807e-15	1.61988	0.987928	-0.494498	4.42643e-17	8.62889e-16
BrM	Osbpl6	0.708989	0.446831	-0.461659	2.45378e-16	5.67545e-15	0.733387	0.404817	-0.594237	4.93906e-11	4.13938e-10
BrM	Prpf40b	0.793928	0.515565	-0.431729	2.58619e-16	5.95512e-15	1.47567	0.99648	-0.39264	4.80513e-11	4.03755e-10
BrM	Fryl	1.15325	0.813648	-0.348809	2.64385e-16	6.0744e-15	1.41393	1.04124	-0.305958	2.57484e-07	1.26115e-06
BrM	Tcf7	2.07686	1.05473	-0.677572	2.70239e-16	6.19516e-15	4.27937	2.28665	-0.626721	1.30506e-61	7.95029e-59
BrM	Nck2	0.690635	1.0007	0.370838	3.03702e-16	6.93162e-15	0.369095	0.495712	0.294943	0.00291204	0.0069619
BrM	Celf4	0.451331	0.24649	-0.604879	3.08002e-16	7.01431e-15	0.58872	0.40107	-0.383814	4.66239e-05	0.000158067
BrM	Skap2	0.519752	0.298845	-0.553425	3.27824e-16	7.38459e-15	0.46773	0.336895	-0.328118	0.0015963	0.0040008
BrM	Dact1	1.18035	2.27555	0.65641	4.08903e-16	9.03422e-15	1.62693	2.35615	0.370332	1.452e-15	2.32774e-14
BrM	Arfip1	0.827171	0.544686	-0.417803	4.38284e-16	9.64225e-15	1.49327	0.973986	-0.427327	1.0621e-12	1.1072e-11
BrM	Cacnb2	0.25981	0.92943	1.27462	4.86415e-16	1.06785e-14	0.304038	0.403314	0.282563	0.00984906	0.0212255
BrM	Arpc1b	2.03368	1.57967	-0.252634	5.00757e-16	1.09469e-14	4.07265	2.77321	-0.384288	8.06313e-27	5.17048e-25
BrM	Vmac	0.559757	0.331943	-0.522539	6.41769e-16	1.38542e-14	1.2175	0.777081	-0.449009	1.93489e-11	1.70408e-10
BrM	Cactin	1.41238	1.03903	-0.306992	6.50627e-16	1.40162e-14	3.31488	2.55764	-0.259337	1.19443e-11	1.08098e-10
BrM	Nln	0.653796	0.952299	0.376084	6.87483e-16	1.47795e-14	0.761463	1.18606	0.44315	3.21318e-11	2.75694e-10
BrM	1110032F04Rik	1.47952	0.598826	-0.904499	8.31255e-16	1.77597e-14	2.4214	1.41214	-0.539243	2.50794e-28	1.77137e-26
BrM	Bves	0.609607	0.118993	-1.63375	9.26842e-16	1.96802e-14	0.473149	0.308866	-0.426502	6.2708e-05	0.000207543
BrM	5930412G12Rik	0.750067	0.179119	-1.43211	9.97664e-16	2.10546e-14	1.04069	0.771443	-0.299374	1.46661e-05	5.42713e-05
BrM	Arpin	0.791494	0.51894	-0.422133	1.04422e-15	2.19924e-14	1.88758	1.34159	-0.34144	4.96991e-11	4.15809e-10
BrM	Pick1	1.11046	0.784126	-0.347957	1.07738e-15	2.26446e-14	2.04944	1.20774	-0.528815	1.64189e-23	6.92794e-22
BrM	Bcl2l1	1.16986	0.834438	-0.337878	1.09143e-15	2.28936e-14	2.62614	2.04459	-0.250318	5.18334e-09	3.28919e-08
BrM	Ece1	1.49165	1.11051	-0.295064	1.14919e-15	2.40563e-14	2.33893	1.76901	-0.279275	1.07785e-09	7.47211e-09
BrM	Fign	3.132	2.08021	-0.409206	1.25513e-15	2.61684e-14	3.62938	2.77682	-0.267754	2.72747e-13	3.04172e-12
BrM	Dok5	0.997235	0.302631	-1.19247	1.26011e-15	2.62194e-14	0.98932	0.516719	-0.649519	2.62797e-16	4.64878e-15
BrM	Bdnf	0.403196	1.21396	1.10222	1.46432e-15	3.04073e-14	0.627689	1.27343	0.707423	4.26631e-24	1.93413e-22
BrM	Sh3kbp1	1.70873	1.30119	-0.272471	1.57374e-15	3.25491e-14	2.4901	1.82893	-0.308593	5.54983e-12	5.24168e-11
BrM	Lpl	1.51537	1.13296	-0.290831	1.61686e-15	3.33081e-14	2.77991	1.81055	-0.428787	1.91152e-22	7.24965e-21
BrM	Fam3c	2.9339	1.88061	-0.444739	1.62872e-15	3.34857e-14	4.00655	2.73276	-0.382621	3.18932e-26	1.88402e-24
BrM	Bicd2	0.697078	0.444693	-0.449512	1.92881e-15	3.91889e-14	1.13068	0.876179	-0.255007	9.65464e-05	0.000308836
BrM	Bcl2	1.44432	1.07312	-0.297062	2.18836e-15	4.42023e-14	2.00928	1.18595	-0.527233	5.62888e-23	2.25354e-21
BrM	Scd1	0.613926	0.378739	-0.483027	2.26647e-15	4.5691e-14	0.568735	0.424235	-0.293126	0.00167385	0.00418232
BrM	B3galnt1	1.50043	0.641418	-0.849823	3.29371e-15	6.47617e-14	2.90106	1.74974	-0.50561	2.24879e-30	2.06782e-28
BrM	Itga6	0.32082	0.533416	0.508422	3.68193e-15	7.22578e-14	0.298068	0.585325	0.674845	3.6643e-11	3.12475e-10
BrM	Zfp513	0.871979	0.590192	-0.390318	3.71058e-15	7.25938e-14	1.79596	1.38271	-0.261494	4.91951e-07	2.28553e-06
BrM	Pld3	0.548822	0.328998	-0.511723	3.71306e-15	7.25938e-14	1.39637	0.632958	-0.79123	1.65857e-29	1.34717e-27
BrM	Fam98c	0.71564	0.462157	-0.437272	3.76027e-15	7.33783e-14	1.55246	1.0103	-0.429591	2.98209e-13	3.31809e-12
BrM	Brf1	0.907003	0.619731	-0.38086	4.16718e-15	8.07109e-14	1.86481	1.32574	-0.341193	6.67229e-11	5.49745e-10
BrM	Antxr2	1.15711	0.830995	-0.331053	4.96381e-15	9.57821e-14	2.29768	1.02657	-0.805676	1.21556e-48	3.38516e-46
BrM	Ier5l	1.27129	2.27855	0.583506	5.54978e-15	1.06692e-13	1.03738	1.39248	0.294387	6.33652e-07	2.89827e-06
BrM	Mink1	0.61017	0.379092	-0.47596	5.9969e-15	1.14861e-13	0.718296	0.551572	-0.264109	0.00132741	0.00338016
BrM	Rhox5	0.352862	0.181377	-0.6655	7.02999e-15	1.34152e-13	0.552617	0.291605	-0.639266	1.49356e-09	1.0166e-08
BrM	Abtb1	0.907996	0.625242	-0.373102	1.22931e-14	2.30763e-13	1.67559	1.00728	-0.508905	2.09528e-18	4.87416e-17
BrM	Rad54l	1.59801	1.2167	-0.272619	1.2354e-14	2.31487e-13	3.26361	2.38708	-0.312762	1.40295e-15	2.25653e-14
BrM	Snx7	0.778937	0.519544	-0.404979	1.63808e-14	3.01488e-13	1.01853	0.568901	-0.582406	2.50251e-14	3.32315e-13
BrM	Cstf1	1.46805	1.1063	-0.282911	2.05478e-14	3.72882e-13	2.81669	2.11385	-0.287052	6.81074e-12	6.38832e-11
BrM	Tgfb2	2.12712	1.05957	-0.696912	2.42127e-14	4.36334e-13	2.05237	1.15974	-0.570799	1.84459e-26	1.11655e-24
BrM	Tmeff2	0.0673408	0.445686	1.88985	2.56811e-14	4.61192e-13	0.140756	0.568555	1.39607	0.00469084	0.0108012
BrM	Uap1	1.81227	1.40996	-0.25102	2.70159e-14	4.82653e-13	3.16251	2.14588	-0.387814	1.66485e-21	5.73404e-20
BrM	Chst15	1.54927	0.690706	-0.807823	2.75114e-14	4.90659e-13	1.68101	0.956537	-0.563832	1.45277e-21	5.03921e-20
BrM	Kdr	0.734366	0.485665	-0.413489	3.21444e-14	5.65502e-13	0.952924	0.58326	-0.490903	1.51261e-10	1.18516e-09
BrM	Hspa2	0.344116	0.553023	0.474421	4.44328e-14	7.61013e-13	0.373759	0.574489	0.429869	6.8736e-06	2.69701e-05
BrM	Anxa2	0.475148	0.715126	0.408831	4.86266e-14	8.30098e-13	0.774547	1.27747	0.500359	2.0544e-14	2.78115e-13
BrM	Tradd	0.601177	0.379325	-0.460497	4.98017e-14	8.47366e-13	1.05996	0.710022	-0.400694	1.39489e-08	8.31049e-08
BrM	Extl3	0.847544	0.58125	-0.377162	5.34401e-14	9.07781e-13	1.63673	1.06494	-0.429785	6.70383e-14	8.29639e-13
BrM	Myl4	1.28686	0.955058	-0.29819	5.8545e-14	9.88018e-13	1.94049	1.46492	-0.281134	2.30097e-08	1.32786e-07
BrM	Tshz3	0.539332	0.110812	-1.58249	6.05875e-14	1.01917e-12	0.568425	0.341831	-0.508554	3.4938e-07	1.66361e-06
BrM	Prr5l	0.715231	0.472642	-0.414267	6.28158e-14	1.05494e-12	0.965729	0.537803	-0.58539	9.18269e-14	1.10362e-12
BrM	Numbl	0.533594	0.327803	-0.487222	9.84e-14	1.63663e-12	0.759048	0.560455	-0.303315	0.000180161	0.000548073
BrM	Arhgef1	0.973255	0.689668	-0.344436	1.01996e-13	1.691e-12	1.73841	1.16776	-0.397881	5.13167e-13	5.56378e-12
BrM	Onecut2	0.259461	0.441404	0.531355	1.1083e-13	1.82869e-12	0.388889	0.862429	0.796458	8.03189e-20	2.20971e-18
BrM	Hist1h3a	0.318154	0.516367	0.484283	1.14267e-13	1.87942e-12	0.156136	0.522202	1.20733	0.0162079	0.0331539
BrM	Etaa1os	0.70245	0.464732	-0.413114	1.19994e-13	1.97049e-12	1.2739	0.980208	-0.262073	2.19117e-05	7.87068e-05
BrM	Nedd9	1.212	0.472371	-0.942259	1.31711e-13	2.15266e-12	1.26109	0.62261	-0.705811	6.58241e-23	2.61873e-21
BrM	Pygb	0.693718	0.458244	-0.414664	1.41903e-13	2.30832e-12	1.16624	0.820588	-0.351523	1.14695e-07	5.94959e-07
BrM	Dpep1	0.715431	0.47625	-0.406941	1.49399e-13	2.42264e-12	0.698221	0.423397	-0.500224	2.56153e-08	1.47039e-07
BrM	Cxcl12	1.79106	2.89337	0.479613	1.59235e-13	2.57409e-12	2.69044	3.58785	0.287851	4.83351e-15	7.15992e-14
BrM	Ifitm1	1.44212	0.61434	-0.853324	1.65826e-13	2.6723e-12	2.03663	1.27049	-0.471894	1.36171e-19	3.62639e-18
BrM	Fam160a2	0.83162	0.573413	-0.37177	1.8643e-13	2.99038e-12	1.22296	0.892529	-0.314973	8.68353e-07	3.89321e-06
BrM	Zfp503	1.75567	0.84993	-0.725455	1.93424e-13	3.09777e-12	1.68327	0.74553	-0.814399	1.24821e-36	1.84338e-34
BrM	Mvd	1.16759	0.8591	-0.306811	2.10177e-13	3.35571e-12	2.71593	2.01039	-0.300805	2.04546e-12	2.03232e-11
BrM	Efnb3	0.815089	0.560258	-0.374901	2.15537e-13	3.42545e-12	1.33605	0.813393	-0.496257	1.9735e-14	2.68656e-13
BrM	Asl	1.08552	0.789472	-0.318452	2.44712e-13	3.87722e-12	2.13924	1.47984	-0.368512	6.98462e-14	8.60207e-13
BrM	Mpped2	1.83596	0.928806	-0.681423	2.53666e-13	3.99465e-12	2.27676	1.48428	-0.427821	1.33055e-18	3.15544e-17
BrM	Tns1	0.898117	0.284555	-1.14937	2.57252e-13	4.04498e-12	0.852728	0.59918	-0.352879	5.38853e-06	2.14784e-05
BrM	Armc6	0.739242	0.498165	-0.394693	2.62997e-13	4.12905e-12	1.79061	1.25308	-0.356954	2.74295e-11	2.37649e-10
BrM	Usb1	0.976256	0.696784	-0.33725	2.65859e-13	4.16767e-12	2.11631	1.37325	-0.432499	1.05857e-17	2.25282e-16
BrM	Abcd3	1.41851	1.07817	-0.274347	2.70203e-13	4.22937e-12	2.39974	1.80559	-0.284472	3.35727e-10	2.51718e-09
BrM	Slc25a25	0.563424	0.355569	-0.460313	3.10878e-13	4.84409e-12	1.01039	0.693961	-0.375671	1.65402e-07	8.33594e-07
BrM	Crat	0.604577	0.389316	-0.440138	3.66251e-13	5.66431e-12	0.793535	0.536358	-0.391696	1.48905e-06	6.43627e-06
BrM	Plcb3	0.746986	0.506345	-0.38883	4.0305e-13	6.19645e-12	0.895625	0.625045	-0.359698	2.11432e-06	8.92134e-06
BrM	Klhl22	1.48595	1.13986	-0.26515	4.18075e-13	6.41791e-12	2.73072	1.95909	-0.332084	1.25875e-14	1.76279e-13
BrM	Prr11	0.777976	0.532227	-0.379625	4.18953e-13	6.42188e-12	1.15842	0.873949	-0.28179	1.51515e-05	5.58342e-05
BrM	Eogt	0.61741	0.14771	-1.43028	4.1971e-13	6.42398e-12	0.998615	0.32701	-1.11638	0.00110552	0.00285519
BrM	Ccdc141	2.1962	1.24672	-0.566212	4.27908e-13	6.53017e-12	2.64377	1.23796	-0.758737	3.17671e-51	9.38284e-49
BrM	2410018L13Rik	0.671105	0.179359	-1.31953	4.58383e-13	6.95426e-12	1.20711	0.214111	-1.72949	4.5407e-08	2.49483e-07
BrM	Syt17	1.08154	0.407171	-0.976909	5.06239e-13	7.61343e-12	1.79228	1.10757	-0.481319	5.71706e-18	1.25223e-16
BrM	Pygo2	0.967596	0.692933	-0.333881	5.47314e-13	8.21923e-12	2.13429	1.63666	-0.265477	2.70286e-08	1.54243e-07
BrM	Tagln	0.442232	0.663417	0.405569	5.73359e-13	8.58546e-12	0.320034	0.920899	1.05692	3.29339e-30	3.00006e-28
BrM	Gpsm3	1.10925	0.433981	-0.938439	6.36558e-13	9.49067e-12	2.19119	1.4421	-0.418345	2.44919e-17	4.92211e-16
BrM	Pnpla2	0.374366	0.209797	-0.579093	6.64608e-13	9.86629e-12	0.904988	0.486337	-0.62102	3.97579e-14	5.13272e-13
BrM	Rnf113a1	1.04125	0.757223	-0.318519	7.37851e-13	1.08757e-11	1.2662	0.981803	-0.254384	3.84099e-05	0.00013229
BrM	Eefsec	1.4975	1.15384	-0.260705	7.75707e-13	1.14012e-11	3.18409	2.36811	-0.296074	6.17824e-14	7.71054e-13
BrM	S100a6	0.121763	0.569903	1.54339	8.80629e-13	1.27623e-11	0.376149	0.735387	0.67041	1.60024e-13	1.85906e-12
BrM	Cep104	0.866385	0.609844	-0.351126	9.372e-13	1.35066e-11	1.48092	1.14508	-0.257182	6.87603e-06	2.69701e-05
BrM	Stk38l	0.621081	0.406446	-0.42401	9.81663e-13	1.41262e-11	0.924786	0.614553	-0.408667	6.9755e-08	3.73983e-07
BrM	Prex2	2.84157	1.89976	-0.402629	1.02724e-12	1.47223e-11	4.15348	2.46995	-0.519748	1.12445e-44	2.74002e-42
BrM	Fam57a	0.557107	0.354927	-0.450846	1.06822e-12	1.52885e-11	1.38168	0.934554	-0.390983	2.29226e-10	1.76204e-09
BrM	Morn2	0.597767	0.846426	0.347822	1.30492e-12	1.85227e-11	0.648946	0.865251	0.287671	0.00012127	0.000381543
BrM	6430573F11Rik	0.582121	0.376264	-0.436388	1.45154e-12	2.04082e-11	0.974576	0.459207	-0.752501	1.02886e-19	2.81694e-18
BrM	Pgbd5	0.420442	0.632304	0.408065	1.50515e-12	2.10478e-11	0.362428	0.53892	0.396741	4.93443e-05	0.000166307
BrM	Socs2	1.26934	2.25038	0.572605	1.51889e-12	2.12113e-11	2.87463	3.93759	0.314645	5.46276e-19	1.36527e-17
BrM	Ugp2	2.99473	2.08719	-0.361036	1.92048e-12	2.65688e-11	4.1153	2.78865	-0.389153	1.18732e-27	8.03668e-26
BrM	Hacd2	2.83187	1.89984	-0.399169	2.2647e-12	3.11231e-11	3.85555	2.95839	-0.264869	8.87021e-14	1.07135e-12
BrM	2310061I04Rik	1.10145	0.815034	-0.301154	2.35208e-12	3.22385e-11	2.49672	1.72434	-0.370134	4.61634e-16	7.90781e-15
BrM	Irx3	1.70813	2.74107	0.472951	2.87649e-12	3.89114e-11	4.37465	5.77018	0.276876	9.60962e-22	3.38141e-20
BrM	Haghl	0.97151	1.27664	0.273133	2.95224e-12	3.98841e-11	1.35211	1.87262	0.325676	2.36847e-10	1.81775e-09
BrM	F8a	0.555483	0.357657	-0.440264	3.21715e-12	4.32375e-11	0.94984	0.668485	-0.35128	1.73813e-06	7.43377e-06
BrM	Sacm1l	1.26433	0.958256	-0.27718	3.28098e-12	4.40382e-11	2.00886	1.52554	-0.27522	2.4678e-08	1.4191e-07
BrM	Ipo13	0.660217	0.443411	-0.398072	3.35776e-12	4.50104e-11	1.51774	1.17212	-0.258409	4.80526e-06	1.92903e-05
BrM	Pcsk5	0.727124	0.21465	-1.22009	4.186e-12	5.57524e-11	0.868597	0.298844	-1.06696	2.43139e-27	1.60127e-25
BrM	Prickle2	0.480967	0.0966866	-1.60432	4.20438e-12	5.59253e-11	0.552385	0.262298	-0.744764	1.13277e-11	1.02708e-10
BrM	Selenbp1	0.18424	0.682851	1.31004	4.46906e-12	5.92179e-11	0.316041	0.462333	0.380414	0.000293151	0.000855749
BrM	Crybg3	0.856949	0.291817	-1.07725	6.31048e-12	8.18388e-11	1.25165	0.752369	-0.50899	3.86879e-14	5.02118e-13
BrM	Atxn7l2	0.678431	0.461179	-0.385997	6.44579e-12	8.3489e-11	1.91052	0.905208	-0.746965	1.08514e-36	1.62722e-34
BrM	2310022B05Rik	1.46691	1.14056	-0.251637	6.70468e-12	8.6734e-11	3.3331	2.38966	-0.332754	1.42048e-17	2.95843e-16
BrM	Klhl8	0.371264	0.21457	-0.548277	7.57038e-12	9.73254e-11	0.50367	0.230856	-0.780127	2.00505e-11	1.75907e-10
BrM	Tatdn1	0.963073	1.26028	0.268959	8.10493e-12	1.03428e-10	1.92811	2.53069	0.271952	4.36123e-10	3.22037e-09
BrM	Trappc9	0.480875	0.300993	-0.468522	8.12499e-12	1.03429e-10	0.851771	0.348545	-0.893551	9.06572e-22	3.20158e-20
BrM	Usp20	0.363906	0.209398	-0.552658	8.95063e-12	1.13261e-10	0.724622	0.414069	-0.559618	4.83807e-10	3.54829e-09
BrM	Zkscan17	1.04483	0.773816	-0.300271	9.68873e-12	1.2169e-10	2.15252	1.59463	-0.300001	4.2523e-10	3.14232e-09
BrM	Fxyd1	0.499175	0.107818	-1.53251	9.8805e-12	1.23649e-10	0.483192	0.259629	-0.621162	3.26854e-08	1.83305e-07
BrM	Gna14	0.78413	0.238004	-1.19229	1.05234e-11	1.30591e-10	1.26457	0.351815	-1.27938	5.80787e-05	0.000193338
BrM	Zfyve27	0.499826	0.317427	-0.454011	1.15458e-11	1.41813e-10	1.0975	0.697635	-0.453099	1.35201e-10	1.06618e-09
BrM	Nsun5	1.09457	0.817933	-0.291341	1.18133e-11	1.44521e-10	2.32889	1.65499	-0.341597	2.81833e-13	3.13946e-12
BrM	Cdk6	1.43475	0.676503	-0.751807	1.27003e-11	1.54998e-10	1.98401	1.2187	-0.487333	4.15177e-20	1.1798e-18
BrM	Dusp22	0.483015	0.697674	0.367705	1.27528e-11	1.55281e-10	0.715143	1.43386	0.695642	2.81768e-26	1.68491e-24
BrM	Atp2b4	0.48738	0.307935	-0.459154	1.33003e-11	1.61568e-10	0.489051	0.323225	-0.414119	7.29547e-05	0.000238381
BrM	G0s2	0.415774	0.251131	-0.504165	1.3726e-11	1.66349e-10	0.601781	0.183978	-1.18508	0.010469	0.022353
BrM	Adam9	0.593136	0.394107	-0.408801	1.44344e-11	1.73514e-10	0.880725	0.604257	-0.376747	9.60844e-07	4.26279e-06
BrM	Slc29a1	0.554497	0.362729	-0.424407	1.52729e-11	1.82957e-10	1.67848	0.810796	-0.727631	2.86881e-31	2.85329e-29
BrM	Kctd1	0.731065	0.509657	-0.360764	1.84301e-11	2.18255e-10	0.902304	0.696602	-0.258737	0.000415273	0.0011729
BrM	Cntfr	0.471146	0.296294	-0.463816	1.95828e-11	2.31113e-10	0.90687	0.609995	-0.396548	1.98494e-07	9.86096e-07
BrM	Nespas	0.779482	0.551063	-0.34678	2.12476e-11	2.49906e-10	1.25416	0.828951	-0.414062	2.13807e-10	1.64871e-09
BrM	A130010J15Rik	1.11643	0.84038	-0.284034	2.187e-11	2.56645e-10	1.90847	1.30404	-0.380833	3.30677e-13	3.65847e-12
BrM	Dpf1	0.64418	0.438476	-0.384672	2.49605e-11	2.91919e-10	1.07149	0.633787	-0.525092	6.80854e-13	7.28196e-12
BrM	Wipf2	1.07606	0.806086	-0.288875	2.50641e-11	2.928e-10	1.41122	1.07521	-0.271935	3.80267e-06	1.54694e-05
BrM	Synrg	0.879664	0.637057	-0.32268	2.56117e-11	2.98525e-10	0.8404	0.54655	-0.430252	7.67464e-08	4.07878e-07
BrM	Enho	0.650424	1.37955	0.751889	2.60778e-11	3.02596e-10	1.05488	1.5771	0.402167	2.10667e-12	2.091e-11
BrM	Neu1	0.689835	0.477241	-0.36843	2.96286e-11	3.41124e-10	1.4194	1.08527	-0.268403	4.6529e-06	1.87095e-05
BrM	Gm10184	0.452312	0.282693	-0.47001	2.97242e-11	3.41845e-10	0.4507	0.298745	-0.411213	0.000154028	0.000474949
BrM	Ankrd28	0.356616	0.539366	0.413735	3.7471e-11	4.25273e-10	0.477691	0.66789	0.335159	0.000102967	0.000327553
BrM	Tslp	0.928326	0.342138	-0.998167	4.40507e-11	4.95249e-10	1.85318	0.787777	-0.855443	6.9457e-43	1.53863e-40
BrM	Cd34	0.072898	0.402428	1.70845	4.84052e-11	5.41072e-10	0.339508	0.589995	0.552617	1.60005e-08	9.46915e-08
BrM	Osbp	0.661214	0.900542	0.308919	5.11422e-11	5.70437e-10	0.475805	0.618258	0.261898	0.00289684	0.00692727
BrM	Ttc13	1.08691	0.820255	-0.28148	5.76927e-11	6.40055e-10	2.23621	1.62021	-0.32223	1.11849e-11	1.01792e-10
BrM	Ddit4l	0.509227	0.331102	-0.430468	6.00379e-11	6.63941e-10	1.00778	0.590027	-0.535341	1.45722e-12	1.48107e-11
BrM	Clcn3	1.86442	1.0504	-0.573783	6.15131e-11	6.78806e-10	2.35412	1.58324	-0.396698	5.19966e-17	9.97658e-16
BrM	Chd3	2.20573	1.35657	-0.486097	6.53227e-11	7.17788e-10	3.00944	1.93384	-0.442246	2.13229e-25	1.12954e-23
BrM	Snap91	0.787195	0.255325	-1.12594	6.74896e-11	7.40813e-10	0.837635	0.482145	-0.552337	3.56858e-11	3.04846e-10
BrM	Abcg1	0.470836	0.103683	-1.51318	7.46978e-11	8.16475e-10	0.984122	0.366128	-0.988768	3.54589e-28	2.48646e-26
BrM	Ak3	1.84146	1.03723	-0.574001	7.48961e-11	8.1778e-10	2.08709	1.37117	-0.420105	1.07029e-16	1.98329e-15
BrM	Crtc2	0.5727	0.38395	-0.39985	7.54815e-11	8.23305e-10	0.729463	0.526426	-0.326199	8.80807e-05	0.000284468
BrM	Ppm1l	1.19414	0.532599	-0.807413	7.73067e-11	8.42326e-10	2.4125	1.06431	-0.818335	4.40995e-52	1.43279e-49
BrM	Rdm1	1.02115	0.764958	-0.288864	8.01808e-11	8.71808e-10	1.98916	1.47433	-0.299514	2.04772e-09	1.36613e-08
BrM	Hhip	0.351667	0.0604902	-1.7602	8.94451e-11	9.67463e-10	0.590885	0.306413	-0.656686	1.73552e-10	1.3479e-09
BrM	Kctd3	1.25985	0.974937	-0.256371	9.71007e-11	1.04265e-09	2.11676	1.44826	-0.379522	2.0888e-14	2.8238e-13
BrM	Cd82	0.606184	0.412761	-0.384316	9.89639e-11	1.05976e-09	1.57657	0.890153	-0.571614	9.5937e-21	2.97802e-19
BrM	Mov10	0.452275	0.287725	-0.452286	1.24265e-10	1.31795e-09	0.899246	0.426536	-0.745859	4.28764e-18	9.6722e-17
BrM	9030624G23Rik	0.300669	0.465003	0.436033	1.26617e-10	1.34152e-09	0.281737	0.615417	0.781326	3.21084e-14	4.19518e-13
BrM	Cxcr4	1.13964	0.478753	-0.867285	1.38595e-10	1.45947e-09	1.22237	0.590379	-0.727785	3.16892e-23	1.29779e-21
BrM	Cant1	0.954426	0.710817	-0.294694	1.55633e-10	1.62731e-09	1.67931	1.02348	-0.495175	1.09432e-17	2.31877e-16
BrM	Slc2a8	0.604755	0.413546	-0.380056	1.57535e-10	1.64223e-09	1.41205	0.748834	-0.634279	7.69955e-22	2.729e-20
BrM	Actr8	1.24859	0.968257	-0.254273	1.61887e-10	1.68421e-09	2.83011	1.75503	-0.477832	3.91726e-27	2.52858e-25
BrM	Parp16	0.289481	0.161034	-0.586473	1.72561e-10	1.79167e-09	0.635851	0.391874	-0.484024	2.34773e-07	1.15573e-06
BrM	Gne	0.319625	0.184202	-0.551115	1.77889e-10	1.83595e-09	0.73628	0.460568	-0.46915	6.03602e-08	3.26488e-07
BrM	Gpd1l	0.329767	0.19237	-0.538966	1.98212e-10	2.02952e-09	0.595739	0.405125	-0.385606	3.90618e-05	0.000134251
BrM	Daam2	0.986771	0.389375	-0.929894	1.98961e-10	2.03517e-09	1.20842	0.621895	-0.664299	3.2615e-20	9.34996e-19
BrM	St6galnac6	0.673749	0.906778	0.29704	2.05695e-10	2.09992e-09	1.07746	1.5208	0.344625	1.85704e-09	1.24917e-08
BrM	Epb41l4a	0.425085	0.614143	0.367938	2.06062e-10	2.10159e-09	0.683367	0.974451	0.354842	7.84329e-07	3.53928e-06
BrM	Slc25a19	0.555389	0.374094	-0.395161	2.23161e-10	2.26262e-09	1.36058	0.932093	-0.378231	9.91178e-10	6.91059e-09
BrM	Tom1l1	0.619021	0.42718	-0.370934	2.36184e-10	2.38335e-09	1.00935	0.610836	-0.502237	1.83777e-11	1.62253e-10
BrM	Ctps2	1.09003	0.831487	-0.270744	2.46111e-10	2.47352e-09	1.96671	1.00711	-0.669279	3.17797e-32	3.48041e-30
BrM	Zbtb8a	0.38287	0.23469	-0.48943	2.47047e-10	2.48053e-09	0.601823	0.349039	-0.544781	2.86952e-08	1.63276e-07
BrM	Uncx	0.605787	1.344	0.796879	2.54074e-10	2.54861e-09	1.8305	2.35979	0.253985	1.5573e-08	9.22733e-08
BrM	2810405F17Rik	0.35243	0.525261	0.399044	2.59962e-10	2.60012e-09	0.315107	0.668475	0.752086	1.50296e-14	2.08384e-13
BrM	Lnpep	0.292619	0.451856	0.434491	2.61632e-10	2.6143e-09	0.220871	0.957922	1.46719	3.86149e-05	0.000132856
BrM	Pigu	0.897439	0.664929	-0.299866	2.88785e-10	2.85806e-09	1.95152	1.39044	-0.338989	3.15358e-11	2.71058e-10
BrM	Actr5	0.848784	0.623238	-0.308876	3.01176e-10	2.96089e-09	1.60027	0.905221	-0.569746	6.26557e-21	1.98927e-19
BrM	Prkd2	0.340026	0.201695	-0.522265	3.0618e-10	3.00439e-09	0.610306	0.352301	-0.549476	1.82724e-08	1.07161e-07
BrM	Fntb	0.968265	0.726782	-0.286879	3.17419e-10	3.10292e-09	1.77164	1.17077	-0.414244	4.30768e-14	5.5246e-13
BrM	Kif21b	0.42572	0.61259	0.363913	3.25206e-10	3.17604e-09	0.542741	0.704448	0.260781	0.00154178	0.00387014
BrM	Jpx	0.444556	0.634981	0.356519	3.3248e-10	3.24403e-09	0.334165	0.481105	0.364449	0.000378041	0.00107585
BrM	Hpcal1	1.78929	1.02514	-0.55699	3.54899e-10	3.44332e-09	3.60383	2.74525	-0.272125	1.4609e-13	1.70736e-12
BrM	Pcdh7	0.5109	1.16403	0.823465	4.09459e-10	3.9249e-09	0.652574	0.896109	0.317138	1.88879e-05	6.86172e-05
BrM	Dgat2	0.462222	0.300271	-0.431358	4.22623e-10	4.04734e-09	1.29618	0.980464	-0.279152	5.69923e-06	2.25907e-05
BrM	Klhl12	1.1597	0.896486	-0.25743	4.59008e-10	4.37557e-09	2.08533	1.15343	-0.592186	2.12994e-28	1.54929e-26
BrM	Fat4	0.758123	0.259993	-1.07019	4.72934e-10	4.49178e-09	0.973046	0.287866	-1.21794	0.000536446	0.00147372
BrM	Kank3	0.327173	0.193309	-0.526199	5.16947e-10	4.89188e-09	0.377453	0.278608	-0.303638	0.00820146	0.0179599
BrM	Cyr61	0.625698	0.191777	-1.18253	5.49701e-10	5.17982e-09	0.795632	0.599404	-0.283201	0.000315803	0.000910883
BrM	Entpd7	0.934773	0.700923	-0.287906	5.62956e-10	5.29342e-09	1.26471	0.972337	-0.262898	2.22142e-05	7.96622e-05
BrM	Tbc1d14	0.817102	0.59943	-0.309785	5.79292e-10	5.43223e-09	1.40258	0.946328	-0.393477	1.3284e-10	1.04841e-09
BrM	Kif5c	1.40185	0.706078	-0.685821	5.98033e-10	5.5928e-09	1.63433	0.87811	-0.621219	2.85869e-24	1.32055e-22
BrM	Slc29a4	0.314205	0.183948	-0.535391	6.53601e-10	6.07955e-09	0.932894	0.622159	-0.405095	7.69685e-08	4.08835e-07
BrM	Zfp623	0.847361	0.626493	-0.301989	7.0217e-10	6.50213e-09	1.81694	1.22101	-0.397472	1.6256e-13	1.88403e-12
BrM	Bbc3	0.76587	1.0048	0.271532	7.33238e-10	6.74762e-09	1.34301	1.85289	0.321833	4.54427e-10	3.34792e-09
BrM	Rfxank	0.832822	0.614782	-0.303552	8.19125e-10	7.5113e-09	1.482	1.04355	-0.350757	2.44758e-09	1.61411e-08
BrM	Enpp3	0.09928	0.44045	1.48985	9.00625e-10	8.22227e-09	0.316936	0.558835	0.567155	1.92045e-08	1.12222e-07
BrM	Homer2	1.10734	0.497856	-0.799409	1.02809e-09	9.28774e-09	1.59581	0.989384	-0.478053	5.31419e-16	8.97703e-15
BrM	Col1a1	1.01358	0.397506	-0.936033	1.06655e-09	9.5881e-09	0.870339	0.558667	-0.443328	1.99575e-08	1.16527e-07
BrM	Slc35a2	0.843327	0.625421	-0.29893	1.09906e-09	9.8601e-09	1.77899	1.15729	-0.429963	5.48744e-15	8.01891e-14
BrM	Erbb2	0.690799	0.494968	-0.333355	1.15771e-09	1.03594e-08	0.94234	0.713661	-0.277958	0.000116438	0.000367408
BrM	Ajuba	1.88447	1.13002	-0.511409	1.1902e-09	1.06226e-08	2.99872	2.28427	-0.27214	1.56188e-11	1.39539e-10
BrM	Chn2	0.37211	0.936211	0.922652	1.2129e-09	1.08159e-08	0.536033	0.804236	0.405698	4.25565e-07	2.00289e-06
BrM	Galnt16	0.572151	0.1692	-1.21832	1.29566e-09	1.14945e-08	1.48015	0.731034	-0.705436	1.3857e-26	8.4946e-25
BrM	Ubxn2a	0.881956	0.660309	-0.289434	1.43157e-09	1.26462e-08	1.34388	0.754498	-0.577266	3.54534e-18	8.05512e-17
BrM	Elk1	0.858735	0.640436	-0.293311	1.49859e-09	1.3182e-08	1.74161	1.01092	-0.543949	4.17327e-21	1.36959e-19
BrM	Ciart	0.584471	0.174155	-1.21076	1.53353e-09	1.34664e-08	0.769229	0.338572	-0.82065	8.54887e-18	1.83134e-16
BrM	Rtn1	0.471099	0.658162	0.334382	1.58273e-09	1.38282e-08	0.819787	1.45342	0.572627	6.60721e-20	1.84529e-18
BrM	Zfp628	0.430133	0.279219	-0.432098	1.60273e-09	1.39793e-08	0.904701	0.597842	-0.414278	6.79175e-08	3.64533e-07
BrM	Arl4a	0.795359	1.54901	0.66658	1.6263e-09	1.41731e-08	0.803131	1.16664	0.373362	1.54013e-08	9.13118e-08
BrM	Cdk5r1	0.38732	0.244902	-0.458396	1.71691e-09	1.49251e-08	0.574581	0.403608	-0.353197	0.000186114	0.000564599
BrM	Col5a2	0.968768	1.71874	0.57332	1.8062e-09	1.56226e-08	1.26665	2.01124	0.462378	3.05658e-19	7.75846e-18
BrM	Prkx	0.579037	0.402859	-0.362781	1.87366e-09	1.61656e-08	0.893507	0.603777	-0.391949	3.22562e-07	1.54725e-06
BrM	Zcchc24	0.489263	0.678023	0.326281	2.08763e-09	1.77895e-08	0.506525	0.860146	0.529529	4.60464e-11	3.87577e-10
BrM	Gpd2	0.786896	0.580708	-0.303849	2.30448e-09	1.95569e-08	1.5736	0.991532	-0.46187	5.46719e-15	8.0013e-14
BrM	Mettl17	0.847066	0.632731	-0.291734	2.31628e-09	1.9641e-08	1.4291	1.09706	-0.264406	5.83007e-06	2.30717e-05
BrM	Elovl5	1.4682	0.803522	-0.602789	2.38336e-09	2.01603e-08	3.29405	2.51161	-0.271193	1.87259e-12	1.87009e-11
BrM	Gpt2	0.551835	0.381357	-0.369513	2.49475e-09	2.09656e-08	1.29385	0.760091	-0.531941	1.48188e-15	2.36785e-14
BrM	Xylt2	0.4571	0.302951	-0.411333	2.51394e-09	2.11097e-08	1.18331	0.57603	-0.719911	3.38129e-22	1.25737e-20
BrM	Pigw	0.612197	0.43238	-0.34775	2.6815e-09	2.24621e-08	1.04735	0.767049	-0.311465	6.58889e-06	2.58959e-05
BrM	Tmem184b	0.657515	0.471099	-0.3334	2.88016e-09	2.40486e-08	1.26621	0.846704	-0.402433	4.81514e-10	3.53412e-09
BrM	Lfng	0.714464	0.519672	-0.318335	2.88484e-09	2.40682e-08	1.90445	0.928903	-0.717946	1.38367e-34	1.79822e-32
BrM	Acta2	0.817178	1.55576	0.643863	2.93078e-09	2.44122e-08	1.03397	1.41865	0.316298	7.90832e-08	4.19382e-07
BrM	Cdk19	0.547598	0.378533	-0.369239	2.93879e-09	2.44592e-08	0.535441	0.341717	-0.449107	8.53779e-06	3.28794e-05
BrM	Fhl3	0.377026	0.542955	0.364714	3.03134e-09	2.51891e-08	0.444946	1.12662	0.929027	3.43115e-31	3.37812e-29
BrM	Fam214b	0.256731	0.144288	-0.576218	3.0776e-09	2.55529e-08	0.429929	0.3292	-0.266956	0.0121395	0.0255946
BrM	Asb4	2.53377	3.41334	0.297984	3.1577e-09	2.61552e-08	3.63402	4.92665	0.304319	4.53148e-22	1.65425e-20
BrM	Arntl	0.338833	0.2085	-0.485569	3.33415e-09	2.74849e-08	0.504605	0.296883	-0.530436	6.66346e-07	3.03783e-06
BrM	Ednra	0.330133	0.845542	0.940482	3.76258e-09	3.07718e-08	0.652187	0.90473	0.327304	9.70819e-06	3.71081e-05
BrM	Reep1	0.559569	0.390085	-0.360802	4.15358e-09	3.37299e-08	0.924652	0.549564	-0.520293	3.53597e-11	3.02325e-10
BrM	Pak3	0.422899	0.101123	-1.4308	4.15975e-09	3.37536e-08	0.580168	0.236119	-0.89898	1.95015e-15	3.05597e-14
BrM	Gpsm1	0.996737	0.767035	-0.261954	4.31651e-09	3.48618e-08	2.81269	2.03977	-0.321303	3.06077e-14	4.00985e-13
BrM	Ezr	0.635978	0.454865	-0.335162	4.41438e-09	3.55414e-08	0.691033	0.505436	-0.312767	0.000238401	0.000708272
BrM	Sorbs2	0.260117	0.399106	0.428094	4.55167e-09	3.64767e-08	0.289768	0.620531	0.761496	7.65447e-14	9.34939e-13
BrM	Myc	1.07459	1.84974	0.543106	4.65564e-09	3.72523e-08	2.05412	2.70285	0.274461	7.8001e-11	6.36214e-10
BrM	Efna1	0.274546	0.15965	-0.542136	5.42547e-09	4.28823e-08	0.401754	0.251168	-0.469718	6.17273e-05	0.000204436
BrM	Arl4c	1.03945	0.465784	-0.802726	5.50827e-09	4.34374e-08	1.59938	1.17376	-0.309401	3.1026e-08	1.75255e-07
BrM	Zfp180	0.816894	0.611506	-0.289584	5.63884e-09	4.43995e-08	0.956302	0.692444	-0.322847	8.66065e-06	3.33262e-05
BrM	Whrn	0.39027	0.251951	-0.437605	6.23883e-09	4.86066e-08	0.527491	0.350483	-0.408819	4.63222e-05	0.000157154
BrM	Nab1	0.420534	0.276634	-0.418828	6.3444e-09	4.93178e-08	0.566627	0.198695	-1.04793	4.91598e-18	1.08653e-16
BrM	Pde4d	0.840792	0.633227	-0.283515	6.68817e-09	5.17185e-08	0.980749	0.701406	-0.33523	3.1653e-06	1.30343e-05
BrM	Tbx3	0.812462	0.296915	-1.00662	6.74221e-09	5.20975e-08	0.858469	0.29882	-1.05531	1.03475e-26	6.424e-25
BrM	2021-03-02	2.47969	1.7027	-0.375918	6.84249e-09	5.27937e-08	3.19163	2.28492	-0.334202	5.15901e-17	9.91813e-16
BrM	Glrb	0.399974	0.0939445	-1.4487	6.89582e-09	5.31655e-08	0.646893	0.264551	-0.894147	6.3464e-17	1.20582e-15
BrM	Cnnm2	0.637533	0.212653	-1.09794	6.90435e-09	5.31917e-08	0.720498	0.217894	-1.19594	0.00431592	0.0100208
BrM	Pls3	2.55178	1.78936	-0.354936	7.02855e-09	5.3988e-08	3.26184	2.27971	-0.358244	1.92547e-19	5.05865e-18
BrM	Ccdc160	0.358029	0.876804	0.89567	7.65318e-09	5.84394e-08	0.51538	0.752484	0.378476	4.24774e-06	1.71707e-05
BrM	Klc4	0.694629	0.50771	-0.313467	7.73467e-09	5.89747e-08	1.41963	1.01122	-0.339245	1.45778e-08	8.66398e-08
BrM	Frs3	0.271291	0.158338	-0.538461	8.08698e-09	6.15252e-08	0.460271	0.274283	-0.517654	3.27775e-06	1.34519e-05
BrM	Mbd6	0.626119	0.450091	-0.330089	9.29424e-09	7.0297e-08	1.05028	0.627707	-0.514741	2.64764e-12	2.58842e-11
BrM	Ttc30b	0.561625	0.179241	-1.1421	9.39617e-09	7.09644e-08	0.945026	0.237579	-1.38071	9.76158e-05	0.00031175
BrM	Wrnip1	0.985518	0.763166	-0.255692	1.13218e-08	8.43394e-08	1.80557	1.38876	-0.262466	4.18924e-07	1.97259e-06
BrM	Golga2	0.67799	0.49548	-0.313605	1.15101e-08	8.56808e-08	0.972113	0.680658	-0.356412	9.56649e-07	4.24927e-06
BrM	Egfl6	0.482479	0.130597	-1.30682	1.17723e-08	8.75065e-08	1.05527	0.2224	-1.55708	1.09885e-05	4.1578e-05
BrM	Inafm2	0.624595	0.450512	-0.326717	1.31994e-08	9.78345e-08	0.983661	0.707315	-0.329805	4.24908e-06	1.71707e-05
BrM	Gramd3	0.828781	0.626759	-0.279395	1.34333e-08	9.92836e-08	1.46615	1.04137	-0.342106	6.55224e-09	4.09127e-08
BrM	Gm26825	1.00371	0.481248	-0.735072	1.35707e-08	1.00157e-07	1.71084	0.949945	-0.588335	2.30793e-23	9.5725e-22
BrM	Zfp605	0.694249	0.510663	-0.307121	1.45532e-08	1.06799e-07	1.153	0.380079	-1.10974	0.000611182	0.00165985
BrM	Igsf8	0.778725	0.5837	-0.288271	1.4629e-08	1.07279e-07	1.33554	0.828429	-0.477562	1.28801e-13	1.51989e-12
BrM	Kif26a	0.393041	0.553702	0.342711	1.50403e-08	1.10062e-07	0.707709	0.952968	0.297548	3.16868e-05	0.00011062
BrM	Slc16a10	0.168115	0.549631	1.1846	1.6095e-08	1.17283e-07	0.451873	0.716164	0.460507	9.71893e-08	5.10126e-07
BrM	Tril	2.36215	1.58737	-0.397495	1.68375e-08	1.22178e-07	3.52102	2.61798	-0.296348	2.83598e-15	4.35312e-14
BrM	Dis3l2	0.867386	0.662052	-0.27014	1.75512e-08	1.26736e-07	1.24446	0.830048	-0.40497	5.45971e-10	3.98322e-09
BrM	Scmh1	2.15588	1.39771	-0.433363	1.77231e-08	1.2771e-07	2.68916	1.7422	-0.434077	3.39273e-22	1.25737e-20
BrM	Mecom	0.855108	1.57256	0.609234	1.78834e-08	1.28775e-07	1.18129	1.56318	0.280115	4.63772e-07	2.16493e-06
BrM	Sncaip	0.484912	1.05302	0.775449	1.80784e-08	1.29819e-07	0.773368	1.29316	0.514089	3.46692e-15	5.24722e-14
BrM	Kif3b	0.752081	0.561873	-0.291569	1.84319e-08	1.31718e-07	0.828589	0.569727	-0.374567	2.26776e-06	9.52962e-06
BrM	Eepd1	0.269874	0.159783	-0.524142	1.85093e-08	1.32175e-07	0.539374	0.377845	-0.355926	0.000266611	0.000786041
BrM	D230025D16Rik	0.651714	0.4754	-0.315449	1.8566e-08	1.32311e-07	1.39516	0.887849	-0.451966	5.03673e-13	5.48525e-12
BrM	Mvp	0.33135	0.208792	-0.46184	2.07016e-08	1.46724e-07	0.601969	0.36054	-0.512602	1.30913e-07	6.71583e-07
BrM	Dleu7	0.31961	0.199433	-0.471623	2.08782e-08	1.47673e-07	0.389519	0.292964	-0.284862	0.0112831	0.0239288
BrM	Adi1	0.939273	0.726285	-0.257164	2.09857e-08	1.48332e-07	1.68208	1.15139	-0.37906	9.91722e-12	9.07636e-11
BrM	St3gal6	0.418351	0.279643	-0.402807	2.15202e-08	1.51902e-07	0.636372	0.408817	-0.442515	1.65534e-06	7.11089e-06
BrM	Slc25a15	0.55976	0.398137	-0.340712	2.31614e-08	1.62711e-07	1.44584	1.06366	-0.306976	1.73486e-07	8.68945e-07
BrM	Elovl2	0.546264	0.386822	-0.345137	2.36702e-08	1.6606e-07	0.910332	0.680508	-0.29097	7.83622e-05	0.000254769
BrM	Sall3	0.359146	0.0814555	-1.48367	2.37349e-08	1.66289e-07	0.553119	0.240974	-0.830883	1.98987e-13	2.27111e-12
BrM	Smagp	0.263668	0.155955	-0.525122	2.56292e-08	1.78714e-07	0.69706	0.36218	-0.65473	4.61744e-12	4.39943e-11
BrM	3110001I22Rik	0.344938	0.220522	-0.447366	2.5972e-08	1.80983e-07	0.824044	0.556356	-0.392817	8.80384e-07	3.94171e-06
BrM	Serinc5	0.574208	0.18996	-1.10618	2.7475e-08	1.9056e-07	0.839124	0.205214	-1.4083	0.000403399	0.00114101
BrM	Iffo2	0.738135	0.552041	-0.290505	2.77336e-08	1.91968e-07	1.52768	0.781994	-0.669658	2.01637e-25	1.07397e-23
BrM	Elmo1	0.673068	0.248706	-0.995576	3.00714e-08	2.07043e-07	0.885427	0.482664	-0.60675	2.08727e-13	2.37393e-12
BrM	Slc35a5	0.478143	0.331097	-0.367496	3.3385e-08	2.27992e-07	0.679023	0.482188	-0.342321	7.79152e-05	0.000253485
BrM	Pomgnt2	0.329868	0.209391	-0.45449	3.43703e-08	2.34152e-07	0.607004	0.391023	-0.439768	3.24517e-06	1.33246e-05
BrM	Rbm45	0.473236	0.643069	0.306658	3.53627e-08	2.40438e-07	0.460158	1.02695	0.802776	1.49491e-23	6.39073e-22
BrM	Kif16b	0.535541	0.37974	-0.343789	3.62042e-08	2.44874e-07	0.599149	0.383628	-0.445837	2.87986e-06	1.19447e-05
BrM	Pknox2	1.20237	0.617499	-0.666372	3.89263e-08	2.61729e-07	2.43849	1.65759	-0.386015	8.15028e-17	1.52478e-15
BrM	Mtus2	0.34082	0.486594	0.356077	3.9342e-08	2.63859e-07	0.57467	0.896014	0.444159	7.48548e-09	4.61194e-08
BrM	Bmf	0.246089	0.372083	0.413423	4.02987e-08	2.69229e-07	0.517074	0.809117	0.447756	3.18505e-08	1.79345e-07
BrM	Tut1	0.708457	0.528701	-0.292665	4.27229e-08	2.84143e-07	1.62453	1.15048	-0.34504	7.54504e-10	5.36408e-09
BrM	Gstm7	0.426154	0.289175	-0.38777	4.59371e-08	3.04348e-07	0.509649	0.383712	-0.28383	0.00386835	0.00905713
BrM	Armcx3	3.16763	2.4541	-0.255225	4.73068e-08	3.12822e-07	4.4066	3.16578	-0.330705	1.71288e-22	6.54725e-21
BrM	Rom1	0.406264	0.272961	-0.397676	4.85771e-08	3.20363e-07	0.549478	0.375783	-0.379957	9.65767e-05	0.000308836
BrM	Edem2	0.827877	0.633571	-0.267492	4.89281e-08	3.22309e-07	1.61321	1.19117	-0.303283	4.77282e-08	2.61352e-07
BrM	St6galnac5	0.708157	0.265496	-0.981066	4.94094e-08	3.2486e-07	0.780318	0.502307	-0.44049	1.25737e-07	6.47416e-07
BrM	Herpud1	2.06865	1.35536	-0.422828	4.94948e-08	3.25216e-07	3.08063	1.90806	-0.479045	1.65574e-29	1.34717e-27
BrM	Hey2	0.265041	0.705479	0.978993	5.2779e-08	3.46137e-07	0.540549	0.712816	0.276639	0.000765954	0.00204094
BrM	Smg9	0.702348	0.524655	-0.291689	5.35934e-08	3.51255e-07	1.76125	1.12593	-0.447415	8.48926e-16	1.40245e-14
BrM	Sirt7	0.720328	0.54027	-0.287637	5.37789e-08	3.52248e-07	1.27642	0.940155	-0.305771	9.95512e-07	4.40457e-06
BrM	Pdgfa	2.73455	1.93335	-0.346711	5.64663e-08	3.68454e-07	4.02259	2.81614	-0.356561	2.01892e-23	8.44565e-22
BrM	Hmcn1	1.48344	0.844088	-0.563864	6.05681e-08	3.93237e-07	1.78917	1.35206	-0.280128	8.903e-08	4.69575e-07
BrM	Stau2	1.835	1.14935	-0.467848	6.10965e-08	3.96419e-07	2.78524	1.66394	-0.515143	4.2332e-30	3.78541e-28
BrM	Kdelr3	0.674425	0.501238	-0.296779	6.15231e-08	3.98938e-07	1.27434	0.912465	-0.334034	1.19237e-07	6.16227e-07
BrM	Wisp1	0.461215	0.136854	-1.21495	6.99356e-08	4.50387e-07	0.769841	0.432113	-0.577496	4.66633e-11	3.92431e-10
BrM	Polrmt	0.518329	0.368335	-0.341617	7.10077e-08	4.56724e-07	0.882127	0.624441	-0.34548	5.62213e-06	2.23214e-05
BrM	Gm10036	1.13613	0.669694	-0.528562	7.21684e-08	4.63614e-07	3.41444	1.11401	-1.12005	7.26697e-16	1.20872e-14
BrM	Snx14	0.576219	0.417726	-0.321661	7.33108e-08	4.70369e-07	0.821583	0.576034	-0.355066	7.12711e-06	2.78764e-05
BrM	H2-K1	0.627606	0.228654	-1.0097	7.56777e-08	4.83779e-07	1.3262	0.989173	-0.293201	1.58533e-06	6.82216e-06
BrM	Tle1	1.89173	1.19739	-0.45735	7.89882e-08	5.03677e-07	3.23862	2.25905	-0.360205	1.73303e-19	4.57773e-18
BrM	Stra6	1.06935	0.528093	-0.705534	8.26051e-08	5.24482e-07	1.64814	0.612959	-0.989104	4.69093e-46	1.23574e-43
BrM	Nkx2-6	0.378206	0.0890728	-1.44599	9.09869e-08	5.74532e-07	0.905132	0.444795	-0.710467	4.87067e-17	9.43825e-16
BrM	Cbx4	0.325595	0.20989	-0.439073	1.02485e-07	6.43216e-07	0.467505	0.216021	-0.772032	1.4381e-10	1.13041e-09
BrM	Cnst	0.415055	0.283583	-0.380905	1.09189e-07	6.81165e-07	0.738895	0.426327	-0.549949	5.77306e-10	4.19926e-09
BrM	Smarcd3	0.830983	0.641458	-0.258865	1.13954e-07	7.0961e-07	1.50659	0.883038	-0.534234	5.6221e-18	1.2342e-16
BrM	Podxl	0.223791	0.339908	0.417961	1.17278e-07	7.27819e-07	0.384994	0.590499	0.427741	5.62467e-06	2.23223e-05
BrM	Prkcd	0.755362	0.575304	-0.272299	1.17917e-07	7.31212e-07	0.930559	0.532376	-0.558435	1.90387e-12	1.89745e-11
BrM	Pla2g15	0.239478	0.142062	-0.522198	1.27165e-07	7.8387e-07	0.503769	0.391593	-0.251894	0.0100759	0.0216178
BrM	Mgarp	0.662869	0.495347	-0.291318	1.30769e-07	8.02743e-07	0.821569	0.531647	-0.435236	8.00038e-08	4.23803e-07
BrM	Rcsd1	1.05021	0.513496	-0.7155	1.31625e-07	8.06563e-07	2.37579	0.901767	-0.968729	6.19401e-64	5.03108e-61
BrM	Rab3ip	1.88672	1.21989	-0.43608	1.37242e-07	8.38502e-07	2.93007	1.99209	-0.385844	7.07666e-20	1.95955e-18
BrM	9330020H09Rik	0.315636	0.449911	0.354459	1.43279e-07	8.72299e-07	0.497161	0.891823	0.584354	3.45846e-13	3.81762e-12
BrM	Pik3ip1	0.561363	0.408435	-0.318035	1.44834e-07	8.8125e-07	0.796476	0.60442	-0.275928	0.00043317	0.0012171
BrM	Susd6	0.44613	0.310844	-0.361319	1.47926e-07	8.97632e-07	0.733528	0.561197	-0.267794	0.00101803	0.0026489
BrM	Fancc	0.509198	0.36413	-0.335325	1.49779e-07	9.06547e-07	0.96267	0.479599	-0.696762	1.51563e-17	3.12983e-16
BrM	Elmo2	0.724551	0.549866	-0.275876	1.52107e-07	9.18492e-07	1.22457	0.904594	-0.302857	2.02786e-06	8.58252e-06
BrM	Igdcc4	0.266683	0.390889	0.382364	1.52708e-07	9.21582e-07	0.517102	0.788855	0.422342	2.11149e-07	1.04577e-06
BrM	Brox	0.854526	0.664527	-0.251472	1.64478e-07	9.89162e-07	1.87458	1.15767	-0.481974	9.21098e-19	2.23889e-17
BrM	Stat5b	0.481956	0.341565	-0.344314	1.67029e-07	1.00275e-06	0.671998	0.365069	-0.610168	1.31198e-10	1.03629e-09
BrM	A730017C20Rik	0.642238	0.239527	-0.986291	1.68692e-07	1.01215e-06	0.771267	0.421276	-0.604746	8.18009e-12	7.57183e-11
BrM	Pxk	0.589589	0.433501	-0.307532	1.70895e-07	1.02241e-06	0.726433	0.549157	-0.279762	0.000665284	0.00179081
BrM	Col13a1	2.60373	1.89293	-0.318821	1.81726e-07	1.08283e-06	4.56997	2.6615	-0.540617	3.78072e-52	1.27071e-49
BrM	Atp6v0a2	0.841989	0.654286	-0.252223	1.87455e-07	1.11377e-06	1.23273	0.928317	-0.283611	7.14018e-06	2.79163e-05
BrM	Pycard	0.414247	0.28527	-0.373025	1.90147e-07	1.12911e-06	1.13957	0.598012	-0.644795	2.34529e-18	5.44276e-17
BrM	Zc3h11a	0.595251	0.43901	-0.304462	1.92938e-07	1.14372e-06	0.617037	0.276946	-0.801107	3.88409e-14	5.03251e-13
BrM	Gaa	0.488547	0.347902	-0.339514	1.9641e-07	1.16165e-06	0.875644	0.615713	-0.352178	4.19229e-06	1.69835e-05
BrM	Stc2	0.393647	0.268442	-0.38282	2.04922e-07	1.20648e-06	0.74647	0.456267	-0.492277	1.33591e-08	7.97377e-08
BrM	Rgl2	0.576784	0.423462	-0.309004	2.06031e-07	1.20957e-06	1.60132	1.0825	-0.391554	8.22898e-12	7.60986e-11
BrM	Agpat2	0.729848	0.557011	-0.270252	2.33415e-07	1.35575e-06	1.59364	1.17929	-0.30111	7.00497e-08	3.75151e-07
BrM	Rbp4	0.466948	1.00612	0.767643	2.50022e-07	1.44814e-06	0.953648	1.51733	0.464416	5.37046e-15	7.87156e-14
BrM	Camkk2	0.771436	0.594317	-0.260841	2.67077e-07	1.5409e-06	1.50262	1.10598	-0.306479	1.04047e-07	5.44071e-07
BrM	Sertad2	1.54787	0.938527	-0.500325	2.75271e-07	1.58552e-06	2.95367	2.23869	-0.277156	1.01532e-11	9.28365e-11
BrM	Nsg1	1.88609	1.21638	-0.438623	2.86848e-07	1.64558e-06	2.93179	2.13066	-0.319184	1.2709e-14	1.77725e-13
BrM	Prkcz	0.440866	0.309388	-0.354144	2.86968e-07	1.64558e-06	0.839604	0.468369	-0.583674	4.14563e-12	3.98103e-11
BrM	Syde1	0.669101	0.50526	-0.280863	2.92029e-07	1.6709e-06	1.34413	0.820068	-0.494114	2.04673e-14	2.77848e-13
BrM	Retsat	0.231957	0.138936	-0.512543	3.06356e-07	1.74613e-06	0.509366	0.252026	-0.703634	4.15529e-10	3.07296e-09
BrM	Zfp738	0.342606	0.477767	0.332543	3.10875e-07	1.77091e-06	0.269104	0.907675	1.21579	0.00096525	0.00251895
BrM	Bag3	0.640612	0.481523	-0.28547	3.51849e-07	1.98576e-06	1.10778	0.724229	-0.425005	1.0245e-09	7.12252e-09
BrM	Smarcd2	1.60213	0.997899	-0.473438	3.56269e-07	2.00743e-06	3.60942	2.44867	-0.388003	2.45602e-24	1.15091e-22
BrM	Zdhhc7	0.591387	0.439184	-0.297553	3.73312e-07	2.09548e-06	1.72212	1.21724	-0.34697	1.91477e-10	1.48121e-09
BrM	Hs3st3b1	0.52119	1.05011	0.700536	3.83261e-07	2.14668e-06	0.637242	0.994083	0.444671	1.10231e-09	7.61998e-09
BrM	Cdo1	1.87233	2.62624	0.33837	3.8626e-07	2.16217e-06	2.82522	3.6944	0.268233	9.74363e-14	1.16672e-12
BrM	Slc15a4	0.648081	0.489146	-0.281355	4.29474e-07	2.39259e-06	1.29748	0.898985	-0.366913	6.27539e-09	3.93099e-08
BrM	Ostm1	0.286063	0.183271	-0.445249	4.44538e-07	2.46855e-06	0.534335	0.156232	-1.22968	0.0121497	0.0256049
BrM	Car2	0.148437	0.473529	1.16005	4.50648e-07	2.49922e-06	0.247753	0.560241	0.815935	7.67345e-14	9.36084e-13
BrM	Nek7	1.5855	0.972379	-0.488907	4.60527e-07	2.54641e-06	2.01925	1.37595	-0.383583	4.80018e-14	6.09211e-13
BrM	Rem2	0.17371	0.271935	0.448177	4.7147e-07	2.59998e-06	0.405268	0.617393	0.420956	4.70476e-06	1.89024e-05
BrM	Cacna1a	1.04269	1.66142	0.465864	5.32512e-07	2.90568e-06	1.4728	2.41431	0.494251	2.39431e-25	1.26148e-23
BrM	Pxn	0.694291	0.531029	-0.268074	5.56645e-07	3.02462e-06	1.81215	1.13794	-0.465291	3.17279e-17	6.31126e-16
BrM	Fastkd5	0.438093	0.310198	-0.34522	5.71383e-07	3.09335e-06	1.22992	0.660857	-0.621164	1.17586e-18	2.80909e-17
BrM	Serping1	0.399778	0.27799	-0.363325	5.75969e-07	3.11655e-06	0.616545	0.304477	-0.705536	5.65484e-12	5.33569e-11
BrM	Tmc4	0.327612	0.4567	0.332199	5.79437e-07	3.13047e-06	0.569489	0.994311	0.55731	1.50066e-13	1.75173e-12
BrM	Itpk1	0.775378	0.346934	-0.804217	6.07869e-07	3.26698e-06	1.62554	0.921059	-0.56807	3.84674e-21	1.27531e-19
BrM	Akap1	0.721859	0.556235	-0.26064	6.56882e-07	3.50314e-06	1.349	0.939158	-0.362137	4.76951e-09	3.03647e-08
BrM	Gm9493	2.16089	1.61481	-0.291303	6.68819e-07	3.55948e-06	5.34839	3.05103	-0.561318	8.70128e-14	1.05618e-12
BrM	N4bp3	0.409262	0.286861	-0.355357	7.06759e-07	3.74984e-06	0.873129	0.600007	-0.375142	1.17412e-06	5.14113e-06
BrM	Mbd2	1.35096	1.95851	0.371366	7.33332e-07	3.87891e-06	0.328377	0.807032	0.899201	6.9976e-22	2.48925e-20
BrM	Mtr	0.487739	0.640862	0.273033	7.66299e-07	4.04709e-06	0.689572	0.932148	0.30142	3.12113e-05	0.000109155
BrM	Sh3bp4	0.522749	0.383835	-0.30889	7.69689e-07	4.06086e-06	0.850918	0.43764	-0.664919	1.04189e-14	1.46541e-13
BrM	Zfyve26	0.202431	0.304713	0.40897	8.63458e-07	4.51876e-06	0.279273	0.557835	0.691875	4.48812e-11	3.78423e-10
BrM	Tmem246	0.440541	0.31433	-0.337559	8.87737e-07	4.6388e-06	0.72071	0.375921	-0.650857	2.54335e-12	2.49146e-11
BrM	Heg1	0.572308	1.09751	0.651126	9.16646e-07	4.77541e-06	0.804255	1.6276	0.704944	3.47704e-30	3.13803e-28
BrM	Trim11	0.6534	0.498451	-0.270685	9.61022e-07	4.99153e-06	1.24397	0.849323	-0.381626	3.87787e-09	2.49984e-08
BrM	Gm16183	0.233064	0.341378	0.381678	9.69721e-07	5.03167e-06	0.275098	0.411505	0.402693	0.000325974	0.000938355
BrM	Bcl7a	2.57563	1.92172	-0.292876	9.9542e-07	5.15212e-06	3.42832	2.60076	-0.276267	2.68848e-13	3.00168e-12
BrM	Cbarp	0.308253	0.204353	-0.411075	9.97484e-07	5.16022e-06	0.793287	0.401894	-0.679996	3.02291e-14	3.96559e-13
BrM	Cebpb	0.262734	0.641359	0.892446	1.04524e-06	5.39114e-06	0.727602	1.16941	0.474498	2.71771e-12	2.64712e-11
BrM	Prom1	1.90768	1.28689	-0.393658	1.11664e-06	5.73942e-06	3.38934	2.47808	-0.313152	3.73847e-16	6.50694e-15
BrM	Rassf4	0.488671	0.356916	-0.314189	1.21522e-06	6.2214e-06	0.83341	0.38537	-0.771322	1.17768e-17	2.4846e-16
BrM	Rgs5	0.386473	0.109084	-1.26495	1.32179e-06	6.73565e-06	0.498415	0.304435	-0.492975	3.35235e-06	1.37407e-05
BrM	Bgn	0.336946	0.766541	0.821965	1.34033e-06	6.82146e-06	1.15712	1.51929	0.27231	1.2908e-06	5.62676e-06
BrM	Casp7	0.708227	0.308521	-0.830973	1.39852e-06	7.08974e-06	0.983127	0.598873	-0.495689	5.45288e-11	4.53105e-10
BrM	Parvb	0.530472	0.393685	-0.298217	1.41419e-06	7.16219e-06	1.31272	0.956917	-0.316142	3.15771e-07	1.51766e-06
BrM	Mthfd1l	1.6289	1.04402	-0.444825	1.46774e-06	7.41166e-06	3.04027	2.28186	-0.286957	1.02928e-12	1.07644e-11
BrM	Boc	0.445595	0.321137	-0.327543	1.49887e-06	7.55779e-06	0.892043	0.601036	-0.394859	2.76495e-07	1.34817e-06
BrM	Arhgef39	0.635617	0.265143	-0.874326	1.53137e-06	7.71419e-06	1.04789	0.676732	-0.437259	1.15973e-09	7.99426e-09
BrM	Capn6	2.83342	2.11214	-0.293783	1.54067e-06	7.75346e-06	4.22005	3.09607	-0.309716	2.25606e-19	5.84836e-18
BrM	Zfp324	0.346051	0.237418	-0.376764	1.56488e-06	7.86007e-06	0.449223	0.33652	-0.288861	0.00585203	0.0131914
BrM	Appl2	0.640096	0.489723	-0.267779	1.57504e-06	7.90723e-06	1.12987	0.459465	-0.899793	1.35112e-28	1.00529e-26
BrM	Ccdc40	0.453574	0.328209	-0.323506	1.58316e-06	7.93649e-06	0.803202	0.623019	-0.254029	0.00105795	0.00274031
BrM	Azin2	0.255469	0.163212	-0.448056	1.61118e-06	8.06912e-06	0.496997	0.334759	-0.395171	0.000123854	0.000388668
BrM	Lurap1l	0.551533	0.207375	-0.978171	1.82773e-06	9.07035e-06	0.539967	0.362985	-0.397147	5.86011e-05	0.000194917
BrM	Lmf2	0.543123	0.40616	-0.290587	1.87531e-06	9.27542e-06	1.18539	0.853567	-0.328406	4.92699e-07	2.28792e-06
BrM	Gnpda1	0.60961	0.464242	-0.272415	1.93421e-06	9.53034e-06	1.20078	0.658495	-0.60077	2.17365e-17	4.40469e-16
BrM	Smad6	0.63954	0.490692	-0.264933	2.00937e-06	9.87116e-06	0.649141	0.480512	-0.300797	0.000587252	0.0016011
BrM	Bcorl1	0.668204	0.515929	-0.258624	2.02243e-06	9.92253e-06	0.715369	0.452469	-0.458078	1.6697e-07	8.4063e-07
BrM	Gm9008	0.642315	0.275856	-0.8452	2.03357e-06	9.96779e-06	2.17495	1.50483	-0.368324	4.45484e-14	5.68342e-13
BrM	Cd248	0.524273	0.675894	0.254023	2.06189e-06	1.00875e-05	0.901329	1.63827	0.597526	9.96638e-24	4.39558e-22
BrM	Dennd1a	1.49566	0.92948	-0.475695	2.07289e-06	1.01317e-05	1.96842	1.30994	-0.407251	4.41295e-15	6.57692e-14
BrM	Ncoa1	0.890103	0.442618	-0.698631	2.14734e-06	1.04709e-05	0.862258	0.577841	-0.400257	3.17605e-07	1.52573e-06
BrM	Lsr	1.21656	0.697877	-0.555741	2.16483e-06	1.05413e-05	2.49058	1.51798	-0.495138	1.84215e-25	9.92012e-24
BrM	Tef	0.391869	0.277575	-0.344838	2.30324e-06	1.11524e-05	0.762225	0.389897	-0.67036	1.75823e-13	2.02332e-12
BrM	Tmc6	0.242908	0.154381	-0.453261	2.31382e-06	1.11932e-05	0.508655	0.38823	-0.27017	0.00581127	0.0131212
BrM	Abca1	0.840813	0.410954	-0.715888	2.4468e-06	1.18034e-05	0.922234	0.537351	-0.540148	9.01672e-12	8.29112e-11
BrM	Tmppe	0.30475	0.205022	-0.396375	2.44894e-06	1.18082e-05	0.689844	0.016406	-3.73882	7.51532e-13	7.97082e-12
BrM	Homez	1.01749	0.547852	-0.619093	2.57681e-06	1.23959e-05	1.55717	1.13823	-0.313393	3.28015e-08	1.83851e-07
BrM	Kcnip3	0.20249	0.299693	0.392065	2.59839e-06	1.2494e-05	0.479729	0.645282	0.296466	0.000643594	0.00173819
BrM	Tgfbr3	0.306353	0.423381	0.323534	2.63145e-06	1.26354e-05	0.367584	0.475978	0.258419	0.00984948	0.0212255
BrM	Gm14698	1.92025	1.32261	-0.372849	2.63882e-06	1.2659e-05	3.0512	0.102105	-3.39729	2.53452e-66	2.74488e-63
BrM	Sorcs2	0.382136	0.121187	-1.14844	2.68271e-06	1.28398e-05	0.44541	0.249061	-0.581299	4.84093e-07	2.25117e-06
BrM	Zfp930	0.135522	0.414506	1.11795	2.9646e-06	1.4072e-05	0.207491	1.7182	2.11395	1.27372e-17	2.66989e-16
BrM	Zswim3	0.265796	0.173875	-0.424394	3.01216e-06	1.42521e-05	0.427362	0.24874	-0.541223	3.30088e-06	1.35411e-05
BrM	Me1	0.379121	0.268085	-0.346551	3.04258e-06	1.43894e-05	0.831297	0.404779	-0.719646	4.73324e-16	8.07967e-15
BrM	Slc1a3	0.133655	0.420238	1.14556	3.05682e-06	1.44436e-05	0.330971	0.439075	0.282638	0.00706547	0.0156694
BrM	Xxylt1	0.26167	0.369838	0.345979	3.06168e-06	1.44534e-05	0.495091	1.09714	0.795717	9.50272e-25	4.63115e-23
BrM	Snx9	0.853746	1.40851	0.500651	3.1951e-06	1.50284e-05	1.15079	1.72609	0.405413	1.31972e-13	1.55354e-12
BrM	Gm14091	0.516817	0.203971	-0.929711	3.29938e-06	1.54698e-05	1.45761	0.864864	-0.521981	7.62255e-17	1.43154e-15
BrM	Mboat2	1.36403	0.833037	-0.493123	3.3036e-06	1.54756e-05	2.04958	1.34179	-0.423634	1.21534e-16	2.23508e-15
BrM	Gprc5c	0.79334	1.33641	0.521488	3.39662e-06	1.58754e-05	1.53172	2.19264	0.358718	7.323e-14	8.97827e-13
BrM	Coro7	0.459738	0.337532	-0.308996	3.53721e-06	1.64657e-05	0.897928	0.462557	-0.663321	2.19029e-15	3.4158e-14
BrM	Dkk1	0.593981	0.220286	-0.991921	3.72301e-06	1.72376e-05	1.10629	0.620413	-0.578381	2.80971e-15	4.32641e-14
BrM	Scube1	0.847613	1.39054	0.495023	3.94562e-06	1.82286e-05	1.05419	1.83906	0.556478	1.0819e-23	4.6868e-22
BrM	Fdft1	1.78727	1.20975	-0.390273	3.94583e-06	1.82286e-05	3.01085	2.33179	-0.255589	1.81601e-10	1.40929e-09
BrM	Ptcd1	0.514752	0.385697	-0.288635	3.99154e-06	1.84151e-05	1.06196	0.543587	-0.669678	3.70026e-18	8.36808e-17
BrM	Daxx	1.99013	1.40192	-0.350357	4.18642e-06	1.92371e-05	3.85121	2.95006	-0.266561	6.56145e-14	8.15719e-13
BrM	Snx18	2.40444	1.78035	-0.30051	4.31262e-06	1.97383e-05	3.41094	2.42155	-0.342578	7.95336e-19	1.94777e-17
BrM	Lhfpl2	1.24904	0.734982	-0.530284	4.34458e-06	1.98757e-05	1.77823	1.36536	-0.2642	4.3658e-07	2.04683e-06
BrM	St8sia4	0.169938	0.478724	1.03569	4.79122e-06	2.17369e-05	0.318838	0.537119	0.521537	2.80692e-07	1.36522e-06
BrM	Slc36a4	0.369831	0.262423	-0.343089	4.89486e-06	2.21455e-05	0.441115	0.210809	-0.738351	1.66265e-09	1.12384e-08
BrM	Tubb4a	0.471442	0.172465	-1.0056	5.13838e-06	2.31797e-05	0.637576	0.396433	-0.475165	3.46382e-07	1.65125e-06
BrM	Por	1.86281	1.28254	-0.373245	5.44346e-06	2.44398e-05	2.97	2.27845	-0.265066	5.78952e-11	4.79443e-10
BrM	Npdc1	0.233164	0.149583	-0.443891	5.46054e-06	2.4505e-05	0.518597	0.376175	-0.321071	0.00111648	0.00287817
BrM	Sgsm3	0.579568	0.246141	-0.85638	5.57604e-06	2.49909e-05	1.03556	0.58163	-0.57686	2.4188e-14	3.22798e-13
BrM	Apbb1	1.40563	0.884048	-0.463729	5.82082e-06	2.60316e-05	2.86576	1.83153	-0.447684	9.63946e-25	4.66354e-23
BrM	Nid1	0.513929	0.982018	0.647524	5.84826e-06	2.61431e-05	0.812128	1.27376	0.450069	3.1516e-12	3.04748e-11
BrM	Hist1h2bl	0.412338	0.824794	0.693291	6.21309e-06	2.77022e-05	0.324238	0.489978	0.412883	6.09786e-05	0.000202094
BrM	Synpo2	0.279411	0.646197	0.83842	6.64438e-06	2.94857e-05	0.424896	0.791186	0.621688	5.73582e-13	6.19125e-12
BrM	Mdm2	1.89176	1.31865	-0.360896	6.92532e-06	3.06405e-05	3.18434	2.29002	-0.329684	1.32156e-16	2.42177e-15
BrM	Gk	0.434021	0.319171	-0.307366	7.33258e-06	3.22771e-05	0.614719	0.361926	-0.529726	4.24165e-08	2.34772e-07
BrM	D430019H16Rik	0.721244	0.338129	-0.757549	7.36262e-06	3.2364e-05	0.915123	0.545395	-0.517548	5.40793e-11	4.49753e-10
BrM	Insig1	0.965907	0.516166	-0.626639	7.53859e-06	3.30855e-05	1.57464	1.06746	-0.388747	1.64311e-11	1.46527e-10
BrM	Ring1	1.13267	0.665458	-0.531859	8.00062e-06	3.49063e-05	2.36322	1.80427	-0.269867	2.86359e-09	1.87703e-08
BrM	Mycl	0.98863	0.543229	-0.59879	8.06413e-06	3.51242e-05	1.34946	0.797956	-0.525402	7.31008e-16	1.21308e-14
BrM	Trabd2b	0.328607	0.230409	-0.355005	8.99125e-06	3.85467e-05	0.639674	0.285116	-0.808063	9.19793e-15	1.30688e-13
BrM	Gm4950	0.683715	0.340341	-0.697592	9.08201e-06	3.89036e-05	1.76458	0.609972	-1.06225	2.92954e-06	1.21352e-05
BrM	Dqx1	0.205014	0.29672	0.369712	9.09507e-06	3.89434e-05	0.337704	0.873691	0.950556	2.80208e-25	1.46838e-23
BrM	Dbndd1	0.231373	0.150027	-0.433213	9.20496e-06	3.93003e-05	0.462717	0.321724	-0.363422	0.000581937	0.00158794
BrM	P3h2	0.497501	0.375838	-0.280439	1.00474e-05	4.25985e-05	1.11172	0.752294	-0.390538	1.33407e-08	7.97253e-08
BrM	Txnrd3	0.521705	0.396975	-0.273229	1.00686e-05	4.26709e-05	0.95389	0.487537	-0.671183	1.61075e-16	2.9128e-15
BrM	Inpp5k	0.353262	0.25177	-0.338693	1.01226e-05	4.28824e-05	0.550856	0.263397	-0.73781	1.67034e-11	1.48819e-10
BrM	Ap2a1	1.7681	1.22162	-0.369732	1.03549e-05	4.37948e-05	3.23868	2.42087	-0.291036	9.27923e-14	1.11385e-12
BrM	Habp4	0.476083	0.357414	-0.286697	1.04302e-05	4.40773e-05	1.09956	0.785916	-0.335815	7.74472e-07	3.49805e-06
BrM	Hist1h2ak	0.766432	0.380879	-0.699265	1.06244e-05	4.48248e-05	1.10422	0.280921	-1.36882	3.14813e-05	0.000110021
BrM	Nxpe3	0.42639	0.314739	-0.303608	1.10804e-05	4.65592e-05	0.845056	0.545364	-0.43795	4.43711e-08	2.44618e-07
BrM	Kctd11	0.282693	0.192919	-0.38209	1.1084e-05	4.65592e-05	0.645648	0.454066	-0.352013	7.82521e-05	0.000254496
BrM	Spata2	0.535904	0.40997	-0.267872	1.10894e-05	4.65592e-05	1.21142	0.749901	-0.479606	1.43846e-12	1.46354e-11
BrM	Pigo	0.247729	0.164418	-0.409921	1.21451e-05	5.06226e-05	0.725013	0.330165	-0.786598	5.80542e-16	9.7561e-15
BrM	Dtx2	1.36427	0.86706	-0.453264	1.27101e-05	5.2744e-05	3.13385	1.96011	-0.469259	5.14057e-29	4.04074e-27
BrM	Cerk	0.322671	0.227154	-0.351005	1.32651e-05	5.48935e-05	0.557944	0.237855	-0.852595	5.68813e-14	7.13542e-13
BrM	Slc10a3	0.374574	0.271287	-0.322615	1.35154e-05	5.58399e-05	0.705284	0.527419	-0.290605	0.000516113	0.00142711
BrM	Dhx35	0.426771	0.316573	-0.298691	1.47614e-05	6.06254e-05	0.723872	0.424903	-0.532754	2.29761e-09	1.52138e-08
BrM	Osbpl3	0.622854	0.281493	-0.794203	1.58357e-05	6.48319e-05	0.691102	0.472176	-0.380937	1.17228e-05	4.40827e-05
BrM	Slc12a9	0.359325	0.259062	-0.327161	1.58819e-05	6.49955e-05	0.782018	0.448019	-0.557042	1.18051e-10	9.35484e-10
BrM	Zfand2a	0.310093	0.217498	-0.354685	1.6343e-05	6.67505e-05	0.741303	0.554303	-0.290697	0.000369685	0.00105329
BrM	Ccnjl	2.02419	1.46959	-0.320185	1.78899e-05	7.25823e-05	3.50191	2.36649	-0.391899	4.75263e-24	2.14462e-22
BrM	Pla2g6	0.457911	0.344764	-0.283816	1.84039e-05	7.44343e-05	1.01107	0.568572	-0.57564	5.37048e-14	6.77181e-13
BrM	Mid1ip1	0.25297	0.170426	-0.39497	1.8684e-05	7.55381e-05	0.478618	0.2965	-0.478854	8.80924e-06	3.38445e-05
BrM	Acaa2	2.19928	1.62674	-0.301549	2.00081e-05	8.04206e-05	2.71043	2.01795	-0.295027	5.15254e-12	4.89015e-11
BrM	Fgf8	0.691908	0.326782	-0.75016	2.01975e-05	8.11188e-05	1.53368	0.739966	-0.728821	8.8164e-29	6.6615e-27
BrM	Dnah7a	0.425492	0.317666	-0.292247	2.22784e-05	8.85158e-05	0.559435	0.411116	-0.308053	0.00111054	0.00286437
BrM	Nek8	0.270022	0.185317	-0.376434	2.24295e-05	8.90819e-05	0.510802	0.323328	-0.457313	1.00799e-05	3.84235e-05
BrM	Klhdc8b	0.44568	0.335502	-0.283975	2.35791e-05	9.32869e-05	0.778676	0.52114	-0.401576	1.10159e-06	4.8475e-06
BrM	Me2	2.27966	1.72177	-0.280676	2.42672e-05	9.57567e-05	3.79228	2.79991	-0.30338	5.60529e-17	1.07127e-15
BrM	Galm	0.43702	0.328373	-0.28583	2.53474e-05	9.96774e-05	0.767181	0.527569	-0.374442	5.41443e-06	2.1567e-05
BrM	Dcun1d2	0.531189	0.411159	-0.256138	2.68607e-05	0.000105189	0.979378	0.582982	-0.518761	1.05478e-11	9.62636e-11
BrM	Dtnb	1.02678	0.594456	-0.546532	2.69477e-05	0.00010549	1.8795	1.30034	-0.368377	2.2739e-12	2.24556e-11
BrM	Tesk2	0.316898	0.225639	-0.33964	2.76979e-05	0.0001081	0.56842	0.33093	-0.540954	8.2347e-08	4.35269e-07
BrM	Ggcx	0.268373	0.184921	-0.372451	2.82917e-05	0.000110168	0.729633	0.446491	-0.491123	2.0719e-08	1.2035e-07
BrM	Arhgef26	0.604377	0.279113	-0.772581	3.06111e-05	0.000118355	0.846887	0.397938	-0.75527	2.02029e-17	4.10246e-16
BrM	Fbxo27	0.287275	0.201596	-0.354175	3.43001e-05	0.000131442	0.461934	0.266968	-0.548293	1.02196e-06	4.5134e-06
BrM	Dffa	0.4847	0.371836	-0.265077	3.48176e-05	0.000133227	0.973078	0.74767	-0.263502	0.000192818	0.000583664
BrM	Gprc5b	0.246398	0.168205	-0.381765	4.13162e-05	0.000156248	0.492329	0.268811	-0.605138	4.65496e-08	2.55185e-07
BrM	Rab21	1.01558	1.49046	0.383629	4.23613e-05	0.00015985	0.642441	1.67897	0.960659	0.000226472	0.000676085
BrM	Prkd1	0.697492	0.35208	-0.683631	4.26614e-05	0.00016069	1.20243	0.625332	-0.653818	1.13961e-19	3.09409e-18
BrM	Ddah1	0.754959	0.398582	-0.63875	4.84061e-05	0.000180167	1.12833	0.609555	-0.615768	4.98872e-17	9.64783e-16
BrM	Fam217b	0.330659	0.240057	-0.32021	4.88449e-05	0.000181669	0.589681	0.309248	-0.645438	3.1437e-10	2.3625e-09
BrM	Pomt1	0.433463	0.328972	-0.275834	4.90438e-05	0.000182201	0.874702	0.562275	-0.441892	2.01451e-08	1.17507e-07
BrM	Fgd6	0.567271	0.258426	-0.786228	4.97245e-05	0.000184214	0.516567	0.224285	-0.834287	1.05736e-12	1.10343e-11
BrM	Slc2a4	0.410295	0.309353	-0.282395	5.43586e-05	0.000199881	0.426595	0.26354	-0.481633	2.48028e-05	8.83921e-05
BrM	2900060B14Rik	0.583453	0.273937	-0.756063	5.54605e-05	0.000203499	1.0349	0.552849	-0.626978	3.7169e-16	6.48096e-15
BrM	Tram2	0.377944	0.281669	-0.294015	5.84985e-05	0.000213287	0.517419	0.346842	-0.399983	7.55333e-05	0.000246311
BrM	Prdm15	0.50572	0.393673	-0.250462	6.00167e-05	0.000218438	1.18913	0.664427	-0.582052	1.85133e-16	3.32932e-15
BrM	Mospd3	0.652263	0.327679	-0.688412	6.04278e-05	0.00021978	1.42417	1.03374	-0.320409	6.99366e-08	3.74751e-07
BrM	Flcn	0.762363	0.405735	-0.630722	6.32537e-05	0.000229494	1.53057	1.10816	-0.322939	1.81365e-08	1.06556e-07
BrM	Arl10	0.353351	0.260857	-0.303488	6.34981e-05	0.0002303	0.720791	0.503539	-0.358689	2.19957e-05	7.89657e-05
BrM	Mtfr2	0.767458	0.411652	-0.622905	6.35513e-05	0.0002304	1.00162	0.437334	-0.828681	5.52362e-23	2.22474e-21
BrM	Tom1	0.51433	0.231551	-0.798067	6.49867e-05	0.000235123	1.06612	0.713312	-0.401866	1.16329e-08	7.00344e-08
BrM	Sema4b	0.324232	0.235983	-0.317697	6.5252e-05	0.000236	0.732927	0.569267	-0.252697	0.00185235	0.00459878
BrM	Rusc1	0.357823	0.130758	-1.00669	6.66921e-05	0.000240705	0.51093	0.347707	-0.384872	0.00014319	0.000443775
BrM	Cers5	1.85323	1.34219	-0.322629	6.74278e-05	0.000243129	3.49949	2.46972	-0.348514	7.95672e-20	2.197e-18
BrM	Klf16	0.439394	0.33632	-0.267334	7.12498e-05	0.000255552	0.909008	0.644384	-0.344059	4.39387e-06	1.77191e-05
BrM	Pcsk7	0.260442	0.350823	0.297901	7.34977e-05	0.000262796	0.612351	0.9519	0.441155	3.18009e-09	2.07333e-08
BrM	Rnf26	1.60985	1.14401	-0.341602	7.50552e-05	0.000267903	3.61841	2.70216	-0.291982	2.81597e-15	4.32923e-14
BrM	Meox1	0.241826	0.560892	0.84131	7.68151e-05	0.000273807	0.715075	1.88158	0.967478	0.000112147	0.000355131
BrM	Eml1	0.791825	0.431309	-0.607516	7.85993e-05	0.000279975	1.64859	0.71065	-0.841493	1.61751e-37	2.54288e-35
BrM	Hapln3	0.123477	0.352057	1.04774	7.95941e-05	0.000283032	0.297082	0.580678	0.67019	5.56608e-11	4.61724e-10
BrM	Slc27a4	0.385417	0.290167	-0.283869	8.47924e-05	0.000299053	0.69713	0.517054	-0.298826	0.000398632	0.00112884
BrM	Tgfb3	0.243226	0.168823	-0.365145	8.97953e-05	0.00031509	0.575608	0.422036	-0.310337	0.00086869	0.00228779
BrM	Mirg	0.347845	0.67681	0.665634	9.24747e-05	0.000323584	0.331575	1.04476	1.14769	0.000834235	0.0022042
BrM	Zfp39	0.363596	0.271736	-0.291212	9.32416e-05	0.000325968	0.577851	0.351136	-0.498143	4.44962e-07	2.08211e-06
BrM	Hexim2	0.335303	0.247295	-0.304453	9.33809e-05	0.000326345	0.642619	0.499098	-0.252749	0.00355221	0.0083692
BrM	Mcoln3	0.42401	0.324723	-0.266784	9.83871e-05	0.00034234	0.738797	0.544693	-0.3048	0.000206072	0.000620924
BrM	Ttpal	0.440718	0.339415	-0.261182	9.8713e-05	0.000343358	1.0639	0.672054	-0.459363	1.58768e-10	1.24099e-09
BrM	Inpp4a	0.644341	0.324445	-0.686112	0.000106809	0.000367929	0.791164	0.510237	-0.438631	1.14403e-07	5.93764e-07
BrM	Stxbp2	0.339699	0.252049	-0.298436	0.000112412	0.000385505	0.649179	0.438132	-0.393189	1.25651e-05	4.68523e-05
BrM	Scarb1	0.483359	0.220584	-0.784484	0.000117086	0.00039975	1.40302	1.04221	-0.297286	5.73707e-07	2.63894e-06
BrM	Ndufa4l2	0.712712	0.368044	-0.660875	0.000121425	0.000413476	1.53431	1.09848	-0.334154	6.18936e-09	3.88209e-08
BrM	Itpripl2	0.572949	0.275727	-0.731386	0.000126564	0.000429703	0.705577	0.523901	-0.297713	0.000384783	0.00109216
BrM	Pag1	0.548317	0.260302	-0.74501	0.000132213	0.000447856	0.547415	0.382162	-0.359364	0.000211913	0.000637506
BrM	Setdb2	0.401555	0.744305	0.617106	0.000135129	0.000456988	0.240743	0.465837	0.660108	6.58229e-09	4.1074e-08
BrM	Tbx2	0.214269	0.293333	0.314076	0.000141469	0.000476251	0.285108	0.852339	1.09512	0.00546209	0.0123956
BrM	Fbxo7	0.349296	0.261707	-0.288692	0.000144869	0.000486905	0.74385	0.357626	-0.732352	7.23991e-15	1.0439e-13
BrM	Slc18b1	0.36416	0.141598	-0.944602	0.000153347	0.00051208	0.925566	0.319273	-1.06436	0.00277674	0.00666952
BrM	Arhgap24	0.399596	0.163119	-0.895975	0.000154996	0.000517085	0.473739	0.291318	-0.486243	7.48798e-06	2.91825e-05
BrM	Gm34342	0.482876	0.215451	-0.807028	0.000155139	0.000517396	1.09769	0.70235	-0.446536	2.26745e-10	1.74434e-09
BrM	Nudt16	0.639354	0.325158	-0.676147	0.000158464	0.000527466	1.00167	0.522201	-0.651375	1.47438e-16	2.67613e-15
BrM	Zfp58	0.422703	0.182352	-0.840729	0.000169939	0.000562409	0.780358	0.539264	-0.369548	5.79094e-06	2.29262e-05
BrM	Fry	0.457646	0.200085	-0.827356	0.000176288	0.00058101	0.619618	0.305212	-0.708097	4.38695e-12	4.20035e-11
BrM	Ak1	0.428087	0.776928	0.596021	0.000177297	0.000584093	1.25844	1.923	0.424019	4.28096e-16	7.37217e-15
BrM	Tigd5	0.357467	0.269966	-0.280747	0.000178845	0.000588314	0.75985	0.360512	-0.745595	1.60646e-15	2.53779e-14
BrM	Tbc1d22a	0.279177	0.202485	-0.321177	0.000182758	0.000600233	0.676872	0.420541	-0.47594	1.45447e-07	7.39529e-07
BrM	Vti1a	0.32981	0.423495	0.250026	0.000213471	0.000690599	0.620822	1.1485	0.615169	7.362e-18	1.59107e-16
BrM	Lipa	0.896158	0.531356	-0.522684	0.000227768	0.000731825	1.0772	0.666076	-0.480716	2.23758e-11	1.95603e-10
BrM	Sh3bp2	0.257716	0.185617	-0.328172	0.000246955	0.000788339	0.565242	0.337964	-0.514314	2.92455e-07	1.41748e-06
BrM	Pcyt2	0.979129	0.61217	-0.469654	0.000252174	0.000803152	2.0388	1.27487	-0.469516	1.85817e-19	4.89501e-18
BrM	Naglu	0.276342	0.201696	-0.314878	0.000255415	0.000811596	0.567885	0.311744	-0.599737	5.65908e-09	3.57016e-08
BrM	Btg2	0.228368	0.495507	0.774623	0.000262666	0.000832338	0.294567	0.611694	0.730727	6.26901e-13	6.74438e-12
BrM	Stat3	0.266678	0.193863	-0.318893	0.000279528	0.000881455	0.660822	0.236208	-1.02877	2.38961e-20	6.97351e-19
BrM	Prrg3	0.4831	0.222823	-0.773845	0.000283487	0.00089177	0.502712	0.369587	-0.307632	0.00201952	0.00498335
BrM	Gm11232	0.324986	0.121219	-0.986182	0.000306375	0.000958243	1.06619	0.345509	-1.12683	0.00113807	0.00293149
BrM	Elavl4	0.359747	0.144375	-0.912983	0.000313821	0.000979167	0.588975	0.392976	-0.404636	1.99126e-05	7.20981e-05
BrM	Tubd1	0.23644	0.168807	-0.33694	0.000324575	0.00100938	0.531787	0.218365	-0.890074	4.17832e-14	5.37993e-13
BrM	Gsn	0.289838	0.585144	0.702535	0.000326435	0.00101486	0.73989	1.17019	0.458421	1.13022e-11	1.02668e-10
BrM	Rfx1	0.331382	0.250589	-0.279456	0.00032731	0.00101727	0.478296	0.328492	-0.375718	0.000315903	0.000910883
BrM	Mettl7a1	0.726232	0.40178	-0.591966	0.000331671	0.00102959	1.32426	0.793056	-0.512714	4.91473e-15	7.25816e-14
BrM	Pard3b	0.576973	0.293964	-0.674338	0.000332196	0.00103091	0.707506	0.388715	-0.598898	8.2375e-11	6.69829e-10
BrM	Gm26890	0.385699	0.171573	-0.810045	0.000341531	0.00105766	0.932145	0.268668	-1.24401	0.000555258	0.00151983
BrM	Hemk1	0.45154	0.210171	-0.764745	0.000354949	0.00109398	0.944663	0.733685	-0.252749	0.000408129	0.00115372
BrM	Eya2	0.142295	0.358331	0.923553	0.000380196	0.00116521	0.294056	0.502313	0.535452	3.81351e-07	1.80438e-06
BrM	Acsf3	0.313963	0.236499	-0.283332	0.000398161	0.00121631	0.7861	0.489694	-0.473303	1.70022e-08	1.00315e-07
BrM	Fitm2	0.531513	0.267131	-0.687987	0.000423357	0.00128307	0.919296	0.650473	-0.345908	3.48536e-06	1.4232e-05
BrM	Dkk3	0.314478	0.237336	-0.281439	0.000427402	0.00129306	0.773429	0.456839	-0.526502	9.56814e-10	6.69495e-09
BrM	Slc25a29	0.27352	0.202239	-0.301924	0.000461259	0.00138418	0.661931	0.384978	-0.541976	6.82642e-09	4.23783e-08
BrM	Arhgap8	0.548015	0.280107	-0.671131	0.000464841	0.00139331	0.675115	0.314311	-0.764501	2.00559e-14	2.72642e-13
BrM	Ece2	2.04845	1.59213	-0.252012	0.000492066	0.00146391	4.13658	0.0890825	-3.83806	2.35759e-96	1.14897e-92
BrM	Taok3	0.375238	0.159787	-0.853719	0.000511786	0.00151735	0.71836	0.371035	-0.660675	1.53731e-12	1.55276e-11
BrM	Pdpn	0.355877	0.148866	-0.871541	0.000516313	0.00152828	0.599432	0.412294	-0.374245	5.86132e-05	0.000194917
BrM	9930012K11Rik	0.398523	0.175097	-0.822424	0.000522752	0.001545	0.738003	0.552107	-0.290205	0.000389038	0.00110392
BrM	Gpr27	0.323264	0.246247	-0.272137	0.000533903	0.00157615	0.485061	0.236551	-0.718113	5.96526e-10	4.32937e-09
BrM	Dok1	0.363636	0.15382	-0.860369	0.000540555	0.00159335	0.571804	0.248996	-0.83136	7.6866e-14	9.36516e-13
BrM	Rundc1	0.242141	0.17626	-0.317556	0.000562085	0.00164948	0.571765	0.345228	-0.504523	3.85969e-07	1.82535e-06
BrM	Zfp69	0.23072	0.1666	-0.325607	0.000573736	0.00168034	0.4233	0.248934	-0.530892	5.21104e-06	2.08164e-05
BrM	Limk1	0.544534	0.281516	-0.659739	0.000577367	0.00168954	1.16787	0.691215	-0.524486	6.7744e-14	8.36883e-13
BrM	Ctnna2	0.627807	0.338289	-0.618334	0.000581219	0.00169986	0.729415	0.381926	-0.647017	2.37144e-12	2.33479e-11
BrM	Angpt2	0.234343	0.169838	-0.321941	0.000591492	0.00172698	0.475251	0.281549	-0.523538	1.82193e-06	7.75812e-06
BrM	Rffl	0.280507	0.209706	-0.290893	0.000606442	0.00176714	0.616725	0.474807	-0.261514	0.00320424	0.00761007
BrM	Rsph9	0.256541	0.189054	-0.305255	0.000613064	0.00178493	0.408864	0.240974	-0.528694	8.10361e-06	3.13188e-05
BrM	Lck	0.290067	0.112499	-0.947167	0.000673366	0.00194073	0.49218	0.340364	-0.368829	0.000325031	0.000935915
BrM	Pkp2	0.304151	0.581895	0.648766	0.000698326	0.00200723	0.463623	0.755147	0.487841	8.73086e-09	5.3421e-08
BrM	Olfml1	0.260956	0.336898	0.255427	0.000754666	0.00215304	0.321611	0.427183	0.28387	0.00763719	0.0168339
BrM	Lbhd1	0.694598	0.400398	-0.550875	0.000797081	0.00226036	1.80674	1.37544	-0.272747	1.5716e-07	7.95759e-07
BrM	Ntn1	0.121686	0.312359	0.942707	0.000802261	0.00227318	0.324325	0.700339	0.769819	1.17285e-15	1.91166e-14
BrM	Metrnl	0.346914	0.149479	-0.841923	0.000864627	0.00243723	0.553313	0.283566	-0.66848	3.79223e-10	2.82375e-09
BrM	Fancg	0.438361	0.214291	-0.71571	0.00088618	0.00249256	0.697833	0.334231	-0.736147	3.88785e-14	5.03251e-13
BrM	Fam198b	0.486474	0.24084	-0.703052	0.000895583	0.00251532	0.586021	0.357875	-0.493171	4.61659e-07	2.1561e-06
BrM	Jmjd4	0.653491	0.370482	-0.567523	0.000925413	0.00258746	1.37319	0.874011	-0.4518	7.78227e-13	8.21817e-12
BrM	Abhd6	0.424028	0.201941	-0.741823	0.000966012	0.0026872	0.670348	0.444378	-0.411122	3.9396e-06	1.59997e-05
BrM	Tfdp1	0.419691	0.716271	0.53454	0.00102293	0.00283186	0.267088	2.81075	2.35363	1.18439e-117	1.15442e-113
BrM	Pias4	1.77831	1.36693	-0.263096	0.00103593	0.00286019	4.13492	3.13473	-0.276926	8.6463e-16	1.42598e-14
BrM	Lpar2	0.293881	0.224459	-0.269482	0.00106631	0.0029347	0.530922	0.315084	-0.521775	4.90663e-07	2.28064e-06
BrM	Gli1	0.355222	0.159688	-0.799518	0.00109782	0.00301262	0.64073	0.407483	-0.452609	9.49935e-07	4.22735e-06
BrM	Micall1	0.432531	0.212131	-0.712449	0.00119817	0.00326463	0.560106	0.430955	-0.262121	0.00487931	0.0112034
BrM	Tgfb1	0.269015	0.104533	-0.945265	0.00121253	0.00329943	0.451909	0.303072	-0.399512	0.000219632	0.000657478
BrM	Plxnd1	0.209225	0.27424	0.270593	0.00134039	0.0036085	0.257297	0.464805	0.591388	1.13303e-07	5.88681e-07
BrM	1700001O22Rik	0.229343	0.297178	0.259112	0.00134295	0.00361446	0.267512	0.557344	0.73402	5.53849e-12	5.23605e-11
BrM	Gm16152	0.302862	0.126178	-0.875586	0.00142392	0.00381455	1.07615	0.674643	-0.466963	6.84972e-11	5.63415e-10
BrM	Samd10	0.34343	0.15485	-0.796525	0.00165173	0.00436168	0.788979	0.407611	-0.660426	1.27895e-13	1.51285e-12
BrM	Tmem120b	0.259697	0.197216	-0.275217	0.0017113	0.00450018	0.411008	0.256435	-0.471737	4.76704e-05	0.00016139
BrM	Klc2	0.686816	0.418157	-0.496209	0.00175307	0.00459185	2.03825	1.11826	-0.600315	2.26911e-28	1.63684e-26
BrM	Engase	0.225284	0.167462	-0.296603	0.00176245	0.00461524	0.444668	0.286041	-0.441193	6.46912e-05	0.000213238
BrM	Prkca	0.437606	0.220785	-0.684132	0.001814	0.00473586	0.567998	0.171132	-1.19968	0.0117805	0.0249023
BrM	Jph1	0.523956	0.28431	-0.611342	0.00187317	0.00486697	0.624322	0.206675	-1.10552	0.0155751	0.0319972
BrM	Btbd19	0.271789	0.208342	-0.265842	0.00188398	0.00488778	0.580904	0.444766	-0.267038	0.00354348	0.00835469
BrM	Pcgf1	0.536038	0.296878	-0.590883	0.00211207	0.00541445	1.24387	0.838498	-0.394374	1.34749e-09	9.19456e-09
BrM	Fbxo10	0.291178	0.226154	-0.252719	0.00213909	0.00547696	0.612964	0.344252	-0.57693	4.41472e-09	2.83281e-08
BrM	Camk1g	0.406082	0.200828	-0.704106	0.00241959	0.00611507	0.792488	0.498404	-0.463767	2.60864e-08	1.49304e-07
BrM	Kcnk5	0.256095	0.104477	-0.89658	0.00244835	0.00617903	1.09035	0.281432	-1.35437	4.888e-05	0.000165071
BrM	Sgsm1	0.440663	0.228236	-0.657901	0.002497	0.00629383	0.803138	0.564343	-0.352865	1.01177e-05	3.85224e-05
BrM	Ccdc85b	0.969595	0.688655	-0.342138	0.00256403	0.00643928	1.55454	0.991358	-0.44986	3.06934e-14	4.01568e-13
BrM	Atg7	0.497749	0.274183	-0.596301	0.0025785	0.00647247	1.09891	0.609431	-0.589543	1.29936e-15	2.10379e-14
BrM	Sema3f	0.373748	0.630137	0.522355	0.00258181	0.00647923	0.603306	0.819223	0.305933	7.56984e-05	0.000246767
BrM	Tmem38a	0.515691	0.286782	-0.586784	0.00270788	0.00675471	1.11175	0.657069	-0.525903	2.36626e-13	2.66635e-12
BrM	Galnt4	0.400209	0.203056	-0.678505	0.00290347	0.00720272	0.661431	0.452578	-0.379446	1.93067e-05	7.00605e-05
BrM	Rab36	0.257961	0.47888	0.61864	0.00317557	0.0078234	0.425496	0.549166	0.255144	0.00615008	0.0138122
BrM	Pramef8	0.474204	0.263933	-0.585942	0.00398846	0.00957563	1.04286	0.720016	-0.370453	1.49934e-07	7.60355e-07
BrM	Gm11273	0.54293	0.330483	-0.496426	0.00508768	0.0119165	0.92541	0.317528	-1.06967	0.00263125	0.00635609
BrM	Gm13075	0.237557	0.184239	-0.254174	0.00530528	0.0123535	0.651548	0.382209	-0.533382	1.39181e-08	8.29723e-08
BrM	Car12	0.270581	0.124518	-0.776118	0.00584252	0.0134627	0.567633	0.419088	-0.303394	0.00119695	0.00307097
BrM	Zfp873	0.241048	0.438891	0.599256	0.00629137	0.0144101	0.223257	0.518814	0.843224	1.74436e-13	2.00973e-12
BrM	Tm6sf1	0.406279	0.219712	-0.614723	0.00633048	0.0144933	0.547417	0.324275	-0.523619	3.01651e-07	1.45698e-06
BrM	Slc2a12	0.306068	0.146143	-0.73922	0.00655977	0.0149554	0.599069	0.458661	-0.267065	0.00305946	0.00728932
BrM	Zfp764	0.363084	0.194359	-0.624929	0.00785096	0.0175554	0.612942	0.377094	-0.485776	3.56229e-07	1.69374e-06
BrM	Nmrk1	0.265548	0.123555	-0.765108	0.00787578	0.0176071	0.85394	0.301952	-1.03959	3.91133e-26	2.25584e-24
BrM	Dnm1	0.351429	0.568485	0.480966	0.00838773	0.0186168	0.515068	1.21313	0.856659	4.5344e-30	4.01789e-28
BrM	Ada	0.281591	0.139075	-0.705442	0.0104691	0.0227184	0.55988	0.320209	-0.558751	4.64803e-08	2.54948e-07
BrM	Gm8994	0.239179	0.115566	-0.72737	0.0114165	0.0244872	0.53646	0.0919479	-1.76377	0.000368434	0.00105004
BrM	Exoc3l4	0.277365	0.134891	-0.720868	0.011832	0.0252686	0.750859	0.34662	-0.772988	4.18504e-16	7.23256e-15
BrM	Gm10269	0.410694	0.245715	-0.513676	0.0137799	0.0288635	1.18831	0.621003	-0.64895	2.99158e-19	7.6133e-18
BrM	Stc1	0.337463	0.182818	-0.612967	0.0146501	0.0303002	0.564007	0.367336	-0.428789	1.13325e-05	4.27468e-05
BrM	Nrarp	0.274597	0.139417	-0.677833	0.0173978	0.0353059	0.613335	0.446505	-0.317461	0.00045042	0.00126189
BrM	Adcy3	0.288769	0.153065	-0.63476	0.0177309	0.0358353	0.490104	0.224139	-0.782349	3.39493e-11	2.91032e-10
BrM	Plvap	0.149756	0.284571	0.641972	0.0225966	0.0445314	0.343454	0.662795	0.657411	5.29679e-12	5.01728e-11
BrM	Zfp772	0.316539	0.178319	-0.573874	0.0250358	0.0486261	0.715742	0.3092	-0.839333	3.77632e-17	7.45096e-16
aSHF/SoM	Pcp4	1.0461	1.73813	0.507734	4.91433e-28	5.7039e-25	1.64259	2.66935	0.485559	9.92596e-19	4.61068e-17
aSHF/SoM	Sulf1	1.86205	1.1714	-0.463473	2.78098e-27	2.90501e-24	1.72764	1.17891	-0.382163	2.19274e-09	2.39724e-08
aSHF/SoM	Zbtb20	1.27095	0.725193	-0.56108	6.54945e-26	5.70373e-23	1.66135	0.868312	-0.648834	1.97024e-20	1.18143e-18
aSHF/SoM	Socs2	1.38205	0.815856	-0.527084	2.17292e-25	1.62131e-22	2.30698	1.62218	-0.352169	1.36577e-10	1.81626e-09
aSHF/SoM	Igfbpl1	1.79525	0.456855	-1.36853	3.1201e-22	1.91721e-19	3.43153	1.46503	-0.851135	1.08191e-60	9.73132e-58
aSHF/SoM	Tmem38b	1.37224	0.844244	-0.48576	3.86854e-22	2.24504e-19	2.47792	0.971687	-0.936141	1.52787e-50	8.39821e-48
aSHF/SoM	Trps1	1.89198	1.27826	-0.392127	5.00954e-21	2.61649e-18	1.77875	0.932549	-0.645747	1.31502e-21	9.16251e-20
aSHF/SoM	Mdfic	1.01759	0.585858	-0.552114	1.51467e-20	6.53237e-18	1.4501	0.906647	-0.469634	4.58309e-11	6.55276e-10
aSHF/SoM	Irf5	1.11698	0.662545	-0.522297	1.56337e-20	6.53237e-18	2.16171	1.16176	-0.62096	2.09827e-24	2.14023e-22
aSHF/SoM	Myl4	1.6435	1.08428	-0.415908	2.42873e-20	9.75788e-18	3.14116	1.89992	-0.502781	8.47277e-25	9.21204e-23
aSHF/SoM	St3gal6	1.10159	0.661061	-0.510667	1.44522e-19	5.39171e-17	2.5772	0.702787	-1.2994	3.9459e-07	2.79261e-06
aSHF/SoM	Aplnr	0.516186	0.024359	-3.05357	2.38438e-19	8.5887e-17	1.8689	0.389099	-1.56927	1.5111e-05	7.79421e-05
aSHF/SoM	Lipa	2.01605	1.41239	-0.355853	5.59826e-19	1.77211e-16	3.35748	2.06309	-0.486985	4.63305e-25	5.20902e-23
aSHF/SoM	Lpar3	0.735479	0.392318	-0.628449	1.45771e-18	4.47859e-16	0.902238	0.613365	-0.385918	1.28954e-05	6.73282e-05
aSHF/SoM	Ntrk2	0.657771	1.0965	0.511021	1.86251e-18	5.55881e-16	1.68726	2.20789	0.268932	1.69552e-06	1.06107e-05
aSHF/SoM	Csnk2a2	1.61368	2.75211	0.533851	1.27674e-17	3.50969e-15	0.536852	2.19675	1.40901	2.78251e-09	2.99893e-08
aSHF/SoM	Fgf13	0.804453	0.460099	-0.558721	7.12986e-17	1.86196e-14	1.66359	0.926514	-0.585302	1.66542e-17	6.64423e-16
aSHF/SoM	Nkain4	1.05124	0.206114	-1.6293	7.4161e-17	1.88948e-14	2.53892	0.627543	-1.39768	9.09196e-08	7.30754e-07
aSHF/SoM	Col9a2	1.83523	0.586194	-1.14128	1.20375e-16	2.99389e-14	3.93025	1.41423	-1.02211	1.12234e-08	1.06875e-07
aSHF/SoM	Plxna4	1.60289	1.109	-0.368347	2.67822e-16	6.04092e-14	1.98565	0.937957	-0.749999	6.37688e-30	1.16839e-27
aSHF/SoM	Dapk1	1.13386	1.6447	0.371931	2.77584e-16	6.04092e-14	1.15962	1.65365	0.354889	1.07047e-07	8.49336e-07
aSHF/SoM	Brd1	2.43609	3.38086	0.327735	4.04925e-16	8.4597e-14	0.919246	1.47758	0.474609	1.11747e-10	1.50426e-09
aSHF/SoM	Sphkap	1.91641	1.37695	-0.330582	4.87907e-16	9.99349e-14	1.96907	0.901257	-0.781524	1.62541e-31	3.28199e-29
aSHF/SoM	Mlf1	1.13097	0.728029	-0.44049	7.31722e-16	1.44218e-13	1.58094	0.894191	-0.569854	4.78907e-16	1.57944e-14
aSHF/SoM	Grn	1.33471	0.894081	-0.400675	7.85398e-16	1.49168e-13	2.40134	1.80544	-0.285226	6.91936e-08	5.65799e-07
aSHF/SoM	Foxp2	1.84368	1.32318	-0.33173	1.4135e-15	2.63669e-13	2.85481	1.5963	-0.581315	1.38736e-28	2.17881e-26
aSHF/SoM	Frzb	0.285392	1.1098	1.35807	2.06964e-15	3.66431e-13	2.00918	2.82885	0.342143	1.70061e-11	2.65392e-10
aSHF/SoM	Ring1	1.14833	0.748641	-0.427805	2.36837e-15	4.12334e-13	2.67058	2.05182	-0.263569	1.26853e-07	9.89811e-07
aSHF/SoM	Dpysl3	2.56637	1.20407	-0.756783	3.53699e-15	5.77303e-13	3.45009	1.62366	-0.753717	4.28359e-51	2.82546e-48
aSHF/SoM	Dsp	0.69278	0.398907	-0.551983	1.78165e-14	2.54947e-12	0.657899	0.290252	-0.818302	2.75916e-12	5.03674e-11
aSHF/SoM	Pyy	0.111022	0.759865	1.92341	2.42912e-14	3.42899e-12	0.897979	2.14075	0.868764	8.94493e-35	2.21253e-32
aSHF/SoM	Bves	0.850657	0.526278	-0.48018	4.6484e-14	6.06965e-12	0.894019	0.663198	-0.298653	0.000593919	0.00211965
aSHF/SoM	Eps8	0.876292	0.547704	-0.469965	5.7896e-14	7.37538e-12	0.734325	0.500222	-0.383899	8.98293e-05	0.000392047
aSHF/SoM	Scamp1	0.9257	0.590385	-0.449775	1.07449e-13	1.29013e-11	1.61803	0.965549	-0.516265	4.35909e-14	1.05708e-12
aSHF/SoM	Klhdc8b	0.954906	0.6144	-0.440967	1.19032e-13	1.41296e-11	2.00369	1.24836	-0.473161	6.69883e-15	1.88827e-13
aSHF/SoM	Prps2	1.50033	1.06561	-0.342135	1.28008e-13	1.48574e-11	2.44308	1.47692	-0.503302	1.12594e-19	6.05439e-18
aSHF/SoM	Nrp1	1.44704	1.02514	-0.344691	2.3909e-13	2.5485e-11	1.7616	1.02215	-0.544315	1.6924e-16	5.91683e-15
aSHF/SoM	Tspan12	1.97196	1.47693	-0.289059	3.4639e-13	3.61839e-11	5.25495	3.90639	-0.296556	1.31476e-16	4.64581e-15
aSHF/SoM	3632451O06Rik	4.56767	3.4069	-0.293199	5.17928e-13	5.10403e-11	7.67045	4.12999	-0.619101	2.65324e-12	4.89554e-11
aSHF/SoM	4930503L19Rik	0.828477	1.21337	0.381563	6.58268e-13	6.42641e-11	0.984908	1.93214	0.673837	1.78198e-22	1.36674e-20
aSHF/SoM	Tecrl	0.129295	0.692079	1.67761	1.1805e-12	1.14181e-10	0.306013	0.532781	0.554482	1.08232e-05	5.77588e-05
aSHF/SoM	Pde3a	1.35457	1.82482	0.297999	1.53459e-12	1.43474e-10	1.05924	1.44118	0.307906	1.23221e-05	6.47047e-05
aSHF/SoM	Proser2	0.39586	0.0320999	-2.51221	1.54429e-12	1.43474e-10	1.30917	0.213846	-1.81189	6.03341e-06	3.41697e-05
aSHF/SoM	Zbtb43	0.970205	0.642992	-0.411376	2.03778e-12	1.85101e-10	1.1652	0.749886	-0.440729	2.39055e-08	2.14629e-07
aSHF/SoM	Cdo1	1.31035	0.926937	-0.346161	2.6079e-12	2.23296e-10	3.09993	2.27051	-0.311373	2.99538e-11	4.44989e-10
aSHF/SoM	Nav2	1.3461	0.957948	-0.340174	2.9411e-12	2.49778e-10	2.38298	1.18031	-0.702571	2.83217e-32	6.227e-30
aSHF/SoM	Dlg3	0.890863	1.27497	0.358484	3.07398e-12	2.58958e-10	0.400976	0.738732	0.611033	2.20338e-08	1.98907e-07
aSHF/SoM	Spsb4	1.19888	0.835518	-0.36109	3.54214e-12	2.95398e-10	3.04326	1.67745	-0.595651	1.49688e-31	3.08545e-29
aSHF/SoM	Sgms1	1.10325	0.756547	-0.37725	3.92427e-12	3.17774e-10	2.09556	1.28905	-0.485915	3.53593e-16	1.18995e-14
aSHF/SoM	Smtnl2	1.96664	1.49475	-0.274368	4.45804e-12	3.5822e-10	4.86703	3.43787	-0.34763	3.12001e-20	1.80523e-18
aSHF/SoM	Sertad2	1.71757	1.28103	-0.293246	5.96323e-12	4.6836e-10	3.89326	2.68959	-0.369856	2.79603e-18	1.21868e-16
aSHF/SoM	Scx	0.809549	0.519237	-0.444118	6.29408e-12	4.90656e-10	0.954463	0.576941	-0.503409	1.39529e-08	1.30359e-07
aSHF/SoM	Cox6b2	1.16705	0.814496	-0.359662	8.09611e-12	6.17314e-10	2.25228	1.47585	-0.42271	7.58241e-14	1.79474e-12
aSHF/SoM	Tnc	2.87522	1.6203	-0.573519	8.41398e-12	6.36902e-10	4.84284	2.07816	-0.846017	3.71105e-84	1.2239e-80
aSHF/SoM	Ttc37	0.749279	1.0966	0.380855	8.96432e-12	6.68866e-10	0.61551	1.03637	0.521026	5.37958e-09	5.48718e-08
aSHF/SoM	Camk2n1	0.563154	0.327214	-0.54294	9.37747e-12	6.94731e-10	0.947707	0.689878	-0.31753	0.000182506	0.000738234
aSHF/SoM	Gstm1	1.18511	0.831748	-0.354064	1.10305e-11	8.00171e-10	3.07498	2.08064	-0.390625	3.91907e-16	1.30997e-14
aSHF/SoM	Gm16141	0.909323	0.603724	-0.409584	1.19043e-11	8.576e-10	3.75639	2.86277	-0.271668	1.14908e-10	1.5447e-09
aSHF/SoM	Uchl1	0.785422	1.13522	0.368361	1.57525e-11	1.12706e-09	1.72387	2.49992	0.371686	1.00924e-11	1.64235e-10
aSHF/SoM	Zfp445	0.607615	0.917282	0.411874	2.39806e-11	1.64642e-09	0.599897	1.66957	1.02357	0.000113625	0.000481869
aSHF/SoM	Sec14l1	1.80913	1.37399	-0.275126	2.81515e-11	1.90871e-09	2.09623	1.62911	-0.252103	7.1372e-06	3.97386e-05
aSHF/SoM	C530008M17Rik	1.12922	2.14294	0.640655	6.44405e-11	3.98311e-09	2.12061	4.59914	0.774164	2.74736e-62	3.02026e-59
aSHF/SoM	Mical1	0.99676	0.687758	-0.371072	8.07793e-11	4.84955e-09	1.91926	1.00915	-0.642828	4.98356e-23	4.2143e-21
aSHF/SoM	Hipk3	1.13464	0.807182	-0.340523	1.41007e-10	8.0932e-09	1.55754	1.0727	-0.372931	2.75168e-08	2.43516e-07
aSHF/SoM	Pfkfb3	0.649213	0.407579	-0.465528	1.42284e-10	8.12186e-09	0.690746	0.526244	-0.272007	0.00565157	0.0153154
aSHF/SoM	2610008E11Rik	0.758649	1.08148	0.354542	2.00569e-10	1.07997e-08	0.99129	1.92057	0.66137	8.97829e-22	6.43705e-20
aSHF/SoM	Sema3c	1.36145	0.472894	-1.05744	2.32328e-10	1.23193e-08	2.68127	0.662981	-1.3973	2.86345e-08	2.521e-07
aSHF/SoM	Hhip	0.317484	0.157532	-0.700798	2.92179e-10	1.49613e-08	0.672792	0.460373	-0.3794	0.000207928	0.000826199
aSHF/SoM	Tbx3	2.16878	1.09646	-0.68208	3.51191e-10	1.75528e-08	2.2294	1.22231	-0.600993	6.98822e-24	6.64822e-22
aSHF/SoM	Zfp395	1.39382	1.03693	-0.29578	4.16455e-10	2.01402e-08	2.12308	1.34515	-0.45636	7.93336e-15	2.18642e-13
aSHF/SoM	Ier5l	1.2637	2.17762	0.544193	4.6087e-10	2.21855e-08	0.841977	1.373	0.489001	1.83809e-10	2.3929e-09
aSHF/SoM	Dusp14	0.551435	0.336695	-0.493346	5.11872e-10	2.44156e-08	3.03354	1.18475	-0.940194	7.87816e-62	7.79465e-59
aSHF/SoM	Rcsd1	1.16733	0.845172	-0.322933	5.68711e-10	2.67602e-08	4.18893	1.62758	-0.945351	2.66664e-85	1.31919e-81
aSHF/SoM	Pam	1.53764	1.16543	-0.277161	6.47507e-10	2.99286e-08	2.6198	1.781	-0.385926	1.06234e-13	2.44437e-12
aSHF/SoM	Pxmp2	0.542344	0.811897	0.403473	6.70474e-10	3.07183e-08	0.901386	1.19965	0.285855	0.000191608	0.000769076
aSHF/SoM	Ebf3	2.42965	1.3172	-0.612239	7.15976e-10	3.2512e-08	2.16654	1.5077	-0.362547	1.68291e-10	2.20539e-09
aSHF/SoM	Gna14	0.588058	0.10425	-1.73003	7.18962e-10	3.2512e-08	0.803494	0.160993	-1.60761	0.00224082	0.00681966
aSHF/SoM	Ldlr	0.36113	0.586789	0.485427	8.04443e-10	3.60653e-08	0.279892	0.944529	1.21628	0.00379812	0.0108682
aSHF/SoM	Cbx8	0.401796	0.637244	0.461207	8.62917e-10	3.85215e-08	0.458095	0.914982	0.691828	7.60781e-12	1.26261e-10
aSHF/SoM	Rgs2	0.501663	0.301131	-0.510382	1.03727e-09	4.53362e-08	1.21786	0.893168	-0.310076	3.32365e-05	0.000159322
aSHF/SoM	Arid5b	0.637727	0.923016	0.369737	1.0725e-09	4.66804e-08	1.25592	1.76192	0.33853	1.4309e-07	1.1026e-06
aSHF/SoM	Trabd2b	0.432105	0.247895	-0.555663	1.14446e-09	4.94598e-08	0.59794	0.356471	-0.517237	4.28608e-06	2.50038e-05
aSHF/SoM	Tnik	0.718303	1.01752	0.348233	1.26007e-09	5.35067e-08	0.549776	0.914876	0.509278	7.41409e-08	6.04741e-07
aSHF/SoM	Nrk	0.529033	0.326223	-0.483469	2.1974e-09	8.86254e-08	0.828322	0.304299	-1.00139	1.39948e-19	7.36513e-18
aSHF/SoM	Zfp711	0.544246	0.804495	0.390814	2.27667e-09	9.14696e-08	0.71834	0.96023	0.29023	0.0007165	0.00250496
aSHF/SoM	Sdc2	1.43538	1.08774	-0.277326	2.33313e-09	9.33787e-08	2.12562	1.3638	-0.443784	3.34458e-14	8.25219e-13
aSHF/SoM	Tmod1	0.648291	0.421998	-0.42934	2.37466e-09	9.43181e-08	1.70794	0.662249	-0.947404	6.06233e-36	1.66613e-33
aSHF/SoM	Sh3kbp1	1.06367	0.768212	-0.325415	2.54004e-09	1.00126e-07	2.26637	0.94704	-0.872594	3.95344e-42	1.39698e-39
aSHF/SoM	Dcaf11	1.22503	0.910316	-0.296928	4.14659e-09	1.53058e-07	2.25597	1.7142	-0.274633	4.50476e-07	3.161e-06
aSHF/SoM	Nup98	0.772562	1.06924	0.324993	4.83289e-09	1.75293e-07	0.584146	1.63559	1.02961	0.000156981	0.000644201
aSHF/SoM	Tnnt1	0.331834	0.178348	-0.620896	4.96413e-09	1.78811e-07	0.786081	0.571756	-0.318349	0.000635092	0.00224977
aSHF/SoM	Smad6	1.5541	1.19866	-0.259695	5.04245e-09	1.80389e-07	2.33024	1.27079	-0.606337	3.1158e-25	3.71418e-23
aSHF/SoM	Gm3550	0.646103	0.424639	-0.419719	5.17227e-09	1.83774e-07	1.40199	0.874349	-0.472168	7.80744e-11	1.07736e-09
aSHF/SoM	Plcxd3	0.544515	0.342971	-0.462251	5.30034e-09	1.87052e-07	1.16668	0.475317	-0.897937	2.24344e-23	1.98184e-21
aSHF/SoM	Hyls1	0.453759	0.687717	0.415811	5.49976e-09	1.92516e-07	0.226006	0.625635	1.0182	1.96592e-13	4.33202e-12
aSHF/SoM	Gli2	1.20101	0.892855	-0.29649	6.15946e-09	2.11813e-07	1.69786	1.19664	-0.34985	4.39356e-08	3.76037e-07
aSHF/SoM	Zfp608	1.56041	2.4732	0.460563	6.97433e-09	2.38085e-07	1.54865	2.15618	0.330957	1.16812e-08	1.10809e-07
aSHF/SoM	Mirg	1.17338	1.52577	0.262607	8.33038e-09	2.77131e-07	1.20758	1.64159	0.307045	3.25288e-06	1.94114e-05
aSHF/SoM	Pcolce2	0.546486	0.347891	-0.451619	1.00217e-08	3.26128e-07	0.998001	0.673992	-0.392536	3.1887e-06	1.90744e-05
aSHF/SoM	5031439G07Rik	0.612288	0.873457	0.355256	1.02404e-08	3.3118e-07	0.861886	1.18289	0.316589	4.89051e-05	0.000226911
aSHF/SoM	Myh7	0.38404	0.221517	-0.550247	1.25433e-08	3.93475e-07	1.17702	0.499598	-0.856936	3.91883e-22	2.87207e-20
aSHF/SoM	Hey1	0.886134	0.63214	-0.337758	1.83357e-08	5.45683e-07	2.43227	1.80761	-0.296817	1.77645e-08	1.63196e-07
aSHF/SoM	Greb1l	0.564549	0.811297	0.362607	1.90986e-08	5.6357e-07	0.980397	1.53914	0.451022	2.84253e-10	3.57356e-09
aSHF/SoM	Rom1	0.474052	0.293752	-0.478581	1.98238e-08	5.80055e-07	1.24367	0.695638	-0.580994	2.53575e-13	5.50191e-12
aSHF/SoM	Map7d2	0.387798	0.226464	-0.537897	2.00581e-08	5.85269e-07	0.751043	0.30198	-0.911102	6.70217e-16	2.18129e-14
aSHF/SoM	Ntf3	0.339298	0.536273	0.457764	2.26347e-08	6.56784e-07	0.376242	0.562651	0.402427	0.000541356	0.00195409
aSHF/SoM	Dlg2	0.478476	0.0833913	-1.74706	2.31959e-08	6.69348e-07	0.756722	0.124081	-1.80806	0.000979238	0.00329061
aSHF/SoM	Vldlr	1.24999	0.500712	-0.914864	2.68985e-08	7.67708e-07	1.09141	0.704223	-0.438127	7.73449e-08	6.27254e-07
aSHF/SoM	Shisa2	2.81442	1.80176	-0.445991	3.36945e-08	9.43627e-07	5.85413	3.58094	-0.491523	4.19067e-43	1.53565e-40
aSHF/SoM	Mboat2	1.29139	0.989563	-0.266209	4.93907e-08	1.31281e-06	1.881	1.28798	-0.378733	5.93513e-10	6.99074e-09
aSHF/SoM	Adat2	0.694394	0.955462	0.319155	5.22498e-08	1.37829e-06	0.804249	1.10594	0.318545	7.87321e-05	0.000347757
aSHF/SoM	Nab1	0.833495	0.595188	-0.336751	5.25411e-08	1.3789e-06	0.66237	0.509808	-0.261791	0.00893438	0.0228829
aSHF/SoM	Fam198b	0.40503	0.24424	-0.505809	5.26214e-08	1.3789e-06	0.599129	0.331977	-0.590412	2.6431e-07	1.92569e-06
aSHF/SoM	Ccdc136	1.23492	0.941256	-0.271547	5.55676e-08	1.44753e-06	1.78336	1.04818	-0.53144	4.45905e-16	1.48046e-14
aSHF/SoM	Itpr1	0.880265	0.635451	-0.325888	5.69703e-08	1.47305e-06	1.83597	1.04329	-0.565194	3.73185e-18	1.5984e-16
aSHF/SoM	Tnfrsf10b	0.343818	0.197355	-0.555107	5.77009e-08	1.48826e-06	0.472863	0.230089	-0.720338	7.72789e-08	6.27233e-07
aSHF/SoM	Ubtd2	1.07829	1.39578	0.258084	5.84397e-08	1.50157e-06	0.998335	1.43438	0.362396	4.61873e-07	3.23181e-06
aSHF/SoM	Cog3	0.547129	0.358957	-0.421482	6.83252e-08	1.71982e-06	0.571781	0.338407	-0.524507	5.3777e-06	3.08804e-05
aSHF/SoM	Zfp932	0.709454	0.969879	0.312675	7.28192e-08	1.81556e-06	0.603971	1.12087	0.618337	3.49789e-12	6.2357e-11
aSHF/SoM	Endov	0.424648	0.631836	0.397368	7.70515e-08	1.89383e-06	0.948122	1.23471	0.264108	0.000430225	0.00158652
aSHF/SoM	Kdelr3	0.73802	0.517497	-0.354968	7.76313e-08	1.89471e-06	1.71233	1.07216	-0.468179	9.67417e-13	1.9105e-11
aSHF/SoM	Mterf1a	0.387682	0.585628	0.412499	9.08537e-08	2.18174e-06	0.30379	0.480532	0.458556	0.000351939	0.00132651
aSHF/SoM	Sox9	2.01173	1.08089	-0.621205	1.00565e-07	2.38208e-06	2.74812	1.61518	-0.531472	6.2998e-24	6.05148e-22
aSHF/SoM	Spire1	1.03239	1.33722	0.258719	1.03413e-07	2.444e-06	0.997736	1.34087	0.295586	4.81213e-05	0.000223737
aSHF/SoM	Arl8a	1.04026	1.34594	0.257625	1.05404e-07	2.47984e-06	0.936737	1.20785	0.254193	0.000772939	0.0026805
aSHF/SoM	Maf	0.356062	0.209455	-0.530596	1.06599e-07	2.49368e-06	0.419868	0.306531	-0.314624	0.0135212	0.0327007
aSHF/SoM	Rasgef1b	0.415786	0.256731	-0.482142	1.21586e-07	2.76105e-06	0.552286	0.245537	-0.810621	2.03239e-10	2.61829e-09
aSHF/SoM	Gm26825	0.699245	0.488565	-0.35853	1.31275e-07	2.9427e-06	1.25453	0.589895	-0.754568	1.14044e-19	6.09918e-18
aSHF/SoM	Grid2	0.621351	0.159195	-1.36177	1.45651e-07	3.19069e-06	1.21129	0.26928	-1.50369	0.00027592	0.00106889
aSHF/SoM	Snx7	0.920841	0.677793	-0.306445	1.54668e-07	3.36174e-06	1.67395	0.822012	-0.711189	1.39681e-23	1.27964e-21
aSHF/SoM	Errfi1	0.716262	0.504156	-0.35116	1.59492e-07	3.44225e-06	1.96461	1.20267	-0.49075	1.68169e-15	5.08828e-14
aSHF/SoM	2410018L13Rik	0.626493	0.164778	-1.33554	1.73206e-07	3.72286e-06	1.03182	0.108452	-2.25277	6.27042e-07	4.29043e-06
aSHF/SoM	Sdk2	0.679049	0.47414	-0.359192	1.89923e-07	4.04059e-06	1.14604	0.75542	-0.416794	1.38506e-07	1.06894e-06
aSHF/SoM	Aplp1	0.65607	0.455486	-0.364903	2.06279e-07	4.31821e-06	1.31386	0.641009	-0.717683	4.23006e-19	2.06168e-17
aSHF/SoM	Zzef1	0.572005	0.388277	-0.387429	3.08828e-07	6.21582e-06	0.714781	0.469451	-0.420411	2.76616e-05	0.000135286
aSHF/SoM	Bend3	0.345147	0.524261	0.41802	3.14108e-07	6.29783e-06	0.595989	0.901156	0.413457	7.42009e-06	4.1244e-05
aSHF/SoM	Has2	1.00144	1.7815	0.576012	3.15963e-07	6.32288e-06	0.679845	1.2069	0.573944	9.9276e-12	1.62085e-10
aSHF/SoM	Fhl1	2.51247	1.59939	-0.451643	3.22606e-07	6.43119e-06	5.34888	3.21887	-0.507857	9.81937e-42	3.3501e-39
aSHF/SoM	Lekr1	0.582525	0.397538	-0.382081	3.38169e-07	6.71581e-06	0.751601	0.303286	-0.907528	7.86313e-16	2.54241e-14
aSHF/SoM	A330069E16Rik	0.316204	0.488138	0.434212	3.41026e-07	6.75969e-06	0.580489	0.790985	0.309408	0.00114189	0.00375166
aSHF/SoM	Znrd1as	0.772329	1.02695	0.284939	3.52125e-07	6.9533e-06	0.823543	1.09068	0.280942	0.000463749	0.00169561
aSHF/SoM	Cox16	0.956772	1.23505	0.255299	4.39619e-07	8.41073e-06	1.03722	1.93771	0.624967	2.91745e-20	1.70381e-18
aSHF/SoM	Dus3l	0.933307	0.69718	-0.291691	4.48578e-07	8.51999e-06	2.26734	1.72045	-0.276023	3.71776e-07	2.6406e-06
aSHF/SoM	Depdc1b	0.597025	0.821212	0.318823	4.61212e-07	8.72794e-06	0.756442	1.09	0.365302	9.60999e-06	5.1957e-05
aSHF/SoM	Kdr	0.690122	0.184378	-1.31988	4.80102e-07	9.05261e-06	1.52872	0.510595	-1.09661	6.88325e-39	2.19687e-36
aSHF/SoM	Zfp467	0.708493	0.505684	-0.337228	5.05302e-07	9.45947e-06	1.06968	0.671118	-0.46617	1.92991e-08	1.75986e-07
aSHF/SoM	Crybg3	0.519152	0.347863	-0.400387	5.13109e-07	9.53943e-06	1.12988	0.780395	-0.370066	2.60584e-06	1.58464e-05
aSHF/SoM	Tgfb1	0.785543	0.260962	-1.102	5.45304e-07	1.0064e-05	2.5554	0.838826	-1.11396	1.9529e-05	9.84307e-05
aSHF/SoM	A930033H14Rik	0.245819	0.132861	-0.615288	5.83908e-07	1.07009e-05	0.431295	0.319529	-0.299943	0.0166225	0.0390462
aSHF/SoM	Arhgap8	0.557365	0.380482	-0.381782	6.16592e-07	1.1088e-05	1.11554	0.647176	-0.544474	5.36408e-11	7.53866e-10
aSHF/SoM	Trappc9	0.412665	0.262528	-0.452276	6.16705e-07	1.1088e-05	0.489313	0.33901	-0.366972	0.00214559	0.00655808
aSHF/SoM	Rhobtb1	0.868731	0.644251	-0.298945	6.31962e-07	1.13039e-05	1.16886	0.907379	-0.253228	0.000761262	0.00264929
aSHF/SoM	Tnnt2	0.948582	0.713463	-0.284838	6.4442e-07	1.14678e-05	2.31882	1.36264	-0.531639	1.89151e-20	1.14814e-18
aSHF/SoM	Prr5l	0.770116	0.56004	-0.318533	6.62564e-07	1.17109e-05	1.72158	0.781216	-0.790147	3.3365e-28	4.78425e-26
aSHF/SoM	Abhd2	0.713248	0.514303	-0.327018	9.50835e-07	1.61241e-05	0.887461	0.664417	-0.289455	0.000887852	0.00302285
aSHF/SoM	Hist1h3c	1.64853	2.44121	0.392608	1.03052e-06	1.7283e-05	0.921064	1.6294	0.57044	3.50695e-15	1.02353e-13
aSHF/SoM	Axl	0.560625	0.386451	-0.372046	1.03076e-06	1.7283e-05	1.1782	0.512803	-0.831854	2.83701e-21	1.84667e-19
aSHF/SoM	B3galnt1	1.14568	0.890796	-0.251637	1.09732e-06	1.81997e-05	2.89696	1.7923	-0.480161	2.36088e-21	1.56769e-19
aSHF/SoM	B230208H11Rik	0.342847	0.210309	-0.488705	1.16742e-06	1.91704e-05	0.606971	0.371868	-0.489942	9.88381e-06	5.32338e-05
aSHF/SoM	Hist1h1a	1.46739	2.25607	0.430143	1.17585e-06	1.92523e-05	0.503209	0.686709	0.310904	0.00233321	0.00708121
aSHF/SoM	Nkx2-6	0.978235	0.361726	-0.994863	1.31012e-06	2.12179e-05	3.80491	1.38275	-1.01222	3.55913e-07	2.5407e-06
aSHF/SoM	D16Ertd472e	0.659885	0.883785	0.292148	1.34217e-06	2.16363e-05	0.984904	1.29289	0.272089	0.000213812	0.000846519
aSHF/SoM	Rab21	0.84359	1.4904	0.569135	1.37311e-06	2.203e-05	0.559962	1.34455	0.87595	1.10045e-22	8.85193e-21
aSHF/SoM	Pdss1	0.874931	1.1289	0.254853	1.42635e-06	2.26439e-05	1.08166	1.45519	0.296642	2.15726e-05	0.000107961
aSHF/SoM	Gm26724	0.829261	0.617671	-0.29458	1.57858e-06	2.47028e-05	1.2781	0.995145	-0.250239	0.000499111	0.00180953
aSHF/SoM	Mgp	0.0642632	0.332774	1.64448	1.61908e-06	2.51681e-05	0.416	0.551698	0.282316	0.012387	0.0302163
aSHF/SoM	Rab11fip4	0.361159	0.226589	-0.466181	1.67346e-06	2.58977e-05	0.596573	0.464277	-0.25072	0.0171869	0.0402002
aSHF/SoM	Gadd45b	0.367391	0.231679	-0.461073	1.71581e-06	2.63967e-05	0.619153	0.470547	-0.274458	0.00824052	0.0212932
aSHF/SoM	St6gal1	0.648892	0.464098	-0.335171	1.73933e-06	2.66019e-05	1.24598	0.734394	-0.528635	1.3696e-11	2.18561e-10
aSHF/SoM	Arfip1	0.901653	0.681412	-0.280063	1.77764e-06	2.71083e-05	1.55298	1.12424	-0.323069	1.1323e-06	7.33179e-06
aSHF/SoM	Slc32a1	0.403654	0.0810634	-1.60533	1.91368e-06	2.88044e-05	0.553834	0.280597	-0.679946	2.77784e-08	2.45612e-07
aSHF/SoM	Wfikkn1	0.453127	0.30159	-0.407103	1.92413e-06	2.88266e-05	0.699787	0.505937	-0.324364	0.00104097	0.00346663
aSHF/SoM	Slc39a11	0.351807	0.219865	-0.470071	1.92439e-06	2.88266e-05	0.719197	0.525223	-0.314312	0.00124055	0.00403883
aSHF/SoM	Fam13a	0.338564	0.502178	0.39424	1.95435e-06	2.904e-05	0.470929	0.623329	0.280367	0.00825035	0.0213075
aSHF/SoM	Ptrh1	0.427575	0.281126	-0.419326	2.05314e-06	3.02497e-05	0.961775	0.748709	-0.250431	0.00251078	0.00755983
aSHF/SoM	Flcn	0.549717	0.381992	-0.364003	2.10118e-06	3.08705e-05	0.996971	0.705289	-0.346115	3.26822e-05	0.000157046
aSHF/SoM	Hcfc2	0.498963	0.339918	-0.383827	2.1352e-06	3.12823e-05	0.749801	0.365423	-0.718754	1.43247e-11	2.26928e-10
aSHF/SoM	Tead4	0.405591	0.263828	-0.430046	2.25809e-06	3.28524e-05	0.89258	0.470798	-0.639687	1.91653e-11	2.96747e-10
aSHF/SoM	Rnf208	0.270108	0.157056	-0.542217	2.41738e-06	3.46391e-05	0.808367	0.517544	-0.445921	2.64109e-06	1.60411e-05
aSHF/SoM	Fam159a	0.413631	0.0874334	-1.5541	2.68908e-06	3.8011e-05	0.922575	0.209402	-1.48291	0.00201759	0.00620324
aSHF/SoM	Elmsan1	0.484345	0.330137	-0.383291	3.09537e-06	4.29976e-05	0.482106	0.265651	-0.595979	3.26286e-06	1.94592e-05
aSHF/SoM	Extl2	1.03343	0.802105	-0.253403	3.17948e-06	4.39905e-05	1.46572	1.07315	-0.311752	4.74901e-06	2.74455e-05
aSHF/SoM	Ankrd44	0.582102	0.412633	-0.344088	3.51057e-06	4.79365e-05	0.89497	0.638414	-0.337802	0.000118514	0.000499821
aSHF/SoM	Rerg	0.31157	0.464666	0.399696	3.62131e-06	4.93196e-05	0.351457	0.475516	0.302314	0.0135062	0.0326878
aSHF/SoM	Htra3	0.37808	0.0777618	-1.58146	3.98901e-06	5.36974e-05	1.26766	0.283669	-1.49713	0.000172169	0.00070079
aSHF/SoM	Ccdc160	0.324736	0.805407	0.908336	4.13978e-06	5.52995e-05	0.430293	0.73541	0.535961	4.91368e-07	3.41644e-06
aSHF/SoM	Hist1h2bl	0.517361	1.07787	0.734005	4.22946e-06	5.64232e-05	0.405819	0.548232	0.30079	0.00828482	0.0213742
aSHF/SoM	Kank1	0.817605	0.616556	-0.282229	4.61109e-06	6.09715e-05	1.22213	0.643719	-0.641092	3.59544e-15	1.04627e-13
aSHF/SoM	Lrig2	0.421655	0.594016	0.342718	4.77746e-06	6.26952e-05	0.365972	0.529387	0.369165	0.00185239	0.00575433
aSHF/SoM	Tsix	0.719277	0.253993	-1.04094	4.85693e-06	6.35783e-05	0.508807	0.385776	-0.276813	0.0157676	0.0373039
aSHF/SoM	Tfdp1	0.546917	0.740137	0.302538	4.98294e-06	6.51462e-05	0.20602	2.86294	2.63163	9.71698e-83	2.4035e-79
aSHF/SoM	Pip4k2b	0.600903	0.802508	0.289308	4.99263e-06	6.51913e-05	0.828877	1.40176	0.525413	8.33361e-12	1.37421e-10
aSHF/SoM	Spon1	0.670117	0.490647	-0.311727	5.44385e-06	7.07294e-05	1.3732	0.945318	-0.373376	1.76035e-07	1.33668e-06
aSHF/SoM	Fgf10	0.892823	0.351407	-0.932444	6.10379e-06	7.82334e-05	2.07663	0.646087	-1.16757	0.000124698	0.000523889
aSHF/SoM	Olfml3	1.62926	0.910949	-0.581397	6.12946e-06	7.84661e-05	2.74869	1.37391	-0.693466	3.04373e-36	8.60419e-34
aSHF/SoM	Ophn1	0.37108	0.242152	-0.426853	7.00558e-06	8.77461e-05	0.561352	0.313915	-0.581226	8.76581e-07	5.78965e-06
aSHF/SoM	Bgn	0.298064	0.749757	0.92244	7.26289e-06	9.04025e-05	0.804558	1.21043	0.408442	2.7564e-07	1.99971e-06
aSHF/SoM	Pdxk	0.391747	0.554959	0.348278	7.28818e-06	9.05259e-05	0.571039	0.826867	0.370186	9.62382e-05	0.000416892
aSHF/SoM	Frem2	0.645817	0.472474	-0.312532	7.66608e-06	9.4657e-05	0.771706	0.350084	-0.790431	1.64416e-13	3.65558e-12
aSHF/SoM	Zfp217	0.940897	0.729275	-0.254783	7.89376e-06	9.7124e-05	1.46535	1.10843	-0.279144	3.63917e-05	0.000172442
aSHF/SoM	Coro7	0.588882	0.424454	-0.327424	8.24088e-06	0.000100919	0.991701	0.460072	-0.768039	2.86241e-16	9.76577e-15
aSHF/SoM	Plac1	0.27849	0.169278	-0.497837	8.52424e-06	0.00010366	0.727881	0.480783	-0.414721	2.92701e-05	0.000142292
aSHF/SoM	Usp53	0.633846	0.463275	-0.313484	8.78734e-06	0.000106241	1.17148	0.486734	-0.878309	8.79982e-23	7.25545e-21
aSHF/SoM	Cog7	0.825218	0.628894	-0.271686	8.8727e-06	0.000107149	1.22426	0.714617	-0.538347	9.97481e-12	1.62588e-10
aSHF/SoM	Dynlt1a	0.674902	0.880652	0.266095	9.3959e-06	0.000112136	0.911788	1.70817	0.627773	3.67053e-18	1.57897e-16
aSHF/SoM	Dapk2	0.237792	0.367374	0.434987	9.4037e-06	0.000112136	0.368972	0.556735	0.411369	0.0004532	0.00166134
aSHF/SoM	Slc25a15	0.468198	0.323894	-0.368473	9.59341e-06	0.000113878	1.03384	0.639711	-0.480017	1.45882e-08	1.35654e-07
aSHF/SoM	Plcb1	0.976737	0.424437	-0.833454	1.0646e-05	0.000123978	1.23378	0.570023	-0.772158	5.17769e-20	2.92732e-18
aSHF/SoM	Klc2	0.62252	0.455239	-0.312954	1.09092e-05	0.000126619	1.50267	0.944432	-0.464415	3.20403e-11	4.72791e-10
aSHF/SoM	Mylk	0.375458	0.531473	0.347507	1.18389e-05	0.0001359	0.310215	0.485746	0.448422	0.000421998	0.00155967
aSHF/SoM	Sema5a	0.386975	0.544616	0.34172	1.25023e-05	0.000142575	0.637143	0.877125	0.319655	0.000420133	0.00155336
aSHF/SoM	Hebp2	0.513771	1.03359	0.699015	1.25195e-05	0.000142615	0.846015	1.1953	0.345615	1.01605e-05	5.45165e-05
aSHF/SoM	Zbtb34	0.337397	0.218233	-0.4357	1.28311e-05	0.000145331	0.496301	0.263929	-0.631502	7.31783e-07	4.91865e-06
aSHF/SoM	Hist1h2bm	0.569304	0.756522	0.284317	1.28414e-05	0.000145331	0.232244	0.552679	0.866991	4.32709e-10	5.25303e-09
aSHF/SoM	Tmem37	0.73688	0.94736	0.251254	1.3057e-05	0.000147293	0.997626	1.44521	0.370629	2.45329e-07	1.80467e-06
aSHF/SoM	Alx1	2.25875	3.01572	0.289026	1.35159e-05	0.000152141	3.06184	4.16785	0.308385	9.69347e-14	2.25878e-12
aSHF/SoM	Mpv17l2	0.567675	0.753844	0.283636	1.38906e-05	0.000155522	1.18476	1.55721	0.273355	4.49996e-05	0.000210111
aSHF/SoM	Hist1h2an	0.403943	0.563322	0.332578	1.44547e-05	0.000160803	0.24951	0.378184	0.415881	0.00352674	0.010176
aSHF/SoM	Nedd9	0.799349	0.314999	-0.931228	1.46605e-05	0.000162746	1.23739	0.631896	-0.672035	1.94549e-16	6.77771e-15
aSHF/SoM	Pbx4	0.213604	0.33376	0.446296	1.58587e-05	0.000174195	0.293763	0.429018	0.378725	0.0041608	0.0117957
aSHF/SoM	Smoc1	0.123686	0.425008	1.23436	1.70289e-05	0.000185683	0.414174	0.596326	0.3645	0.00108604	0.00359013
aSHF/SoM	Greb1	0.630221	1.19361	0.638669	1.76777e-05	0.000191557	0.941601	1.63619	0.552546	1.48133e-14	3.85692e-13
aSHF/SoM	Rftn1	0.357325	0.236186	-0.414027	1.77145e-05	0.000191757	0.863	0.214118	-1.39389	0.00476811	0.0132702
aSHF/SoM	Syne1	0.683323	0.51269	-0.287297	2.05954e-05	0.000217313	1.10504	0.570182	-0.661685	1.63585e-14	4.22588e-13
aSHF/SoM	Loxl1	0.578764	0.422759	-0.314094	2.08936e-05	0.000219572	0.96869	0.631839	-0.42731	7.3778e-07	4.95485e-06
aSHF/SoM	Sumf1	0.418005	0.287144	-0.375511	2.09923e-05	0.000220387	1.12452	0.825038	-0.309682	6.79979e-05	0.000304057
aSHF/SoM	Stat3	0.294435	0.187145	-0.453176	2.45523e-05	0.000252932	0.384705	0.262167	-0.383495	0.00462421	0.0129024
aSHF/SoM	Gm16536	0.456608	0.619615	0.305274	2.5377e-05	0.000260657	0.346868	0.521244	0.407275	0.000767465	0.00266432
aSHF/SoM	Ebf1	0.276252	0.405909	0.384813	2.80995e-05	0.000283876	1.06322	1.5367	0.368338	1.20149e-07	9.41215e-07
aSHF/SoM	Prss23	0.582698	0.428713	-0.30688	2.92427e-05	0.000294286	1.48398	0.89199	-0.509026	9.133e-13	1.80724e-11
aSHF/SoM	Arhgap28	1.81478	2.48808	0.315549	2.94755e-05	0.000296344	1.69579	2.34525	0.324244	5.17512e-09	5.30597e-08
aSHF/SoM	Mycl	0.567877	0.4162	-0.31074	2.99935e-05	0.000300107	1.14138	0.763021	-0.402706	3.44395e-07	2.46203e-06
aSHF/SoM	Gpsm3	0.455284	0.320781	-0.350164	3.07358e-05	0.000305486	1.36816	1.03196	-0.282004	5.6238e-05	0.000256769
aSHF/SoM	Dab2	2.85551	2.10743	-0.303783	3.22791e-05	0.000318402	4.48357	2.95495	-0.416938	1.97849e-25	2.38722e-23
aSHF/SoM	Ush1c	0.321556	0.210687	-0.422797	3.35733e-05	0.000328993	0.452088	0.313417	-0.366342	0.00322276	0.00940868
aSHF/SoM	Prkcb	0.558855	0.182068	-1.12151	3.6835e-05	0.000354634	1.26851	0.192332	-1.88637	1.19457e-05	6.29681e-05
aSHF/SoM	Sel1l3	0.517131	0.15874	-1.18103	3.95122e-05	0.000376248	0.873402	0.446283	-0.671442	4.99835e-12	8.64575e-11
aSHF/SoM	Cyp39a1	0.548269	0.401548	-0.311438	3.96852e-05	0.000377552	0.761457	0.533938	-0.354955	0.000203421	0.000810896
aSHF/SoM	Smpd3	0.330243	0.467311	0.347166	4.06005e-05	0.00038416	0.522753	0.84607	0.481494	7.81792e-07	5.22286e-06
aSHF/SoM	Crtc2	0.412099	0.287364	-0.360513	4.67313e-05	0.00043353	0.889731	0.42894	-0.729602	9.70265e-14	2.25878e-12
aSHF/SoM	Fam120b	0.499037	0.662138	0.282794	4.87325e-05	0.000446345	0.806294	1.08053	0.292755	0.00029793	0.00114164
aSHF/SoM	Casp3	1.84611	2.47129	0.291659	5.12397e-05	0.000465434	1.44834	3.00591	0.730162	1.00221e-07	7.98382e-07
aSHF/SoM	Kazald1	2.71684	1.96769	-0.32261	5.29048e-05	0.000477652	4.54463	3.39303	-0.292224	3.23575e-14	8.06411e-13
aSHF/SoM	5930430L01Rik	0.62017	0.466734	-0.284234	5.90242e-05	0.000523402	0.862556	0.63609	-0.304561	0.000592211	0.00211528
aSHF/SoM	Ankrd6	0.622668	0.234484	-0.976627	7.25353e-05	0.000624138	1.92565	0.507947	-1.33264	2.51794e-05	0.000123943
aSHF/SoM	Pgbd1	0.348068	0.237107	-0.383883	7.50776e-05	0.000641784	0.447167	0.299523	-0.400742	0.00149005	0.00475874
aSHF/SoM	Exd2	0.583202	0.436852	-0.288939	7.6584e-05	0.000654127	0.919784	0.702277	-0.269811	0.00152832	0.00486055
aSHF/SoM	Slc39a9	0.628561	0.476303	-0.277378	7.71394e-05	0.000658332	1.26028	0.770709	-0.491782	1.66618e-10	2.18637e-09
aSHF/SoM	Nlrc3	0.192479	0.296296	0.43137	7.79955e-05	0.000664011	0.1022	0.62333	1.80814	0.00091437	0.00309503
aSHF/SoM	Ccdc97	0.686713	0.52738	-0.263995	7.94832e-05	0.00067393	1.30843	0.949867	-0.320263	9.34565e-06	5.07775e-05
aSHF/SoM	Phyhipl	0.26713	0.385221	0.366081	9.41143e-05	0.000780655	0.477591	0.700096	0.382463	0.000222273	0.000877211
aSHF/SoM	Lmo1	0.316069	0.717665	0.820043	9.70047e-05	0.000801036	0.529546	0.95867	0.593527	4.65135e-10	5.6062e-09
aSHF/SoM	Ankrd42	0.281543	0.184121	-0.424692	9.75843e-05	0.000804551	0.490164	0.232465	-0.745999	1.88308e-08	1.72411e-07
aSHF/SoM	Pfkfb1	0.284324	0.186773	-0.420217	0.000104808	0.000855999	0.64018	0.403437	-0.461728	1.63278e-05	8.34441e-05
aSHF/SoM	Dstyk	0.625113	0.476123	-0.272257	0.000106832	0.000871171	0.897729	0.40654	-0.792185	1.61609e-15	4.90478e-14
aSHF/SoM	Trpc1	0.281207	0.18447	-0.421607	0.000109208	0.000886395	0.429483	0.228403	-0.631471	4.08313e-06	2.39611e-05
aSHF/SoM	Abhd4	0.487336	0.357243	-0.310537	0.000111578	0.000902824	1.27693	0.695241	-0.607952	1.36625e-14	3.59513e-13
aSHF/SoM	Gm6133	0.750235	0.380163	-0.679786	0.000139749	0.00108905	3.04935	0.29053	-2.35098	9.74088e-32	2.09514e-29
aSHF/SoM	Iffo2	0.482212	0.355053	-0.306116	0.000148734	0.00114494	1.14186	0.525967	-0.775177	9.67613e-19	4.51583e-17
aSHF/SoM	Cdc42ep5	1.2324	1.83965	0.40061	0.000158526	0.0012078	1.62127	2.37938	0.383628	8.79924e-12	1.44617e-10
aSHF/SoM	Nagpa	0.56272	0.425527	-0.279455	0.000165638	0.00125109	1.18641	0.758182	-0.447767	1.12341e-08	1.06875e-07
aSHF/SoM	Dusp18	0.646313	0.498831	-0.259018	0.000169456	0.00127439	1.5592	1.04658	-0.398645	3.55078e-09	3.75336e-08
aSHF/SoM	Gm10827	0.24971	0.161458	-0.436056	0.000172553	0.00129304	0.859104	0.446634	-0.65415	1.99977e-11	3.0771e-10
aSHF/SoM	Mtmr6	0.605109	0.464392	-0.264679	0.000204789	0.0014991	0.725787	0.525417	-0.323064	0.000877021	0.00299112
aSHF/SoM	Exoc3l4	0.501927	0.17291	-1.06568	0.00020835	0.00152197	1.11809	0.639642	-0.55847	1.93571e-11	2.99248e-10
aSHF/SoM	Six1	0.356912	0.768738	0.76726	0.000209459	0.00152687	0.768243	1.57875	0.720282	1.96719e-20	1.18143e-18
aSHF/SoM	Gnb1l	0.440473	0.579969	0.275125	0.000209659	0.00152726	0.933098	1.29572	0.328311	1.1313e-05	6.00163e-05
aSHF/SoM	Fbxo46	0.581016	0.443865	-0.269259	0.000218121	0.00157681	0.872868	0.677641	-0.253166	0.00363153	0.010454
aSHF/SoM	2210408I21Rik	0.308725	0.426503	0.323169	0.000235172	0.00168376	0.255588	0.647564	0.929651	1.54009e-12	2.92469e-11
aSHF/SoM	Plcd1	0.192741	0.288219	0.402373	0.000243287	0.00173237	0.264753	0.411628	0.441321	0.00136384	0.00439704
aSHF/SoM	Nsg2	0.406956	0.539748	0.282397	0.000249864	0.0017632	0.350943	0.890501	0.93116	1.03846e-16	3.69588e-15
aSHF/SoM	Zfp202	0.241181	0.156593	-0.431899	0.000251811	0.00177252	0.488493	0.336868	-0.371633	0.00192214	0.00593783
aSHF/SoM	Slc45a4	0.401704	0.533517	0.283777	0.000254779	0.00178859	0.321286	0.590218	0.608159	6.26361e-07	4.28873e-06
aSHF/SoM	Tk2	0.482854	0.359868	-0.293977	0.000255602	0.00179196	1.24681	0.845088	-0.388903	2.4264e-07	1.78622e-06
aSHF/SoM	Tunar	0.713481	0.312171	-0.826606	0.000255801	0.00179215	1.56047	0.457298	-1.22741	0.000473058	0.00172519
aSHF/SoM	Raet1e	0.624585	1.1149	0.579432	0.000260856	0.00181852	0.34825	0.641838	0.611416	1.80925e-07	1.36961e-06
aSHF/SoM	Slc39a13	0.354196	0.25062	-0.345913	0.000277259	0.00191171	0.70507	0.547583	-0.252784	0.00904539	0.0231313
aSHF/SoM	Gng8	0.454239	0.592387	0.265537	0.000286891	0.00196644	0.729203	0.95253	0.26717	0.00177698	0.0055469
aSHF/SoM	Gm27204	0.363957	0.259126	-0.33972	0.000288593	0.00197682	0.834226	0.508825	-0.4944	1.76705e-07	1.34074e-06
aSHF/SoM	Gm10031	0.427683	0.561707	0.272598	0.000297335	0.00202343	0.281453	0.460042	0.491352	0.000211851	0.000840439
aSHF/SoM	Mrs2	0.319637	0.436931	0.31259	0.000302825	0.00205011	0.628881	0.850263	0.301604	0.00098054	0.0032931
aSHF/SoM	Cisd3	0.431827	0.317303	-0.308168	0.000304215	0.00205552	2.13497	1.43132	-0.399859	4.28732e-12	7.52106e-11
aSHF/SoM	2010300C02Rik	0.691448	0.296721	-0.845995	0.000318104	0.00213418	2.80086	1.34691	-0.732115	4.84645e-40	1.59836e-37
aSHF/SoM	Igsf8	0.492243	0.36981	-0.285982	0.000319555	0.00213979	1.01497	0.751752	-0.300209	0.000236004	0.000926595
aSHF/SoM	Rgs17	0.582919	0.227611	-0.94041	0.000337394	0.00223631	0.763996	0.281664	-0.997847	4.2085e-18	1.79478e-16
aSHF/SoM	Rarres2	0.886519	1.41447	0.467206	0.000379167	0.0024848	1.02119	1.98122	0.662738	1.78197e-22	1.36674e-20
aSHF/SoM	Galnt10	0.594697	0.460888	-0.254897	0.000379895	0.00248801	1.4952	0.63323	-0.859181	8.90997e-28	1.20761e-25
aSHF/SoM	Kctd12	0.436943	0.569426	0.264826	0.000389454	0.00254265	0.556046	0.954154	0.539975	8.22511e-09	8.06534e-08
aSHF/SoM	Jmjd7	0.404532	0.295955	-0.312526	0.000398432	0.00258671	0.747685	0.576128	-0.260652	0.00566589	0.01535
aSHF/SoM	Wdr45	0.493405	0.372671	-0.280633	0.000399227	0.00258866	0.96065	0.59622	-0.477	5.56828e-08	4.65309e-07
aSHF/SoM	Fbxo27	0.262673	0.176747	-0.396189	0.000402701	0.00260303	0.678105	0.451336	-0.40709	7.27014e-05	0.000323284
aSHF/SoM	Atg2a	0.214566	0.310556	0.369748	0.000404153	0.00260926	0.41513	0.563747	0.306015	0.00654432	0.0174245
aSHF/SoM	Zfp160	0.468521	0.604879	0.255446	0.000405129	0.00261395	0.62926	1.17462	0.624156	7.34565e-13	1.48625e-11
aSHF/SoM	Zfhx4	0.816915	1.31636	0.477087	0.000419735	0.00269156	0.725964	1.02709	0.346989	4.0293e-05	0.000189297
aSHF/SoM	Vegfa	1.49424	0.957989	-0.444538	0.000426671	0.00272767	1.12836	0.680272	-0.506024	5.75939e-10	6.80806e-09
aSHF/SoM	Zfp958	0.427289	0.819848	0.651659	0.000441709	0.00281004	0.247179	0.629111	0.934195	2.72894e-12	5.00003e-11
aSHF/SoM	Tubb3	0.10128	0.333762	1.19254	0.00044634	0.00283778	0.541816	0.816617	0.410243	2.26162e-05	0.000112728
aSHF/SoM	Slc35f6	0.512405	0.390198	-0.272461	0.000447546	0.00284371	0.751591	0.514753	-0.378506	9.15219e-05	0.000398205
aSHF/SoM	Kif26a	0.190765	0.280702	0.386252	0.000475202	0.00298494	0.303737	0.625576	0.722509	5.07159e-09	5.21604e-08
aSHF/SoM	Zfp930	0.157548	0.423618	0.9891	0.000482333	0.00301226	0.0789441	1.26661	2.77536	8.7378e-15	2.38817e-13
aSHF/SoM	Zfp764	0.280692	0.193337	-0.372822	0.000533111	0.00325999	0.55866	0.24801	-0.812071	1.51317e-10	1.99352e-09
aSHF/SoM	Adnp	0.58818	1.01079	0.541451	0.000533346	0.00325999	0.202314	0.393695	0.665756	1.28373e-05	6.7096e-05
aSHF/SoM	Sat2	0.574339	0.446485	-0.251815	0.000554872	0.00337238	1.10418	0.371942	-1.08812	0.00820231	0.0212
aSHF/SoM	Ddx19b	0.358505	0.474839	0.281034	0.000626177	0.00373347	0.530455	0.830067	0.44777	4.15397e-06	2.43335e-05
aSHF/SoM	Meox1	0.721458	1.20207	0.510524	0.000679205	0.00401527	2.15118	3.14547	0.379949	7.17219e-15	1.99331e-13
aSHF/SoM	Zfp738	0.316305	0.424425	0.294028	0.000754209	0.00437936	0.304572	0.543697	0.579486	4.1417e-06	2.42904e-05
aSHF/SoM	Ltbp4	0.23007	0.153952	-0.401743	0.000799839	0.00461354	0.399425	0.243916	-0.493204	0.000310934	0.00118231
aSHF/SoM	Homez	0.526373	0.408767	-0.252867	0.000905416	0.00508494	1.12456	0.821544	-0.313957	5.48402e-05	0.000251625
aSHF/SoM	Foxf1	0.532045	0.413995	-0.250873	0.000927777	0.00517988	0.704524	0.467358	-0.410427	4.63238e-05	0.000215887
aSHF/SoM	D730003I15Rik	0.323499	0.42993	0.284425	0.00100171	0.00552519	0.385722	0.673522	0.557403	6.76183e-07	4.5823e-06
aSHF/SoM	Bik	0.31762	0.663214	0.736242	0.00100309	0.00552649	0.866704	1.3668	0.455532	2.05185e-09	2.25567e-08
aSHF/SoM	Fhod3	0.483812	0.372491	-0.261483	0.00102832	0.00564171	0.904306	0.529901	-0.534477	6.08902e-09	6.15371e-08
aSHF/SoM	Zfp703	0.520435	0.918533	0.568113	0.00103352	0.00565837	1.16763	1.70435	0.378212	1.16328e-08	1.10456e-07
aSHF/SoM	Foxo3	0.784591	0.402018	-0.668665	0.0010772	0.00585453	1.0075	0.630688	-0.468413	4.36544e-08	3.74278e-07
aSHF/SoM	Sgsm3	0.556964	0.243934	-0.825602	0.00108922	0.00591372	1.08515	0.452051	-0.875676	3.89565e-21	2.48668e-19
aSHF/SoM	Nphp3	0.459254	0.352215	-0.265362	0.00118473	0.00633983	0.645747	0.35322	-0.603317	5.30629e-08	4.46812e-07
aSHF/SoM	Zfp128	0.243283	0.167325	-0.374285	0.00121268	0.00645322	0.39734	0.262243	-0.41552	0.00198157	0.00610198
aSHF/SoM	Hrc	0.235717	0.161141	-0.380352	0.00123116	0.00653823	0.655298	0.281296	-0.845684	8.80198e-13	1.75225e-11
aSHF/SoM	Pex1	0.356504	0.263522	-0.302208	0.00126812	0.00670045	0.540272	0.34035	-0.462098	7.42666e-05	0.000329652
aSHF/SoM	Gaa	0.438655	0.334911	-0.269849	0.0012868	0.00677175	1.04273	0.372058	-1.03055	0.0139723	0.0336109
aSHF/SoM	Trmt2b	0.438152	0.335123	-0.268067	0.00138739	0.00718168	0.551089	0.403558	-0.311577	0.00504451	0.0139259
aSHF/SoM	Dqx1	0.117135	0.352205	1.10088	0.00212868	0.0101767	0.301516	0.673889	0.804241	5.8104e-11	8.14278e-10
aSHF/SoM	Fancg	0.36218	0.272856	-0.283197	0.00221954	0.0105197	0.813459	0.473776	-0.540562	2.57726e-08	2.29932e-07
aSHF/SoM	Mitf	0.319503	0.105688	-1.10628	0.00226013	0.0106975	0.420635	0.228196	-0.611561	8.96346e-06	4.88351e-05
aSHF/SoM	Ntng1	0.730123	0.364734	-0.694044	0.00236954	0.0111075	1.77813	0.903487	-0.677055	3.43203e-23	2.95274e-21
aSHF/SoM	Npl	0.243333	0.328982	0.301574	0.0024049	0.01123	0.22733	0.362383	0.466301	0.00164707	0.00519506
aSHF/SoM	Atg16l2	0.277631	0.20083	-0.323835	0.00243881	0.0113478	0.615977	0.227075	-0.997931	6.7981e-15	1.91081e-13
aSHF/SoM	Cyp4f16	0.347126	0.260776	-0.286026	0.00250577	0.0115922	0.539875	0.414962	-0.263151	0.0176953	0.0411656
aSHF/SoM	Lin28b	1.67523	2.17204	0.259713	0.0026176	0.0120085	1.86043	3.13566	0.522034	2.82433e-24	2.85142e-22
aSHF/SoM	Tbkbp1	0.408174	0.314456	-0.260849	0.00262681	0.0120402	0.757796	0.446456	-0.529073	1.31681e-07	1.02265e-06
aSHF/SoM	Gtdc1	0.206965	0.285375	0.321255	0.00276702	0.0125671	0.363765	0.554203	0.421023	0.000357819	0.00134523
aSHF/SoM	Txndc16	0.326602	0.244276	-0.290443	0.00294098	0.0132079	0.414667	0.222268	-0.62359	7.44612e-06	4.13423e-05
aSHF/SoM	Ttc30b	0.57376	0.27236	-0.745087	0.00306048	0.0136857	0.970044	0.250455	-1.35406	0.0027026	0.00807597
aSHF/SoM	Cep152	0.323059	0.417808	0.257188	0.00309812	0.0138303	0.277234	0.456178	0.498021	0.00019129	0.000768111
aSHF/SoM	Ndst2	0.420786	0.327111	-0.251825	0.00312163	0.0139056	0.869159	0.417203	-0.733953	1.43992e-13	3.23786e-12
aSHF/SoM	Scube1	0.817113	1.2186	0.39968	0.00356472	0.0154767	0.787304	1.77267	0.811628	0.00122895	0.00400765
aSHF/SoM	Ptpre	0.428197	0.766477	0.582221	0.00357135	0.0154991	1.60254	2.185	0.310025	6.08219e-08	5.04419e-07
aSHF/SoM	Gchfr	0.186823	0.420887	0.8122	0.00384877	0.0164746	0.486277	0.803097	0.501698	6.37281e-07	4.35146e-06
aSHF/SoM	Kdm1b	0.347699	0.265625	-0.26925	0.00423785	0.0178071	0.568624	0.354488	-0.472545	3.39552e-05	0.000162218
aSHF/SoM	Zcwpw1	0.366646	0.282734	-0.259893	0.00449111	0.0186241	0.623915	0.315869	-0.680685	3.61303e-09	3.80696e-08
aSHF/SoM	Slx1b	0.283176	0.368463	0.26327	0.00453978	0.0187664	0.532747	0.708003	0.284402	0.00434266	0.0122167
aSHF/SoM	Pde11a	0.43533	0.18245	-0.869627	0.00454952	0.0187917	0.720135	0.406278	-0.572401	3.826e-08	3.31475e-07
aSHF/SoM	Marveld1	0.408609	0.704126	0.544199	0.00478064	0.0195607	0.612409	0.869086	0.350041	0.00014115	0.000585796
aSHF/SoM	Grk5	0.341413	0.261519	-0.266586	0.00498846	0.0202367	0.496919	0.26595	-0.625119	8.89289e-07	5.86575e-06
aSHF/SoM	Nid1	0.479722	0.809678	0.52343	0.00499938	0.0202731	0.48503	1.13463	0.849856	1.10057e-18	5.08836e-17
aSHF/SoM	Snhg9	0.402674	0.708253	0.564674	0.0051352	0.0206874	1.33224	3.07976	0.837989	5.13715e-47	2.31032e-44
aSHF/SoM	Slc12a9	0.331656	0.253253	-0.269711	0.00514852	0.020717	0.529302	0.338389	-0.447365	0.000138105	0.000574122
aSHF/SoM	Gstt2	0.222318	0.159535	-0.331847	0.00554615	0.0219951	0.505086	0.340144	-0.395361	0.000851921	0.00291961
aSHF/SoM	Zfyve26	0.116162	0.296036	0.935497	0.00630485	0.0243657	0.2488	0.422628	0.529843	0.000158411	0.000649262
aSHF/SoM	Hist1h2bj	0.561984	0.887853	0.457333	0.00688032	0.0261637	0.340339	0.769862	0.816268	1.53118e-12	2.91337e-11
aSHF/SoM	Enox1	0.289296	0.548917	0.640496	0.00695011	0.0263855	0.224014	0.546977	0.892697	2.44429e-10	3.11246e-09
aSHF/SoM	Slc31a2	0.340837	0.264364	-0.254076	0.00731358	0.0274614	0.764187	0.400568	-0.645928	3.8476e-10	4.69883e-09
aSHF/SoM	Gxylt2	0.517471	0.256363	-0.70236	0.00756608	0.0281164	0.525083	0.389957	-0.297519	0.00872225	0.0223802
aSHF/SoM	Bbc3	0.52923	0.848849	0.472459	0.0080345	0.0294485	1.24253	1.64136	0.278379	2.05305e-05	0.000103111
aSHF/SoM	Creb5	0.164412	0.371397	0.814893	0.00811235	0.0296611	0.227412	0.398836	0.561786	0.000119511	0.000503596
aSHF/SoM	Gm10269	0.34052	0.265178	-0.250074	0.00825639	0.030073	1.37995	0.512099	-0.991281	3.91843e-31	7.60175e-29
aSHF/SoM	Shroom2	0.291117	0.222318	-0.269618	0.00878777	0.0315021	0.708669	0.289772	-0.894294	9.83794e-15	2.64502e-13
aSHF/SoM	Cd40	0.313927	0.123091	-0.936238	0.00943609	0.0333117	1.02459	0.359265	-1.04799	3.25346e-25	3.83212e-23
aSHF/SoM	Tmem44	0.209378	0.276617	0.27849	0.0096319	0.0339113	0.370903	0.527343	0.351911	0.00289359	0.00856649
aSHF/SoM	Gm6793	0.233735	0.303512	0.261233	0.0105451	0.0363186	0.251586	0.630573	0.918843	4.34517e-12	7.59561e-11
aSHF/SoM	Gm26890	0.380775	0.17568	-0.773546	0.0106004	0.0364607	0.822103	0.258562	-1.15673	0.0194165	0.0447384
aSHF/SoM	Gm26632	0.588564	0.320682	-0.607237	0.0111663	0.0379947	0.911577	0.51913	-0.563022	1.0534e-09	1.20212e-08
aSHF/SoM	Snhg11	0.298166	0.230576	-0.25707	0.0112012	0.0380761	0.967698	0.752585	-0.251405	0.00234686	0.00711392
aSHF/SoM	Macrod1	0.235861	0.176289	-0.29112	0.0113208	0.0383951	0.479428	0.313717	-0.424102	0.000540327	0.00195109
aSHF/SoM	Atp6v0a1	0.464069	0.751649	0.482237	0.0116782	0.0394025	0.620379	0.865843	0.333373	0.000274528	0.00106475
aSHF/SoM	Gm9803	0.213388	0.278457	0.266152	0.012706	0.0420156	0.560892	1.19883	0.759571	4.89163e-17	1.83325e-15
aSHF/SoM	Heatr1	0.654867	0.970889	0.39378	0.012983	0.0427556	0.539403	1.28561	0.86853	1.55853e-21	1.06345e-19
aSHF/SoM	Kcna5	0.216599	0.161027	-0.296473	0.0135771	0.0441826	0.653576	0.290131	-0.812127	4.29616e-12	7.52323e-11
pSHF	Ttn	0.66834	1.14414	0.537614	4.68155e-14	4.35682e-11	0.723234	1.13584	0.451392	0.00030945	0.00169671
pSHF	Fbxw8	1.17065	0.705991	-0.505709	2.44706e-13	1.67004e-10	2.16279	1.30843	-0.502571	4.42862e-08	8.30774e-07
pSHF	Rspo2	2.38164	1.70621	-0.333513	4.41094e-13	2.82217e-10	1.71005	0.929324	-0.609819	1.13627e-08	2.63787e-07
pSHF	Nabp1	1.50582	0.991527	-0.417846	1.88683e-12	8.77976e-10	1.72865	1.13369	-0.421869	2.56499e-05	0.000203786
pSHF	Alg9	1.08834	0.678181	-0.472996	2.58987e-11	9.14225e-09	2.28297	1.49112	-0.425952	1.07263e-06	1.35283e-05
pSHF	Ppm1l	1.27463	0.82956	-0.429518	3.18277e-11	1.08607e-08	2.01223	1.16606	-0.545619	1.55931e-08	3.43156e-07
pSHF	Apela	1.90608	1.35509	-0.341182	3.74793e-11	1.16265e-08	4.19362	2.27775	-0.610376	3.65638e-19	1.67514e-16
pSHF	Ttll12	1.27387	0.835031	-0.422344	6.20543e-11	1.71689e-08	2.87702	1.83274	-0.450944	8.73227e-09	2.08818e-07
pSHF	4930579G24Rik	1.4988	1.0263	-0.378703	1.19064e-10	3.20753e-08	3.31683	2.23287	-0.395723	3.55608e-08	6.95452e-07
pSHF	Ints9	1.76654	1.26254	-0.335897	3.43438e-10	7.48037e-08	2.04986	1.30078	-0.454808	9.95366e-07	1.27199e-05
pSHF	Nsl1	0.760527	0.443536	-0.539233	4.70404e-10	9.63106e-08	1.75712	1.13199	-0.439699	1.08613e-05	9.8527e-05
pSHF	Lamtor3	0.96841	2.06294	0.75623	7.97251e-10	1.51138e-07	0.695859	1.33167	0.649042	1.3521e-07	2.22153e-06
pSHF	B3galnt1	1.0593	0.68535	-0.435434	9.13147e-10	1.69962e-07	2.08877	1.10922	-0.632917	8.02984e-11	3.44784e-09
pSHF	Smtnl2	1.92514	1.4115	-0.310347	1.07059e-09	1.92275e-07	3.46533	1.97829	-0.560578	3.23208e-14	3.80794e-12
pSHF	Ndc1	1.60836	1.14259	-0.341918	1.14872e-09	2.02435e-07	3.1057	2.3173	-0.292835	4.78561e-05	0.000347622
pSHF	Sp4	1.05237	0.6826	-0.432892	1.2571e-09	2.10966e-07	0.815011	0.340732	-0.872106	2.4468e-07	3.69353e-06
pSHF	Msl3l2	0.775703	1.16472	0.406465	2.01469e-09	3.12491e-07	1.249	1.91054	0.425038	8.95139e-06	8.32751e-05
pSHF	Pigu	0.887002	0.557225	-0.464878	3.01327e-09	4.40669e-07	2.54591	1.65692	-0.429526	2.11716e-07	3.27263e-06
pSHF	Hhip	1.40048	0.980617	-0.356392	3.71611e-09	5.14079e-07	1.55619	1.19421	-0.264761	0.00872157	0.0277168
pSHF	Tut1	0.781525	0.479167	-0.489199	6.03203e-09	7.81644e-07	1.5402	1.11798	-0.320392	0.00188229	0.00779126
pSHF	Csnk2a2	1.85459	2.8442	0.427617	8.17072e-09	1.01457e-06	0.654741	2.64587	1.39652	3.52948e-05	0.00026681
pSHF	Smad3	1.06687	0.711769	-0.404726	8.22598e-09	1.01457e-06	1.67348	1.27912	-0.268735	0.00582305	0.0200059
pSHF	Cstf2t	1.74223	1.28304	-0.30593	1.02782e-08	1.19868e-06	3.07348	2.03754	-0.411068	4.10576e-08	7.83909e-07
pSHF	Pskh1	0.938772	0.611083	-0.42934	1.23749e-08	1.36217e-06	1.94101	1.13991	-0.532257	5.31063e-08	9.66332e-07
pSHF	Slc35d1	1.25341	0.871118	-0.363848	1.32502e-08	1.42781e-06	1.35099	0.793067	-0.532683	5.57195e-06	5.58408e-05
pSHF	Dynlt1a	0.900089	1.29013	0.360003	1.42747e-08	1.5065e-06	1.30359	2.12086	0.486701	1.46657e-07	2.38127e-06
pSHF	Gpt2	1.1907	0.819913	-0.3731	1.4731e-08	1.53879e-06	2.4237	1.37519	-0.566704	1.51935e-10	6.09064e-09
pSHF	Pgm2l1	0.623409	0.363331	-0.53989	1.65122e-08	1.70742e-06	0.692289	0.334965	-0.725977	3.14076e-05	0.000242162
pSHF	Plch1	0.954401	0.62848	-0.41778	2.0705e-08	2.01864e-06	0.507537	0.240878	-0.745278	0.000277244	0.00154556
pSHF	Rgl1	0.725399	0.445673	-0.487137	2.36349e-08	2.26122e-06	1.18138	0.89109	-0.281993	0.0154275	0.044611
pSHF	Usp51	0.544494	0.30589	-0.576632	2.52985e-08	2.37597e-06	0.872415	0.415062	-0.742838	1.98516e-06	2.29135e-05
pSHF	Lrrc8b	0.482378	0.262637	-0.607953	4.38151e-08	3.90031e-06	0.588292	0.387164	-0.418375	0.0147853	0.0431217
pSHF	Zfp449	0.639461	0.960716	0.407053	4.95278e-08	4.19021e-06	0.485263	0.880135	0.595383	6.29927e-05	0.000434695
pSHF	Casp2	1.607	1.19381	-0.297218	8.52431e-08	6.7646e-06	2.82075	1.87788	-0.406858	1.9037e-07	2.98566e-06
pSHF	Fam83d	1.32752	0.957446	-0.326799	1.10701e-07	8.27189e-06	2.58884	1.83267	-0.345433	1.60704e-05	0.000138128
pSHF	S1pr2	1.12338	0.787388	-0.35538	1.3834e-07	9.97313e-06	2.65629	2.06737	-0.250653	0.00112666	0.00505087
pSHF	Pkmyt1	0.899889	0.602662	-0.400915	1.52527e-07	1.08432e-05	2.46768	1.6372	-0.410295	9.21072e-07	1.18805e-05
pSHF	Gm26724	0.846062	0.558895	-0.414631	1.57762e-07	1.1138e-05	1.32577	0.94747	-0.335952	0.00261003	0.0103258
pSHF	Stxbp6	1.84423	1.41378	-0.265799	2.27447e-07	1.50218e-05	2.96209	1.6655	-0.575771	7.40889e-13	5.91547e-11
pSHF	St3gal1	0.545639	0.322429	-0.526073	2.36763e-07	1.55368e-05	1.76729	1.0388	-0.531383	2.16815e-07	3.31958e-06
pSHF	Zbtb14	1.1346	0.804147	-0.34425	2.68842e-07	1.69885e-05	2.12588	1.09789	-0.660791	1.16437e-11	6.54008e-10
pSHF	Gm13305	1.25641	0.908872	-0.323808	3.03704e-07	1.88425e-05	1.99175	1.47055	-0.303377	0.000770545	0.00368527
pSHF	Cep55	1.80111	1.3811	-0.26552	3.22947e-07	1.97965e-05	1.99035	1.49391	-0.286916	0.0014011	0.00608633
pSHF	Fam122b	0.58134	0.3528	-0.499435	3.3038e-07	2.01316e-05	1.033	0.603995	-0.536655	6.4333e-05	0.000442049
pSHF	Ankzf1	1.11625	0.791698	-0.343551	3.52517e-07	2.11036e-05	1.7561	1.21638	-0.367213	0.000174901	0.00103855
pSHF	Cldn12	0.600298	0.368411	-0.488228	3.60802e-07	2.1474e-05	1.67045	1.12294	-0.397139	8.71926e-05	0.000569938
pSHF	Rnf8	1.96071	1.52384	-0.252072	3.77871e-07	2.21044e-05	4.26613	3.04511	-0.337169	6.03981e-08	1.08057e-06
pSHF	Zfp275	1.07852	0.762798	-0.34635	4.58438e-07	2.59283e-05	1.51211	0.907102	-0.511006	3.47014e-06	3.67599e-05
pSHF	Arl14ep	1.15317	0.827863	-0.331425	5.4177e-07	2.98178e-05	2.02028	1.46856	-0.318956	0.000392128	0.00207306
pSHF	Zrsr1	0.718	0.46675	-0.430676	5.9257e-07	3.19501e-05	1.32395	0.979894	-0.300931	0.00649318	0.0218345
pSHF	Mtfr2	0.792814	0.52782	-0.406834	5.99239e-07	3.19501e-05	1.07495	0.460645	-0.847398	6.25368e-09	1.56927e-07
pSHF	Pcyox1	1.12646	0.807078	-0.333411	6.37789e-07	3.33114e-05	1.98238	1.21163	-0.49233	2.6181e-07	3.90935e-06
pSHF	Fbxo38	1.33147	0.984351	-0.302056	7.51103e-07	3.76914e-05	1.49717	1.0998	-0.308452	0.00307281	0.0118414
pSHF	Gab1	0.819962	0.552425	-0.394939	7.62264e-07	3.78889e-05	1.35304	0.674873	-0.695586	1.77218e-08	3.77948e-07
pSHF	Ankrd27	0.631256	0.399489	-0.457526	8.01653e-07	3.94545e-05	1.44061	0.713926	-0.702043	4.80641e-09	1.26525e-07
pSHF	Etv3	0.762913	0.506155	-0.410301	8.08952e-07	3.96232e-05	1.09485	0.742013	-0.389009	0.00181455	0.0075725
pSHF	Dhx16	1.39671	1.04168	-0.293286	8.12838e-07	3.96239e-05	1.99229	1.54185	-0.256302	0.00398205	0.0147003
pSHF	Slc35a3	0.55373	0.338119	-0.493279	8.21166e-07	3.98402e-05	0.612904	0.295119	-0.730831	8.2554e-05	0.000544034
pSHF	Crb2	0.985529	0.691466	-0.354365	8.61012e-07	4.11877e-05	1.48873	0.936637	-0.463384	2.26451e-05	0.000183282
pSHF	Usp53	0.493012	0.292247	-0.522934	1.01997e-06	4.65015e-05	0.849702	0.46591	-0.600894	6.98597e-05	0.000473624
pSHF	Mospd3	0.619544	0.392703	-0.45593	1.09215e-06	4.88225e-05	1.15494	0.778805	-0.394041	0.00119494	0.00531504
pSHF	Gtf2e1	1.46264	1.10328	-0.281958	1.12985e-06	5.02883e-05	2.56383	1.80009	-0.353666	1.16297e-05	0.000104428
pSHF	Mthfd1l	1.4803	1.11906	-0.27976	1.16422e-06	5.11505e-05	2.93085	2.01628	-0.374037	8.29069e-07	1.08092e-05
pSHF	Hist3h2a	0.820188	0.557157	-0.386685	1.21204e-06	5.30243e-05	1.91391	1.39042	-0.319544	0.00054722	0.00274206
pSHF	Hmcn1	1.17827	0.861164	-0.313514	1.46836e-06	6.28939e-05	2.04055	1.37235	-0.396693	1.47518e-05	0.000128163
pSHF	Wisp1	1.2412	0.91541	-0.304461	1.49566e-06	6.33682e-05	1.40482	0.751434	-0.625679	1.27753e-07	2.11701e-06
pSHF	Pced1a	0.527031	0.322096	-0.49241	1.56524e-06	6.54015e-05	1.08525	0.577604	-0.630676	2.98152e-06	3.22559e-05
pSHF	Gstk1	0.762046	1.0632	0.333033	1.58174e-06	6.58222e-05	0.887858	1.30256	0.383278	0.000811558	0.00384902
pSHF	B4galt5	0.532152	0.326299	-0.489116	1.59902e-06	6.62721e-05	1.20784	0.701986	-0.542676	1.29129e-05	0.000113824
pSHF	Klc4	0.764541	0.51399	-0.397071	1.60597e-06	6.62917e-05	1.28463	0.873343	-0.385895	0.000794905	0.00377932
pSHF	Tmem2	1.38338	1.03938	-0.285902	1.62806e-06	6.6647e-05	1.95879	1.25379	-0.446152	2.55238e-06	2.83432e-05
pSHF	Mycl	1.36806	1.02647	-0.287266	1.67475e-06	6.80335e-05	2.47595	1.43901	-0.542673	4.24757e-10	1.53118e-08
pSHF	Gm11273	0.542112	0.335272	-0.480531	1.83865e-06	7.29543e-05	0.764721	0.350868	-0.7791	3.98307e-06	4.15959e-05
pSHF	Cox16	1.02679	1.36701	0.286191	2.09909e-06	8.17048e-05	1.10378	1.89095	0.538338	6.61209e-08	1.17642e-06
pSHF	Trp53inp2	0.409534	0.233093	-0.563585	2.12085e-06	8.2239e-05	1.12121	0.731153	-0.427538	0.000604761	0.00300236
pSHF	Iqgap3	0.672722	0.442812	-0.418189	2.4694e-06	9.32814e-05	1.28678	0.680667	-0.636821	2.94734e-07	4.34059e-06
pSHF	Adamts20	0.408781	0.233652	-0.559345	2.50555e-06	9.42988e-05	0.494406	0.287827	-0.540996	0.0053805	0.0187657
pSHF	Ttl	0.909096	0.640243	-0.350602	2.85284e-06	0.00010331	1.83882	1.33984	-0.316579	0.000781023	0.00372248
pSHF	Scrn3	0.743664	0.502513	-0.391969	2.90098e-06	0.000104568	1.0435	0.738828	-0.345267	0.00619383	0.021048
pSHF	Ccng2	1.57317	1.2152	-0.258184	3.27693e-06	0.00011595	2.27552	1.50594	-0.412793	2.15838e-06	2.45031e-05
pSHF	B230217C12Rik	0.80502	0.554704	-0.372434	3.3141e-06	0.000116586	1.30579	0.600544	-0.776724	1.81657e-09	5.4334e-08
pSHF	Pxn	0.666466	0.440489	-0.414105	3.34483e-06	0.000117264	1.93597	1.12647	-0.541522	3.54552e-08	6.94793e-07
pSHF	Wdr24	0.465019	0.279655	-0.508523	3.54612e-06	0.000123475	1.021	0.692771	-0.387835	0.00266521	0.0104968
pSHF	Hoxb3	1.17015	0.867872	-0.298843	4.36791e-06	0.00014424	1.77649	1.32825	-0.290776	0.00224904	0.00906087
pSHF	Mtss1	0.406883	0.623764	0.427248	4.58335e-06	0.000150384	1.16803	1.56323	0.291438	0.00415421	0.015208
pSHF	Hs3st3b1	0.898763	0.636839	-0.344503	4.61864e-06	0.000151058	2.40413	1.70611	-0.342974	3.62602e-05	0.000272827
pSHF	1700048O20Rik	0.336352	0.536101	0.466165	4.66325e-06	0.000152031	0.732073	1.24203	0.528619	1.6189e-05	0.000138778
pSHF	Abcb10	0.559927	0.357475	-0.448741	4.86797e-06	0.000156709	1.06827	0.44264	-0.881038	2.65825e-09	7.59804e-08
pSHF	Nln	0.710371	0.985964	0.327833	5.16675e-06	0.000165288	1.31815	1.89834	0.364745	0.000109411	0.000691313
pSHF	Trabd2b	0.978754	0.707924	-0.323944	6.13418e-06	0.00019029	2.08903	0.85763	-0.890284	5.18084e-17	1.2513e-14
pSHF	Adi1	0.849996	0.599535	-0.349077	6.52298e-06	0.000199331	2.30191	1.13185	-0.709882	8.47714e-14	8.8062e-12
pSHF	Sco1	0.560062	0.804398	0.362047	6.80115e-06	0.000204775	1.48218	1.9683	0.283656	0.00170456	0.00717862
pSHF	Uhmk1	1.07437	0.792298	-0.304557	7.53198e-06	0.000221811	2.12637	1.06698	-0.689582	2.30943e-12	1.57123e-10
pSHF	Foxd1	1.15665	1.49358	0.255649	7.85521e-06	0.000230412	0.985439	1.64191	0.510527	1.46865e-06	1.76695e-05
pSHF	Cdc42ep5	0.530863	0.767186	0.368225	8.15593e-06	0.000234529	1.18651	1.60296	0.300838	0.00280936	0.0109928
pSHF	Ciart	0.530539	0.338834	-0.448382	8.75754e-06	0.000245904	1.0437	0.688566	-0.415912	0.00123778	0.0054829
pSHF	Nek2	1.24582	0.943831	-0.2776	9.50337e-06	0.00026082	2.28878	1.40871	-0.485342	4.60704e-08	8.60901e-07
pSHF	Armc6	0.573014	0.374459	-0.425426	1.01734e-05	0.000276248	2.01585	1.40226	-0.362954	6.91888e-05	0.000470396
pSHF	Qpctl	0.422477	0.254359	-0.507391	1.02956e-05	0.000278322	0.946302	0.594269	-0.465231	0.000699793	0.00339325
pSHF	Osbp	0.868991	1.16028	0.289086	1.03042e-05	0.000278322	0.475695	0.741048	0.443289	0.00412384	0.0151197
pSHF	Sgsm3	0.394596	0.232999	-0.526826	1.08227e-05	0.000287772	1.35418	0.594152	-0.823819	1.64419e-10	6.4835e-09
pSHF	Fat4	1.22953	0.93282	-0.276175	1.19623e-05	0.000310021	1.03995	0.708	-0.384485	0.00262578	0.0103753
pSHF	Phf13	1.19648	0.904973	-0.279232	1.2819e-05	0.000326437	2.18212	1.51755	-0.3632	3.43658e-05	0.000261012
pSHF	Ttc8	1.23399	0.937706	-0.27457	1.28513e-05	0.000326448	1.49567	0.647887	-0.836616	1.11179e-11	6.37962e-10
pSHF	Dis3l2	0.839267	0.598549	-0.33802	1.35017e-05	0.000337938	1.22695	0.882411	-0.329627	0.00441914	0.015984
pSHF	Slc25a44	0.61852	0.415044	-0.398946	1.46953e-05	0.000359034	1.29553	0.98692	-0.272087	0.0141187	0.0415601
pSHF	Phykpl	0.753057	0.527428	-0.35613	1.55395e-05	0.000376071	0.545853	0.198822	-1.00994	3.2065e-06	3.41543e-05
pSHF	Hdac5	0.981685	0.721811	-0.307508	1.57105e-05	0.000377532	3.26864	1.70038	-0.65352	7.43588e-17	1.71043e-14
pSHF	Xylt2	0.467012	0.293133	-0.465728	1.63052e-05	0.000389081	1.33504	0.993311	-0.295672	0.0071583	0.023619
pSHF	Cog2	0.960268	0.704188	-0.310166	1.67096e-05	0.000395049	1.444	0.990547	-0.376914	0.000495863	0.00251603
pSHF	Ripk2	0.68487	0.471434	-0.373451	1.70995e-05	0.000403335	1.18631	0.8556	-0.326796	0.005482	0.0190509
pSHF	Atg7	0.468517	0.295126	-0.462171	1.79656e-05	0.000419894	1.55938	0.643134	-0.88569	5.32689e-13	4.47505e-11
pSHF	D3Ertd751e	1.27395	0.979369	-0.262966	2.05472e-05	0.00046229	1.77414	1.3117	-0.301995	0.00157272	0.00672008
pSHF	Usp40	1.24372	0.95321	-0.266025	2.10522e-05	0.000469523	1.87618	1.34564	-0.332369	0.00039032	0.00206558
pSHF	Klhl22	1.33262	1.03178	-0.255862	2.17277e-05	0.000482486	2.26839	1.67595	-0.302694	0.000341289	0.00184201
pSHF	Atxn7l1	0.608694	0.410904	-0.392956	2.22087e-05	0.00048998	1.53628	1.07208	-0.359767	0.000568234	0.00284146
pSHF	Ephb4	1.15523	0.878404	-0.273952	2.52751e-05	0.000543574	1.52222	1.05762	-0.364146	0.000524628	0.00264118
pSHF	Zfp687	1.05421	0.790655	-0.287682	2.55721e-05	0.000547595	2.07779	1.0533	-0.679382	7.17005e-12	4.38417e-10
pSHF	Ctdspl	0.553246	0.778691	0.341811	2.60423e-05	0.000554251	0.34485	0.545936	0.459391	0.0111203	0.0341383
pSHF	Tusc1	0.450517	0.656073	0.375876	2.65449e-05	0.000563777	0.300607	0.549272	0.602788	0.00141008	0.00611704
pSHF	Rbbp5	1.1317	0.859344	-0.275308	2.81064e-05	0.000594473	1.62827	1.00524	-0.482291	4.52929e-06	4.66001e-05
pSHF	Zfp395	1.27381	0.985135	-0.256991	3.06401e-05	0.000640128	1.96076	0.672585	-1.06996	0.0152516	0.0441948
pSHF	4931414P19Rik	0.442513	0.279316	-0.460125	3.29392e-05	0.000681209	1.17433	0.628608	-0.624946	1.40131e-06	1.70076e-05
pSHF	Phlpp2	0.631866	0.434186	-0.375205	3.36377e-05	0.000692855	0.675473	0.382971	-0.567455	0.000713976	0.00344369
pSHF	Btrc	1.20778	0.92874	-0.262714	3.42645e-05	0.000701531	2.24896	1.13185	-0.68662	6.48981e-13	5.22484e-11
pSHF	Tcn2	0.59604	0.404703	-0.387154	3.44173e-05	0.000703253	1.09984	0.433967	-0.929954	3.73373e-10	1.36635e-08
pSHF	Hemk1	0.376006	0.227423	-0.502792	3.64045e-05	0.000735054	1.2481	0.776029	-0.475188	7.36684e-05	0.000493558
pSHF	Adam9	0.624158	0.430033	-0.372542	4.20678e-05	0.000830086	1.0904	0.723064	-0.410806	0.00109101	0.00492765
pSHF	Snrk	0.830885	0.604914	-0.317406	4.32205e-05	0.000849229	1.46421	0.995428	-0.385896	0.000341793	0.0018437
pSHF	A130010J15Rik	0.906303	0.669764	-0.302449	4.37271e-05	0.000857537	2.08209	1.45616	-0.357572	6.60216e-05	0.000451405
pSHF	Pctp	0.628831	0.434579	-0.369486	4.48471e-05	0.000871157	1.46347	1.09758	-0.287697	0.0060323	0.0206075
pSHF	Repin1	0.671544	0.470403	-0.355989	4.5249e-05	0.0008773	1.93098	1.4361	-0.296094	0.00120096	0.00533446
pSHF	Aplp1	0.733526	0.524128	-0.336127	5.16971e-05	0.000974628	0.952724	0.489322	-0.666305	4.84102e-06	4.94388e-05
pSHF	Phldb1	0.663436	0.465809	-0.353657	5.57034e-05	0.00103294	1.36245	0.830488	-0.495023	1.79905e-05	0.000151928
pSHF	1700066M21Rik	0.342363	0.204397	-0.515809	5.66786e-05	0.00104356	0.807274	0.340443	-0.863416	3.37075e-07	4.88961e-06
pSHF	Cchcr1	0.390768	0.242715	-0.476226	5.84411e-05	0.00107215	0.971682	0.43887	-0.794825	1.3228e-07	2.18082e-06
pSHF	Slc35f1	0.524062	0.351251	-0.40011	6.36335e-05	0.00115091	0.555223	0.23911	-0.842444	3.20775e-05	0.00024654
pSHF	Usp49	0.452916	0.293409	-0.43414	6.49783e-05	0.00116699	0.604007	0.391754	-0.432952	0.0109316	0.0336125
pSHF	Ddx11	0.781918	0.568224	-0.319235	6.66199e-05	0.00119438	1.39575	0.587563	-0.8652	1.8482e-11	9.54839e-10
pSHF	Lancl2	1.07335	0.820963	-0.268061	6.90866e-05	0.00122785	1.78002	1.17356	-0.416582	2.3979e-05	0.00019241
pSHF	A630072M18Rik	0.330817	0.196999	-0.518368	7.05714e-05	0.00124774	0.902357	0.342628	-0.968363	5.59706e-09	1.4343e-07
pSHF	Synpo2	0.458814	0.299104	-0.427856	7.21834e-05	0.00127184	1.34504	0.296006	-1.5138	0.00731559	0.0240247
pSHF	Zfp93	0.287545	0.165873	-0.55016	9.83985e-05	0.0015989	0.559436	0.350374	-0.467929	0.00881314	0.0279343
pSHF	Rnf208	0.384595	0.242226	-0.462323	0.000101555	0.00163462	0.999323	0.643806	-0.439681	0.000908098	0.00422191
pSHF	Neu1	0.670381	0.4786	-0.336981	0.000105072	0.00167804	1.47845	1.13429	-0.264988	0.0105139	0.0324842
pSHF	Exoc8	0.567986	0.393218	-0.367733	0.000112443	0.00177636	0.594913	0.358349	-0.506907	0.00383733	0.0142631
pSHF	Six5	0.602751	0.422626	-0.355017	0.000115799	0.00182095	0.872499	0.390299	-0.80445	4.58117e-07	6.32267e-06
pSHF	Bace1	0.913072	0.688645	-0.282089	0.000119316	0.00186195	1.38979	0.950046	-0.380399	0.000570973	0.00285368
pSHF	Rnf40	0.935845	0.710497	-0.275484	0.000138448	0.0020904	1.83788	1.10887	-0.505267	4.02257e-07	5.66352e-06
pSHF	Zfp930	0.123429	0.46321	1.32252	0.000142854	0.0021403	0.26254	1.48452	1.73244	0.000390409	0.00206558
pSHF	Fut11	0.562286	0.391336	-0.362445	0.000148792	0.00219801	1.11726	0.529288	-0.747103	6.51332e-08	1.16098e-06
pSHF	Tbc1d19	1.01015	0.776768	-0.26271	0.000151288	0.00222201	1.81912	1.03753	-0.561515	3.67529e-08	7.1376e-07
pSHF	2410018L13Rik	0.739032	0.261047	-1.04064	0.00015339	0.00224711	1.09202	0.105322	-2.33876	0.000220348	0.00127244
pSHF	Poc5	0.727165	0.531499	-0.313452	0.000155373	0.00226575	1.32761	0.925446	-0.360861	0.00131605	0.00575831
pSHF	Msx2	0.714976	0.521823	-0.314921	0.00016554	0.00238345	0.763384	0.529377	-0.36606	0.0136124	0.0403031
pSHF	Anxa2	0.306099	0.459539	0.406316	0.000166272	0.00239063	0.889019	1.61209	0.595167	6.17359e-08	1.10246e-06
pSHF	Xpr1	0.910871	0.691258	-0.275888	0.000166665	0.00239292	1.38806	0.981135	-0.346951	0.00151942	0.00652405
pSHF	Dnajc14	0.992206	0.762692	-0.263077	0.000169904	0.0024326	1.9975	1.23326	-0.482232	3.80769e-07	5.41769e-06
pSHF	Snx30	0.752335	0.55445	-0.305205	0.000173611	0.00247184	0.904996	0.632917	-0.357591	0.00851879	0.0271976
pSHF	Dpy19l4	1.01667	0.784762	-0.258911	0.000176785	0.00249806	0.904778	0.64824	-0.333428	0.0135136	0.0400845
pSHF	Polr3b	0.910616	0.692657	-0.273586	0.000187532	0.00261558	1.63249	1.23604	-0.278193	0.00492368	0.0174368
pSHF	Uvrag	0.93502	0.714447	-0.269059	0.000193806	0.00268834	1.03159	0.434721	-0.864156	7.91432e-09	1.91151e-07
pSHF	Mb21d2	0.920891	0.702514	-0.270677	0.000199791	0.00275682	1.88843	0.949444	-0.687626	4.22937e-11	1.96442e-09
pSHF	Zc3h11a	0.648786	0.467798	-0.327067	0.000204261	0.00279548	0.885132	0.050807	-2.8577	0.000196504	0.00115196
pSHF	Rerg	0.347032	0.218033	-0.46477	0.000208101	0.00282537	1.34744	0.571348	-0.857966	5.32276e-11	2.42562e-09
pSHF	Ppp1r12b	0.370011	0.237332	-0.444074	0.000231616	0.00307929	0.502413	0.251514	-0.691925	0.000629566	0.00309371
pSHF	Lrp3	0.756225	0.98017	0.259387	0.000243173	0.00316713	0.57092	0.95229	0.51162	0.000238871	0.0013631
pSHF	Zfp217	0.935827	0.718427	-0.264367	0.000244234	0.00317691	1.38848	0.657675	-0.747254	1.68758e-09	5.11087e-08
pSHF	Trim11	0.762159	0.568587	-0.293001	0.000272398	0.00348361	1.31255	0.94027	-0.333556	0.002921	0.0113698
pSHF	Caprin2	0.780024	0.584176	-0.289124	0.00027497	0.00350108	1.59773	0.958519	-0.51095	1.84263e-06	2.14736e-05
pSHF	Ppp1r18	0.8325	0.629853	-0.278946	0.000276836	0.00352046	1.42286	0.917858	-0.438379	7.86573e-05	0.000521915
pSHF	Hist1h2bj	0.512308	0.697608	0.308732	0.00028204	0.00356011	0.429288	0.692846	0.478679	0.00305215	0.0117995
pSHF	Pex12	0.542451	0.381759	-0.351308	0.000291713	0.00364623	1.30244	0.867298	-0.406611	0.000404182	0.00212448
pSHF	Gdap2	0.59297	0.425145	-0.332714	0.000311065	0.00381499	0.942229	0.440574	-0.760171	4.97178e-07	6.84222e-06
pSHF	Rnf182	0.384774	0.252329	-0.421923	0.000330061	0.00399862	0.841704	0.485578	-0.550088	0.000231279	0.00132762
pSHF	Slco3a1	0.498286	0.346031	-0.364645	0.000330531	0.00399958	0.531949	0.303362	-0.56162	0.00290347	0.0113106
pSHF	Rassf4	0.629202	0.45692	-0.319944	0.000337469	0.00404528	1.09009	0.48067	-0.818832	1.13341e-08	2.63787e-07
pSHF	Csrp3	0.754419	0.970606	0.251973	0.000378423	0.00444321	0.507638	0.909611	0.583248	6.31872e-05	0.000435726
pSHF	C030037D09Rik	0.252108	0.14788	-0.533455	0.000379327	0.00444807	0.701861	0.290828	-0.881002	1.40809e-06	1.70685e-05
pSHF	9330020H09Rik	0.341298	0.491826	0.365369	0.00038933	0.00454456	0.423964	0.654865	0.434781	0.00800766	0.025788
pSHF	Cdk5rap1	0.227475	0.353101	0.439714	0.000407834	0.00471823	0.511924	0.740811	0.369569	0.0144775	0.0424226
pSHF	Lats2	0.808764	0.614729	-0.274325	0.000417208	0.00477202	1.23963	0.65021	-0.645271	3.68028e-07	5.29095e-06
pSHF	Slc10a7	0.564418	0.404689	-0.332675	0.000435391	0.00493588	0.944307	0.689469	-0.31453	0.0167006	0.0477069
pSHF	Cant1	0.843577	0.645889	-0.267024	0.000439427	0.00496746	1.90329	1.34853	-0.344568	0.000224112	0.00129031
pSHF	Gstm1	0.896135	0.692202	-0.258214	0.000444854	0.00500987	2.04674	1.15584	-0.571423	3.13095e-09	8.71704e-08
pSHF	Sh3bp4	0.653974	0.482018	-0.305086	0.00046642	0.00520125	1.71615	1.02583	-0.514581	6.58896e-07	8.82884e-06
pSHF	Tmem129	0.71322	0.533544	-0.290249	0.000481206	0.00533128	2.0608	1.40098	-0.385919	2.14692e-05	0.000175774
pSHF	4932422M17Rik	0.307063	0.448067	0.37789	0.000485857	0.00534808	0.729327	1.05573	0.369869	0.00348768	0.0132155
pSHF	Megf9	0.614152	0.448515	-0.314302	0.000492874	0.00540788	1.25321	0.728098	-0.543027	8.78443e-06	8.20758e-05
pSHF	Foxk1	0.634609	0.466091	-0.308627	0.000494503	0.00541994	1.06311	0.749318	-0.349788	0.00518265	0.0182077
pSHF	Fam159a	0.316084	0.200847	-0.453465	0.000529761	0.00575097	0.797052	0.298094	-0.983509	3.14584e-08	6.25349e-07
pSHF	Pla2g16	0.490871	0.663471	0.301304	0.000532798	0.00577781	1.291	1.87526	0.37333	8.65263e-05	0.000566732
pSHF	1110008L16Rik	0.726508	0.548219	-0.281575	0.000611965	0.00641756	1.55536	0.80673	-0.656475	7.7667e-09	1.89003e-07
pSHF	Atxn3	0.748569	0.567611	-0.276727	0.000620347	0.00648672	0.83268	0.432322	-0.655478	2.45054e-05	0.000196144
pSHF	Bach2	0.67147	0.500896	-0.29307	0.000631878	0.0065804	1.36785	0.802979	-0.532666	4.87392e-06	4.97222e-05
pSHF	Fgf10	0.690853	0.51778	-0.288377	0.000636819	0.00662512	1.46808	0.722663	-0.70877	2.63876e-09	7.5647e-08
pSHF	Gm27029	0.649662	0.482701	-0.297055	0.000665186	0.00685061	1.99106	1.22805	-0.483241	3.79038e-07	5.40102e-06
pSHF	Armc9	0.708529	0.533849	-0.283078	0.000673234	0.00690571	1.89284	1.32054	-0.360042	0.000129164	0.000800098
pSHF	Anks3	0.755878	0.575329	-0.272938	0.000684633	0.00697372	1.76865	1.11498	-0.461384	4.20226e-06	4.35135e-05
pSHF	Mecom	0.796685	0.612819	-0.262389	0.000776427	0.00775443	3.08685	1.43795	-0.763933	6.66538e-20	4.02464e-17
pSHF	Lrrc57	0.867552	0.675341	-0.250457	0.000782967	0.00780451	1.8726	1.30018	-0.36483	0.000116785	0.000731686
pSHF	Cacna1a	0.502372	0.996081	0.684487	0.000793421	0.00785518	0.841483	1.55531	0.614266	4.92464e-08	9.06227e-07
pSHF	Hebp2	0.262802	0.664361	0.927425	0.000832041	0.00810428	0.508695	1.29684	0.935839	1.11746e-11	6.37962e-10
pSHF	Ocel1	0.265093	0.163899	-0.480833	0.000844788	0.00813718	0.712766	0.385622	-0.614296	0.00020929	0.00121804
pSHF	Ppfia3	0.184931	0.292085	0.457061	0.000888276	0.00845887	0.2544	0.472539	0.619211	0.00248164	0.0098582
pSHF	Mgmt	0.473846	0.635209	0.293071	0.000951148	0.00894114	0.863691	1.45459	0.521261	3.98694e-06	4.15959e-05
pSHF	St6galnac4	0.252214	0.154704	-0.488759	0.000962074	0.00901075	0.747952	0.335316	-0.802264	3.16088e-06	3.37801e-05
pSHF	Gucd1	0.60252	0.447027	-0.298502	0.000993464	0.00927082	1.48356	1.09226	-0.306196	0.00342038	0.0130198
pSHF	Pigw	0.589294	0.436597	-0.299915	0.00107484	0.00990382	1.24236	0.738113	-0.520668	1.92616e-05	0.000161114
pSHF	Rbm12b2	0.819179	0.63749	-0.250765	0.00108502	0.0099707	1.16969	0.854866	-0.313552	0.0079065	0.0255211
pSHF	Prpf40b	0.709874	0.542336	-0.269202	0.00115816	0.0105387	1.44997	0.584478	-0.90858	1.42721e-12	1.03498e-10
pSHF	Rab21	1.20138	1.79643	0.402325	0.001167	0.0106097	0.552791	1.37084	0.908198	7.74627e-12	4.64825e-10
pSHF	Akna	0.311435	0.204312	-0.421544	0.00124792	0.0111213	0.540956	0.292708	-0.614162	0.00124068	0.00549322
pSHF	Zfp937	0.718115	0.550711	-0.26542	0.0012588	0.0111957	1.39152	0.705179	-0.6797	2.00858e-08	4.23202e-07
pSHF	Wfs1	0.255411	0.15947	-0.471021	0.00128754	0.0113625	0.490615	0.250406	-0.672577	0.00095086	0.00437441
pSHF	Ptp4a3	0.62372	0.801225	0.250439	0.0013206	0.0115153	2.87932	3.78573	0.273683	2.5521e-05	0.000202929
pSHF	Batf3	0.414037	0.560848	0.303494	0.00134762	0.0116751	0.80779	1.17475	0.374508	0.0018351	0.00764177
pSHF	Samd10	0.308915	0.202934	-0.420189	0.00134805	0.0116751	1.15703	0.834378	-0.326926	0.00607392	0.0207058
pSHF	Zfp623	0.683377	0.522018	-0.269345	0.00142594	0.0121746	1.98672	1.28269	-0.437523	3.19634e-06	3.40837e-05
pSHF	Cdyl2	0.281745	0.181531	-0.439578	0.00145031	0.0123313	0.703418	0.395623	-0.575491	0.000476806	0.00243597
pSHF	Arhgdig	0.392028	0.533724	0.308546	0.00150122	0.012659	0.686506	1.22009	0.575065	4.64051e-06	4.76075e-05
pSHF	Fads2	0.529323	0.389199	-0.307508	0.00151873	0.0127751	1.22951	0.604512	-0.709949	4.91238e-08	9.0578e-07
pSHF	Uhrf1bp1	0.533539	0.393145	-0.305353	0.00156007	0.0130691	0.777543	0.340365	-0.826121	1.21779e-06	1.51612e-05
pSHF	Ptpn21	0.280128	0.181172	-0.435801	0.00162429	0.0135186	0.652443	0.423395	-0.432418	0.00823919	0.0264097
pSHF	Klhl15	0.413463	0.291495	-0.349544	0.00164191	0.0135769	1.11087	0.688869	-0.477843	0.000171493	0.00102398
pSHF	Cnst	0.409319	0.288245	-0.350683	0.0016795	0.0137655	1.03507	0.592365	-0.558105	3.59087e-05	0.000270393
pSHF	Acadvl	0.731519	0.568601	-0.251945	0.0019269	0.0153627	1.52122	1.11344	-0.312057	0.00256294	0.0101519
pSHF	Sat2	0.545856	0.406422	-0.294964	0.00193762	0.0154361	0.817116	0.499554	-0.492064	0.000952222	0.00437859
pSHF	Nr1h5	0.330975	0.732242	0.794069	0.00205731	0.0161055	1.21543	1.69726	0.333916	0.000725757	0.00348659
pSHF	Pde3a	0.678193	0.523739	-0.258439	0.00223071	0.0172086	1.04896	0.734976	-0.355721	0.00481673	0.017102
pSHF	Gm17259	0.188711	0.286333	0.416937	0.00236615	0.0180494	0.359452	0.725861	0.702777	3.48551e-05	0.000263899
pSHF	Igsf8	0.651669	0.502666	-0.259611	0.00261328	0.0194986	1.33498	0.590939	-0.814956	3.03902e-10	1.12923e-08
pSHF	Angpt2	0.300623	0.20238	-0.395712	0.0027062	0.0200749	0.682189	0.386036	-0.569376	0.000648727	0.00317013
pSHF	Arhgef39	0.567881	0.430147	-0.277786	0.00277562	0.0204712	1.27719	0.962288	-0.283103	0.011484	0.0350102
pSHF	Sorbs3	0.302775	0.204748	-0.391209	0.00288613	0.0211491	0.758749	0.430893	-0.565811	0.00034601	0.00186332
pSHF	Gm26890	0.406757	0.137936	-1.08143	0.00310931	0.0224471	0.947069	0.402663	-0.855272	4.0433e-08	7.73511e-07
pSHF	Homez	0.607242	0.466154	-0.26441	0.00312323	0.0225317	1.22873	0.877749	-0.336378	0.00371557	0.0138917
pSHF	Lpar3	0.427515	0.310507	-0.319783	0.00314205	0.0226062	1.1069	0.522915	-0.749899	6.88915e-08	1.21675e-06
pSHF	Mapk1ip1	0.471087	0.347974	-0.302914	0.0031712	0.0227655	0.683761	0.345335	-0.683093	7.85971e-05	0.000521874
pSHF	Det1	0.556296	0.422678	-0.274688	0.00338574	0.0239378	1.72681	1.10501	-0.446415	9.92362e-06	9.09602e-05
pSHF	St6gal1	0.372715	0.264778	-0.341923	0.00338594	0.0239378	1.67963	1.08419	-0.437745	1.83071e-05	0.000154332
pSHF	Plce1	0.489254	0.365026	-0.292914	0.00354786	0.0248084	0.569876	0.354769	-0.473952	0.00752509	0.0245276
pSHF	Kif26a	0.259061	0.365862	0.345192	0.00363454	0.0252936	0.506166	0.7326	0.369736	0.0149917	0.0436471
pSHF	Nol4l	0.48114	0.358536	-0.29413	0.00370151	0.0256549	1.42744	0.799694	-0.579407	5.60986e-07	7.61192e-06
pSHF	Slc37a4	0.572118	0.438467	-0.266062	0.00391149	0.0266768	0.889706	0.640518	-0.328614	0.0156379	0.0451347
pSHF	Hs3st3a1	0.267806	0.17918	-0.401872	0.00410744	0.0276813	1.77613	0.878252	-0.704258	7.24525e-11	3.13885e-09
pSHF	Crtc1	0.266988	0.179538	-0.396817	0.00460402	0.0302124	0.883373	0.583583	-0.414561	0.00304509	0.0117816
pSHF	Stard7	2.36516	1.76666	-0.291756	0.00477068	0.0310276	4.95959	3.69777	-0.293593	2.60286e-07	3.8926e-06
pSHF	Sox5	0.560116	0.431324	-0.261284	0.00499764	0.0321969	1.20756	0.500094	-0.881561	2.4497e-10	9.31753e-09
pSHF	Dnah7a	0.445387	0.576522	0.258069	0.00509589	0.032645	0.562702	0.881947	0.449382	0.00154317	0.00661428
pSHF	Gm17092	0.330717	0.445	0.296811	0.00513982	0.0328647	0.6584	1.11656	0.528193	4.39762e-05	0.000323575
pSHF	Gm26825	0.845773	0.44026	-0.652885	0.0053159	0.0337586	1.87266	1.08737	-0.543594	5.37454e-08	9.72349e-07
pSHF	Cox6b2	0.594464	0.462945	-0.250052	0.00550117	0.034677	1.70148	0.930734	-0.603282	1.64714e-08	3.584e-07
pSHF	BC037039	0.18686	0.274208	0.383527	0.00569417	0.0356303	0.299781	0.620622	0.72767	8.5063e-05	0.000559043
pSHF	Tk2	0.504808	0.384685	-0.271754	0.00571219	0.0357052	1.33254	0.933018	-0.356417	0.00145806	0.00630259
pSHF	Mrs2	0.353853	0.469203	0.282154	0.00608479	0.0373825	0.646856	1.03683	0.4718	0.000344178	0.00185449
pSHF	Zfp119a	0.352262	0.466981	0.281915	0.00624648	0.0381991	0.415558	0.87555	0.745229	2.01857e-06	2.3216e-05
pSHF	Tmem186	0.544378	0.420814	-0.257453	0.00633862	0.0386241	1.6541	1.03535	-0.468518	6.52451e-06	6.40583e-05
pSHF	U2af1l4	0.216154	0.307439	0.352286	0.00662918	0.0400135	0.467784	0.693606	0.393898	0.0123007	0.0371019
pSHF	Nxpe3	0.455229	0.343655	-0.281163	0.0067588	0.040676	0.941871	0.486212	-0.661223	6.2344e-06	6.17749e-05
pSHF	Gm6133	0.516048	0.255404	-0.703355	0.00898388	0.0498266	2.97779	0.173719	-2.8415	1.23437e-21	9.93775e-19
CMs	Hist1h1b	1.39111	2.12508	0.423709	5.75944e-20	8.71815e-17	1.06664	2.39589	0.809242	1.11068e-09	1.78264e-07
CMs	Trib2	1.05102	0.571729	-0.608855	3.89111e-19	4.58113e-16	0.678069	0.275748	-0.899762	0.00188113	0.0122686
CMs	Txlnb	1.30281	1.96741	0.412196	8.28268e-18	8.77633e-15	0.984842	1.64364	0.512187	0.000563308	0.00481389
CMs	Ccdc32	1.12184	1.70175	0.416691	7.05056e-16	4.15043e-13	1.33576	1.95153	0.379111	0.00412385	0.0222752
CMs	Ptn	1.49842	2.1341	0.353631	5.04653e-15	2.81437e-12	3.37462	4.47333	0.28185	0.000974713	0.0074198
CMs	Fxyd6	1.5547	2.1568	0.327344	2.08803e-13	6.14578e-11	3.90527	5.55782	0.352878	5.83767e-06	0.000143985
CMs	Hdac5	1.5601	1.07015	-0.376952	5.68561e-13	1.57963e-10	5.00216	3.69876	-0.301873	0.000368535	0.00348902
CMs	Supt3	0.766352	1.19888	0.447497	5.9631e-13	1.57963e-10	1.20353	1.97523	0.495427	0.000241085	0.00255829
CMs	Sgms1	2.00465	1.44998	-0.323918	1.06249e-12	2.55867e-10	4.16666	2.62572	-0.461761	2.7072e-06	7.90011e-05
CMs	Ppp1r3c	1.51556	1.0522	-0.364906	5.21027e-12	1.02237e-09	1.05582	0.529098	-0.690901	0.00120368	0.0087814
CMs	Cbwd1	0.87641	1.29448	0.390029	3.03666e-11	4.66325e-09	0.68669	1.1261	0.494637	0.00563436	0.0280408
CMs	Pbxip1	2.26487	1.7167	-0.277116	5.5028e-11	7.47535e-09	3.52342	2.49728	-0.344231	0.000786637	0.00623002
CMs	Mnd1	0.719642	1.09104	0.416134	1.08982e-10	1.29749e-08	0.542883	1.33367	0.898799	8.53612e-07	3.49335e-05
CMs	Gm6133	0.669809	0.152658	-1.47879	1.46582e-10	1.59182e-08	2.32975	0.169007	-2.62358	3.67986e-07	1.74998e-05
CMs	L3hypdh	0.654983	1.00825	0.431362	1.55837e-10	1.65125e-08	0.52601	1.08144	0.720733	0.000188287	0.00212071
CMs	Gm3839	0.604635	0.943996	0.445497	1.94186e-10	1.94113e-08	0.160827	2.61735	2.78959	1.45378e-08	1.32169e-06
CMs	Gm11273	0.968826	0.632365	-0.426618	2.28473e-10	2.18099e-08	1.20085	0.133285	-2.1983	0.00995875	0.0432177
CMs	Lrrcc1	1.41387	1.8988	0.294891	3.61371e-10	3.32964e-08	1.29196	2.09226	0.482079	0.000225499	0.00243662
CMs	Mvk	1.0875	1.51441	0.331147	5.06292e-10	4.43111e-08	1.66781	2.62148	0.452229	9.60561e-05	0.00125214
CMs	Atg12	1.60659	2.11432	0.274618	5.64473e-10	4.86273e-08	2.57913	3.8192	0.392592	3.42667e-05	0.000577028
CMs	Mvb12a	1.30111	1.75625	0.299966	9.11807e-10	7.31932e-08	2.76506	4.93626	0.579544	2.88602e-11	1.01669e-08
CMs	Gm26632	1.22508	0.856108	-0.358362	1.04142e-09	8.13649e-08	2.6638	1.63759	-0.48653	8.98632e-05	0.00118495
CMs	Tmem2	1.74469	1.29905	-0.294943	1.0847e-09	8.2687e-08	2.55795	1.72254	-0.395407	0.00125666	0.0090395
CMs	Hsd11b2	0.653798	0.986286	0.411149	1.25842e-09	9.196e-08	2.53445	3.62061	0.356667	0.000220567	0.00238994
CMs	Mns1	1.20845	1.64247	0.306869	1.48749e-09	1.07955e-07	1.00555	2.00113	0.688179	9.97735e-07	3.83848e-05
CMs	Fos	0.671459	0.409017	-0.495697	1.80154e-09	1.26842e-07	1.87669	1.10723	-0.527652	0.000447208	0.00401549
CMs	Coa5	2.23007	1.72947	-0.25422	1.92258e-09	1.33148e-07	3.40955	2.52972	-0.298471	0.00360427	0.0201907
CMs	Usf1	1.54509	2.02179	0.268902	2.72915e-09	1.7765e-07	2.4738	3.4987	0.346638	0.000404415	0.00372904
CMs	Lpar1	0.491442	0.778457	0.45997	2.8443e-09	1.82656e-07	0.575034	1.10904	0.656824	0.000457615	0.0040875
CMs	Fastkd1	0.712865	1.04833	0.385661	3.20006e-09	1.98292e-07	0.241083	0.677924	1.03389	0.000104905	0.00133199
CMs	Nsg1	0.434303	0.705433	0.48507	3.33492e-09	2.04259e-07	0.644156	1.60716	0.91428	4.43736e-08	3.25575e-06
CMs	Kif20b	1.28296	1.71768	0.291805	3.49204e-09	2.12653e-07	1.34364	2.25567	0.518064	4.49033e-05	0.000711801
CMs	Akr1e1	0.823059	1.76542	0.763115	3.56008e-09	2.15558e-07	0.931064	2.03953	0.784145	4.14113e-08	3.08244e-06
CMs	Foxp4	0.854749	1.21675	0.353132	3.59801e-09	2.16616e-07	2.07445	2.95687	0.354437	0.00090263	0.00698705
CMs	Xpa	1.35287	1.79725	0.284029	3.74605e-09	2.2175e-07	2.0078	2.89702	0.366645	0.00070025	0.00570871
CMs	Mbd2	1.68022	2.71247	0.478934	3.95992e-09	2.31819e-07	0.710154	1.67456	0.857822	1.00149e-07	6.08718e-06
CMs	Bpnt1	1.42991	1.04678	-0.311892	6.23727e-09	3.42436e-07	2.61144	1.44719	-0.590276	6.07865e-06	0.000147962
CMs	Pibf1	0.970805	1.34391	0.325216	8.28067e-09	4.3871e-07	1.12007	2.13705	0.646033	1.6027e-06	5.39767e-05
CMs	Kif11	1.21205	1.62171	0.291169	1.01715e-08	5.1568e-07	1.06306	2.13672	0.698121	3.14123e-07	1.53651e-05
CMs	Ly75	0.652527	0.962036	0.388199	1.16506e-08	5.70435e-07	1.07708	1.79477	0.510629	0.000325464	0.00319498
CMs	Aurkb	1.30482	1.72603	0.27976	1.21422e-08	5.84814e-07	1.89995	2.59553	0.311963	0.00573485	0.0284307
CMs	Pigw	0.703489	0.448834	-0.449399	1.55323e-08	7.28834e-07	0.988586	0.561627	-0.565438	0.00711212	0.0334198
CMs	Ofd1	0.872957	1.21946	0.334279	1.84221e-08	8.3777e-07	0.757236	1.3213	0.556696	0.000885141	0.00685684
CMs	Carm1	1.48034	1.91703	0.2585	2.34124e-08	1.0401e-06	1.92547	2.81031	0.378125	0.000594486	0.00502598
CMs	Cdk2ap1	2.4855	3.39927	0.313088	2.53768e-08	1.11113e-06	3.88222	5.70748	0.385372	6.36903e-07	2.76045e-05
CMs	Ttll4	0.629768	0.926111	0.385643	2.62244e-08	1.14351e-06	0.32054	0.805409	0.921343	9.78042e-05	0.0012653
CMs	Ppp6r1	0.797712	1.12553	0.344258	2.87081e-08	1.241e-06	0.549756	1.21573	0.793621	1.91464e-05	0.000366924
CMs	Gstz1	1.04899	1.41958	0.302534	2.87932e-08	1.241e-06	1.30801	2.36419	0.591925	2.7638e-06	7.99712e-05
CMs	Hist1h2ae	1.31754	1.7286	0.271545	2.88114e-08	1.241e-06	1.34546	2.74325	0.712408	3.82187e-09	4.59736e-07
CMs	Srfbp1	0.933554	1.28408	0.318801	3.15135e-08	1.33035e-06	0.871831	1.431	0.495535	0.00177394	0.0116882
CMs	Fcho2	1.08073	1.4551	0.297439	3.17032e-08	1.33304e-06	0.957991	1.64293	0.539396	0.000309377	0.0030928
CMs	Zfpm1	0.96667	1.32192	0.312985	3.364e-08	1.40334e-06	1.78788	2.76652	0.436562	0.000103583	0.00132011
CMs	Aar2	0.86829	1.20542	0.328061	3.78916e-08	1.52661e-06	1.57476	2.28209	0.370984	0.00235798	0.0144562
CMs	Gemin2	1.37627	1.79046	0.263094	4.12589e-08	1.64353e-06	2.26152	3.53016	0.445307	8.04244e-06	0.000183991
CMs	Sos1	0.930615	1.27575	0.31544	4.69695e-08	1.84635e-06	0.740776	1.54105	0.73252	6.29147e-06	0.000151636
CMs	Wtip	1.43348	2.37955	0.506806	5.90492e-08	2.23459e-06	1.12121	1.69939	0.415855	0.00359112	0.0201674
CMs	Litaf	0.94246	1.28608	0.310861	6.21166e-08	2.32575e-06	3.38144	4.44849	0.274264	0.00134986	0.00956261
CMs	Dnajb9	1.79221	1.38795	-0.255623	6.2937e-08	2.33644e-06	4.10887	3.05837	-0.295267	0.00155212	0.0105907
CMs	Gna12	0.978474	1.32604	0.303958	7.22209e-08	2.61178e-06	1.29943	1.85251	0.354619	0.0085765	0.0384875
CMs	Kif15	1.17268	1.545	0.275732	1.03991e-07	3.54304e-06	1.48434	2.18447	0.386405	0.00201349	0.0128703
CMs	Sclt1	0.938485	1.27232	0.304334	1.28302e-07	4.27512e-06	0.788969	1.28149	0.485053	0.00370176	0.020576
CMs	Ranbp10	0.422384	0.657088	0.441904	1.33193e-07	4.37475e-06	0.53001	0.889703	0.517993	0.0103923	0.044322
CMs	Cep192	0.766969	1.06942	0.332427	1.58329e-07	5.05488e-06	1.3203	2.25723	0.536279	2.58779e-05	0.00046069
CMs	Lamtor3	1.50985	2.42968	0.475749	1.89968e-07	5.85146e-06	0.892567	1.58235	0.572564	0.000193436	0.00216747
CMs	Cnrip1	0.33563	0.543854	0.482671	2.3247e-07	6.99787e-06	0.606253	1.15246	0.642355	0.000453765	0.00406017
CMs	Taf1b	0.959899	1.28663	0.292957	2.89094e-07	8.23451e-06	0.814674	1.39143	0.535297	0.000974394	0.0074198
CMs	Pms1	0.454308	0.688608	0.415897	2.97839e-07	8.41573e-06	0.603092	1.11159	0.611474	0.000952508	0.00730162
CMs	Cecr2	1.03094	1.36788	0.282792	3.01644e-07	8.50059e-06	1.17771	1.89329	0.474744	0.000537348	0.00465008
CMs	Nipa1	0.387667	0.605523	0.445946	3.34648e-07	9.25831e-06	0.220998	0.535715	0.88545	0.00203272	0.012969
CMs	Slc16a12	1.32723	1.00106	-0.282036	3.36426e-07	9.28325e-06	0.767563	0.281431	-1.00333	0.000409698	0.00376761
CMs	Cdc7	0.96443	1.28938	0.290376	3.4929e-07	9.53886e-06	1.45813	2.17794	0.401227	0.00141653	0.00991003
CMs	Ppfia1	1.22489	1.58685	0.258899	3.61348e-07	9.79245e-06	1.90211	2.55901	0.296659	0.00886924	0.0394906
CMs	Ftsj1	0.789429	1.08497	0.317999	3.89009e-07	1.03435e-05	0.994371	2.18796	0.788613	1.15539e-08	1.11964e-06
CMs	Ska1	0.940575	1.25984	0.292252	4.071e-07	1.07572e-05	1.69492	2.4395	0.364156	0.00199529	0.0127858
CMs	Fam212a	0.320299	0.519356	0.483334	4.20623e-07	1.10594e-05	0.795928	1.45167	0.600963	0.000198533	0.00221426
CMs	Exoc2	0.825252	1.1256	0.310382	4.26779e-07	1.11934e-05	0.905257	1.39564	0.432893	0.00621164	0.0302542
CMs	Alkbh3	1.03251	1.36234	0.277212	5.17245e-07	1.32705e-05	1.52442	2.43169	0.466975	0.000110783	0.00138438
CMs	Tspan4	0.769358	1.05565	0.31636	6.2936e-07	1.57281e-05	2.26572	3.01785	0.28665	0.00592408	0.0291997
CMs	Borcs6	0.667185	0.933927	0.336331	7.39517e-07	1.80136e-05	1.1337	1.72011	0.416898	0.00332093	0.0190413
CMs	Impa2	0.755278	1.03643	0.316448	7.90693e-07	1.89124e-05	1.34521	2.63606	0.672739	3.5692e-08	2.70909e-06
CMs	Zfp820	0.551296	0.795279	0.366422	8.22194e-07	1.93599e-05	0.591781	1.02513	0.549434	0.00378666	0.0208994
CMs	Dip2c	0.476129	0.704754	0.39216	8.3805e-07	1.9646e-05	0.608568	1.04529	0.540937	0.00392036	0.021443
CMs	Adgra3	1.05625	1.38139	0.26837	9.25499e-07	2.1493e-05	1.60114	2.8029	0.55994	1.13477e-06	4.22333e-05
CMs	Mcm10	0.655891	0.917859	0.336049	9.37944e-07	2.16025e-05	0.693818	1.26096	0.597421	0.000559565	0.00479787
CMs	Zfp157	1.10772	1.43908	0.2617	9.89188e-07	2.25893e-05	1.7881	2.75229	0.431276	0.000128244	0.00156081
CMs	Ramp2	0.224633	0.38906	0.549265	1.13013e-06	2.5052e-05	1.27577	1.90177	0.399234	0.00299166	0.0175101
CMs	Tmem259	1.09403	1.41943	0.260387	1.31269e-06	2.83285e-05	1.16603	1.67799	0.363992	0.0103944	0.044322
CMs	Tes	0.506591	0.73611	0.373677	1.39437e-06	2.97279e-05	0.757219	1.27651	0.52223	0.00199248	0.0127758
CMs	3110009E18Rik	0.925049	1.22317	0.279358	1.66655e-06	3.42711e-05	1.01275	1.91054	0.634717	7.82003e-06	0.000180106
CMs	Bmper	0.480085	0.302524	-0.461804	1.71662e-06	3.50576e-05	0.837961	0.271497	-1.12702	8.23616e-05	0.00110881
CMs	Acvr2a	0.763574	1.03641	0.305512	1.72483e-06	3.50792e-05	0.876752	1.41292	0.477187	0.00266561	0.0158547
CMs	Snhg9	0.333179	0.522299	0.44956	1.82497e-06	3.66934e-05	1.04269	2.81497	0.993149	1.51136e-14	2.58744e-11
CMs	Cnpy4	0.804211	1.08216	0.296854	1.91721e-06	3.79006e-05	1.0571	1.82543	0.546291	0.000120774	0.00149289
CMs	H1fx	2.04419	2.9834	0.378059	1.97345e-06	3.8834e-05	5.20787	6.90451	0.282003	4.1484e-05	0.000672119
CMs	Tulp3	0.644787	0.894989	0.327891	2.16575e-06	4.2262e-05	1.01368	1.62472	0.471743	0.00143015	0.00996644
CMs	Il13ra1	0.41362	0.251685	-0.496769	2.2508e-06	4.37605e-05	1.06215	0.547555	-0.662585	0.00163711	0.0110127
CMs	Col5a2	0.883262	1.1677	0.279171	2.90507e-06	5.37209e-05	2.02143	2.74445	0.305775	0.00530238	0.0268734
CMs	Dip2b	1.02794	1.33197	0.259097	3.08602e-06	5.61399e-05	1.05495	1.57731	0.402231	0.00648954	0.031252
CMs	Farp1	0.987812	1.28626	0.264002	3.10038e-06	5.62527e-05	1.6518	2.67404	0.48172	3.08274e-05	0.000529531
CMs	Sox9	0.314629	0.494304	0.451756	3.13712e-06	5.6822e-05	0.384653	0.701295	0.600587	0.00974264	0.0424953
CMs	Kcnmb4	0.457806	0.66878	0.37901	3.1995e-06	5.76562e-05	0.53315	1.06684	0.693649	0.00032417	0.00318648
CMs	Gtpbp8	0.875499	1.15713	0.278901	3.28612e-06	5.91166e-05	1.39512	2.00154	0.360937	0.00548687	0.0275201
CMs	Cdc42ep5	0.527959	0.751993	0.353709	3.37844e-06	6.03675e-05	1.11869	1.65731	0.393041	0.00629439	0.0305558
CMs	Scarb1	1.10941	0.842024	-0.275772	4.91792e-06	8.37787e-05	2.53904	1.70112	-0.400496	0.00115783	0.00853176
CMs	Tubgcp4	1.12496	0.856105	-0.273106	5.14334e-06	8.71981e-05	1.68589	1.00486	-0.517445	0.00105481	0.00788002
CMs	Sdc1	0.654781	0.893829	0.311213	6.2742e-06	0.00010404	1.50655	2.27353	0.411509	0.000849016	0.00663706
CMs	Frem1	0.226968	0.378066	0.51026	6.29559e-06	0.000104231	0.231284	0.550041	0.866345	0.00210055	0.0133108
CMs	Zfp930	0.127366	0.488126	1.34351	9.0685e-06	0.000140482	0.0761954	1.40897	2.91731	0.000289822	0.00293305
CMs	Ttc13	1.2094	0.938749	-0.25333	1.04773e-05	0.000159737	2.07265	1.101	-0.632612	2.1444e-05	0.000396889
CMs	Lrrc75a	0.499951	0.705061	0.343773	1.1523e-05	0.000173188	0.507271	1.04044	0.718349	0.000259248	0.00269807
CMs	Plekhm2	0.422088	0.609479	0.367391	1.51856e-05	0.000214542	0.535638	1.0977	0.71751	0.000177845	0.00203887
CMs	Aldh9a1	0.749237	0.991557	0.280221	1.52515e-05	0.000215187	1.45822	2.17267	0.398743	0.00152733	0.0104522
CMs	Tbcel	0.893977	0.66847	-0.290689	1.66375e-05	0.000230446	1.01754	0.543312	-0.627461	0.00308636	0.0179722
CMs	Klf10	0.670782	0.477524	-0.33983	1.67861e-05	0.000231596	2.12413	1.18983	-0.579553	5.76758e-05	0.000858617
CMs	Dixdc1	0.460343	0.653134	0.349809	1.80504e-05	0.000245445	0.585738	1.30464	0.800811	8.21654e-06	0.00018714
CMs	Pop4	1.24425	2.00428	0.476753	2.05568e-05	0.000271935	1.86303	3.30425	0.573006	7.04696e-08	4.5526e-06
CMs	Ctsf	0.378607	0.55333	0.379456	2.22615e-05	0.000291573	0.453262	0.955462	0.745726	0.000309135	0.0030928
CMs	Slc35b4	0.610816	0.825695	0.301429	2.46816e-05	0.000317771	0.859882	1.79882	0.738088	9.14291e-07	3.64015e-05
CMs	Cib2	0.340884	0.505798	0.394596	2.71656e-05	0.000343493	0.301129	0.751664	0.914751	0.000181115	0.00205797
CMs	Sh3pxd2b	0.374114	0.54499	0.376205	2.95256e-05	0.000369803	0.83481	1.44063	0.545628	0.000645397	0.0053507
CMs	Trps1	0.955521	0.729414	-0.270015	3.22007e-05	0.000399063	1.56286	0.636511	-0.898271	2.42762e-06	7.24897e-05
CMs	Gba2	0.913225	0.693473	-0.27527	3.50773e-05	0.000431684	1.59016	0.835542	-0.643511	0.000163131	0.0019066
CMs	Cenpu	0.730668	0.958932	0.271861	3.51848e-05	0.000432504	1.08395	1.81488	0.515406	0.000268585	0.00275652
CMs	Zfp113	0.708115	0.931931	0.274652	3.84342e-05	0.000464366	0.805113	1.30713	0.484605	0.00340041	0.019362
CMs	Hdhd3	0.644252	0.857713	0.286179	4.12203e-05	0.000493526	0.978171	1.82234	0.622189	1.7617e-05	0.000345348
CMs	Dok1	0.384512	0.247893	-0.438979	4.19818e-05	0.000500882	1.12383	0.669074	-0.518605	0.00738112	0.0343538
CMs	Ints6	0.343665	0.504076	0.383059	4.47515e-05	0.00052629	0.421283	2.99848	1.96255	6.83802e-05	0.000975557
CMs	Sap30l	1.34097	2.07429	0.436224	5.14735e-05	0.000590983	1.84154	2.89122	0.451077	4.37383e-05	0.000701608
CMs	Aunip	0.760889	0.986035	0.259204	5.937e-05	0.000661269	1.02478	2.06995	0.703044	4.12386e-07	1.93426e-05
CMs	Zfp248	0.311854	0.462604	0.394336	6.05787e-05	0.000672138	0.227268	0.542632	0.870301	0.00217413	0.0136561
CMs	Tirap	0.449378	0.3039	-0.391166	6.3684e-05	0.000702913	1.1471	0.700798	-0.492769	0.009406	0.0412899
CMs	Wee1	0.458979	0.637014	0.327787	6.45458e-05	0.000710943	1.21733	2.358	0.661155	2.77959e-07	1.37932e-05
CMs	Rtel1	0.330506	0.484423	0.382336	6.4834e-05	0.000713376	0.309128	0.664636	0.765485	0.00212564	0.0134201
CMs	Hcfc2	0.919784	0.70824	-0.261356	7.59259e-05	0.000811892	1.4772	0.522134	-1.03998	5.6068e-07	2.50405e-05
CMs	Casp3	1.04256	1.69563	0.486373	7.87803e-05	0.000838501	0.401069	1.97877	1.5961	0.00423955	0.0226776
CMs	Timp1	0.760677	0.981143	0.254509	8.20211e-05	0.000863912	0.526904	1.04092	0.680844	0.000469841	0.00417131
CMs	Atp9b	0.427226	0.59657	0.333883	8.45909e-05	0.00088395	0.378575	0.923356	0.891601	4.66821e-05	0.000729916
CMs	C030037D09Rik	0.665886	0.48979	-0.307142	9.24824e-05	0.0009521	1.24872	0.687039	-0.597483	0.00159096	0.010787
CMs	D16Ertd472e	0.487076	0.663416	0.308983	0.000110526	0.00110056	0.311979	0.79432	0.934552	9.25005e-05	0.00121195
CMs	Ppargc1a	2.84384	2.06317	-0.320911	0.000115706	0.00113521	2.83578	0.973322	-1.06936	1.89368e-12	1.21574e-09
CMs	Mtcp1	0.224807	0.348028	0.437039	0.00014332	0.00134868	0.224011	0.529976	0.861139	0.00265313	0.0157897
CMs	Ccdc61	0.886763	0.686913	-0.25537	0.000143469	0.00134889	2.17097	1.11646	-0.665006	6.3467e-06	0.000152321
CMs	Ganc	0.483483	0.655773	0.304799	0.00014658	0.00137327	0.509313	1.06233	0.735156	0.000169469	0.00196698
CMs	Tfdp1	0.19932	0.560421	1.03378	0.000149951	0.00139866	0.550072	2.74867	1.60882	2.50497e-06	7.43673e-05
CMs	Nek8	0.21482	0.332979	0.438279	0.000192786	0.00171373	0.30807	0.687228	0.802341	0.00118937	0.00870792
CMs	Cldn12	0.809024	0.622542	-0.262017	0.000199404	0.00175781	2.51168	1.56957	-0.470147	0.000217807	0.00236502
CMs	Rufy2	0.691183	0.889109	0.251815	0.0002052	0.00178808	0.797479	1.2606	0.45789	0.00623904	0.0303354
CMs	Cd320	2.4007	3.11165	0.259394	0.000208343	0.001811	2.89953	4.24609	0.381449	2.08946e-05	0.000390952
CMs	Zdhhc17	0.620952	0.808775	0.264266	0.000214069	0.00185772	0.53473	1.09646	0.718079	0.000177635	0.00203874
CMs	Cep85l	0.204099	0.31754	0.442	0.000245159	0.00207817	0.742853	1.16069	0.446275	0.0103276	0.0442643
CMs	Ccdc14	0.539792	0.713929	0.2796	0.000249767	0.00210595	0.703745	1.23788	0.564741	0.00112164	0.00830679
CMs	Lmod1	2.99887	2.2383	-0.292518	0.000259028	0.00216797	5.72327	3.99024	-0.360688	8.30634e-06	0.000188205
CMs	Pdcd7	1.1695	1.82401	0.444462	0.000269109	0.00223645	2.31027	3.20051	0.325949	0.00139572	0.00983772
CMs	Nudt10	0.635807	0.822153	0.257032	0.000274591	0.0022731	0.532731	0.96393	0.593002	0.00271901	0.0161257
CMs	Twist1	0.782395	1.3852	0.571236	0.00028002	0.00230723	0.885149	1.47412	0.510062	0.00113749	0.00839389
CMs	Rab21	1.68105	2.34662	0.333556	0.000310469	0.00248295	1.16614	2.77308	0.866258	5.00931e-12	2.6058e-09
CMs	Gcc2	1.75636	2.44809	0.332065	0.000313919	0.00250285	2.66672	4.24209	0.46421	3.79719e-07	1.79745e-05
CMs	Rwdd2b	0.468059	0.627772	0.293584	0.000329875	0.00260259	0.676041	1.632	0.88131	8.03331e-08	5.03159e-06
CMs	Prpf40b	0.600493	0.446832	-0.295569	0.00033887	0.00265975	1.33322	0.846838	-0.453847	0.00889204	0.0395578
CMs	Klf4	0.378579	0.258728	-0.380646	0.000341196	0.00267207	1.57406	0.571084	-1.01388	3.55776e-07	1.71574e-05
CMs	Gm27204	0.276892	0.176512	-0.450238	0.00037946	0.00289402	2.10211	1.50162	-0.336399	0.0110392	0.0464351
CMs	Top3a	0.230561	0.34421	0.400735	0.000450859	0.0033361	0.224625	0.697435	1.13298	2.90196e-05	0.000507818
CMs	Jmjd4	0.627601	0.473627	-0.281484	0.000461922	0.00340607	1.32755	0.682465	-0.665378	0.000412837	0.0037854
CMs	Zbtb11os1	0.337987	0.471803	0.333554	0.000478049	0.00348138	0.382696	0.92979	0.887717	4.65032e-05	0.000729283
CMs	Upp2	0.579951	0.7491	0.255929	0.000542113	0.0038687	0.754638	1.19054	0.455925	0.0081052	0.0369536
CMs	4930503L19Rik	0.580368	0.748411	0.25429	0.000588165	0.0041191	0.77756	1.92196	0.904939	2.86223e-09	3.89788e-07
CMs	Proser2	0.638109	0.48561	-0.273102	0.000595941	0.00416255	2.64121	1.95006	-0.30338	0.00933365	0.0410777
CMs	Sdr39u1	0.437751	0.585256	0.2904	0.000597607	0.00417144	0.905397	1.61988	0.581735	0.000131786	0.00159824
CMs	Gem	0.686455	0.528064	-0.262324	0.000603199	0.00419941	3.04041	2.19609	-0.325312	0.00300252	0.0175637
CMs	Gm9493	1.73593	1.1823	-0.384077	0.000636558	0.00439411	4.39888	2.20973	-0.688478	0.00162791	0.0109652
CMs	Gkap1	2.03515	2.67982	0.275183	0.000657459	0.00449738	2.14371	3.27947	0.425144	3.67688e-05	0.000612138
CMs	Kdm4a	0.516255	0.673867	0.266431	0.000663071	0.00452015	1.32963	1.92321	0.369094	0.00545963	0.0274102
CMs	BC028528	0.353087	0.48573	0.318937	0.000663584	0.00452015	0.629394	1.64629	0.961521	9.19598e-09	9.35259e-07
CMs	Gins3	0.503307	0.658879	0.26934	0.000673696	0.00457009	0.511944	1.04839	0.716799	0.000251743	0.00264407
CMs	Pygo1	0.283737	0.403751	0.35275	0.000682758	0.00461384	0.31106	0.639458	0.720635	0.00408957	0.0221194
CMs	Larp1	2.21495	2.87301	0.260127	0.000760739	0.0050443	2.6743	3.80264	0.352009	0.000183781	0.0020745
CMs	2021-09-03	0.272202	0.387199	0.352394	0.000890325	0.0057175	0.540509	1.06576	0.678929	0.000414511	0.0037915
CMs	Prss36	0.539286	0.404747	-0.286984	0.000950204	0.00602896	1.33011	0.67218	-0.68249	0.000315858	0.00314085
CMs	Scnm1	1.29735	1.89388	0.378303	0.000960547	0.00607639	2.02191	3.3294	0.498751	1.62695e-06	5.46146e-05
CMs	Slc16a6	0.330136	0.454489	0.319668	0.000967846	0.00611527	0.379004	0.963749	0.933285	1.69262e-05	0.000336297
CMs	Noc3l	0.768782	1.28477	0.513527	0.000972039	0.00612678	0.73533	1.1537	0.450412	0.00993277	0.0431414
CMs	Pten	2.09987	2.73653	0.264814	0.0009937	0.00623851	2.03314	3.43434	0.524243	3.62396e-07	1.73141e-05
CMs	Rhou	1.15662	1.75046	0.414374	0.00100059	0.00627352	2.08392	2.74428	0.275267	0.011533	0.0478409
CMs	Pitrm1	1.2229	1.81524	0.394993	0.00112755	0.00694365	1.29986	1.83175	0.343016	0.0112562	0.0471822
CMs	2310030G06Rik	0.52743	0.396707	-0.284818	0.00117243	0.0071356	1.34031	0.817666	-0.494202	0.00489613	0.0253621
CMs	Fastkd5	0.52257	0.392666	-0.285799	0.00119188	0.00720019	1.31066	0.558764	-0.852562	2.99031e-05	0.000518859
CMs	Mtmr9	0.219278	0.320406	0.379251	0.00125705	0.00747456	0.519676	1.45147	1.02713	1.60219e-08	1.38675e-06
CMs	Efcab11	0.344728	0.46785	0.305391	0.00131534	0.00776455	0.752143	1.56051	0.729844	5.85918e-06	0.000143985
CMs	Tmem238	0.19684	0.291621	0.393065	0.00149699	0.00856485	0.363215	0.822709	0.817607	0.000319695	0.00316369
CMs	Dnaaf5	0.636285	0.49545	-0.250181	0.00158063	0.00888036	1.0362	0.404474	-0.940731	7.79489e-05	0.00106471
CMs	Rapgef2	0.502658	0.646009	0.250903	0.0016107	0.00898475	0.288644	0.670917	0.843453	0.000873152	0.00677418
CMs	Ehd3	0.304834	0.210344	-0.371022	0.00168329	0.0093139	0.836845	0.272487	-1.12205	8.64772e-05	0.00115064
CMs	Zswim7	1.02424	1.56159	0.421757	0.00214098	0.0113673	1.76146	2.65724	0.411143	0.000313411	0.00312145
CMs	Greb1	0.41374	0.5408	0.267812	0.00218156	0.0115348	0.689321	1.09214	0.460188	0.0105563	0.0448445
CMs	Kat2b	0.487629	0.368915	-0.278989	0.00220277	0.0116148	0.702071	0.245765	-1.04966	0.000524436	0.00455754
CMs	Rasa3	0.239416	0.557254	0.844818	0.00224556	0.0117909	0.437755	0.79854	0.601125	0.00577446	0.0285582
CMs	Gm15261	0.85605	0.435666	-0.675452	0.00238631	0.0123705	2.84841	1.65972	-0.540112	1.05166e-05	0.000228386
CMs	Dlg3	0.415162	0.792204	0.64615	0.00249034	0.0127731	0.462629	0.922501	0.690163	0.000870378	0.00675777
CMs	Hebp2	0.643569	1.09425	0.530797	0.00253813	0.0129735	1.39112	2.70053	0.663336	3.52014e-08	2.69842e-06
CMs	Sema6d	0.42371	0.549499	0.259957	0.00265147	0.0135007	0.658918	1.30441	0.682909	8.67839e-05	0.00115323
CMs	Mars2	0.363124	0.480272	0.279608	0.00266417	0.0135523	0.38938	0.850308	0.781042	0.000414884	0.00379154
CMs	Lbhd1	0.330038	0.236185	-0.334595	0.00291485	0.0145095	1.06207	0.434946	-0.892753	0.000108405	0.0013673
CMs	Kdm4b	0.403785	0.525254	0.263001	0.00297713	0.0147755	0.450293	1.41132	1.14238	2.24278e-09	3.15586e-07
CMs	Vti1a	0.311026	0.418463	0.296714	0.00307677	0.0151705	0.848502	1.85074	0.779871	1.9682e-07	1.0315e-05
CMs	Zmynd19	1.59672	2.16183	0.303007	0.00320769	0.015627	2.64052	3.81159	0.367072	9.94264e-05	0.00127983
CMs	Dyrk2	0.348151	0.460581	0.279852	0.00323822	0.015719	0.239415	2.73429	2.43543	3.08882e-06	8.7085e-05
CMs	Vps13c	0.707367	1.1681	0.501582	0.00323845	0.015719	0.373839	0.938375	0.920325	2.64713e-05	0.000469625
CMs	Atad2b	1.75769	2.31379	0.274886	0.00336623	0.0161616	1.66142	2.96926	0.580643	2.36991e-07	1.21718e-05
CMs	Man2b1	0.241315	0.336137	0.331416	0.00337639	0.016203	0.608569	1.16201	0.6468	0.000397852	0.00370825
CMs	Pars2	0.404823	0.302725	-0.290625	0.00376826	0.0176675	0.815668	0.399469	-0.71387	0.00356549	0.0200464
CMs	C530008M17Rik	0.702102	1.15854	0.500835	0.00383619	0.0178831	1.64018	5.07954	1.13041	0.0032816	0.0188632
CMs	Gstk1	0.326077	0.431539	0.280225	0.00432671	0.0196594	0.234739	0.528572	0.811703	0.00412455	0.0222752
CMs	Fads3	0.442978	0.337691	-0.271388	0.00445466	0.0201322	0.753701	0.271169	-1.02226	0.000400522	0.00371986
CMs	Gas2	0.27554	0.372739	0.302146	0.00451239	0.0203374	0.539463	1.28946	0.871404	2.2474e-06	6.89114e-05
CMs	Ell	0.269654	0.365898	0.305213	0.00451726	0.0203507	0.545752	0.961152	0.565968	0.00402389	0.0218348
CMs	Grrp1	0.406165	0.522039	0.250983	0.00456723	0.0205061	1.414	2.77018	0.67249	1.62623e-08	1.38675e-06
CMs	Cenpv	0.755667	1.20345	0.465343	0.00459454	0.0205851	0.674553	1.61242	0.871442	1.22842e-07	7.12897e-06
CMs	Oprl1	0.168338	0.24579	0.378503	0.00479824	0.0212729	0.291611	0.686587	0.856313	0.000658938	0.00544976
CMs	Nagpa	0.505668	0.393666	-0.250378	0.00482273	0.0213546	1.34457	0.848731	-0.460087	0.00787788	0.036158
CMs	Bin1	0.411253	0.788242	0.650598	0.00504534	0.0221185	1.01372	1.72389	0.530962	0.00026756	0.00275652
CMs	Zswim3	0.384045	0.288495	-0.286082	0.00542241	0.0233186	0.925025	0.399039	-0.840762	0.000511314	0.00447378
CMs	Mtmr12	0.396606	0.30024	-0.278362	0.0058654	0.0246822	0.605921	0.265267	-0.826013	0.00544569	0.0273536
CMs	Rab3b	0.245633	0.334762	0.309578	0.005938	0.0249283	0.395229	0.806003	0.712622	0.00140128	0.00984687
CMs	Sh3glb2	1.80879	2.34747	0.260681	0.00610429	0.0253751	2.11665	3.80205	0.585704	3.83186e-09	4.59736e-07
CMs	Ebf1	0.248755	0.555287	0.803018	0.00618587	0.0256149	0.857653	2.17706	0.931531	1.06834e-10	2.67657e-08
CMs	Pknox2	0.167788	0.242156	0.366884	0.00646012	0.0265242	0.665832	1.23007	0.613786	0.000488599	0.00431547
CMs	Limk1	0.38822	0.294073	-0.277744	0.00652198	0.0267289	1.18332	0.650172	-0.598844	0.00207589	0.0131953
CMs	Dusp12	1.64547	2.17105	0.277183	0.00683983	0.0276305	2.68912	3.6781	0.313181	0.000964914	0.00738569
CMs	Zfp628	0.287486	0.208089	-0.323212	0.00710832	0.0284011	0.731528	0.254328	-1.05651	0.00038103	0.00358748
CMs	Phf2	0.363453	0.466987	0.25065	0.00738249	0.0292648	0.315814	0.680836	0.768168	0.00182124	0.011931
CMs	Nme2	1.78397	2.29223	0.250685	0.00773866	0.030269	2.42061	3.87415	0.470305	9.09874e-07	3.63666e-05
CMs	Ubp1	1.46973	1.96888	0.292384	0.00824885	0.0317144	1.83433	3.21799	0.562079	1.67862e-07	8.98061e-06
CMs	Sdc3	0.26531	0.353101	0.285855	0.00858138	0.0326845	0.631561	1.09657	0.551748	0.0026513	0.0157879
CMs	Ercc6l	0.66051	1.05012	0.46365	0.00913388	0.0343201	0.454765	1.15169	0.929207	2.76126e-06	7.99712e-05
CMs	Pwp1	1.66902	2.17232	0.263563	0.00972932	0.0360461	1.79773	3.02538	0.520515	2.07989e-06	6.53353e-05
CMs	Oip5	0.642369	1.03029	0.47243	0.00980953	0.0362672	0.859744	1.98755	0.838025	1.19316e-08	1.14091e-06
CMs	Hist1h3e	0.410931	0.72194	0.563516	0.0107737	0.0389752	0.244695	0.49975	0.714095	0.0117502	0.0484828
CMs	Trim24	1.35277	1.81305	0.292854	0.0116065	0.0412336	1.38355	2.14592	0.438916	0.000591337	0.00500448
CMs	Map3k10	0.515636	0.865359	0.517742	0.0118351	0.0418994	0.597236	0.967045	0.481933	0.0121751	0.0499052
CMs	Fhit	0.201533	0.274774	0.309995	0.0125757	0.0438514	0.299565	0.668091	0.802094	0.00139734	0.00983786
CMs	Tpx2	1.67982	2.67083	0.463703	4.08315e-06	0.00473328	2.59746	3.60085	0.326635	0.000683458	0.00562089
CMs	Ube2c	2.5957	3.76322	0.371418	7.1089e-06	0.00741671	5.6797	7.35208	0.258085	0.000100004	0.00128565
CMs	Cenpe	1.04162	1.81579	0.555743	9.12626e-06	0.00793452	1.96522	2.69581	0.31609	0.00437	0.0231983
CMs	Hs6st2	1.32809	2.17258	0.492172	1.20977e-05	0.00883892	2.30881	3.10766	0.29714	0.00387272	0.0212276
CMs	Serp2	1.17484	1.95306	0.508272	1.99606e-05	0.0122499	2.13064	3.56077	0.513556	3.62016e-07	1.73141e-05
CMs	S100a6	0.311259	1.72025	1.7096	3.41927e-05	0.0134985	0.247288	0.65607	0.975715	0.000247591	0.00261382
CMs	Kdm1a	3.25542	4.62631	0.351438	3.48922e-05	0.0134985	3.77297	4.87061	0.255356	0.0017188	0.0114201
CMs	Uhrf1	1.60251	2.45133	0.42506	4.33627e-05	0.0147656	3.60665	4.85032	0.296265	0.0003201	0.00316465
CMs	Farp1	1.13677	1.85909	0.491892	5.21369e-05	0.0159984	1.6518	2.67404	0.48172	3.08274e-05	0.000529531
CMs	Prkce	1.41631	2.19737	0.439209	6.75646e-05	0.0166287	2.85892	3.71657	0.262357	0.00496242	0.0256151
CMs	Gm11627	0.628011	1.18068	0.631288	7.01873e-05	0.0166287	1.19936	1.73527	0.369375	0.00826205	0.0374653
CMs	2010300C02Rik	1.66283	0.352768	-1.55046	8.54875e-05	0.0178378	3.06967	1.70184	-0.589862	9.49458e-07	3.73672e-05
CMs	Spdl1	0.99434	1.64738	0.504861	9.82643e-05	0.0186396	1.12492	2.06415	0.607008	7.64985e-06	0.00017698
CMs	Prim1	1.41171	2.171	0.43039	0.00010005	0.0186396	2.21571	2.9124	0.273404	0.00971685	0.0424368
CMs	Kdelr3	1.5898	0.93545	-0.530336	0.000115253	0.0197164	2.39117	1.07399	-0.800402	6.46193e-08	4.30734e-06
CMs	Zfp113	0.944731	1.57637	0.511983	0.000115278	0.0197164	0.805113	1.30713	0.484605	0.00340041	0.019362
CMs	Cenpm	0.86803	1.47098	0.527457	0.000133066	0.0210345	2.1745	4.21205	0.661153	6.56651e-12	3.06596e-09
CMs	Dst	1.34812	2.06047	0.424228	0.000182477	0.0245162	1.63525	2.26674	0.326545	0.00706329	0.0333123
CMs	Furin	1.31296	2.01387	0.427774	0.000193815	0.0250919	2.19181	3.0438	0.328376	0.0017018	0.0113365
CMs	Dlgap5	0.996722	1.61455	0.482342	0.000209769	0.0259535	1.39183	2.99334	0.765771	6.9622e-11	1.88199e-08
CMs	Plk1	0.846943	1.41788	0.515285	0.000235818	0.0276654	1.85824	2.90754	0.447677	4.68847e-05	0.000731132
CMs	Hist1h2ap	1.13187	1.77513	0.449997	0.000253524	0.0279013	2.9467	4.1978	0.353875	7.84564e-05	0.0010688
CMs	Tpgs2	1.36884	2.06002	0.408749	0.000294311	0.0304377	3.28744	4.38534	0.288156	0.00085688	0.0066782
CMs	Perp	1.12289	0.611191	-0.608255	0.000297784	0.0304587	1.76413	0.966737	-0.601487	0.00016169	0.00189815
CMs	Fancm	0.796394	1.33855	0.519249	0.000322794	0.0317709	0.979644	2.20366	0.810687	4.88008e-09	5.5698e-07
CMs	Rnf139	1.19407	0.67249	-0.574136	0.000366284	0.0333408	1.61724	1.07509	-0.408319	0.00838511	0.0378601
CMs	Rnd1	0.879281	0.437549	-0.697915	0.000375382	0.0333408	2.31033	0.990345	-0.84709	3.41718e-08	2.63919e-06
CMs	Ccnd1	2.1489	2.97114	0.323987	0.000425611	0.0350916	3.1722	5.42548	0.536681	6.72071e-11	1.87623e-08
CMs	Macrod2	0.807844	1.33561	0.502772	0.000474963	0.0358252	1.68024	2.27287	0.302103	0.012116	0.0497027
CMs	Ybx3	3.12521	4.4903	0.362416	0.000479681	0.0358252	3.92664	6.17003	0.45192	2.22981e-09	3.15586e-07
CMs	Terf2	0.774825	1.29079	0.510375	0.000501586	0.0363836	0.985922	1.51091	0.426889	0.00493053	0.0254889
CMs	Rgs2	0.346535	0.717953	0.728421	0.000512109	0.0363836	0.368336	0.804671	0.781438	0.000590913	0.00500448
CMs	Kpna2	1.42735	2.09992	0.386083	0.000514014	0.0363836	1.9468	2.80956	0.366838	0.000839154	0.00658
CMs	Tnfaip8	0.91648	2.56655	1.02978	0.000515308	0.0363836	1.83856	2.63581	0.360204	0.00146874	0.0101513
CMs	Tmem38a	1.02298	0.558744	-0.604786	0.000588226	0.0372303	1.63589	1.10128	-0.395711	0.00984296	0.0428419
CMs	Nmral1	1.55428	2.24303	0.366816	0.000608068	0.0375383	3.46005	5.00643	0.36944	7.22532e-06	0.000169449
CMs	Cdca3	1.99015	2.75997	0.327008	0.000614441	0.0377086	3.90198	5.03989	0.255901	0.00139636	0.00983772
CMs	Stk19	0.840014	1.36411	0.484841	0.000620201	0.0378395	1.40071	2.31183	0.50106	6.02404e-05	0.000885548
CMs	Zbtb10	0.539131	0.972165	0.589567	0.00064804	0.0388232	0.629054	1.08113	0.541542	0.00332064	0.0190413
CMs	Sh3pxd2b	0.494738	0.91225	0.611886	0.000657457	0.0388232	0.83481	1.44063	0.545628	0.000645397	0.0053507
CMs	Zfp462	1.57121	2.25817	0.362707	0.000662373	0.0388232	1.61601	3.13544	0.662812	2.90461e-09	3.89788e-07
CMs	Fam173b	1.3074	1.93595	0.392561	0.000711349	0.0407774	2.60028	3.4483	0.28226	0.00373979	0.0207537
CMs	Arid4a	1.39764	2.04178	0.379034	0.00075533	0.041695	1.64406	2.51725	0.425998	0.000292106	0.00294746
CMs	Mapk3	1.54598	2.21929	0.361533	0.000764477	0.0417581	3.00161	4.21518	0.339542	0.000139589	0.00167312
CMs	Prkd3	1.26568	1.87948	0.395381	0.000788388	0.0420809	2.21745	3.38738	0.423701	2.89709e-05	0.000507818
CMs	Fbxo5	1.30121	1.91926	0.388646	0.000836743	0.0435942	2.04108	2.80751	0.318819	0.00336824	0.0192428
CMs	P3h2	1.33961	0.8184	-0.49278	0.000863692	0.0436084	3.23348	1.72454	-0.628597	1.27776e-07	7.3325e-06
CMs	Top2a	2.20385	2.98646	0.303883	0.000866487	0.0436084	3.86485	5.40796	0.335948	1.93762e-05	0.000369949
CMs	2200002D01Rik	0.974296	1.514	0.440793	0.000906375	0.0446048	1.63676	2.44604	0.401753	0.000709163	0.00574489
CMs	Ramp2	0.598551	2.05293	1.23251	0.000923503	0.0447615	1.27577	1.90177	0.399234	0.00299166	0.0175101
CMs	Adgra3	1.06735	1.62785	0.422082	0.000928599	0.0447615	1.60114	2.8029	0.55994	1.13477e-06	4.22333e-05
CMs	Tbl1xr1	0.984306	1.5247	0.437617	0.000937403	0.0447615	2.16247	3.03552	0.339133	0.00124355	0.00897661
CMs	Nr2c2	0.743004	1.22129	0.496965	0.000938585	0.0447615	1.166	2.10867	0.592478	9.39689e-06	0.000207135
CMs	Xpr1	1.52985	0.98093	-0.444426	0.00109931	0.0475896	1.76556	1.09728	-0.475627	0.00174983	0.0115786
CMs	Aar2	0.899762	1.40887	0.448409	0.00115658	0.0480974	1.57476	2.28209	0.370984	0.00235798	0.0144562
CMs	Uggt1	1.26575	1.85438	0.381885	0.001229	0.0496457	1.81156	2.66006	0.38416	0.000699412	0.0057064
CMs	Tnnt1	2.80402	1.13893	-0.900962	0.00124396	0.0496457	4.26813	3.00472	-0.350991	0.000170814	0.00198037
CMs	Zfp62	0.849879	1.34214	0.456927	0.00126317	0.0496457	1.34918	2.1558	0.468671	0.000260666	0.00271008
CMs	Tubgcp4	1.01013	0.576658	-0.560587	0.0013039	0.0496457	1.68589	1.00486	-0.517445	0.00105481	0.00788002
CMs	Proser2	1.42357	0.903035	-0.45516	0.00131442	0.0496457	2.64121	1.95006	-0.30338	0.00933365	0.0410777
