# Supplementary material for: Single cell multi-omic analysis identifies a Tbx1-dependent multilineage primed population in murine cardiopharyngeal mesoderm
Source: Nat Commun. 2021 Nov 17;12:6645. doi: 10.1038/s41467-021-26966-6 (PMC8599455; doi:10.1038/s41467-021-26966-6)
Supplement: Supplementary file 13 — Supplementary Data 10 [file 41467_2021_26966_MOESM13_ESM.xlsx]

## Sheet: Sheet1
Supplementary Data 10. Gene ontology biological pathway found in DEGs of CPM cells (BrM aSHF/SoM, CMs)
Cluster	Direction	GO ID	Description	GeneRatio	BgRatio	p-value	adjusted p-value	q-value	geneID	Count
BrM	Decreased in Tbx1 cKO	GO:0001667	ameboidal-type cell migration	38/625	427/23328	1.15009e-10	5.63085e-07	4.06285e-07	Fgf10/Isl1/Adamts9/Grem1/Plk2/Efnb2/Bmp7/Sema3c/Wnt5a/Rhob/Cd40/Prox1/Pik3r2/Smoc2/Src/Tgfb2/Kdr/Prr5l/Tns1/Atp2b4/Adam9/Cxcr4/Prkd2/Prkx/Pak3/Efna1/Syde1/Pxn/Appl2/Fgf8/Prkd1/Sema4b/Scarb1/Angpt2/Rffl/Tgfb1/Prkca/Stc1	38
BrM	Decreased in Tbx1 cKO	GO:0045860	positive regulation of protein kinase activity	36/625	440/23328	3.46716e-09	7.10999e-06	5.1301e-06	Fgf10/Pdgfc/Grem1/Edn1/Nrg1/Wnt5a/Cdkn1a/Dab2/Cd40/Prox1/Src/Prkag2/Mink1/Tgfb2/Nedd9/Atp2b4/Adam9/Parp16/Tom1l1/Erbb2/Ajuba/Cdk5r1/Pak3/Efna1/Pdgfa/Prkcd/Camkk2/Prkcz/Pxn/Dkk1/Daxx/Gprc5b/Tgfb3/Taok3/Lpar2/Tgfb1	36
BrM	Decreased in Tbx1 cKO	GO:0019216	regulation of lipid metabolic process	32/625	363/23328	4.35661e-09	7.10999e-06	5.1301e-06	Dab2/Abcd2/Prox1/Pik3r2/Dhcr7/Irs2/Src/Prkag2/Scd1/Pnpla2/Abcg1/Dgat2/Elovl5/Pdgfa/Prkcd/Pik3ip1/Stat5b/Appl2/Lsr/Por/Gk/Insig1/Pla2g6/Mid1ip1/Slc27a4/Scarb1/Fitm2/Dkk3/Zfp69/Abhd6/Tgfb1/Atg7	32
BrM	Decreased in Tbx1 cKO	GO:0042326	negative regulation of phosphorylation	37/625	471/23328	6.26599e-09	7.66957e-06	5.53385e-06	Grem1/Ubash3b/Rgs2/Adora2a/Bmp7/Ppp1r15a/Dusp1/Cdkn1a/Dab2/Pik3r2/Irs2/Prkag2/Cactin/Prr5l/Gpd1l/Ajuba/Ezr/Efna1/Pde4d/Mvp/Prkcd/Pik3ip1/Pycard/Prkcz/Smad6/Dkk1/Dbndd1/Inpp5k/Prdm15/Flcn/Hexim2/Fbxo7/Stat3/Taok3/Dok1/Tgfb1/Prkca	37
BrM	Decreased in Tbx1 cKO	GO:0007409	axonogenesis	37/625	482/23328	1.15588e-08	1.13183e-05	8.16657e-06	Lhx2/Col25a1/Isl1/Slit1/Tubb2b/Ntng1/Efnb2/Gli2/Bmp7/Sema3c/Nrg1/Rnf6/Chn1/Wnt5a/Alcam/Bcl2/Tgfb2/Numbl/Efnb3/Ccdc141/Zfyve27/Snap91/Cxcr4/Kif5c/Erbb2/Cdk5r1/Pak3/Efna1/Golga2/Boc/Apbb1/Fgf8/Sema4b/Limk1/Ctnna2/Prkca/Atg7	37
BrM	Decreased in Tbx1 cKO	GO:0031589	cell-substrate adhesion	30/625	351/23328	2.68177e-08	2.0839e-05	1.5036e-05	Myf5/Adamts9/Ntng1/Grem1/Fmn1/Dab2/Smoc2/Frem1/Src/Bves/Bcl2/Mink1/Kdr/Nedd9/Pcsk5/Cdk6/Adam9/Col1a1/Ajuba/Prkx/Efna1/Egfl6/Col13a1/Prkcz/Pxn/Parvb/Smad6/Tesk2/Pdpn/Angpt2	30
BrM	Decreased in Tbx1 cKO	GO:0061138	morphogenesis of a branching epithelium	23/625	222/23328	3.52888e-08	2.0839e-05	1.5036e-05	Fgf10/Lef1/Grem1/Edn1/Gli2/Bmp7/Sema3c/Wnt5a/Msx2/Prox1/Etv5/Src/Bcl2/Kdr/Hhip/Cxcr4/Fat4/Tbx3/Pdgfa/Pxn/Fgf8/Tgfb1/Nrarp	23
BrM	Decreased in Tbx1 cKO	GO:0090132	epithelium migration	27/625	297/23328	3.74839e-08	2.0839e-05	1.5036e-05	Fgf10/Adamts9/Grem1/Plk2/Efnb2/Wnt5a/Rhob/Cd40/Prox1/Pik3r2/Smoc2/Src/Tgfb2/Kdr/Atp2b4/Adam9/Prkd2/Prkx/Efna1/Pxn/Fgf8/Prkd1/Scarb1/Angpt2/Tgfb1/Prkca/Stc1	27
BrM	Decreased in Tbx1 cKO	GO:0001763	morphogenesis of a branching structure	24/625	241/23328	3.8307e-08	2.0839e-05	1.5036e-05	Fgf10/Lef1/Grem1/Edn1/Gli2/Bmp7/Sema3c/Wnt5a/Msx2/Prox1/Etv5/Src/Bcl2/Kdr/Hhip/Cxcr4/Fat4/Tbx3/Pdgfa/Col13a1/Pxn/Fgf8/Tgfb1/Nrarp	24
BrM	Decreased in Tbx1 cKO	GO:0090130	tissue migration	27/625	299/23328	4.30956e-08	2.10996e-05	1.52241e-05	Fgf10/Adamts9/Grem1/Plk2/Efnb2/Wnt5a/Rhob/Cd40/Prox1/Pik3r2/Smoc2/Src/Tgfb2/Kdr/Atp2b4/Adam9/Prkd2/Prkx/Efna1/Pxn/Fgf8/Prkd1/Scarb1/Angpt2/Tgfb1/Prkca/Stc1	27
BrM	Decreased in Tbx1 cKO	GO:0001933	negative regulation of protein phosphorylation	33/625	425/23328	5.50489e-08	2.45018e-05	1.76789e-05	Grem1/Ubash3b/Rgs2/Adora2a/Bmp7/Ppp1r15a/Dusp1/Cdkn1a/Dab2/Pik3r2/Prkag2/Cactin/Prr5l/Gpd1l/Ezr/Efna1/Pde4d/Mvp/Prkcd/Pycard/Prkcz/Smad6/Dkk1/Dbndd1/Inpp5k/Prdm15/Flcn/Hexim2/Fbxo7/Taok3/Dok1/Tgfb1/Prkca	33
BrM	Decreased in Tbx1 cKO	GO:0043542	endothelial cell migration	22/625	212/23328	6.7846e-08	2.76812e-05	1.99729e-05	Adamts9/Grem1/Plk2/Efnb2/Wnt5a/Rhob/Cd40/Prox1/Pik3r2/Smoc2/Kdr/Atp2b4/Prkd2/Prkx/Efna1/Pxn/Prkd1/Scarb1/Angpt2/Tgfb1/Prkca/Stc1	22
BrM	Decreased in Tbx1 cKO	GO:0007389	pattern specification process	35/625	478/23328	9.24696e-08	3.48255e-05	2.51278e-05	Lhx2/Fgf10/Lef1/Myf5/Isl1/Fst/Hey1/Grem1/Edn1/Shroom3/Pcdh8/Gli2/Bmp7/Sema3c/Msx1/Wnt5a/Pcsk6/Msx2/Ifitm1/Pcsk5/Hhip/Daam2/Lfng/Tbx3/Scmh1/Smarcd3/Ccdc40/Smad6/Dkk1/Ring1/Fgf8/Nek8/Gli1/Stc1/Nrarp	35
BrM	Decreased in Tbx1 cKO	GO:0010631	epithelial cell migration	26/625	295/23328	1.24136e-07	4.31178e-05	3.1111e-05	Fgf10/Adamts9/Grem1/Plk2/Efnb2/Wnt5a/Rhob/Cd40/Prox1/Pik3r2/Smoc2/Src/Tgfb2/Kdr/Atp2b4/Adam9/Prkd2/Prkx/Efna1/Pxn/Prkd1/Scarb1/Angpt2/Tgfb1/Prkca/Stc1	26
BrM	Decreased in Tbx1 cKO	GO:0048754	branching morphogenesis of an epithelial tube	20/625	185/23328	1.36418e-07	4.31178e-05	3.1111e-05	Fgf10/Lef1/Grem1/Edn1/Gli2/Bmp7/Wnt5a/Msx2/Etv5/Src/Bcl2/Kdr/Hhip/Cxcr4/Fat4/Tbx3/Pxn/Fgf8/Tgfb1/Nrarp	20
BrM	Decreased in Tbx1 cKO	GO:0050768	negative regulation of neurogenesis	28/625	337/23328	1.40908e-07	4.31178e-05	3.1111e-05	Lhx2/Isl1/Slit1/Hey1/Plk2/Ppp3ca/Efnb2/Bmp7/Zfp536/Sema3c/Nrg1/Rnf6/Wnt5a/Dab2/Efnb3/Daam2/Cdk5r1/Efna1/H2-K1/Trim11/Appl2/Dkk1/Apbb1/Mdm2/Kctd11/Sema4b/Stat3/Tgfb1	28
BrM	Decreased in Tbx1 cKO	GO:0048762	mesenchymal cell differentiation	22/625	225/23328	1.94305e-07	5.59598e-05	4.03769e-05	Fgf10/Lef1/Isl1/Hey1/Grem1/Edn1/Bmp7/Sema3c/Msx1/Wnt5a/Msx2/Dab2/Bcl2/Tgfb2/Klhl12/Col1a1/Efna1/Fgf8/Sema4b/Tgfb3/Pdpn/Tgfb1	22
BrM	Decreased in Tbx1 cKO	GO:0051961	negative regulation of nervous system development	29/625	365/23328	2.1826e-07	5.62676e-05	4.0599e-05	Lhx2/Isl1/Slit1/Hey1/Plk2/Ppp3ca/Efnb2/Bmp7/Zfp536/Jam2/Sema3c/Nrg1/Rnf6/Wnt5a/Dab2/Efnb3/Daam2/Cdk5r1/Efna1/H2-K1/Trim11/Appl2/Dkk1/Apbb1/Mdm2/Kctd11/Sema4b/Stat3/Tgfb1	29
BrM	Decreased in Tbx1 cKO	GO:0010721	negative regulation of cell development	30/625	387/23328	2.29851e-07	5.62676e-05	4.0599e-05	Lhx2/Isl1/Slit1/Hey1/Plk2/Rgs2/Ppp3ca/Efnb2/Bmp7/Zfp536/Sema3c/Nrg1/Rnf6/Wnt5a/Dab2/Bcl2/Efnb3/Daam2/Cdk5r1/Efna1/H2-K1/Trim11/Appl2/Dkk1/Apbb1/Mdm2/Kctd11/Sema4b/Stat3/Tgfb1	30
BrM	Decreased in Tbx1 cKO	GO:0060562	epithelial tube morphogenesis	30/625	387/23328	2.29851e-07	5.62676e-05	4.0599e-05	Lhx2/Fgf10/Lef1/Hey1/Grem1/Edn1/Shroom3/Fmn1/Efnb2/Gli2/Bmp7/Wnt5a/Rhob/Msx2/Etv5/Src/Bcl2/Tgfb2/Kdr/Hhip/Cxcr4/Fat4/Prkx/Tbx3/Pxn/Mthfd1l/Ccdc40/Fgf8/Tgfb1/Nrarp	30
BrM	Decreased in Tbx1 cKO	GO:0051222	positive regulation of protein transport	28/625	348/23328	2.72963e-07	6.36394e-05	4.5918e-05	Isl1/Vsnl1/Adora2a/Cacnb3/Rapgef4/Pik3r2/Irs2/Src/Tgfb2/Prr5l/Adam9/Abcg1/Erbb2/Cdk5r1/Ezr/Edem2/Cnst/Prkcd/Prkcz/Bag3/Apbb1/Mdm2/Pla2g6/Prkd1/Tgfb3/Gpr27/Tgfb1/Atg7	28
BrM	Decreased in Tbx1 cKO	GO:0007411	axon guidance	23/625	251/23328	3.31455e-07	6.96699e-05	5.02692e-05	Lhx2/Isl1/Slit1/Tubb2b/Efnb2/Gli2/Bmp7/Sema3c/Chn1/Wnt5a/Alcam/Tgfb2/Efnb3/Ccdc141/Cxcr4/Kif5c/Erbb2/Cdk5r1/Efna1/Boc/Apbb1/Fgf8/Sema4b	23
BrM	Decreased in Tbx1 cKO	GO:0001837	epithelial to mesenchymal transition	17/625	144/23328	3.35724e-07	6.96699e-05	5.02692e-05	Lef1/Isl1/Hey1/Grem1/Bmp7/Msx1/Wnt5a/Msx2/Dab2/Tgfb2/Klhl12/Col1a1/Efna1/Fgf8/Tgfb3/Pdpn/Tgfb1	17
BrM	Decreased in Tbx1 cKO	GO:0001558	regulation of cell growth	32/625	438/23328	3.46459e-07	6.96699e-05	5.02692e-05	Lef1/Kazald1/Fhl1/Slit1/Grem1/Rgs2/Edn1/Igfbpl1/Sema3c/Nrg1/Rnf6/Msx1/Wnt5a/Cdkn1a/Dab2/Bcl2/Tgfb2/Extl3/Klhl22/Syt17/Zfyve27/Cxcr4/Erbb2/Cdk5r1/Sertad2/Sh3bp4/Apbb1/Flcn/Sema4b/Limk1/Tgfb1/Ccdc85b	32
BrM	Decreased in Tbx1 cKO	GO:0097485	neuron projection guidance	23/625	252/23328	3.55749e-07	6.96699e-05	5.02692e-05	Lhx2/Isl1/Slit1/Tubb2b/Efnb2/Gli2/Bmp7/Sema3c/Chn1/Wnt5a/Alcam/Tgfb2/Efnb3/Ccdc141/Cxcr4/Kif5c/Erbb2/Cdk5r1/Efna1/Boc/Apbb1/Fgf8/Sema4b	23
BrM	Decreased in Tbx1 cKO	GO:0071900	regulation of protein serine/threonine kinase activity	32/625	442/23328	4.23742e-07	7.97938e-05	5.7574e-05	Fgf10/Pdgfc/Rgs2/Edn1/Bmp7/Dusp1/Wnt5a/Cdkn1a/Dab2/Cd40/Prox1/Src/Prkag2/Atp2b4/Adam9/Parp16/Erbb2/Ajuba/Pdgfa/Prkcd/Pycard/Pxn/Dkk1/Inpp5k/Ccnjl/Tgfb3/Hexim2/Fbxo7/Taok3/Lpar2/Tgfb1/Prkca	32
BrM	Decreased in Tbx1 cKO	GO:0030308	negative regulation of cell growth	20/625	199/23328	4.4749e-07	8.11449e-05	5.85488e-05	Fhl1/Slit1/Grem1/Rgs2/Sema3c/Rnf6/Msx1/Wnt5a/Cdkn1a/Dab2/Bcl2/Tgfb2/Cdk5r1/Sertad2/Sh3bp4/Apbb1/Flcn/Sema4b/Tgfb1/Ccdc85b	20
BrM	Decreased in Tbx1 cKO	GO:0062012	regulation of small molecule metabolic process	28/625	358/23328	4.84978e-07	8.48019e-05	6.11875e-05	Ncor2/Dab2/Abcd2/Prox1/Dhcr7/Irs2/Src/Prkag2/Bcl2l1/Fam3c/Atp2b4/Abcg1/Dgat2/Elovl5/Gpt2/Sirt7/Appl2/Por/Gk/Insig1/Inpp5k/Ap2a1/Mid1ip1/Flcn/Slc27a4/Stat3/Dkk3/Tgfb1	28
BrM	Decreased in Tbx1 cKO	GO:1904951	positive regulation of establishment of protein localization	28/625	364/23328	6.76917e-07	0.000114282	8.24586e-05	Isl1/Vsnl1/Adora2a/Cacnb3/Rapgef4/Pik3r2/Irs2/Src/Tgfb2/Prr5l/Adam9/Abcg1/Erbb2/Cdk5r1/Ezr/Edem2/Cnst/Prkcd/Prkcz/Bag3/Apbb1/Mdm2/Pla2g6/Prkd1/Tgfb3/Gpr27/Tgfb1/Atg7	28
BrM	Decreased in Tbx1 cKO	GO:0072132	mesenchyme morphogenesis	10/625	51/23328	8.41953e-07	0.000137407	9.91437e-05	Lef1/Isl1/Hey1/Bmp7/Msx1/Wnt5a/Msx2/Tgfb2/Mdm2/Fgf8	10
BrM	Decreased in Tbx1 cKO	GO:0045785	positive regulation of cell adhesion	31/625	435/23328	8.9871e-07	0.000141938	0.000102413	Lef1/Ppp3ca/Fmn1/Efnb2/Bmp7/Hlx/Wnt5a/Dab2/Pik3r2/Smoc2/Flot2/Src/Tgfb2/Kdr/Nedd9/Efnb3/Pcsk5/Cdk6/Adam9/Prkd2/Erbb2/Egfl6/Stat5b/Pycard/Prkcz/Flcn/Pdpn/Lck/Tgfb1/Prkca/Ada	31
BrM	Decreased in Tbx1 cKO	GO:0007015	actin filament organization	31/625	437/23328	9.90447e-07	0.000151538	0.00010934	Shroom3/Fmn1/Kctd13/Rhob/Prox1/Pik3r2/Ush1c/Gba2/Efs/Src/Arfip1/Arpc1b/Arpin/Pick1/Sh3kbp1/Bcl2/Nedd9/Kank3/Pak3/Ezr/Pls3/Elmo1/Prkcd/Elmo2/Pycard/Pxn/Coro7/Inpp5k/Tgfb3/Limk1/Ctnna2	31
BrM	Decreased in Tbx1 cKO	GO:0048565	digestive tract development	15/625	123/23328	1.08082e-06	0.000158141	0.000114104	Fgf10/Pdgfc/Gli2/Hlx/Wnt5a/Src/Tcf7/Bcl2/Pcsk5/Fat4/Pdgfa/Stra6/Nkx2-6/Ccdc40/Ada	15
BrM	Decreased in Tbx1 cKO	GO:0006643	membrane lipid metabolic process	18/625	174/23328	1.0982e-06	0.000158141	0.000114104	Elovl4/Gba2/Hacd2/Neu1/Pigu/Elovl5/Pigw/St3gal6/Elovl2/Serinc5/St6galnac5/Prkcd/Pla2g15/Pigo/Cerk/Pla2g6/Cers5/Atg7	18
BrM	Decreased in Tbx1 cKO	GO:0006644	phospholipid metabolic process	28/625	374/23328	1.15886e-06	0.000162108	0.000116967	Plcb1/Ptdss1/Pi4k2b/Pla2g7/Pik3r2/Src/Mvd/Plcb3/Sacm1l/Pigu/Ajuba/Pigw/Serinc5/Pdgfa/Prkcd/Pla2g15/Pik3ip1/Agpat2/Mboat2/Fdft1/Inpp5k/Pigo/Pla2g6/Scarb1/Pcyt2/Fitm2/Abhd6/Tgfb1	28
BrM	Decreased in Tbx1 cKO	GO:1901342	regulation of vasculature development	27/625	356/23328	1.40261e-06	0.000190755	0.000137637	Isl1/Adamts9/Hey1/Grem1/Plk2/Aplnr/Efnb2/Bmp7/Wnt5a/Rhob/Cd40/Pik3r2/Smoc2/Tgfb2/Kdr/Atp2b4/Hhip/Cxcr4/Prkd2/Efna1/Pxn/Prkd1/Ddah1/Flcn/Stat3/Angpt2/Prkca	27
BrM	Decreased in Tbx1 cKO	GO:0003002	regionalization	28/625	379/23328	1.50397e-06	0.000194613	0.00014042	Lhx2/Fgf10/Lef1/Myf5/Isl1/Hey1/Grem1/Edn1/Pcdh8/Gli2/Sema3c/Msx1/Wnt5a/Pcsk6/Msx2/Ifitm1/Pcsk5/Hhip/Lfng/Tbx3/Scmh1/Smarcd3/Smad6/Dkk1/Ring1/Fgf8/Gli1/Nrarp	28
BrM	Decreased in Tbx1 cKO	GO:0045787	positive regulation of cell cycle	27/625	358/23328	1.56102e-06	0.000194613	0.00014042	Fgf10/Lef1/Plcb1/Edn1/Msx1/Casp2/Wnt5a/Cdkn1a/Msx2/E2f7/Prox1/Smoc2/Src/Tgfb2/Fntb/Cdk5r1/Lfng/Tbx3/Kif3b/Smarcd3/Stat5b/Mdm2/Fgf8/Nudt16/Gli1/Tgfb1/Prkca	27
BrM	Decreased in Tbx1 cKO	GO:0010632	regulation of epithelial cell migration	21/625	235/23328	1.60678e-06	0.000194613	0.00014042	Fgf10/Adamts9/Plk2/Wnt5a/Rhob/Cd40/Prox1/Pik3r2/Smoc2/Src/Tgfb2/Kdr/Atp2b4/Adam9/Prkd2/Efna1/Prkd1/Angpt2/Tgfb1/Prkca/Stc1	21
BrM	Decreased in Tbx1 cKO	GO:0060537	muscle tissue development	32/625	470/23328	1.60781e-06	0.000194613	0.00014042	Lef1/Myf5/Isl1/Adamts9/Hey1/Grem1/Rgs2/Edn1/Ppp3ca/Efnb2/Bmp7/Sema3c/Nrg1/Hlx/Wnt5a/Prox1/Csrp1/Bves/Bcl2/Tgfb2/Tshz3/Arntl/Tbx3/Stra6/Nkx2-6/Boc/Dkk1/Fgf8/Flcn/Gli1/Tgfb1/Atg7	32
BrM	Decreased in Tbx1 cKO	GO:0008277	regulation of G protein-coupled receptor signaling pathway	15/625	127/23328	1.62973e-06	0.000194613	0.00014042	Plcb1/Rgs2/Edn1/Aplnr/Bicd1/Ece1/Usp20/Atp2b4/Homer2/Gpsm1/Zdhhc7/Fgf8/Gpr27/Abhd6/Ada	15
BrM	Decreased in Tbx1 cKO	GO:0003279	cardiac septum development	15/625	128/23328	1.80116e-06	0.000209964	0.000151496	Isl1/Hey1/Bmp7/Sema3c/Wnt5a/Msx2/Prox1/Tgfb2/Pcsk5/Cxcr4/Tbx3/Stra6/Smad6/Mdm2/Fgf8	15
BrM	Decreased in Tbx1 cKO	GO:0046434	organophosphate catabolic process	15/625	129/23328	1.98859e-06	0.000226422	0.000163371	Plcb1/Pla2g7/Plcb3/Cant1/Gpd1l/Entpd7/Pde4d/Prkcd/Pla2g15/Inpp5k/Pla2g6/Scarb1/Nudt16/Abhd6/Ada	15
BrM	Decreased in Tbx1 cKO	GO:0060485	mesenchyme development	23/625	281/23328	2.35775e-06	0.000258964	0.000186852	Fgf10/Lef1/Isl1/Hey1/Grem1/Edn1/Bmp7/Sema3c/Msx1/Wnt5a/Msx2/Dab2/Bcl2/Tgfb2/Klhl12/Col1a1/Efna1/Mdm2/Fgf8/Sema4b/Tgfb3/Pdpn/Tgfb1	23
BrM	Decreased in Tbx1 cKO	GO:0046890	regulation of lipid biosynthetic process	18/625	184/23328	2.46639e-06	0.000258964	0.000186852	Dab2/Abcd2/Prox1/Dhcr7/Abcg1/Dgat2/Elovl5/Pdgfa/Prkcd/Por/Insig1/Pla2g6/Mid1ip1/Scarb1/Fitm2/Dkk3/Abhd6/Atg7	18
BrM	Decreased in Tbx1 cKO	GO:0003203	endocardial cushion morphogenesis	8/625	34/23328	2.49015e-06	0.000258964	0.000186852	Isl1/Hey1/Bmp7/Msx1/Msx2/Tgfb2/Mdm2/Fgf8	8
BrM	Decreased in Tbx1 cKO	GO:0010594	regulation of endothelial cell migration	17/625	166/23328	2.49869e-06	0.000258964	0.000186852	Adamts9/Plk2/Wnt5a/Rhob/Cd40/Prox1/Pik3r2/Smoc2/Kdr/Atp2b4/Prkd2/Efna1/Prkd1/Angpt2/Tgfb1/Prkca/Stc1	17
BrM	Decreased in Tbx1 cKO	GO:0043087	regulation of GTPase activity	24/625	303/23328	2.53887e-06	0.000258964	0.000186852	Tbc1d16/Tbc1d10a/Chn1/Wnt5a/Cd40/Abr/Bves/Nedd9/Tbc1d14/Erbb2/Ajuba/Gpsm1/Pycard/Sh3bp4/Dennd1a/Snx18/Sgsm3/Arhgef26/Fgd6/Flcn/Arhgap24/Tbc1d22a/Rundc1/Sgsm1	24
BrM	Decreased in Tbx1 cKO	GO:0050920	regulation of chemotaxis	20/625	224/23328	2.87036e-06	0.000286802	0.000206938	Fgf10/Slit1/Tubb2b/Grem1/Edn1/Efnb2/Sema3c/Dusp1/Wnt5a/Pla2g7/Smoc2/Kdr/Gpsm3/Cxcr4/Prkd2/Prkd1/Sema4b/Angpt2/Tgfb1/Prkca	20
BrM	Decreased in Tbx1 cKO	GO:0030900	forebrain development	28/625	393/23328	3.03611e-06	0.00029632	0.000213805	Lhx2/Fgf10/Lef1/Isl1/Slit1/Plcb1/Cntnap2/Gli2/Nrg1/Msx1/Wnt5a/Ncor2/Prox1/Src/Numbl/Ccdc141/Trappc9/Nsun5/Cxcr4/Fat4/Cdk5r1/Tbx3/Sall3/Nkx2-6/Dkk1/Fgf8/Gli1/Atg7	28
BrM	Decreased in Tbx1 cKO	GO:0060411	cardiac septum morphogenesis	12/625	86/23328	3.08666e-06	0.00029632	0.000213805	Isl1/Hey1/Bmp7/Sema3c/Wnt5a/Msx2/Prox1/Tgfb2/Tbx3/Smad6/Mdm2/Fgf8	12
BrM	Decreased in Tbx1 cKO	GO:0043583	ear development	21/625	246/23328	3.3315e-06	0.000313673	0.000226326	Fgf10/Hey1/Edn1/Gli2/Msx1/Wnt5a/Prox1/Abr/Ush1c/Ece1/Bcl2/Tgfb2/Fat4/Whrn/H2-K1/Stra6/Insig1/Mycl/Fgf8/Mcoln3/Naglu	21
BrM	Decreased in Tbx1 cKO	GO:0010718	positive regulation of epithelial to mesenchymal transition	9/625	47/23328	3.68534e-06	0.000340442	0.000245641	Lef1/Isl1/Bmp7/Dab2/Tgfb2/Col1a1/Tgfb3/Pdpn/Tgfb1	9
BrM	Decreased in Tbx1 cKO	GO:0043534	blood vessel endothelial cell migration	14/625	119/23328	3.7808e-06	0.000342793	0.000247337	Grem1/Plk2/Efnb2/Cd40/Pik3r2/Kdr/Atp2b4/Prkd2/Efna1/Prkd1/Scarb1/Angpt2/Tgfb1/Prkca	14
BrM	Decreased in Tbx1 cKO	GO:0055123	digestive system development	15/625	136/23328	3.8691e-06	0.00034442	0.000248511	Fgf10/Pdgfc/Gli2/Hlx/Wnt5a/Src/Tcf7/Bcl2/Pcsk5/Fat4/Pdgfa/Stra6/Nkx2-6/Ccdc40/Ada	15
BrM	Decreased in Tbx1 cKO	GO:1905209	positive regulation of cardiocyte differentiation	8/625	36/23328	3.95875e-06	0.000346107	0.000249728	Grem1/Edn1/Efnb2/Bmp7/Sema3c/Nrg1/Tgfb2/Tgfb1	8
BrM	Decreased in Tbx1 cKO	GO:0048732	gland development	31/625	471/23328	4.67075e-06	0.000401193	0.000289475	Fgf10/Lef1/Isl1/Gli2/Bmp7/Sema3c/Hlx/Msx1/Wnt5a/Msx2/E2f7/Prox1/Etv5/Irs2/Src/Bcl2/Scd1/Asl/Pygo2/Tbx3/Pdgfa/Stra6/Stat5b/Ccdc40/Lsr/Fgf8/Tgfb3/Gli1/Tgfb1/Atg7/Ada	31
BrM	Decreased in Tbx1 cKO	GO:0035107	appendage morphogenesis	17/625	175/23328	5.13394e-06	0.00042603	0.000307395	Fgf10/Lef1/Grem1/Fmn1/Gli2/Bmp7/Sema3c/Msx1/Wnt5a/Msx2/Ece1/Tgfb2/Pcsk5/Tbx3/Sall3/Dkk1/Fgf8	17
BrM	Decreased in Tbx1 cKO	GO:0035108	limb morphogenesis	17/625	175/23328	5.13394e-06	0.00042603	0.000307395	Fgf10/Lef1/Grem1/Fmn1/Gli2/Bmp7/Sema3c/Msx1/Wnt5a/Msx2/Ece1/Tgfb2/Pcsk5/Tbx3/Sall3/Dkk1/Fgf8	17
BrM	Decreased in Tbx1 cKO	GO:0046486	glycerolipid metabolic process	26/625	360/23328	5.33811e-06	0.00043559	0.000314293	Plcb1/Ptdss1/Pi4k2b/Pla2g7/Pik3r2/Lpl/Scd1/Plcb3/Pnpla2/Sacm1l/Pigu/Dgat2/Ajuba/Pigw/Serinc5/Pdgfa/Pla2g15/Agpat2/Gk/Insig1/Inpp5k/Pigo/Pla2g6/Scarb1/Fitm2/Abhd6	26
BrM	Decreased in Tbx1 cKO	GO:1905207	regulation of cardiocyte differentiation	10/625	62/23328	5.43714e-06	0.000436397	0.000314876	Grem1/Rgs2/Edn1/Efnb2/Bmp7/Sema3c/Nrg1/Tgfb2/Dkk1/Tgfb1	10
BrM	Decreased in Tbx1 cKO	GO:0001822	kidney development	24/625	318/23328	5.82509e-06	0.000459994	0.000331901	Fgf10/Hey1/Grem1/Fmn1/Efnb2/Gli2/Bmp7/Wnt5a/Bcl2/Tgfb2/Tshz3/Pygo2/Pcsk5/Cxcr4/Fat4/Prkx/Pdgfa/Stra6/Prom1/Smad6/Fgf8/Flcn/Angpt2/Tgfb1	24
BrM	Decreased in Tbx1 cKO	GO:0035051	cardiocyte differentiation	17/625	177/23328	5.98346e-06	0.000465001	0.000335514	Isl1/Grem1/Rgs2/Edn1/Efnb2/Bmp7/Sema3c/Nrg1/Prox1/Bves/Tgfb2/Tbx3/Nkx2-6/Smad6/Dkk1/Tgfb1/Atg7	17
BrM	Decreased in Tbx1 cKO	GO:0090630	activation of GTPase activity	12/625	92/23328	6.32986e-06	0.000484234	0.000349391	Tbc1d16/Tbc1d10a/Wnt5a/Abr/Nedd9/Tbc1d14/Sgsm3/Arhgef26/Arhgap24/Tbc1d22a/Rundc1/Sgsm1	12
BrM	Decreased in Tbx1 cKO	GO:0045765	regulation of angiogenesis	24/625	320/23328	6.47818e-06	0.000487956	0.000352077	Isl1/Adamts9/Grem1/Plk2/Aplnr/Wnt5a/Rhob/Cd40/Pik3r2/Smoc2/Tgfb2/Kdr/Atp2b4/Hhip/Cxcr4/Prkd2/Efna1/Pxn/Prkd1/Ddah1/Flcn/Stat3/Angpt2/Prkca	24
BrM	Decreased in Tbx1 cKO	GO:0043405	regulation of MAP kinase activity	23/625	301/23328	7.41418e-06	0.000549997	0.000396842	Fgf10/Pdgfc/Rgs2/Edn1/Bmp7/Dusp1/Wnt5a/Dab2/Cd40/Src/Adam9/Erbb2/Ajuba/Pdgfa/Prkcd/Pxn/Dkk1/Inpp5k/Tgfb3/Taok3/Lpar2/Tgfb1/Prkca	23
BrM	Decreased in Tbx1 cKO	GO:0018210	peptidyl-threonine modification	14/625	127/23328	8.13953e-06	0.000594793	0.000429163	Bmp7/Wnt5a/Prkag2/Bcl2/Eogt/Prkd2/Galnt16/Cdk5r1/Prkcd/Inpp5k/Prkd1/Tgfb1/Prkca/Galnt4	14
BrM	Decreased in Tbx1 cKO	GO:0060325	face morphogenesis	8/625	40/23328	9.1546e-06	0.000653094	0.000471229	Lef1/Msx1/Tgfb2/Col1a1/Stra6/Dkk1/Tgfb3/Tgfb1	8
BrM	Decreased in Tbx1 cKO	GO:0051798	positive regulation of hair follicle development	5/625	12/23328	9.20414e-06	0.000653094	0.000471229	Fst/Wnt5a/Msx2/Tgfb2/Tradd	5
BrM	Decreased in Tbx1 cKO	GO:0048562	embryonic organ morphogenesis	24/625	328/23328	9.81157e-06	0.000686249	0.000495152	Fgf10/Myf5/Edn1/Gli2/Bmp7/Hlx/Msx1/Wnt5a/Prox1/Abr/Ush1c/Tcf7/Tgfb2/Efna1/Whrn/Tbx3/Stra6/Mthfd1l/Ccdc40/Insig1/Fgf8/Tgfb3/Naglu/Gli1	24
BrM	Decreased in Tbx1 cKO	GO:0045926	negative regulation of growth	21/625	264/23328	9.97526e-06	0.000687871	0.000496323	Fhl1/Slit1/Grem1/Rgs2/Sema3c/Rnf6/Msx1/Wnt5a/Cdkn1a/Dab2/Bcl2/Tgfb2/Cdk5r1/Stc2/Sertad2/Sh3bp4/Apbb1/Flcn/Sema4b/Tgfb1/Ccdc85b	21
BrM	Decreased in Tbx1 cKO	GO:0060603	mammary gland duct morphogenesis	8/625	41/23328	1.11088e-05	0.0007554	0.000545047	Fgf10/Gli2/Wnt5a/Msx2/Etv5/Src/Tbx3/Tgfb1	8
BrM	Decreased in Tbx1 cKO	GO:0030323	respiratory tube development	19/625	225/23328	1.12918e-05	0.000757324	0.000546435	Fgf10/Tns3/Gli2/Wnt5a/Ncor2/Dhcr7/Kdr/Tshz3/Pcsk5/Hhip/Pdgfa/Stra6/Ccdc40/Fgf8/Tgfb3/Lipa/Pdpn/Gli1/Ada	19
BrM	Decreased in Tbx1 cKO	GO:0045834	positive regulation of lipid metabolic process	16/625	167/23328	1.15288e-05	0.000761364	0.00054935	Dab2/Abcd2/Irs2/Src/Scd1/Pnpla2/Abcg1/Dgat2/Elovl5/Prkcd/Por/Pla2g6/Mid1ip1/Scarb1/Abhd6/Tgfb1	16
BrM	Decreased in Tbx1 cKO	GO:0006665	sphingolipid metabolic process	14/625	131/23328	1.16631e-05	0.000761364	0.00054935	Elovl4/Gba2/Hacd2/Neu1/Elovl5/Elovl2/Serinc5/St6galnac5/Prkcd/Pla2g15/Cerk/Pla2g6/Cers5/Atg7	14
BrM	Decreased in Tbx1 cKO	GO:0072001	renal system development	24/625	333/23328	1.26189e-05	0.000808652	0.00058347	Fgf10/Hey1/Grem1/Fmn1/Efnb2/Gli2/Bmp7/Wnt5a/Bcl2/Tgfb2/Tshz3/Pygo2/Pcsk5/Cxcr4/Fat4/Prkx/Pdgfa/Stra6/Prom1/Smad6/Fgf8/Flcn/Angpt2/Tgfb1	24
BrM	Decreased in Tbx1 cKO	GO:0031345	negative regulation of cell projection organization	18/625	207/23328	1.28279e-05	0.000808652	0.00058347	Slit1/Plk2/Ppp3ca/Efnb2/Sema3c/Rnf6/Wnt5a/Dab2/Efnb3/Cdk5r1/Efna1/H2-K1/Prkcd/Rab3ip/Dkk1/Mdm2/Sema4b/Arhgap24	18
BrM	Decreased in Tbx1 cKO	GO:0010634	positive regulation of epithelial cell migration	15/625	150/23328	1.28829e-05	0.000808652	0.00058347	Fgf10/Plk2/Wnt5a/Rhob/Cd40/Prox1/Smoc2/Src/Tgfb2/Kdr/Adam9/Prkd2/Prkd1/Tgfb1/Prkca	15
BrM	Decreased in Tbx1 cKO	GO:0045766	positive regulation of angiogenesis	17/625	188/23328	1.33313e-05	0.000826205	0.000596135	Isl1/Grem1/Plk2/Aplnr/Wnt5a/Rhob/Cd40/Smoc2/Kdr/Cxcr4/Prkd2/Pxn/Prkd1/Ddah1/Stat3/Angpt2/Prkca	17
BrM	Decreased in Tbx1 cKO	GO:0062014	negative regulation of small molecule metabolic process	12/625	99/23328	1.36041e-05	0.000828085	0.000597492	Prox1/Fam3c/Atp2b4/Dgat2/Appl2/Insig1/Ap2a1/Flcn/Slc27a4/Stat3/Dkk3/Tgfb1	12
BrM	Decreased in Tbx1 cKO	GO:1904018	positive regulation of vasculature development	18/625	208/23328	1.36999e-05	0.000828085	0.000597492	Isl1/Grem1/Plk2/Aplnr/Efnb2/Wnt5a/Rhob/Cd40/Smoc2/Kdr/Cxcr4/Prkd2/Pxn/Prkd1/Ddah1/Stat3/Angpt2/Prkca	18
BrM	Decreased in Tbx1 cKO	GO:0042635	positive regulation of hair cycle	5/625	13/23328	1.46268e-05	0.000873329	0.000630137	Fst/Wnt5a/Msx2/Tgfb2/Tradd	5
BrM	Decreased in Tbx1 cKO	GO:2000027	regulation of animal organ morphogenesis	18/625	210/23328	1.56049e-05	0.000920504	0.000664175	Fgf10/Isl1/Grem1/Edn1/Bmp7/Sema3c/Msx1/Wnt5a/Dab2/Etv5/Bcl2/Tgfb2/Pdgfa/Dkk1/Por/Fgf8/Gli1/Tgfb1	18
BrM	Decreased in Tbx1 cKO	GO:0009952	anterior/posterior pattern specification	19/625	231/23328	1.63835e-05	0.000944619	0.000681575	Lef1/Myf5/Hey1/Pcdh8/Gli2/Sema3c/Msx1/Wnt5a/Pcsk6/Msx2/Ifitm1/Pcsk5/Lfng/Tbx3/Scmh1/Dkk1/Ring1/Fgf8/Nrarp	19
BrM	Decreased in Tbx1 cKO	GO:0061351	neural precursor cell proliferation	17/625	191/23328	1.63996e-05	0.000944619	0.000681575	Lhx2/Lef1/Gli2/Wnt5a/Ncor2/Prox1/Numbl/Zfp503/Hhip/Cxcr4/Smarcd3/Appl2/Kctd11/Fgf8/Eml1/Gli1/Tgfb1	17
BrM	Decreased in Tbx1 cKO	GO:0022612	gland morphogenesis	15/625	154/23328	1.76697e-05	0.00100594	0.00072582	Fgf10/Gli2/Bmp7/Sema3c/Wnt5a/Msx2/Prox1/Etv5/Src/Bcl2/Tbx3/Pdgfa/Fgf8/Gli1/Tgfb1	15
BrM	Decreased in Tbx1 cKO	GO:0032970	regulation of actin filament-based process	27/625	410/23328	1.88601e-05	0.00106137	0.000765814	Edn1/Fmn1/Rhob/Prox1/Pik3r2/Gba2/Arfip1/Arpc1b/Arpin/Pick1/Tgfb2/Fxyd1/Kank3/Cdk5r1/Pak3/Pde4d/Stau2/Prkcd/Pycard/Pxn/Inpp5k/Tgfb3/Pdpn/Limk1/Ctnna2/Tgfb1/Stc1	27
BrM	Decreased in Tbx1 cKO	GO:0003205	cardiac chamber development	17/625	194/23328	2.00824e-05	0.00111731	0.000806177	Isl1/Hey1/Bmp7/Sema3c/Wnt5a/Msx2/Prox1/Tgfb2/Pcsk5/Cxcr4/Tbx3/Stra6/Smarcd3/Smad6/Mdm2/Fgf8/Tgfb1	17
BrM	Decreased in Tbx1 cKO	GO:0003007	heart morphogenesis	21/625	277/23328	2.06089e-05	0.00113372	0.00081802	Isl1/Hey1/Bmp7/Sema3c/Msx1/Wnt5a/Ncor2/Msx2/Prox1/Tgfb2/Fat4/Efna1/Tbx3/Smarcd3/Gaa/Ccdc40/Smad6/Dkk1/Mdm2/Fgf8/Tgfb1	21
BrM	Decreased in Tbx1 cKO	GO:0046394	carboxylic acid biosynthetic process	22/625	299/23328	2.0952e-05	0.00113979	0.000822398	Edn1/Elovl4/Mtrr/Abcd2/Prox1/Prkag2/Lpl/Scd1/Asl/Abcd3/Hacd2/Atp2b4/Elovl5/Adi1/Elovl2/Gstm7/Mthfd1l/Insig1/Ap2a1/Mid1ip1/Acsf3/Tgfb1	22
BrM	Decreased in Tbx1 cKO	GO:0032535	regulation of cellular component size	27/625	413/23328	2.14433e-05	0.0011537	0.000832433	Slit1/Edn1/Fmn1/Sema3c/Nrg1/Rnf6/Ppp1r15a/Wnt5a/Pik3r2/Ush1c/Gba2/Arfip1/Arpc1b/Arpin/Pick1/Zfyve27/Clcn3/Kank3/Cdk5r1/Pak3/Ezr/Prkcd/Pycard/Slc12a9/Sema4b/Limk1/Ctnna2	27
BrM	Decreased in Tbx1 cKO	GO:0018108	peptidyl-tyrosine phosphorylation	23/625	322/23328	2.19523e-05	0.00116106	0.000837748	Fgf10/Isl1/Pdgfc/Grem1/Gfra1/Nrg1/Cd40/Src/Kdr/Nedd9/Tslp/Erbb2/Efna1/Mvp/Pdgfa/Prkcd/Prkcz/Pxn/Fgf8/Gprc5b/Lck/Tgfb1/Prkca	23
BrM	Decreased in Tbx1 cKO	GO:0016053	organic acid biosynthetic process	22/625	300/23328	2.20545e-05	0.00116106	0.000837748	Edn1/Elovl4/Mtrr/Abcd2/Prox1/Prkag2/Lpl/Scd1/Asl/Abcd3/Hacd2/Atp2b4/Elovl5/Adi1/Elovl2/Gstm7/Mthfd1l/Insig1/Ap2a1/Mid1ip1/Acsf3/Tgfb1	22
BrM	Decreased in Tbx1 cKO	GO:0048566	embryonic digestive tract development	7/625	33/23328	2.2319e-05	0.00116249	0.000838775	Fgf10/Gli2/Hlx/Tcf7/Pcsk5/Stra6/Ada	7
BrM	Decreased in Tbx1 cKO	GO:0010565	regulation of cellular ketone metabolic process	14/625	139/23328	2.29504e-05	0.00118279	0.000853426	Ncor2/Dab2/Abcd2/Prox1/Irs2/Prkag2/Atp2b4/Dgat2/Elovl5/Appl2/Gk/Insig1/Mid1ip1/Dkk3	14
BrM	Decreased in Tbx1 cKO	GO:0048738	cardiac muscle tissue development	20/625	258/23328	2.34421e-05	0.00119555	0.000862629	Isl1/Adamts9/Hey1/Grem1/Rgs2/Edn1/Efnb2/Bmp7/Nrg1/Wnt5a/Prox1/Bves/Tgfb2/Tbx3/Nkx2-6/Dkk1/Fgf8/Gli1/Tgfb1/Atg7	20
BrM	Decreased in Tbx1 cKO	GO:0045665	negative regulation of neuron differentiation	20/625	259/23328	2.47813e-05	0.00125082	0.000902508	Isl1/Slit1/Hey1/Plk2/Ppp3ca/Efnb2/Bmp7/Zfp536/Sema3c/Rnf6/Wnt5a/Dab2/Efnb3/Cdk5r1/Efna1/H2-K1/Dkk1/Apbb1/Mdm2/Sema4b	20
BrM	Decreased in Tbx1 cKO	GO:0018212	peptidyl-tyrosine modification	23/625	325/23328	2.54079e-05	0.00126936	0.000915885	Fgf10/Isl1/Pdgfc/Grem1/Gfra1/Nrg1/Cd40/Src/Kdr/Nedd9/Tslp/Erbb2/Efna1/Mvp/Pdgfa/Prkcd/Prkcz/Pxn/Fgf8/Gprc5b/Lck/Tgfb1/Prkca	23
BrM	Decreased in Tbx1 cKO	GO:0051149	positive regulation of muscle cell differentiation	11/625	89/23328	2.57191e-05	0.00127193	0.000917739	Myf5/Grem1/Edn1/Efnb2/Nrg1/Prox1/Bcl2/Tshz3/Smarcd3/Mdm2/Tgfb1	11
BrM	Decreased in Tbx1 cKO	GO:0051348	negative regulation of transferase activity	20/625	260/23328	2.61886e-05	0.00127988	0.000923479	Ubash3b/Rgs2/Adora2a/Bmp7/Dusp1/Cdkn1a/Irs2/Src/Prkag2/Ajuba/Mvp/Prkcd/Pik3ip1/Pycard/Dbndd1/Inpp5k/Hexim2/Fbxo7/Limk1/Prkca	20
BrM	Decreased in Tbx1 cKO	GO:0040013	negative regulation of locomotion	23/625	326/23328	2.66642e-05	0.00127988	0.000923479	Slit1/Adamts9/Plcb1/Grem1/Adora2a/Sema3c/Nrg1/Dusp1/Wnt5a/Rhob/Pik3r2/Abr/Bcl2/Dpep1/Atp2b4/Flcn/Sema4b/Stat3/Angpt2/Abhd6/Tgfb1/Ada/Stc1	23
BrM	Decreased in Tbx1 cKO	GO:0051271	negative regulation of cellular component movement	23/625	326/23328	2.66642e-05	0.00127988	0.000923479	Slit1/Adamts9/Plcb1/Grem1/Cnih2/Sema3c/Nrg1/Dusp1/Wnt5a/Rhob/Pik3r2/Abr/Bcl2/Dpep1/Atp2b4/Flcn/Sema4b/Stat3/Angpt2/Abhd6/Tgfb1/Ada/Stc1	23
BrM	Decreased in Tbx1 cKO	GO:0060323	head morphogenesis	8/625	46/23328	2.69659e-05	0.00128041	0.000923861	Lef1/Msx1/Tgfb2/Col1a1/Stra6/Dkk1/Tgfb3/Tgfb1	8
BrM	Decreased in Tbx1 cKO	GO:0044242	cellular lipid catabolic process	18/625	219/23328	2.74418e-05	0.00128041	0.000923861	Plcb1/Pla2g7/Abcd2/Gba2/Irs2/Lpl/Abcd3/Crat/Plcb3/Pnpla2/Neu1/Prkcd/Pla2g15/Pla2g6/Acaa2/Slc27a4/Scarb1/Abhd6	18
BrM	Decreased in Tbx1 cKO	GO:0000038	very long-chain fatty acid metabolic process	7/625	34/23328	2.74598e-05	0.00128041	0.000923861	Elovl4/Abcd2/Abcd3/Hacd2/Elovl5/Elovl2/Slc27a4	7
BrM	Decreased in Tbx1 cKO	GO:0060324	face development	9/625	60/23328	2.93356e-05	0.00135497	0.000977659	Lef1/Msx1/Wnt5a/Tgfb2/Col1a1/Stra6/Dkk1/Tgfb3/Tgfb1	9
BrM	Decreased in Tbx1 cKO	GO:0060070	canonical Wnt signaling pathway	21/625	284/23328	2.98313e-05	0.00136499	0.000984888	Fgf10/Lef1/Isl1/Notum/Grem1/Wnt5a/Dab2/Src/Tcf7/Pygo2/Daam2/Col1a1/Arntl/Tle1/Dkk1/Gprc5b/Prdm15/Dkk3/Gli1/Tgfb1/Nrarp	21
BrM	Decreased in Tbx1 cKO	GO:0050730	regulation of peptidyl-tyrosine phosphorylation	20/625	263/23328	3.08499e-05	0.00138767	0.00100125	Fgf10/Isl1/Pdgfc/Grem1/Gfra1/Nrg1/Cd40/Src/Nedd9/Tslp/Efna1/Mvp/Pdgfa/Prkcd/Prkcz/Fgf8/Gprc5b/Lck/Tgfb1/Prkca	20
BrM	Decreased in Tbx1 cKO	GO:0003179	heart valve morphogenesis	8/625	47/23328	3.17414e-05	0.00138767	0.00100125	Adamts9/Hey1/Tgfb2/Efna1/Stra6/Smad6/Mdm2/Tgfb1	8
BrM	Decreased in Tbx1 cKO	GO:0003197	endocardial cushion development	8/625	47/23328	3.17414e-05	0.00138767	0.00100125	Isl1/Hey1/Bmp7/Msx1/Msx2/Tgfb2/Mdm2/Fgf8	8
BrM	Decreased in Tbx1 cKO	GO:0042692	muscle cell differentiation	26/625	399/23328	3.20501e-05	0.00138767	0.00100125	Fgf10/Myf5/Hey1/Grem1/Rgs2/Edn1/Ppp3ca/Efnb2/Nrg1/Msx1/Tanc1/Prox1/Csrp1/Bves/Bcl2/Pld3/Tshz3/Tbx3/Nkx2-6/Smarcd3/Smad6/Dkk1/Daxx/Mdm2/Tgfb1/Atg7	26
BrM	Decreased in Tbx1 cKO	GO:0003272	endocardial cushion formation	6/625	24/23328	3.21875e-05	0.00138767	0.00100125	Hey1/Bmp7/Msx1/Msx2/Tgfb2/Fgf8	6
BrM	Decreased in Tbx1 cKO	GO:0010935	regulation of macrophage cytokine production	5/625	15/23328	3.26417e-05	0.00138767	0.00100125	Wnt5a/Tgfb2/Gprc5b/Tgfb3/Tgfb1	5
BrM	Decreased in Tbx1 cKO	GO:0014706	striated muscle tissue development	28/625	447/23328	3.26614e-05	0.00138767	0.00100125	Lef1/Myf5/Isl1/Adamts9/Hey1/Grem1/Rgs2/Edn1/Ppp3ca/Efnb2/Bmp7/Sema3c/Nrg1/Hlx/Wnt5a/Prox1/Bves/Bcl2/Tgfb2/Arntl/Tbx3/Nkx2-6/Boc/Dkk1/Fgf8/Gli1/Tgfb1/Atg7	28
BrM	Decreased in Tbx1 cKO	GO:0030324	lung development	18/625	222/23328	3.28777e-05	0.00138767	0.00100125	Fgf10/Tns3/Gli2/Wnt5a/Ncor2/Dhcr7/Kdr/Tshz3/Hhip/Pdgfa/Stra6/Ccdc40/Fgf8/Tgfb3/Lipa/Pdpn/Gli1/Ada	18
BrM	Decreased in Tbx1 cKO	GO:0043547	positive regulation of GTPase activity	18/625	222/23328	3.28777e-05	0.00138767	0.00100125	Tbc1d16/Tbc1d10a/Chn1/Wnt5a/Cd40/Abr/Nedd9/Tbc1d14/Erbb2/Dennd1a/Snx18/Sgsm3/Arhgef26/Flcn/Arhgap24/Tbc1d22a/Rundc1/Sgsm1	18
BrM	Decreased in Tbx1 cKO	GO:0060292	long-term synaptic depression	7/625	35/23328	3.35366e-05	0.00138841	0.00100179	Plk2/Grid2/Pick1/Bcl2l1/Stau2/Sorcs2/Abhd6	7
BrM	Decreased in Tbx1 cKO	GO:0048736	appendage development	17/625	202/23328	3.37461e-05	0.00138841	0.00100179	Fgf10/Lef1/Grem1/Fmn1/Gli2/Bmp7/Sema3c/Msx1/Wnt5a/Msx2/Ece1/Tgfb2/Pcsk5/Tbx3/Sall3/Dkk1/Fgf8	17
BrM	Decreased in Tbx1 cKO	GO:0060173	limb development	17/625	202/23328	3.37461e-05	0.00138841	0.00100179	Fgf10/Lef1/Grem1/Fmn1/Gli2/Bmp7/Sema3c/Msx1/Wnt5a/Msx2/Ece1/Tgfb2/Pcsk5/Tbx3/Sall3/Dkk1/Fgf8	17
BrM	Decreased in Tbx1 cKO	GO:0048880	sensory system development	27/625	426/23328	3.67616e-05	0.00149009	0.00107515	Lhx2/Fgf10/Myf5/Chrdl1/Isl1/Bmp7/Prox1/Ush1c/Celf4/Bcl2/Zfp513/Tgfb2/Kdr/Slc25a25/Pygo2/Crybg3/Gpd2/Rom1/Smg9/Stau2/Stra6/Smarcd3/Prom1/Ring1/Naglu/Stat3/Tgfb1	27
BrM	Decreased in Tbx1 cKO	GO:0006633	fatty acid biosynthetic process	14/625	145/23328	3.68617e-05	0.00149009	0.00107515	Edn1/Elovl4/Abcd2/Prkag2/Lpl/Scd1/Abcd3/Hacd2/Elovl5/Elovl2/Gstm7/Insig1/Mid1ip1/Acsf3	14
BrM	Decreased in Tbx1 cKO	GO:0048015	phosphatidylinositol-mediated signaling	15/625	164/23328	3.71306e-05	0.00149009	0.00107515	Pdgfc/Plcb1/Edn1/Nrg1/Pik3r2/Tgfb2/Kdr/Prr5l/Plcb3/Prex2/Erbb2/Ezr/Pdgfa/Pik3ip1/Rgl2	15
BrM	Decreased in Tbx1 cKO	GO:0051147	regulation of muscle cell differentiation	15/625	165/23328	3.98541e-05	0.00158639	0.00114463	Myf5/Grem1/Rgs2/Edn1/Efnb2/Nrg1/Msx1/Prox1/Bcl2/Tshz3/Smarcd3/Dkk1/Daxx/Mdm2/Tgfb1	15
BrM	Decreased in Tbx1 cKO	GO:0008045	motor neuron axon guidance	7/625	36/23328	4.06761e-05	0.00160605	0.00115882	Slit1/Chn1/Alcam/Cxcr4/Kif5c/Erbb2/Fgf8	7
BrM	Decreased in Tbx1 cKO	GO:0043406	positive regulation of MAP kinase activity	18/625	226/23328	4.1607e-05	0.00162966	0.00117586	Fgf10/Pdgfc/Edn1/Wnt5a/Dab2/Cd40/Src/Adam9/Erbb2/Ajuba/Pdgfa/Prkcd/Pxn/Dkk1/Tgfb3/Taok3/Lpar2/Tgfb1	18
BrM	Decreased in Tbx1 cKO	GO:0071902	positive regulation of protein serine/threonine kinase activity	21/625	291/23328	4.25949e-05	0.00163251	0.00117791	Fgf10/Pdgfc/Edn1/Wnt5a/Dab2/Cd40/Prox1/Src/Atp2b4/Adam9/Parp16/Erbb2/Ajuba/Pdgfa/Prkcd/Pxn/Dkk1/Tgfb3/Taok3/Lpar2/Tgfb1	21
BrM	Decreased in Tbx1 cKO	GO:0003206	cardiac chamber morphogenesis	14/625	147/23328	4.2913e-05	0.00163251	0.00117791	Isl1/Hey1/Bmp7/Sema3c/Wnt5a/Msx2/Prox1/Tgfb2/Tbx3/Smarcd3/Smad6/Mdm2/Fgf8/Tgfb1	14
BrM	Decreased in Tbx1 cKO	GO:0010717	regulation of epithelial to mesenchymal transition	11/625	94/23328	4.30994e-05	0.00163251	0.00117791	Lef1/Isl1/Grem1/Bmp7/Dab2/Tgfb2/Col1a1/Efna1/Tgfb3/Pdpn/Tgfb1	11
BrM	Decreased in Tbx1 cKO	GO:0043535	regulation of blood vessel endothelial cell migration	11/625	94/23328	4.30994e-05	0.00163251	0.00117791	Plk2/Cd40/Pik3r2/Kdr/Atp2b4/Prkd2/Efna1/Prkd1/Angpt2/Tgfb1/Prkca	11
BrM	Decreased in Tbx1 cKO	GO:0061180	mammary gland epithelium development	10/625	78/23328	4.33469e-05	0.00163251	0.00117791	Fgf10/Gli2/Msx1/Wnt5a/Msx2/Etv5/Src/Pygo2/Tbx3/Tgfb1	10
BrM	Decreased in Tbx1 cKO	GO:0033673	negative regulation of kinase activity	18/625	227/23328	4.40877e-05	0.00164774	0.0011889	Ubash3b/Rgs2/Adora2a/Bmp7/Dusp1/Cdkn1a/Irs2/Prkag2/Ajuba/Mvp/Prkcd/Pik3ip1/Pycard/Dbndd1/Inpp5k/Hexim2/Fbxo7/Prkca	18
BrM	Decreased in Tbx1 cKO	GO:0030509	BMP signaling pathway	15/625	167/23328	4.5833e-05	0.00167756	0.00121042	Lef1/Chrdl1/Fst/Htra3/Grem1/Bmp7/Msx1/Wnt5a/Msx2/Tgfb2/Kdr/Smad6/Dkk1/Tgfb3/Tgfb1	15
BrM	Decreased in Tbx1 cKO	GO:0048017	inositol lipid-mediated signaling	15/625	167/23328	4.5833e-05	0.00167756	0.00121042	Pdgfc/Plcb1/Edn1/Nrg1/Pik3r2/Tgfb2/Kdr/Prr5l/Plcb3/Prex2/Erbb2/Ezr/Pdgfa/Pik3ip1/Rgl2	15
BrM	Decreased in Tbx1 cKO	GO:0032102	negative regulation of response to external stimulus	25/625	384/23328	4.59136e-05	0.00167756	0.00121042	Isl1/Slit1/Grem1/Ubash3b/Adora2a/Sema3c/Grid2/Dusp1/Wnt5a/Cacnb3/Sec14l1/Abcd2/Abr/Cactin/Pdgfa/Prkcd/Pycard/Serping1/Appl2/Sema4b/Rnf26/Ctnna2/Angpt2/Metrnl/Ada	25
BrM	Decreased in Tbx1 cKO	GO:0006631	fatty acid metabolic process	26/625	408/23328	4.65887e-05	0.00168962	0.00121912	Edn1/Elovl4/Abcd2/Alkbh7/Irs2/Prkag2/Lpl/Scd1/Abcd3/Crat/Hacd2/Dgat2/Elovl5/Elovl2/Gstm7/Pla2g15/Appl2/Por/Gk/Insig1/Mid1ip1/Acaa2/Slc27a4/Lipa/Acsf3/Pdpn	26
BrM	Decreased in Tbx1 cKO	GO:0034504	protein localization to nucleus	21/625	293/23328	4.70441e-05	0.00169359	0.00122198	Ppp3ca/Bmp7/Msx1/Pola2/Cdkn1a/Pik3r2/Nxt2/Src/Tgfb2/Ipo13/Col1a1/Arntl/Prkcd/Bag3/Akap1/Appl2/Mdm2/Prkd1/Flcn/Stat3/Tgfb1	21
BrM	Decreased in Tbx1 cKO	GO:0048638	regulation of developmental growth	26/625	409/23328	4.85251e-05	0.00173415	0.00125125	Slit1/Plcb1/Rgs2/Edn1/Sema3c/Nrg1/Hlx/Rnf6/Wnt5a/Cdkn1a/Prox1/Bcl2/Syt17/Zfyve27/Cxcr4/Cdk5r1/Ezr/Stat5b/Stc2/Daxx/Por/Fgf8/Sema4b/Stat3/Limk1/Gli1	26
BrM	Decreased in Tbx1 cKO	GO:0001942	hair follicle development	12/625	113/23328	5.17856e-05	0.00183726	0.00132565	Lhx2/Fgf10/Fst/Tnfrsf19/Gli2/Wnt5a/Msx2/Bcl2/Tgfb2/Tradd/Pdgfa/Dkk1	12
BrM	Decreased in Tbx1 cKO	GO:0045444	fat cell differentiation	19/625	252/23328	5.43005e-05	0.00191263	0.00138003	Fgf10/Plcb1/Rgs2/Bmp7/Wnt5a/Ncor2/Msx2/Noct/Lpl/Scd1/Arntl/Smad6/Insig1/Slc2a4/Flcn/Metrnl/Tgfb1/Tmem120b/Ccdc85b	19
BrM	Decreased in Tbx1 cKO	GO:0046503	glycerolipid catabolic process	9/625	65/23328	5.63289e-05	0.0019699	0.00142135	Plcb1/Pla2g7/Lpl/Plcb3/Pnpla2/Pla2g15/Pla2g6/Scarb1/Abhd6	9
BrM	Decreased in Tbx1 cKO	GO:0007264	small GTPase mediated signal transduction	27/625	437/23328	5.68081e-05	0.00197257	0.00142328	Fgf10/Plk2/Nrg1/Chn1/Kctd13/Rapgef4/Rhob/Abr/Src/Tgfb2/Arhgef1/Prex2/Rfxank/Erbb2/Elmo1/Rgl2/Syde1/Arhgef39/Dennd1a/Abca1/Prkd1/Fgd6/Flcn/Arhgap24/Pdpn/Dok1/Lpar2	27
BrM	Decreased in Tbx1 cKO	GO:0060541	respiratory system development	19/625	254/23328	6.03928e-05	0.00207628	0.0014981	Fgf10/Lef1/Tns3/Gli2/Wnt5a/Ncor2/Dhcr7/Kdr/Tshz3/Hhip/Pdgfa/Stra6/Ccdc40/Fgf8/Tgfb3/Lipa/Pdpn/Gli1/Ada	19
BrM	Decreased in Tbx1 cKO	GO:0042303	molting cycle	13/625	133/23328	6.10669e-05	0.00207628	0.0014981	Lhx2/Fgf10/Fst/Tnfrsf19/Gli2/Wnt5a/Msx2/Bcl2/Tgfb2/Tradd/Arntl/Pdgfa/Dkk1	13
BrM	Decreased in Tbx1 cKO	GO:0042633	hair cycle	13/625	133/23328	6.10669e-05	0.00207628	0.0014981	Lhx2/Fgf10/Fst/Tnfrsf19/Gli2/Wnt5a/Msx2/Bcl2/Tgfb2/Tradd/Arntl/Pdgfa/Dkk1	13
BrM	Decreased in Tbx1 cKO	GO:0003198	epithelial to mesenchymal transition involved in endocardial cushion formation	5/625	17/23328	6.43338e-05	0.00214271	0.00154604	Hey1/Msx1/Msx2/Tgfb2/Fgf8	5
BrM	Decreased in Tbx1 cKO	GO:0010934	macrophage cytokine production	5/625	17/23328	6.43338e-05	0.00214271	0.00154604	Wnt5a/Tgfb2/Gprc5b/Tgfb3/Tgfb1	5
BrM	Decreased in Tbx1 cKO	GO:0032570	response to progesterone	5/625	17/23328	6.43338e-05	0.00214271	0.00154604	Src/Tgfb2/Ncoa1/Tgfb3/Tgfb1	5
BrM	Decreased in Tbx1 cKO	GO:0060828	regulation of canonical Wnt signaling pathway	18/625	234/23328	6.54467e-05	0.00214481	0.00154756	Fgf10/Isl1/Notum/Grem1/Wnt5a/Dab2/Src/Daam2/Col1a1/Arntl/Tle1/Dkk1/Gprc5b/Prdm15/Dkk3/Gli1/Tgfb1/Nrarp	18
BrM	Decreased in Tbx1 cKO	GO:1902806	regulation of cell cycle G1/S phase transition	13/625	134/23328	6.60024e-05	0.00214481	0.00154756	Fgf10/Fhl1/Plcb1/Casp2/Cdkn1a/E2f7/Bcl2/Atp2b4/Appl2/Mdm2/Fbxo7/Pdpn/Gli1	13
BrM	Decreased in Tbx1 cKO	GO:0050805	negative regulation of synaptic transmission	10/625	82/23328	6.69652e-05	0.00214481	0.00154756	Plk2/Grid2/Rapgef4/Celf4/Pick1/Bcl2l1/Stau2/Sorcs2/Pla2g6/Abhd6	10
BrM	Decreased in Tbx1 cKO	GO:0022404	molting cycle process	12/625	116/23328	6.70254e-05	0.00214481	0.00154756	Lhx2/Fgf10/Fst/Tnfrsf19/Gli2/Wnt5a/Msx2/Bcl2/Tgfb2/Tradd/Pdgfa/Dkk1	12
BrM	Decreased in Tbx1 cKO	GO:0022405	hair cycle process	12/625	116/23328	6.70254e-05	0.00214481	0.00154756	Lhx2/Fgf10/Fst/Tnfrsf19/Gli2/Wnt5a/Msx2/Bcl2/Tgfb2/Tradd/Pdgfa/Dkk1	12
BrM	Decreased in Tbx1 cKO	GO:0098773	skin epidermis development	12/625	116/23328	6.70254e-05	0.00214481	0.00154756	Lhx2/Fgf10/Fst/Tnfrsf19/Gli2/Wnt5a/Msx2/Bcl2/Tgfb2/Tradd/Pdgfa/Dkk1	12
BrM	Decreased in Tbx1 cKO	GO:0001503	ossification	25/625	394/23328	6.94673e-05	0.00217321	0.00156805	Myf5/Chrdl1/Kazald1/Hey1/Grem1/Gli2/Bmp7/Wnt5a/Msx2/Klf10/Noct/Bcl2/Ifitm1/Cdk6/Fat4/Col1a1/Nab1/Sirt7/Col13a1/Smad6/Dkk1/Prkd1/Gli1/Tgfb1/Stc1	25
BrM	Decreased in Tbx1 cKO	GO:0001654	eye development	26/625	418/23328	6.94969e-05	0.00217321	0.00156805	Lhx2/Fgf10/Myf5/Chrdl1/Bmp7/Prox1/Ush1c/Celf4/Bcl2/Zfp513/Tgfb2/Kdr/Slc25a25/Pygo2/Crybg3/Gpd2/Rom1/Smg9/Stau2/Stra6/Smarcd3/Prom1/Ring1/Naglu/Stat3/Tgfb1	26
BrM	Decreased in Tbx1 cKO	GO:0007160	cell-matrix adhesion	17/625	214/23328	6.96884e-05	0.00217321	0.00156805	Myf5/Adamts9/Grem1/Fmn1/Frem1/Src/Bcl2/Mink1/Kdr/Pcsk5/Cdk6/Adam9/Ajuba/Col13a1/Prkcz/Pxn/Tesk2	17
BrM	Decreased in Tbx1 cKO	GO:0010810	regulation of cell-substrate adhesion	17/625	214/23328	6.96884e-05	0.00217321	0.00156805	Myf5/Grem1/Fmn1/Dab2/Smoc2/Src/Bcl2/Mink1/Kdr/Nedd9/Pcsk5/Cdk6/Col1a1/Egfl6/Prkcz/Pdpn/Angpt2	17
BrM	Decreased in Tbx1 cKO	GO:0006650	glycerophospholipid metabolic process	19/625	257/23328	7.06697e-05	0.00218987	0.00158006	Plcb1/Ptdss1/Pi4k2b/Pla2g7/Pik3r2/Plcb3/Sacm1l/Pigu/Ajuba/Pigw/Serinc5/Pdgfa/Pla2g15/Agpat2/Inpp5k/Pigo/Pla2g6/Scarb1/Abhd6	19
BrM	Decreased in Tbx1 cKO	GO:0007517	muscle organ development	26/625	420/23328	7.514e-05	0.00231374	0.00166945	Lef1/Myf5/Isl1/Hey1/Grem1/Rgs2/Edn1/Ppp3ca/Efnb2/Nrg1/Hlx/Msx1/Wnt5a/Prox1/Bves/Bcl2/Tgfb2/Cntfr/Arntl/Stra6/Boc/Dkk1/Fgf8/Gli1/Tgfb1/Jph1	26
BrM	Decreased in Tbx1 cKO	GO:0046889	positive regulation of lipid biosynthetic process	11/625	100/23328	7.6512e-05	0.00234127	0.00168931	Dab2/Abcd2/Abcg1/Dgat2/Elovl5/Prkcd/Por/Pla2g6/Mid1ip1/Scarb1/Abhd6	11
BrM	Decreased in Tbx1 cKO	GO:0009395	phospholipid catabolic process	8/625	53/23328	7.76949e-05	0.00235473	0.00169902	Plcb1/Pla2g7/Plcb3/Prkcd/Pla2g15/Pla2g6/Scarb1/Abhd6	8
BrM	Decreased in Tbx1 cKO	GO:0090287	regulation of cellular response to growth factor stimulus	20/625	281/23328	7.79137e-05	0.00235473	0.00169902	Fgf10/Chrdl1/Fst/Htra3/Grem1/Msx1/Wnt5a/Msx2/Dab2/Smoc2/Dok5/Kdr/Atp2b4/Hhip/Prkd2/Smad6/Dkk1/Flcn/Tgfb3/Tgfb1	20
BrM	Decreased in Tbx1 cKO	GO:0007265	Ras protein signal transduction	23/625	350/23328	7.94844e-05	0.00238746	0.00172263	Fgf10/Plk2/Nrg1/Kctd13/Abr/Tgfb2/Arhgef1/Prex2/Rfxank/Erbb2/Elmo1/Rgl2/Syde1/Arhgef39/Dennd1a/Abca1/Prkd1/Fgd6/Flcn/Arhgap24/Pdpn/Dok1/Lpar2	23
BrM	Decreased in Tbx1 cKO	GO:0150063	visual system development	26/625	422/23328	8.11907e-05	0.00242384	0.00174888	Lhx2/Fgf10/Myf5/Chrdl1/Bmp7/Prox1/Ush1c/Celf4/Bcl2/Zfp513/Tgfb2/Kdr/Slc25a25/Pygo2/Crybg3/Gpd2/Rom1/Smg9/Stau2/Stra6/Smarcd3/Prom1/Ring1/Naglu/Stat3/Tgfb1	26
BrM	Decreased in Tbx1 cKO	GO:0060037	pharyngeal system development	6/625	28/23328	8.22411e-05	0.00243	0.00175333	Isl1/Bmp7/Ece1/Tgfb2/Nkx2-6/Fgf8	6
BrM	Decreased in Tbx1 cKO	GO:0003151	outflow tract morphogenesis	10/625	84/23328	8.23898e-05	0.00243	0.00175333	Isl1/Hey1/Bmp7/Sema3c/Wnt5a/Msx2/Tgfb2/Tbx3/Smad6/Fgf8	10
BrM	Decreased in Tbx1 cKO	GO:0010977	negative regulation of neuron projection development	15/625	176/23328	8.35878e-05	0.00244278	0.00176255	Slit1/Plk2/Ppp3ca/Efnb2/Sema3c/Rnf6/Wnt5a/Dab2/Efnb3/Cdk5r1/Efna1/H2-K1/Dkk1/Mdm2/Sema4b	15
BrM	Decreased in Tbx1 cKO	GO:0060993	kidney morphogenesis	11/625	101/23328	8.38209e-05	0.00244278	0.00176255	Fgf10/Hey1/Grem1/Fmn1/Bmp7/Bcl2/Tshz3/Fat4/Prkx/Fgf8/Tgfb1	11
BrM	Decreased in Tbx1 cKO	GO:0042476	odontogenesis	12/625	119/23328	8.59869e-05	0.00249108	0.0017974	Fgf10/Lef1/Fst/Edn1/Gli2/Bmp7/Msx1/Msx2/Src/Col1a1/Fgf8/Tgfb1	12
BrM	Decreased in Tbx1 cKO	GO:0016051	carbohydrate biosynthetic process	16/625	197/23328	8.70373e-05	0.0025055	0.0018078	Gbe1/Irs2/Fam3c/B3galnt1/Chst15/Ugp2/Crtc2/Dgat2/Gpd2/Gpt2/St6galnac5/Sirt7/Gnpda1/Inpp5k/Ap2a1/Tgfb1	16
BrM	Decreased in Tbx1 cKO	GO:0032386	regulation of intracellular transport	22/625	329/23328	8.76897e-05	0.0025055	0.0018078	Cnih2/Cacnb3/Dab2/Pik3r2/Src/Arfip1/Bves/Prr5l/Erbb2/Cdk5r1/Reep1/Ezr/Edem2/Sirt7/Prkcd/Bag3/Akap1/Mdm2/Insig1/Inpp5k/Prkd1/Tgfb1	22
BrM	Decreased in Tbx1 cKO	GO:0001655	urogenital system development	24/625	376/23328	8.802e-05	0.0025055	0.0018078	Fgf10/Hey1/Grem1/Fmn1/Efnb2/Gli2/Bmp7/Wnt5a/Bcl2/Tgfb2/Tshz3/Pygo2/Pcsk5/Cxcr4/Fat4/Prkx/Pdgfa/Stra6/Prom1/Smad6/Fgf8/Flcn/Angpt2/Tgfb1	24
BrM	Decreased in Tbx1 cKO	GO:0048702	embryonic neurocranium morphogenesis	4/625	10/23328	9.42293e-05	0.00264175	0.00190611	Tgfb2/Mthfd1l/Fgf8/Tgfb3	4
BrM	Decreased in Tbx1 cKO	GO:0060513	prostatic bud formation	4/625	10/23328	9.42293e-05	0.00264175	0.00190611	Fgf10/Gli2/Bmp7/Wnt5a	4
BrM	Decreased in Tbx1 cKO	GO:0071772	response to BMP	15/625	178/23328	9.49647e-05	0.00264175	0.00190611	Lef1/Chrdl1/Fst/Htra3/Grem1/Bmp7/Msx1/Wnt5a/Msx2/Tgfb2/Kdr/Smad6/Dkk1/Tgfb3/Tgfb1	15
BrM	Decreased in Tbx1 cKO	GO:0071773	cellular response to BMP stimulus	15/625	178/23328	9.49647e-05	0.00264175	0.00190611	Lef1/Chrdl1/Fst/Htra3/Grem1/Bmp7/Msx1/Wnt5a/Msx2/Tgfb2/Kdr/Smad6/Dkk1/Tgfb3/Tgfb1	15
BrM	Decreased in Tbx1 cKO	GO:0050714	positive regulation of protein secretion	16/625	199/23328	9.80325e-05	0.00269708	0.00194603	Isl1/Vsnl1/Adora2a/Rapgef4/Irs2/Src/Tgfb2/Adam9/Abcg1/Ezr/Apbb1/Pla2g6/Tgfb3/Gpr27/Tgfb1/Atg7	16
BrM	Decreased in Tbx1 cKO	GO:0010595	positive regulation of endothelial cell migration	11/625	103/23328	0.000100243	0.00269708	0.00194603	Plk2/Wnt5a/Rhob/Cd40/Prox1/Smoc2/Kdr/Prkd2/Prkd1/Tgfb1/Prkca	11
BrM	Decreased in Tbx1 cKO	GO:0032147	activation of protein kinase activity	18/625	242/23328	0.000100648	0.00269708	0.00194603	Fgf10/Pdgfc/Nrg1/Wnt5a/Dab2/Src/Mink1/Tgfb2/Adam9/Tom1l1/Pak3/Prkcd/Camkk2/Prkcz/Pxn/Tgfb3/Taok3/Lpar2	18
BrM	Decreased in Tbx1 cKO	GO:0046467	membrane lipid biosynthetic process	12/625	121/23328	0.000101048	0.00269708	0.00194603	Elovl4/Hacd2/Pigu/Elovl5/Pigw/Elovl2/St6galnac5/Prkcd/Pigo/Pla2g6/Cers5/Atg7	12
BrM	Decreased in Tbx1 cKO	GO:0001919	regulation of receptor recycling	6/625	29/23328	0.000101361	0.00269708	0.00194603	Tbc1d16/Dab2/Bves/Ece1/Kif16b/Nsg1	6
BrM	Decreased in Tbx1 cKO	GO:0003148	outflow tract septum morphogenesis	6/625	29/23328	0.000101361	0.00269708	0.00194603	Isl1/Sema3c/Msx2/Tgfb2/Smad6/Fgf8	6
BrM	Decreased in Tbx1 cKO	GO:0060444	branching involved in mammary gland duct morphogenesis	6/625	29/23328	0.000101361	0.00269708	0.00194603	Wnt5a/Msx2/Etv5/Src/Tbx3/Tgfb1	6
BrM	Decreased in Tbx1 cKO	GO:0061311	cell surface receptor signaling pathway involved in heart development	6/625	29/23328	0.000101361	0.00269708	0.00194603	Hey1/Msx1/Wnt5a/Msx2/Dkk1/Tgfb1	6
BrM	Decreased in Tbx1 cKO	GO:0098656	anion transmembrane transport	17/625	221/23328	0.00010355	0.00274043	0.00197731	Rgs2/Arl6ip5/Abcd2/Irs2/Abcd3/Fxyd1/Clcn3/Slc25a19/Slc35a2/Glrb/Slc25a15/Stra6/Prkcd/Slc36a4/Slc12a9/Slc25a29/Prkca	17
BrM	Decreased in Tbx1 cKO	GO:0051346	negative regulation of hydrolase activity	25/625	405/23328	0.000107415	0.00281098	0.00202822	Lef1/Rps6ka3/Rgs2/Adora2a/Ppp1r15a/Itih5/Gchfr/Pkmyt1/Bicd1/Src/Tgfb2/Dpep1/Snap91/Gpsm1/Herpud1/Cnst/Pxk/Prkcz/Serping1/Sh3bp4/Por/Mdm2/Dffa/Slc27a4/Rffl	25
BrM	Decreased in Tbx1 cKO	GO:1901861	regulation of muscle tissue development	15/625	180/23328	0.00010767	0.00281098	0.00202822	Lef1/Myf5/Grem1/Rgs2/Edn1/Efnb2/Nrg1/Bcl2/Arntl/Boc/Dkk1/Fgf8/Flcn/Gli1/Tgfb1	15
BrM	Decreased in Tbx1 cKO	GO:0051302	regulation of cell division	14/625	160/23328	0.000107938	0.00281098	0.00202822	Pdgfc/Plk2/Fsd1/Klhl13/E2f7/Bcl2l1/Tgfb2/Kif3b/Pdgfa/Fgf8/Prdm15/Flcn/Tgfb3/Tgfb1	14
BrM	Decreased in Tbx1 cKO	GO:0060348	bone development	17/625	222/23328	0.00010941	0.00283309	0.00204417	Pdgfc/Grem1/Msx1/Msx2/Frem1/Src/Kdr/Fat4/Col1a1/Nab1/Pls3/Pdgfa/Col13a1/Por/Insig1/Fgf8/Stc1	17
BrM	Decreased in Tbx1 cKO	GO:0090596	sensory organ morphogenesis	21/625	311/23328	0.000109944	0.00283309	0.00204417	Fgf10/Edn1/Gli2/Bmp7/Msx1/Wnt5a/Prox1/Abr/Ush1c/Bcl2/Kdr/Whrn/Rom1/Stau2/Stra6/Prom1/Insig1/Ring1/Fgf8/Naglu/Stat3	21
BrM	Decreased in Tbx1 cKO	GO:0045599	negative regulation of fat cell differentiation	8/625	56/23328	0.000116052	0.00297483	0.00214644	Wnt5a/Ncor2/Msx2/Arntl/Insig1/Flcn/Tgfb1/Ccdc85b	8
BrM	Decreased in Tbx1 cKO	GO:0060317	cardiac epithelial to mesenchymal transition	6/625	30/23328	0.00012385	0.00315817	0.00227873	Hey1/Msx1/Msx2/Tgfb2/Efna1/Fgf8	6
BrM	Decreased in Tbx1 cKO	GO:0032956	regulation of actin cytoskeleton organization	23/625	361/23328	0.000126063	0.00319796	0.00230744	Edn1/Fmn1/Rhob/Prox1/Pik3r2/Gba2/Arfip1/Arpc1b/Arpin/Pick1/Tgfb2/Kank3/Cdk5r1/Pak3/Stau2/Prkcd/Pycard/Pxn/Inpp5k/Tgfb3/Limk1/Ctnna2/Tgfb1	23
BrM	Decreased in Tbx1 cKO	GO:0051153	regulation of striated muscle cell differentiation	12/625	124/23328	0.00012787	0.00322706	0.00232843	Myf5/Grem1/Rgs2/Edn1/Efnb2/Nrg1/Msx1/Prox1/Bcl2/Dkk1/Daxx/Tgfb1	12
BrM	Decreased in Tbx1 cKO	GO:0008016	regulation of heart contraction	15/625	183/23328	0.000129501	0.00324707	0.00234287	Rgs2/Edn1/Bves/Tgfb2/Myl4/Fxyd1/Atp2b4/Gpd1l/Pde4d/Gaa/Mdm2/Prkca/Tmem38a/Ada/Stc1	15
BrM	Decreased in Tbx1 cKO	GO:0035282	segmentation	11/625	106/23328	0.000129989	0.00324707	0.00234287	Lef1/Myf5/Pcdh8/Sema3c/Wnt5a/Pcsk6/Ifitm1/Lfng/Tbx3/Dkk1/Nrarp	11
BrM	Decreased in Tbx1 cKO	GO:0003170	heart valve development	8/625	57/23328	0.000131869	0.00327732	0.0023647	Adamts9/Hey1/Tgfb2/Efna1/Stra6/Smad6/Mdm2/Tgfb1	8
BrM	Decreased in Tbx1 cKO	GO:0030879	mammary gland development	14/625	164/23328	0.000140384	0.00345387	0.00249209	Fgf10/Lef1/Gli2/Msx1/Wnt5a/Msx2/Etv5/Irs2/Src/Pygo2/Tbx3/Stat5b/Tgfb3/Tgfb1	14
BrM	Decreased in Tbx1 cKO	GO:0045017	glycerolipid biosynthetic process	14/625	164/23328	0.000140384	0.00345387	0.00249209	Ptdss1/Lpl/Pnpla2/Pigu/Dgat2/Ajuba/Pigw/Pdgfa/Pla2g15/Agpat2/Pigo/Pla2g6/Scarb1/Fitm2	14
BrM	Decreased in Tbx1 cKO	GO:0051056	regulation of small GTPase mediated signal transduction	19/625	271/23328	0.000142001	0.00347618	0.00250818	Fgf10/Nrg1/Chn1/Kctd13/Abr/Src/Tgfb2/Arhgef1/Prex2/Erbb2/Rgl2/Syde1/Arhgef39/Dennd1a/Abca1/Fgd6/Flcn/Arhgap24/Lpar2	19
BrM	Decreased in Tbx1 cKO	GO:0006606	protein import into nucleus	14/625	165/23328	0.000149705	0.00360143	0.00259856	Ppp3ca/Pola2/Cdkn1a/Pik3r2/Nxt2/Ipo13/Arntl/Prkcd/Bag3/Akap1/Appl2/Prkd1/Stat3/Tgfb1	14
BrM	Decreased in Tbx1 cKO	GO:1905952	regulation of lipid localization	14/625	165/23328	0.000149705	0.00360143	0.00259856	Edn1/Dab2/Alkbh7/Irs2/Osbpl6/Lpl/Pnpla2/Abcg1/Eepd1/Prkcd/Abca1/Pla2g6/Scarb1/Fitm2	14
BrM	Decreased in Tbx1 cKO	GO:0042634	regulation of hair cycle	6/625	31/23328	0.00015012	0.00360143	0.00259856	Fst/Wnt5a/Msx2/Tgfb2/Tradd/Arntl	6
BrM	Decreased in Tbx1 cKO	GO:1905314	semi-lunar valve development	6/625	31/23328	0.00015012	0.00360143	0.00259856	Hey1/Tgfb2/Efna1/Stra6/Smad6/Tgfb1	6
BrM	Decreased in Tbx1 cKO	GO:0140448	signaling receptor ligand precursor processing	5/625	20/23328	0.000150795	0.00360143	0.00259856	Mme/Pcsk6/Ece1/Pcsk5/Ece2	5
BrM	Decreased in Tbx1 cKO	GO:0051235	maintenance of location	21/625	320/23328	0.000163337	0.00387807	0.00279816	Ubash3b/Aplnr/Sqle/Alkbh7/Lpl/Tgfb2/Pnpla2/Abcg1/Dgat2/Pde4d/Gstm7/Kdelr3/Stat5b/Gaa/Insig1/Prkd1/Scarb1/Fitm2/Lck/Tgfb1/Tmem38a	21
BrM	Decreased in Tbx1 cKO	GO:0050770	regulation of axonogenesis	16/625	208/23328	0.000163963	0.00387807	0.00279816	Slit1/Tubb2b/Sema3c/Nrg1/Rnf6/Chn1/Wnt5a/Efnb3/Zfyve27/Snap91/Cdk5r1/Pak3/Efna1/Golga2/Sema4b/Limk1	16
BrM	Decreased in Tbx1 cKO	GO:0007178	transmembrane receptor protein serine/threonine kinase signaling pathway	23/625	368/23328	0.000167075	0.00392083	0.00282902	Fgf10/Lef1/Chrdl1/Fst/Htra3/Grem1/Bmp7/Msx1/Wnt5a/Msx2/Dab2/Src/Tgfb2/Kdr/Adam9/Ppm1l/Pxn/Appl2/Smad6/Dkk1/Flcn/Tgfb3/Tgfb1	23
BrM	Decreased in Tbx1 cKO	GO:0021537	telencephalon development	18/625	252/23328	0.000167372	0.00392083	0.00282902	Lhx2/Lef1/Slit1/Plcb1/Nrg1/Wnt5a/Ncor2/Prox1/Numbl/Ccdc141/Trappc9/Nsun5/Cxcr4/Fat4/Cdk5r1/Sall3/Fgf8/Atg7	18
BrM	Decreased in Tbx1 cKO	GO:0060443	mammary gland morphogenesis	8/625	59/23328	0.000168856	0.00393052	0.00283601	Fgf10/Gli2/Wnt5a/Msx2/Etv5/Src/Tbx3/Tgfb1	8
BrM	Decreased in Tbx1 cKO	GO:0003231	cardiac ventricle development	13/625	147/23328	0.000169391	0.00393052	0.00283601	Isl1/Hey1/Sema3c/Wnt5a/Prox1/Tgfb2/Cxcr4/Tbx3/Stra6/Smarcd3/Smad6/Mdm2/Tgfb1	13
BrM	Decreased in Tbx1 cKO	GO:0048645	animal organ formation	9/625	75/23328	0.000174593	0.00402216	0.00290213	Fgf10/Isl1/Gli2/Bmp7/Wnt5a/Tlx1/Smarcd3/Dkk1/Fgf8	9
BrM	Decreased in Tbx1 cKO	GO:0048705	skeletal system morphogenesis	18/625	253/23328	0.000175805	0.00402216	0.00290213	Myf5/Grem1/Fmn1/Bmp7/Msx1/Msx2/Frem1/Tgfb2/Hhip/Col1a1/Nab1/Col13a1/Mthfd1l/Por/Insig1/Fgf8/Tgfb3/Stc1	18
BrM	Decreased in Tbx1 cKO	GO:0071375	cellular response to peptide hormone stimulus	18/625	253/23328	0.000175805	0.00402216	0.00290213	Plcb1/Pik3r2/Irs2/Src/Lpl/Slc2a8/Prkcd/Mgarp/Stat5b/Prkcz/Zdhhc7/Pxn/Appl2/Insig1/Inpp5k/Slc2a4/Stat3/Prkca	18
BrM	Decreased in Tbx1 cKO	GO:0003015	heart process	17/625	231/23328	0.000176685	0.00402349	0.00290309	Rgs2/Edn1/Src/Bves/Tgfb2/Myl4/Fxyd1/Atp2b4/Cxcr4/Gpd1l/Pde4d/Gaa/Mdm2/Prkca/Tmem38a/Ada/Stc1	17
BrM	Decreased in Tbx1 cKO	GO:0046475	glycerophospholipid catabolic process	6/625	32/23328	0.000180609	0.00409381	0.00295382	Plcb1/Pla2g7/Plcb3/Pla2g15/Pla2g6/Scarb1	6
BrM	Decreased in Tbx1 cKO	GO:0090068	positive regulation of cell cycle process	18/625	254/23328	0.000184608	0.00416516	0.00300531	Fgf10/Lef1/Plcb1/Edn1/Msx1/Casp2/Wnt5a/Cdkn1a/Msx2/E2f7/Cdk5r1/Kif3b/Smarcd3/Mdm2/Fgf8/Nudt16/Gli1/Tgfb1	18
BrM	Decreased in Tbx1 cKO	GO:0014065	phosphatidylinositol 3-kinase signaling	12/625	129/23328	0.00018614	0.00418046	0.00301634	Pdgfc/Edn1/Nrg1/Pik3r2/Tgfb2/Kdr/Prr5l/Prex2/Erbb2/Pdgfa/Pik3ip1/Rgl2	12
BrM	Decreased in Tbx1 cKO	GO:0090183	regulation of kidney development	8/625	60/23328	0.00019032	0.00425005	0.00306656	Grem1/Bmp7/Fat4/Prkx/Pdgfa/Prom1/Flcn/Tgfb1	8
BrM	Decreased in Tbx1 cKO	GO:0051170	import into nucleus	14/625	169/23328	0.000192542	0.00425005	0.00306656	Ppp3ca/Pola2/Cdkn1a/Pik3r2/Nxt2/Ipo13/Arntl/Prkcd/Bag3/Akap1/Appl2/Prkd1/Stat3/Tgfb1	14
BrM	Decreased in Tbx1 cKO	GO:0008543	fibroblast growth factor receptor signaling pathway	9/625	76/23328	0.000193412	0.00425005	0.00306656	Fgf10/Wnt5a/Smoc2/Hhip/Prkd2/Fat4/Frs3/Kif16b/Fgf8	9
BrM	Decreased in Tbx1 cKO	GO:0046660	female sex differentiation	13/625	149/23328	0.000193813	0.00425005	0.00306656	Fgf10/Fst/Wnt5a/Src/Bcl2l1/Bcl2/Kdr/Lfng/Tbx3/Stra6/Stat5b/Lhfpl2/Fancg	13
BrM	Decreased in Tbx1 cKO	GO:0050921	positive regulation of chemotaxis	13/625	149/23328	0.000193813	0.00425005	0.00306656	Fgf10/Tubb2b/Edn1/Wnt5a/Pla2g7/Smoc2/Kdr/Gpsm3/Cxcr4/Prkd2/Prkd1/Tgfb1/Prkca	13
BrM	Decreased in Tbx1 cKO	GO:0071774	response to fibroblast growth factor	10/625	93/23328	0.000194447	0.00425005	0.00306656	Fgf10/Wnt5a/Smoc2/Hhip/Prkd2/Fat4/Elk1/Frs3/Kif16b/Fgf8	10
BrM	Decreased in Tbx1 cKO	GO:0045666	positive regulation of neuron differentiation	27/625	472/23328	0.000202036	0.0043963	0.00317208	Tubb2b/Rgs2/Gli2/Bmp7/Nrg1/Wnt5a/Prox1/Etv5/Bcl2/Numbl/Syt17/Zfyve27/Neu1/Snap91/Cxcr4/Pak3/Golga2/Stau2/Ncoa1/Dkk1/Apbb1/Ap2a1/Kctd11/Gprc5b/Prkd1/Elavl4/Limk1	27
BrM	Decreased in Tbx1 cKO	GO:0002065	columnar/cuboidal epithelial cell differentiation	13/625	150/23328	0.000207116	0.0044869	0.00323745	Lef1/Hey1/Shroom3/Wnt5a/Prox1/Ush1c/Src/Cdk6/Arntl/Whrn/Mycl/Fgf8/Mcoln3	13
BrM	Decreased in Tbx1 cKO	GO:0045586	regulation of gamma-delta T cell differentiation	4/625	12/23328	0.000212804	0.00453517	0.00327228	Lef1/Tcf7/Stat5b/Lck	4
BrM	Decreased in Tbx1 cKO	GO:0046643	regulation of gamma-delta T cell activation	4/625	12/23328	0.000212804	0.00453517	0.00327228	Lef1/Tcf7/Stat5b/Lck	4
BrM	Decreased in Tbx1 cKO	GO:0048570	notochord morphogenesis	4/625	12/23328	0.000212804	0.00453517	0.00327228	Gli2/Wnt5a/Efna1/Gli1	4
BrM	Decreased in Tbx1 cKO	GO:0001756	somitogenesis	9/625	77/23328	0.000213888	0.00453517	0.00327228	Lef1/Myf5/Pcdh8/Sema3c/Wnt5a/Ifitm1/Lfng/Dkk1/Nrarp	9
BrM	Decreased in Tbx1 cKO	GO:0048286	lung alveolus development	8/625	61/23328	0.000213976	0.00453517	0.00327228	Fgf10/Tns3/Kdr/Pdgfa/Stra6/Tgfb3/Pdpn/Ada	8
BrM	Decreased in Tbx1 cKO	GO:0010769	regulation of cell morphogenesis involved in differentiation	22/625	351/23328	0.000220899	0.00464792	0.00335363	Slit1/Tubb2b/Ppp3ca/Sema3c/Nrg1/Rnf6/Chn1/Wnt5a/Dab2/Numbl/Nedd9/Efnb3/Zfyve27/Snap91/Cdk5r1/Pak3/Efna1/Golga2/Stau2/Sema4b/Pdpn/Limk1	22
BrM	Decreased in Tbx1 cKO	GO:0008643	carbohydrate transport	13/625	151/23328	0.000221194	0.00464792	0.00335363	Edn1/Irs2/Slc2a8/Slc35a2/Ezr/Slc35a5/Prkcd/Zdhhc7/Appl2/Inpp5k/Slc2a4/Prkca/Slc2a12	13
BrM	Decreased in Tbx1 cKO	GO:0007626	locomotory behavior	18/625	258/23328	0.000223793	0.00467481	0.00337303	Nav2/Adora2a/Nrg1/Btbd9/Etv5/Fign/Efnb3/Asl/Prex2/Clcn3/Ciart/Glrb/Gaa/Gprc5b/Mcoln3/Naglu/Elavl4/Atg7	18
BrM	Decreased in Tbx1 cKO	GO:0030111	regulation of Wnt signaling pathway	20/625	304/23328	0.000224383	0.00467481	0.00337303	Fgf10/Lef1/Isl1/Notum/Grem1/Wnt5a/Dab2/Src/Daam2/Col1a1/Arntl/Tle1/Dkk1/Trabd2b/Gprc5b/Prdm15/Dkk3/Gli1/Tgfb1/Nrarp	20
BrM	Decreased in Tbx1 cKO	GO:0048839	inner ear development	16/625	215/23328	0.000239211	0.00491626	0.00354725	Fgf10/Hey1/Gli2/Wnt5a/Prox1/Abr/Ush1c/Tgfb2/Fat4/Whrn/H2-K1/Insig1/Mycl/Fgf8/Mcoln3/Naglu	16
BrM	Decreased in Tbx1 cKO	GO:0010171	body morphogenesis	8/625	62/23328	0.000239989	0.00491626	0.00354725	Lef1/Msx1/Tgfb2/Col1a1/Stra6/Dkk1/Tgfb3/Tgfb1	8
BrM	Decreased in Tbx1 cKO	GO:0051926	negative regulation of calcium ion transport	8/625	62/23328	0.000239989	0.00491626	0.00354725	Cacnb3/Bcl2/Tgfb2/Gstm7/Cbarp/Inpp5k/Tgfb1/Stc1	8
BrM	Decreased in Tbx1 cKO	GO:0060393	regulation of pathway-restricted SMAD protein phosphorylation	8/625	62/23328	0.000239989	0.00491626	0.00354725	Grem1/Bmp7/Dab2/Tgfb2/Smad6/Dkk1/Tgfb3/Tgfb1	8
BrM	Decreased in Tbx1 cKO	GO:0051797	regulation of hair follicle development	5/625	22/23328	0.000245017	0.00498855	0.00359941	Fst/Wnt5a/Msx2/Tgfb2/Tradd	5
BrM	Decreased in Tbx1 cKO	GO:0043409	negative regulation of MAPK cascade	14/625	173/23328	0.000245556	0.00498855	0.00359941	Rgs2/Bmp7/Dusp1/Dab2/Pik3r2/Ezr/Efna1/Prkcd/Inpp5k/Prdm15/Flcn/Taok3/Dok1/Prkca	14
BrM	Decreased in Tbx1 cKO	GO:1905475	regulation of protein localization to membrane	15/625	195/23328	0.000259871	0.00525756	0.00379351	Lypd1/Cacnb3/Rapgef4/Dab2/Pik3r2/Bcl2l1/Atp2b4/Erbb2/Cdk5r1/Ezr/Cnst/Prkcz/Zdhhc7/Inpp5k/Tgfb1	15
BrM	Decreased in Tbx1 cKO	GO:0016055	Wnt signaling pathway	25/625	430/23328	0.00026948	0.00542952	0.00391759	Fgf10/Lef1/Isl1/Notum/Grem1/Wnt5a/Dab2/Daam1/Src/Tcf7/Pygo2/Daam2/Klhl12/Col1a1/Arntl/Tle1/Dkk1/Trabd2b/Gprc5b/Prdm15/Dkk3/Pias4/Gli1/Tgfb1/Nrarp	25
BrM	Decreased in Tbx1 cKO	GO:0072330	monocarboxylic acid biosynthetic process	15/625	196/23328	0.000274616	0.00551032	0.00397589	Edn1/Elovl4/Abcd2/Prox1/Prkag2/Lpl/Scd1/Abcd3/Hacd2/Elovl5/Elovl2/Gstm7/Insig1/Mid1ip1/Acsf3	15
BrM	Decreased in Tbx1 cKO	GO:0046578	regulation of Ras protein signal transduction	17/625	240/23328	0.000277574	0.00554695	0.00400231	Fgf10/Nrg1/Kctd13/Abr/Tgfb2/Arhgef1/Prex2/Erbb2/Rgl2/Syde1/Arhgef39/Dennd1a/Abca1/Fgd6/Flcn/Arhgap24/Lpar2	17
BrM	Decreased in Tbx1 cKO	GO:0018209	peptidyl-serine modification	22/625	357/23328	0.000279591	0.00556454	0.004015	Plk2/Ppp1r15a/Wnt5a/Src/Bcl2/Stk38l/Atp2b4/Gpd1l/Prkd2/Galnt16/Cdk5r1/Prkx/Pde4d/Prkcd/Prkcz/Dkk1/Inpp5k/Prkd1/Tgfb1/Prkca/Camk1g/Galnt4	22
BrM	Decreased in Tbx1 cKO	GO:0198738	cell-cell signaling by wnt	25/625	432/23328	0.000288904	0.00570667	0.00411755	Fgf10/Lef1/Isl1/Notum/Grem1/Wnt5a/Dab2/Daam1/Src/Tcf7/Pygo2/Daam2/Klhl12/Col1a1/Arntl/Tle1/Dkk1/Trabd2b/Gprc5b/Prdm15/Dkk3/Pias4/Gli1/Tgfb1/Nrarp	25
BrM	Decreased in Tbx1 cKO	GO:2000045	regulation of G1/S transition of mitotic cell cycle	11/625	116/23328	0.000289063	0.00570667	0.00411755	Fgf10/Fhl1/Plcb1/Casp2/Cdkn1a/E2f7/Bcl2/Appl2/Mdm2/Fbxo7/Pdpn	11
BrM	Decreased in Tbx1 cKO	GO:0046777	protein autophosphorylation	17/625	241/23328	0.000291393	0.00572955	0.00413407	Pdgfc/Grem1/Src/Mink1/Kdr/Tom1l1/Prkd2/Erbb2/Prkx/Mvp/Pdgfa/Prkcd/Camkk2/Prkd1/Taok3/Lck/Prkca	17
BrM	Decreased in Tbx1 cKO	GO:0030510	regulation of BMP signaling pathway	10/625	98/23328	0.00029918	0.00579969	0.00418468	Chrdl1/Fst/Htra3/Grem1/Msx1/Wnt5a/Msx2/Kdr/Smad6/Dkk1	10
BrM	Decreased in Tbx1 cKO	GO:0035904	aorta development	8/625	64/23328	0.000299798	0.00579969	0.00418468	Adamts9/Hey1/Efnb2/Prox1/Tgfb2/Cxcr4/Smad6/Fgf8	8
BrM	Decreased in Tbx1 cKO	GO:0042761	very long-chain fatty acid biosynthetic process	4/625	13/23328	0.000300883	0.00579969	0.00418468	Elovl4/Hacd2/Elovl5/Elovl2	4
BrM	Decreased in Tbx1 cKO	GO:0052646	alditol phosphate metabolic process	4/625	13/23328	0.000300883	0.00579969	0.00418468	Gpd1l/Gpd2/Gk/Abhd6	4
BrM	Decreased in Tbx1 cKO	GO:0060601	lateral sprouting from an epithelium	4/625	13/23328	0.000300883	0.00579969	0.00418468	Fgf10/Gli2/Bmp7/Wnt5a	4
BrM	Decreased in Tbx1 cKO	GO:2000725	regulation of cardiac muscle cell differentiation	7/625	49/23328	0.000309772	0.00594132	0.00428687	Grem1/Rgs2/Edn1/Efnb2/Nrg1/Dkk1/Tgfb1	7
BrM	Decreased in Tbx1 cKO	GO:0016202	regulation of striated muscle tissue development	14/625	177/23328	0.000310657	0.00594132	0.00428687	Lef1/Myf5/Grem1/Rgs2/Edn1/Efnb2/Nrg1/Bcl2/Arntl/Boc/Dkk1/Fgf8/Gli1/Tgfb1	14
BrM	Decreased in Tbx1 cKO	GO:0060047	heart contraction	16/625	221/23328	0.000325915	0.00620888	0.00447992	Rgs2/Edn1/Bves/Tgfb2/Myl4/Fxyd1/Atp2b4/Cxcr4/Gpd1l/Pde4d/Gaa/Mdm2/Prkca/Tmem38a/Ada/Stc1	16
BrM	Decreased in Tbx1 cKO	GO:0060389	pathway-restricted SMAD protein phosphorylation	8/625	65/23328	0.000333969	0.00633764	0.00457282	Grem1/Bmp7/Dab2/Tgfb2/Smad6/Dkk1/Tgfb3/Tgfb1	8
BrM	Decreased in Tbx1 cKO	GO:0018107	peptidyl-threonine phosphorylation	11/625	118/23328	0.000335375	0.00633975	0.00457435	Bmp7/Wnt5a/Prkag2/Bcl2/Prkd2/Cdk5r1/Prkcd/Inpp5k/Prkd1/Tgfb1/Prkca	11
BrM	Decreased in Tbx1 cKO	GO:0030100	regulation of endocytosis	16/625	222/23328	0.000342731	0.00645389	0.00465671	Grem1/Ppp3ca/Efnb2/Btbd9/Wnt5a/Dab2/Bicd1/Src/Pick1/Bcl2l1/Snap91/Appl2/Dkk1/Ap2a1/Slc2a4/Prkca	16
BrM	Decreased in Tbx1 cKO	GO:0019915	lipid storage	9/625	82/23328	0.000345212	0.0064757	0.00467244	Sqle/Alkbh7/Lpl/Pnpla2/Abcg1/Dgat2/Stat5b/Scarb1/Fitm2	9
BrM	Decreased in Tbx1 cKO	GO:0035909	aorta morphogenesis	6/625	36/23328	0.0003545	0.00662455	0.00477984	Adamts9/Hey1/Efnb2/Prox1/Tgfb2/Fgf8	6
BrM	Decreased in Tbx1 cKO	GO:0044843	cell cycle G1/S phase transition	15/625	201/23328	0.000359649	0.00669522	0.00483083	Fgf10/Fhl1/Plcb1/Plk2/Ppp3ca/Casp2/Cdkn1a/E2f7/Bcl2/Atp2b4/Appl2/Mdm2/Fbxo7/Pdpn/Gli1	15
BrM	Decreased in Tbx1 cKO	GO:0016125	sterol metabolic process	12/625	139/23328	0.000372456	0.00686037	0.00494999	Sqle/Dhcr7/Gba2/Mvd/Abcg1/Dgat2/Abca1/Fdft1/Por/Insig1/Scarb1/Lipa	12
BrM	Decreased in Tbx1 cKO	GO:0055007	cardiac muscle cell differentiation	12/625	139/23328	0.000372456	0.00686037	0.00494999	Grem1/Rgs2/Edn1/Efnb2/Nrg1/Prox1/Bves/Tbx3/Nkx2-6/Dkk1/Tgfb1/Atg7	12
BrM	Decreased in Tbx1 cKO	GO:0045844	positive regulation of striated muscle tissue development	9/625	83/23328	0.000378156	0.00686037	0.00494999	Myf5/Grem1/Edn1/Efnb2/Nrg1/Bcl2/Arntl/Gli1/Tgfb1	9
BrM	Decreased in Tbx1 cKO	GO:0048636	positive regulation of muscle organ development	9/625	83/23328	0.000378156	0.00686037	0.00494999	Myf5/Grem1/Edn1/Efnb2/Nrg1/Bcl2/Arntl/Gli1/Tgfb1	9
BrM	Decreased in Tbx1 cKO	GO:0003181	atrioventricular valve morphogenesis	5/625	24/23328	0.000378329	0.00686037	0.00494999	Hey1/Tgfb2/Efna1/Smad6/Mdm2	5
BrM	Decreased in Tbx1 cKO	GO:0030903	notochord development	5/625	24/23328	0.000378329	0.00686037	0.00494999	Gli2/Wnt5a/Efna1/Col13a1/Gli1	5
BrM	Decreased in Tbx1 cKO	GO:0031954	positive regulation of protein autophosphorylation	5/625	24/23328	0.000378329	0.00686037	0.00494999	Pdgfc/Grem1/Src/Tom1l1/Pdgfa	5
BrM	Decreased in Tbx1 cKO	GO:0051146	striated muscle cell differentiation	20/625	317/23328	0.000386173	0.00697521	0.00503285	Myf5/Grem1/Rgs2/Edn1/Ppp3ca/Efnb2/Nrg1/Msx1/Tanc1/Prox1/Csrp1/Bves/Bcl2/Pld3/Tbx3/Nkx2-6/Dkk1/Daxx/Tgfb1/Atg7	20
BrM	Decreased in Tbx1 cKO	GO:0090092	regulation of transmembrane receptor protein serine/threonine kinase signaling pathway	17/625	247/23328	0.000387512	0.00697521	0.00503285	Fgf10/Chrdl1/Fst/Htra3/Grem1/Bmp7/Msx1/Wnt5a/Msx2/Dab2/Tgfb2/Kdr/Smad6/Dkk1/Flcn/Tgfb3/Tgfb1	17
BrM	Decreased in Tbx1 cKO	GO:0048634	regulation of muscle organ development	14/625	181/23328	0.000390019	0.00699462	0.00504686	Lef1/Myf5/Grem1/Rgs2/Edn1/Efnb2/Nrg1/Bcl2/Arntl/Boc/Dkk1/Fgf8/Gli1/Tgfb1	14
BrM	Decreased in Tbx1 cKO	GO:0021695	cerebellar cortex development	8/625	67/23328	0.000411845	0.00725886	0.00523751	Nav2/Gli2/Grid2/Prox1/Whrn/Naglu/Gli1/Atg7	8
BrM	Decreased in Tbx1 cKO	GO:0030497	fatty acid elongation	4/625	14/23328	0.000412335	0.00725886	0.00523751	Elovl4/Hacd2/Elovl5/Elovl2	4
BrM	Decreased in Tbx1 cKO	GO:0034638	phosphatidylcholine catabolic process	4/625	14/23328	0.000412335	0.00725886	0.00523751	Pla2g7/Pla2g15/Pla2g6/Scarb1	4
BrM	Decreased in Tbx1 cKO	GO:0030148	sphingolipid biosynthetic process	9/625	84/23328	0.000413648	0.00725886	0.00523751	Elovl4/Hacd2/Elovl5/Elovl2/St6galnac5/Prkcd/Pla2g6/Cers5/Atg7	9
BrM	Decreased in Tbx1 cKO	GO:0043154	negative regulation of cysteine-type endopeptidase activity involved in apoptotic process	9/625	84/23328	0.000413648	0.00725886	0.00523751	Lef1/Rps6ka3/Adora2a/Src/Dpep1/Herpud1/Por/Mdm2/Rffl	9
BrM	Decreased in Tbx1 cKO	GO:1901863	positive regulation of muscle tissue development	9/625	84/23328	0.000413648	0.00725886	0.00523751	Myf5/Grem1/Edn1/Efnb2/Nrg1/Bcl2/Arntl/Gli1/Tgfb1	9
BrM	Decreased in Tbx1 cKO	GO:1901136	carbohydrate derivative catabolic process	11/625	121/23328	0.000416446	0.00728185	0.0052541	Gba2/Neu1/Gpd1l/Pde4d/Edem2/Prkcd/Gnpda1/Fbxo27/Nudt16/Tgfb1/Ada	11
BrM	Decreased in Tbx1 cKO	GO:0030258	lipid modification	17/625	250/23328	0.000445083	0.00775491	0.00559543	Pi4k2b/Pla2g7/Abcd2/Pik3r2/Gba2/Irs2/Scd1/Abcd3/Crat/Sacm1l/Abcg1/Dgat2/Appl2/Mboat2/Por/Inpp5k/Acaa2	17
BrM	Decreased in Tbx1 cKO	GO:0001974	blood vessel remodeling	7/625	52/23328	0.000450177	0.00781584	0.0056394	Fgf10/Sema3c/Abr/Tgfb2/Mdm2/Fgf8/Angpt2	7
BrM	Decreased in Tbx1 cKO	GO:1901264	carbohydrate derivative transport	8/625	68/23328	0.000455975	0.00788852	0.00569184	Slc29a1/Abcg1/Slc29a4/Slc35a2/Slc35a5/Scarb1/Atg7/Ada	8
BrM	Decreased in Tbx1 cKO	GO:0030326	embryonic limb morphogenesis	12/625	143/23328	0.000482122	0.00818779	0.00590777	Lef1/Grem1/Gli2/Bmp7/Msx1/Wnt5a/Msx2/Ece1/Tgfb2/Tbx3/Dkk1/Fgf8	12
BrM	Decreased in Tbx1 cKO	GO:0035113	embryonic appendage morphogenesis	12/625	143/23328	0.000482122	0.00818779	0.00590777	Lef1/Grem1/Gli2/Bmp7/Msx1/Wnt5a/Msx2/Ece1/Tgfb2/Tbx3/Dkk1/Fgf8	12
BrM	Decreased in Tbx1 cKO	GO:0051924	regulation of calcium ion transport	18/625	275/23328	0.000482621	0.00818779	0.00590777	Ubash3b/Aplnr/Adora2a/Cacnb3/Bcl2/Tgfb2/Cxcr4/Homer2/Pde4d/Gstm7/Stc2/Cbarp/Inpp5k/Pla2g6/Prkd1/Tgfb1/Tmem38a/Stc1	18
BrM	Decreased in Tbx1 cKO	GO:0001657	ureteric bud development	10/625	104/23328	0.000483307	0.00818779	0.00590777	Hey1/Grem1/Fmn1/Bmp7/Bcl2/Tshz3/Fat4/Smad6/Fgf8/Tgfb1	10
BrM	Decreased in Tbx1 cKO	GO:0072163	mesonephric epithelium development	10/625	104/23328	0.000483307	0.00818779	0.00590777	Hey1/Grem1/Fmn1/Bmp7/Bcl2/Tshz3/Fat4/Smad6/Fgf8/Tgfb1	10
BrM	Decreased in Tbx1 cKO	GO:0072164	mesonephric tubule development	10/625	104/23328	0.000483307	0.00818779	0.00590777	Hey1/Grem1/Fmn1/Bmp7/Bcl2/Tshz3/Fat4/Smad6/Fgf8/Tgfb1	10
BrM	Decreased in Tbx1 cKO	GO:1901653	cellular response to peptide	19/625	299/23328	0.000490233	0.00825574	0.0059568	Plcb1/Pik3r2/Irs2/Src/Lpl/Slc2a8/Prkcd/Mgarp/Stat5b/Prkcz/Zdhhc7/Pxn/Appl2/Mdm2/Insig1/Inpp5k/Slc2a4/Stat3/Prkca	19
BrM	Decreased in Tbx1 cKO	GO:0006469	negative regulation of protein kinase activity	15/625	207/23328	0.00049069	0.00825574	0.0059568	Ubash3b/Rgs2/Adora2a/Bmp7/Dusp1/Cdkn1a/Prkag2/Mvp/Prkcd/Pycard/Dbndd1/Inpp5k/Hexim2/Fbxo7/Prkca	15
BrM	Decreased in Tbx1 cKO	GO:0003281	ventricular septum development	9/625	86/23328	0.000492875	0.0082641	0.00596283	Hey1/Wnt5a/Prox1/Tgfb2/Cxcr4/Tbx3/Stra6/Smad6/Mdm2	9
BrM	Decreased in Tbx1 cKO	GO:0048146	positive regulation of fibroblast proliferation	8/625	69/23328	0.000503864	0.00841952	0.00607497	Fgf10/Pdgfc/Wnt5a/Cdkn1a/Cdk6/Fntb/Pdgfa/Tgfb1	8
BrM	Decreased in Tbx1 cKO	GO:0002793	positive regulation of peptide secretion	16/625	230/23328	0.000506364	0.00843251	0.00608435	Isl1/Vsnl1/Adora2a/Rapgef4/Irs2/Src/Tgfb2/Adam9/Abcg1/Ezr/Apbb1/Pla2g6/Tgfb3/Gpr27/Tgfb1/Atg7	16
BrM	Decreased in Tbx1 cKO	GO:0016042	lipid catabolic process	20/625	324/23328	0.000509663	0.00845868	0.00610323	Plcb1/Plcxd3/Pla2g7/Abcd2/Gba2/Irs2/Lpl/Abcd3/Crat/Plcb3/Pnpla2/Neu1/Prkcd/Pla2g15/Pla2g6/Acaa2/Slc27a4/Scarb1/Lipa/Abhd6	20
BrM	Decreased in Tbx1 cKO	GO:1905954	positive regulation of lipid localization	10/625	105/23328	0.00052162	0.00862787	0.00622531	Edn1/Dab2/Lpl/Abcg1/Eepd1/Prkcd/Abca1/Pla2g6/Scarb1/Fitm2	10
BrM	Decreased in Tbx1 cKO	GO:0042391	regulation of membrane potential	25/625	450/23328	0.000527335	0.00869304	0.00627232	Fhl1/Edn1/Ppp3ca/Cnih2/Adora2a/Grid2/Cacnb3/Rapgef4/Arl6ip5/Usp53/Scn3a/Src/Celf4/Bves/Bcl2l1/Bcl2/Kdr/Fxyd1/Gna14/Slc29a1/Gpd1l/Glrb/Pxk/Prkcz/Kcnk5	25
BrM	Decreased in Tbx1 cKO	GO:0072073	kidney epithelium development	12/625	145/23328	0.000546432	0.00886443	0.00639599	Hey1/Grem1/Fmn1/Efnb2/Bmp7/Bcl2/Tshz3/Fat4/Prom1/Smad6/Fgf8/Tgfb1	12
BrM	Decreased in Tbx1 cKO	GO:0030336	negative regulation of cell migration	18/625	278/23328	0.000548415	0.00886443	0.00639599	Adamts9/Plcb1/Grem1/Nrg1/Dusp1/Rhob/Pik3r2/Abr/Bcl2/Dpep1/Atp2b4/Flcn/Stat3/Angpt2/Abhd6/Tgfb1/Ada/Stc1	18
BrM	Decreased in Tbx1 cKO	GO:1903825	organic acid transmembrane transport	11/625	125/23328	0.000549547	0.00886443	0.00639599	Rgs2/Arl6ip5/Abcd2/Irs2/Abcd3/Slc29a4/Slc25a15/Stra6/Prkcd/Slc36a4/Slc25a29	11
BrM	Decreased in Tbx1 cKO	GO:0010523	negative regulation of calcium ion transport into cytosol	4/625	15/23328	0.000550406	0.00886443	0.00639599	Bcl2/Tgfb2/Gstm7/Tgfb1	4
BrM	Decreased in Tbx1 cKO	GO:0014848	urinary tract smooth muscle contraction	4/625	15/23328	0.000550406	0.00886443	0.00639599	Tshz3/Atp2b4/Tbx3/Pla2g6	4
BrM	Decreased in Tbx1 cKO	GO:1903799	negative regulation of production of miRNAs involved in gene silencing by miRNA	4/625	15/23328	0.000550406	0.00886443	0.00639599	Ppp3ca/Ncor2/Stat3/Tgfb1	4
BrM	Decreased in Tbx1 cKO	GO:2000811	negative regulation of anoikis	4/625	15/23328	0.000550406	0.00886443	0.00639599	Src/Bcl2l1/Bcl2/Tle1	4
BrM	Decreased in Tbx1 cKO	GO:0021983	pituitary gland development	6/625	39/23328	0.000554767	0.00890537	0.00642553	Fgf10/Isl1/Gli2/Wnt5a/Fgf8/Gli1	6
BrM	Decreased in Tbx1 cKO	GO:0110110	positive regulation of animal organ morphogenesis	10/625	106/23328	0.000562415	0.00899864	0.00649282	Fgf10/Grem1/Edn1/Bmp7/Sema3c/Wnt5a/Tgfb2/Dkk1/Fgf8/Tgfb1	10
BrM	Decreased in Tbx1 cKO	GO:0048546	digestive tract morphogenesis	7/625	54/23328	0.00056908	0.00907563	0.00654838	Fgf10/Gli2/Hlx/Wnt5a/Tcf7/Bcl2/Stra6	7
BrM	Decreased in Tbx1 cKO	GO:0010959	regulation of metal ion transport	24/625	427/23328	0.000574517	0.00910303	0.00656815	Fhl1/Plcb1/Ubash3b/Aplnr/Adora2a/Nkain4/Cacnb3/Bcl2/Tgfb2/Fxyd1/Atp2b4/Cxcr4/Gpd1l/Homer2/Pde4d/Gstm7/Stc2/Cbarp/Inpp5k/Pla2g6/Prkd1/Tgfb1/Tmem38a/Stc1	24
BrM	Decreased in Tbx1 cKO	GO:0022407	regulation of cell-cell adhesion	24/625	427/23328	0.000574517	0.00910303	0.00656815	Lef1/Ubash3b/Pcdh8/Efnb2/Adora2a/Bmp7/Hlx/Wnt5a/Flot2/Src/Mink1/Efnb3/Erbb2/Prkcd/Stat5b/Pycard/Prkcz/Pag1/Pdpn/Lck/Tgfb1/Prkca/Ada/Nrarp	24
BrM	Decreased in Tbx1 cKO	GO:0045598	regulation of fat cell differentiation	12/625	146/23328	0.000581199	0.00917919	0.0066231	Bmp7/Wnt5a/Ncor2/Msx2/Noct/Lpl/Arntl/Insig1/Flcn/Metrnl/Tgfb1/Ccdc85b	12
BrM	Decreased in Tbx1 cKO	GO:0042180	cellular ketone metabolic process	15/625	211/23328	0.000599107	0.0094316	0.00680522	Ncor2/Dab2/Abcd2/Prox1/Irs2/Prkag2/Atp2b4/Dgat2/Elovl5/Stat5b/Appl2/Gk/Insig1/Mid1ip1/Dkk3	15
BrM	Decreased in Tbx1 cKO	GO:0001823	mesonephros development	10/625	107/23328	0.000605814	0.00950662	0.00685935	Hey1/Grem1/Fmn1/Bmp7/Bcl2/Tshz3/Fat4/Smad6/Fgf8/Tgfb1	10
BrM	Decreased in Tbx1 cKO	GO:0051092	positive regulation of NF-kappaB transcription factor activity	12/625	147/23328	0.000617804	0.0096638	0.00697276	Grem1/Wnt5a/Cd40/Flot2/Tradd/Trappc9/Prkd2/Pycard/Prkcz/Prkd1/Stat3/Tgfb1	12
BrM	Decreased in Tbx1 cKO	GO:0043112	receptor metabolic process	15/625	212/23328	0.000629197	0.00981066	0.00707873	Grem1/Edn1/Tbc1d16/Efnb2/Nrg1/Dab2/Bves/Pick1/Ece1/Cdk5r1/Ezr/Kif16b/Nsg1/Dkk1/Tgfb1	15
BrM	Decreased in Tbx1 cKO	GO:0016126	sterol biosynthetic process	7/625	55/23328	0.00063722	0.00985464	0.00711046	Sqle/Dhcr7/Mvd/Abcg1/Fdft1/Por/Insig1	7
BrM	Decreased in Tbx1 cKO	GO:0050922	negative regulation of chemotaxis	7/625	55/23328	0.00063722	0.00985464	0.00711046	Slit1/Grem1/Sema3c/Dusp1/Wnt5a/Sema4b/Angpt2	7
BrM	Decreased in Tbx1 cKO	GO:0001881	receptor recycling	6/625	40/23328	0.000638056	0.00985464	0.00711046	Tbc1d16/Dab2/Bves/Ece1/Kif16b/Nsg1	6
BrM	Increased in Tbx1 cKO	GO:0003007	heart morphogenesis	17/150	277/23328	2.98329e-12	8.2488e-09	6.3026e-09	Twist1/Foxc1/Pitx2/Has2/Sox9/Robo2/Sfrp2/Dlc1/Col2a1/Robo1/Hey2/Rbp4/Heg1/Tgfbr3/Tbx2/Pkp2/Plxnd1	17
BrM	Increased in Tbx1 cKO	GO:2000027	regulation of animal organ morphogenesis	15/150	210/23328	6.97441e-12	9.64212e-09	7.36718e-09	Twist1/Foxc1/Sox9/Robo2/Sfrp2/Cthrc1/Btbd7/Robo1/Spry1/Dact1/Bdnf/Cd34/Ednra/Myc/Tbx2	15
BrM	Increased in Tbx1 cKO	GO:0060485	mesenchyme development	16/150	281/23328	4.14276e-11	3.81824e-08	2.91737e-08	Twist1/Foxc1/Pitx2/Has2/Sox9/Robo2/Sfrp2/Robo1/Spry1/Ednra/Myc/Hey2/Tgfbr3/Meox1/Tbx2/Sema3f	16
BrM	Increased in Tbx1 cKO	GO:0003151	outflow tract morphogenesis	10/150	84/23328	1.64086e-10	1.13425e-07	8.66634e-08	Twist1/Foxc1/Pitx2/Robo2/Sfrp2/Robo1/Hey2/Tgfbr3/Tbx2/Plxnd1	10
BrM	Increased in Tbx1 cKO	GO:0003206	cardiac chamber morphogenesis	11/150	147/23328	3.00247e-09	1.66037e-06	1.26862e-06	Foxc1/Pitx2/Robo2/Sfrp2/Robo1/Hey2/Rbp4/Heg1/Tgfbr3/Tbx2/Pkp2	11
BrM	Increased in Tbx1 cKO	GO:0060562	epithelial tube morphogenesis	16/150	387/23328	4.39088e-09	1.94766e-06	1.48813e-06	Twist1/Pitx2/Sox9/Npnt/Sfrp2/Cthrc1/Dlc1/Robo1/Spry1/Cxcl12/Irx3/Ednra/Myc/Tbx2/Ntn1/Plxnd1	16
BrM	Increased in Tbx1 cKO	GO:0003205	cardiac chamber development	12/150	194/23328	4.93078e-09	1.94766e-06	1.48813e-06	Foxc1/Pitx2/Robo2/Sfrp2/Robo1/Hey2/Rbp4/Heg1/Tgfbr3/Tbx2/Pkp2/Plxnd1	12
BrM	Increased in Tbx1 cKO	GO:0060537	muscle tissue development	17/150	470/23328	1.0285e-08	3.55475e-06	2.71605e-06	Twist1/Foxc1/Pitx2/Sox9/Hlf/Nln/Bdnf/Sorbs2/Myc/Hey2/Rbp4/Heg1/Tgfbr3/Tbx2/Btg2/Eya2/Pkp2	17
BrM	Increased in Tbx1 cKO	GO:0014706	striated muscle tissue development	16/150	447/23328	3.31285e-08	9.06593e-06	6.92693e-06	Twist1/Foxc1/Pitx2/Hlf/Nln/Bdnf/Sorbs2/Myc/Hey2/Rbp4/Heg1/Tgfbr3/Tbx2/Btg2/Eya2/Pkp2	16
BrM	Increased in Tbx1 cKO	GO:0072001	renal system development	14/150	333/23328	3.47073e-08	9.06593e-06	6.92693e-06	Foxc1/Sox9/Robo2/Npnt/Robo1/Spry1/Bdnf/Irx3/Ednra/Myc/Mecom/Rbp4/Nid1/Plxnd1	14
BrM	Increased in Tbx1 cKO	GO:0072132	mesenchyme morphogenesis	7/150	51/23328	3.6067e-08	9.06593e-06	6.92693e-06	Twist1/Foxc1/Sox9/Robo2/Robo1/Myc/Tbx2	7
BrM	Increased in Tbx1 cKO	GO:0050770	regulation of axonogenesis	11/150	208/23328	1.09711e-07	2.52791e-05	1.93148e-05	Robo2/Metrn/Dab1/Robo1/Bdnf/Cxcl12/Cacna1a/Rab21/Ntn1/Plxnd1/Sema3f	11
BrM	Increased in Tbx1 cKO	GO:0001655	urogenital system development	14/150	376/23328	1.55015e-07	3.29704e-05	2.51915e-05	Foxc1/Sox9/Robo2/Npnt/Robo1/Spry1/Bdnf/Irx3/Ednra/Myc/Mecom/Rbp4/Nid1/Plxnd1	14
BrM	Increased in Tbx1 cKO	GO:0001570	vasculogenesis	8/150	97/23328	2.15884e-07	4.2637e-05	3.25773e-05	Pitx2/Has2/Amot/Cd34/Asb4/Hey2/Heg1/Tgfbr3	8
BrM	Increased in Tbx1 cKO	GO:0048762	mesenchymal cell differentiation	11/150	225/23328	2.42155e-07	4.46372e-05	3.41056e-05	Twist1/Foxc1/Pitx2/Has2/Sox9/Sfrp2/Spry1/Ednra/Hey2/Tgfbr3/Sema3f	11
BrM	Increased in Tbx1 cKO	GO:2000826	regulation of heart morphogenesis	6/150	45/23328	4.23386e-07	6.95483e-05	5.31392e-05	Twist1/Foxc1/Sox9/Robo2/Robo1/Tbx2	6
BrM	Increased in Tbx1 cKO	GO:0110110	positive regulation of animal organ morphogenesis	8/150	106/23328	4.29086e-07	6.95483e-05	5.31392e-05	Twist1/Sox9/Robo2/Robo1/Spry1/Cd34/Ednra/Myc	8
BrM	Increased in Tbx1 cKO	GO:0010769	regulation of cell morphogenesis involved in differentiation	13/150	351/23328	4.66109e-07	6.95483e-05	5.31392e-05	Postn/Has2/Robo2/Metrn/Dab1/Robo1/Bdnf/Cxcl12/Cacna1a/Rab21/Ntn1/Plxnd1/Sema3f	13
BrM	Increased in Tbx1 cKO	GO:0003231	cardiac ventricle development	9/150	147/23328	4.77909e-07	6.95483e-05	5.31392e-05	Foxc1/Pitx2/Robo2/Sfrp2/Robo1/Hey2/Heg1/Tgfbr3/Pkp2	9
BrM	Increased in Tbx1 cKO	GO:0007517	muscle organ development	14/150	420/23328	5.88431e-07	8.13506e-05	6.21569e-05	Twist1/Foxc1/Pitx2/Hlf/Nln/Bdnf/Myc/Hey2/Rbp4/Heg1/Tgfbr3/Tbx2/Btg2/Pkp2	14
BrM	Increased in Tbx1 cKO	GO:0051099	positive regulation of binding	10/150	200/23328	7.07716e-07	9.31826e-05	7.11973e-05	Twist1/Foxc1/Pitx2/Cthrc1/Dact1/Bdnf/Anxa2/Myc/Mbd2/Plxnd1	10
BrM	Increased in Tbx1 cKO	GO:0001822	kidney development	12/150	318/23328	1.07809e-06	0.000135496	0.000103528	Foxc1/Sox9/Robo2/Npnt/Robo1/Spry1/Bdnf/Irx3/Ednra/Myc/Nid1/Plxnd1	12
BrM	Increased in Tbx1 cKO	GO:1905314	semi-lunar valve development	5/150	31/23328	1.52637e-06	0.000180067	0.000137582	Twist1/Sox9/Robo2/Robo1/Hey2	5
BrM	Increased in Tbx1 cKO	GO:0014031	mesenchymal cell development	7/150	89/23328	1.75077e-06	0.000180067	0.000137582	Twist1/Foxc1/Pitx2/Sox9/Ednra/Hey2/Sema3f	7
BrM	Increased in Tbx1 cKO	GO:0060560	developmental growth involved in morphogenesis	11/150	275/23328	1.75272e-06	0.000180067	0.000137582	Postn/Sox9/Sfrp2/Robo1/Spry1/Bdnf/Cxcl12/Rab21/Tbx2/Ntn1/Sema3f	11
BrM	Increased in Tbx1 cKO	GO:0003170	heart valve development	6/150	57/23328	1.77031e-06	0.000180067	0.000137582	Twist1/Pitx2/Sox9/Robo2/Robo1/Hey2	6
BrM	Increased in Tbx1 cKO	GO:0003279	cardiac septum development	8/150	128/23328	1.80602e-06	0.000180067	0.000137582	Pitx2/Robo2/Robo1/Hey2/Heg1/Tgfbr3/Tbx2/Plxnd1	8
BrM	Increased in Tbx1 cKO	GO:0061138	morphogenesis of a branching epithelium	10/150	222/23328	1.82346e-06	0.000180067	0.000137582	Pitx2/Sox9/Npnt/Sfrp2/Btbd7/Spry1/Cxcl12/Ednra/Myc/Plxnd1	10
BrM	Increased in Tbx1 cKO	GO:0048732	gland development	14/150	471/23328	2.26662e-06	0.00021611	0.000165122	Foxc1/Nkx2-3/Pitx2/Sox9/Btbd7/Robo1/Onecut2/Socs2/Cdo1/Cebpb/Tgfbr3/Tbx2/Ntn1/Plxnd1	14
BrM	Increased in Tbx1 cKO	GO:0003203	endocardial cushion morphogenesis	5/150	34/23328	2.46114e-06	0.000226835	0.000173316	Twist1/Sox9/Robo2/Robo1/Tbx2	5
BrM	Increased in Tbx1 cKO	GO:0007219	Notch signaling pathway	9/150	180/23328	2.58938e-06	0.000230956	0.000176465	Postn/Foxc1/Sox9/Robo2/Robo1/Enho/Sorbs2/Hey2/Tbx2	9
BrM	Increased in Tbx1 cKO	GO:0048754	branching morphogenesis of an epithelial tube	9/150	185/23328	3.2427e-06	0.00028019	0.000214082	Pitx2/Sox9/Npnt/Sfrp2/Spry1/Cxcl12/Ednra/Myc/Plxnd1	9
BrM	Increased in Tbx1 cKO	GO:0010770	positive regulation of cell morphogenesis involved in differentiation	9/150	188/23328	3.69905e-06	0.000308918	0.000236032	Has2/Robo2/Metrn/Robo1/Bdnf/Cxcl12/Rab21/Ntn1/Plxnd1	9
BrM	Increased in Tbx1 cKO	GO:0001763	morphogenesis of a branching structure	10/150	241/23328	3.79863e-06	0.000308918	0.000236032	Pitx2/Sox9/Npnt/Sfrp2/Btbd7/Spry1/Cxcl12/Ednra/Myc/Plxnd1	10
BrM	Increased in Tbx1 cKO	GO:0001837	epithelial to mesenchymal transition	8/150	144/23328	4.35869e-06	0.000344323	0.000263084	Twist1/Foxc1/Has2/Sox9/Sfrp2/Spry1/Hey2/Tgfbr3	8
BrM	Increased in Tbx1 cKO	GO:0072073	kidney epithelium development	8/150	145/23328	4.58836e-06	0.000344323	0.000263084	Foxc1/Sox9/Robo2/Npnt/Spry1/Bdnf/Irx3/Myc	8
BrM	Increased in Tbx1 cKO	GO:0050772	positive regulation of axonogenesis	7/150	103/23328	4.67083e-06	0.000344323	0.000263084	Robo2/Metrn/Robo1/Bdnf/Cxcl12/Ntn1/Plxnd1	7
BrM	Increased in Tbx1 cKO	GO:0001657	ureteric bud development	7/150	104/23328	4.98117e-06	0.000344323	0.000263084	Foxc1/Sox9/Robo2/Npnt/Spry1/Bdnf/Myc	7
BrM	Increased in Tbx1 cKO	GO:0072163	mesonephric epithelium development	7/150	104/23328	4.98117e-06	0.000344323	0.000263084	Foxc1/Sox9/Robo2/Npnt/Spry1/Bdnf/Myc	7
BrM	Increased in Tbx1 cKO	GO:0072164	mesonephric tubule development	7/150	104/23328	4.98117e-06	0.000344323	0.000263084	Foxc1/Sox9/Robo2/Npnt/Spry1/Bdnf/Myc	7
BrM	Increased in Tbx1 cKO	GO:0050673	epithelial cell proliferation	13/150	438/23328	5.38208e-06	0.000362962	0.000277326	Twist1/Has2/Sox9/Sfrp2/Vegfc/Klk8/Robo1/Cxcl12/Cd34/Ednra/Myc/Cebpb/Tgfbr3	13
BrM	Increased in Tbx1 cKO	GO:0090596	sensory organ morphogenesis	11/150	311/23328	5.70356e-06	0.000369708	0.00028248	Twist1/Pitx2/Sox9/Cthrc1/Col2a1/Bdnf/Col5a2/Myc/Rbp4/Tbx2/Ntn1	11
BrM	Increased in Tbx1 cKO	GO:0003180	aortic valve morphogenesis	4/150	19/23328	5.90443e-06	0.000369708	0.00028248	Twist1/Sox9/Robo2/Robo1	4
BrM	Increased in Tbx1 cKO	GO:0055008	cardiac muscle tissue morphogenesis	6/150	70/23328	5.97187e-06	0.000369708	0.00028248	Foxc1/Pitx2/Hey2/Heg1/Tgfbr3/Pkp2	6
BrM	Increased in Tbx1 cKO	GO:0001823	mesonephros development	7/150	107/23328	6.01694e-06	0.000369708	0.00028248	Foxc1/Sox9/Robo2/Npnt/Spry1/Bdnf/Myc	7
BrM	Increased in Tbx1 cKO	GO:0055017	cardiac muscle tissue growth	7/150	108/23328	6.39962e-06	0.000384673	0.000293914	Foxc1/Sorbs2/Hey2/Rbp4/Heg1/Tgfbr3/Tbx2	7
BrM	Increased in Tbx1 cKO	GO:0022612	gland morphogenesis	8/150	154/23328	7.15881e-06	0.000421151	0.000321786	Nkx2-3/Sox9/Btbd7/Robo1/Cebpb/Tbx2/Ntn1/Plxnd1	8
BrM	Increased in Tbx1 cKO	GO:0051098	regulation of binding	12/150	390/23328	8.74773e-06	0.000503905	0.000385015	Twist1/Foxc1/Pitx2/Cthrc1/Dact1/Bdnf/Anxa2/Myc/Hey2/Mbd2/Tgfbr3/Plxnd1	12
BrM	Increased in Tbx1 cKO	GO:0001569	branching involved in blood vessel morphogenesis	5/150	45/23328	1.02085e-05	0.000572216	0.000437208	Pitx2/Sfrp2/Cxcl12/Ednra/Plxnd1	5
BrM	Increased in Tbx1 cKO	GO:0007160	cell-matrix adhesion	9/150	214/23328	1.05544e-05	0.000572216	0.000437208	Postn/Npnt/Vegfc/Dlc1/Itga6/Onecut2/Dusp22/Cd34/Nid1	9
BrM	Increased in Tbx1 cKO	GO:0010810	regulation of cell-substrate adhesion	9/150	214/23328	1.05544e-05	0.000572216	0.000437208	Postn/Has2/Npnt/Vegfc/Dlc1/Itga6/Onecut2/Dusp22/Nid1	9
BrM	Increased in Tbx1 cKO	GO:0003208	cardiac ventricle morphogenesis	6/150	78/23328	1.1215e-05	0.000596334	0.000455636	Foxc1/Sfrp2/Hey2/Heg1/Tgfbr3/Pkp2	6
BrM	Increased in Tbx1 cKO	GO:0060419	heart growth	7/150	118/23328	1.14702e-05	0.000598399	0.000457214	Foxc1/Sorbs2/Hey2/Rbp4/Heg1/Tgfbr3/Tbx2	7
BrM	Increased in Tbx1 cKO	GO:0003179	heart valve morphogenesis	5/150	47/23328	1.26851e-05	0.000637713	0.000487252	Twist1/Sox9/Robo2/Robo1/Hey2	5
BrM	Increased in Tbx1 cKO	GO:0003197	endocardial cushion development	5/150	47/23328	1.26851e-05	0.000637713	0.000487252	Twist1/Sox9/Robo2/Robo1/Tbx2	5
BrM	Increased in Tbx1 cKO	GO:0003176	aortic valve development	4/150	23/23328	1.32217e-05	0.000652821	0.000498796	Twist1/Sox9/Robo2/Robo1	4
BrM	Increased in Tbx1 cKO	GO:0007389	pattern specification process	13/150	478/23328	1.36655e-05	0.000662897	0.000506495	Foxc1/Pitx2/Robo2/Sfrp2/Robo1/Spry1/Irx3/Uncx/Hey2/Meox1/Tbx2/Btg2/Sema3f	13
BrM	Increased in Tbx1 cKO	GO:0048638	regulation of developmental growth	12/150	409/23328	1.40622e-05	0.000670379	0.000512211	Foxc1/Sfrp2/Bdnf/Cxcl12/Socs2/Hey2/Rbp4/Tgfbr3/Rab21/Tbx2/Ntn1/Sema3f	12
BrM	Increased in Tbx1 cKO	GO:2001233	regulation of apoptotic signaling pathway	12/150	413/23328	1.54862e-05	0.000725751	0.000554519	Sfrp2/Dapk2/Col2a1/Nck2/Bdnf/Itga6/Cxcl12/Bbc3/Myc/Bmf/Gsn/Eya2	12
BrM	Increased in Tbx1 cKO	GO:0060415	muscle tissue morphogenesis	6/150	83/23328	1.60515e-05	0.000739707	0.000565182	Foxc1/Pitx2/Hey2/Heg1/Tgfbr3/Pkp2	6
BrM	Increased in Tbx1 cKO	GO:0014032	neural crest cell development	6/150	84/23328	1.71953e-05	0.000779426	0.00059553	Twist1/Foxc1/Pitx2/Sox9/Ednra/Sema3f	6
BrM	Increased in Tbx1 cKO	GO:0031589	cell-substrate adhesion	11/150	351/23328	1.77035e-05	0.000789519	0.000603242	Postn/Has2/Npnt/Vegfc/Dlc1/Itga6/Tmeff2/Onecut2/Dusp22/Cd34/Nid1	11
BrM	Increased in Tbx1 cKO	GO:0060412	ventricular septum morphogenesis	5/150	51/23328	1.90283e-05	0.000835133	0.000638093	Pitx2/Robo2/Robo1/Hey2/Tgfbr3	5
BrM	Increased in Tbx1 cKO	GO:0003281	ventricular septum development	6/150	86/23328	1.96802e-05	0.000837165	0.000639646	Pitx2/Robo2/Robo1/Hey2/Heg1/Tgfbr3	6
BrM	Increased in Tbx1 cKO	GO:0060411	cardiac septum morphogenesis	6/150	86/23328	1.96802e-05	0.000837165	0.000639646	Pitx2/Robo2/Robo1/Hey2/Tgfbr3/Tbx2	6
BrM	Increased in Tbx1 cKO	GO:0001667	ameboidal-type cell migration	12/150	427/23328	2.15117e-05	0.00090121	0.00068858	Twist1/Pitx2/Has2/Sox9/Vegfc/Amot/Robo1/Cxcl12/Acta2/Tgfbr3/Plxnd1/Sema3f	12
BrM	Increased in Tbx1 cKO	GO:0033002	muscle cell proliferation	9/150	236/23328	2.29628e-05	0.000935492	0.000714774	Foxc1/Npr3/Calcrl/Ednra/Myc/Hey2/Rbp4/Tgfbr3/Tbx2	9
BrM	Increased in Tbx1 cKO	GO:0055010	ventricular cardiac muscle tissue morphogenesis	5/150	53/23328	2.30067e-05	0.000935492	0.000714774	Foxc1/Hey2/Heg1/Tgfbr3/Pkp2	5
BrM	Increased in Tbx1 cKO	GO:0048864	stem cell development	6/150	90/23328	2.55181e-05	0.00102257	0.00078131	Twist1/Foxc1/Pitx2/Sox9/Ednra/Sema3f	6
BrM	Increased in Tbx1 cKO	GO:0030198	extracellular matrix organization	10/150	302/23328	2.70261e-05	0.00104363	0.000797394	Postn/Foxc1/Has2/Sox9/Npnt/Sfrp2/Col2a1/Anxa2/Col5a2/Nid1	10
BrM	Increased in Tbx1 cKO	GO:0014033	neural crest cell differentiation	6/150	91/23328	2.71758e-05	0.00104363	0.000797394	Twist1/Foxc1/Pitx2/Sox9/Ednra/Sema3f	6
BrM	Increased in Tbx1 cKO	GO:0048644	muscle organ morphogenesis	6/150	91/23328	2.71758e-05	0.00104363	0.000797394	Foxc1/Pitx2/Hey2/Heg1/Tgfbr3/Pkp2	6
BrM	Increased in Tbx1 cKO	GO:0043062	extracellular structure organization	10/150	303/23328	2.77965e-05	0.00105284	0.000804435	Postn/Foxc1/Has2/Sox9/Npnt/Sfrp2/Col2a1/Anxa2/Col5a2/Nid1	10
BrM	Increased in Tbx1 cKO	GO:0030199	collagen fibril organization	5/150	56/23328	3.01532e-05	0.00111165	0.000849367	Foxc1/Sfrp2/Col2a1/Anxa2/Col5a2	5
BrM	Increased in Tbx1 cKO	GO:0050873	brown fat cell differentiation	5/150	56/23328	3.01532e-05	0.00111165	0.000849367	Itga6/Selenbp1/Arl4a/Mecom/Cebpb	5
BrM	Increased in Tbx1 cKO	GO:0003002	regionalization	11/150	379/23328	3.57549e-05	0.00130082	0.000993907	Foxc1/Pitx2/Robo2/Sfrp2/Robo1/Spry1/Irx3/Hey2/Meox1/Btg2/Sema3f	11
BrM	Increased in Tbx1 cKO	GO:0060317	cardiac epithelial to mesenchymal transition	4/150	30/23328	3.95117e-05	0.00141883	0.00108407	Twist1/Has2/Hey2/Tgfbr3	4
BrM	Increased in Tbx1 cKO	GO:0048738	cardiac muscle tissue development	9/150	258/23328	4.60604e-05	0.00163278	0.00124755	Foxc1/Pitx2/Sorbs2/Hey2/Rbp4/Heg1/Tgfbr3/Tbx2/Pkp2	9
BrM	Increased in Tbx1 cKO	GO:0045667	regulation of osteoblast differentiation	7/150	147/23328	4.74341e-05	0.00166019	0.00126849	Twist1/Sox9/Npnt/Sfrp2/Vegfc/Cthrc1/Cebpb	7
BrM	Increased in Tbx1 cKO	GO:0003229	ventricular cardiac muscle tissue development	5/150	62/23328	4.95235e-05	0.00169125	0.00129222	Foxc1/Hey2/Heg1/Tgfbr3/Pkp2	5
BrM	Increased in Tbx1 cKO	GO:0048736	appendage development	8/150	202/23328	5.06238e-05	0.00169125	0.00129222	Twist1/Pitx2/Sox9/Sfrp2/Col2a1/Itga6/Mecom/Tbx2	8
BrM	Increased in Tbx1 cKO	GO:0060173	limb development	8/150	202/23328	5.06238e-05	0.00169125	0.00129222	Twist1/Pitx2/Sox9/Sfrp2/Col2a1/Itga6/Mecom/Tbx2	8
BrM	Increased in Tbx1 cKO	GO:0001503	ossification	11/150	394/23328	5.0768e-05	0.00169125	0.00129222	Twist1/Foxc1/Sox9/Npnt/Sfrp2/Vegfc/Mn1/Cthrc1/Col2a1/Cebpb/Tgfbr3	11
BrM	Increased in Tbx1 cKO	GO:0040013	negative regulation of locomotion	10/150	326/23328	5.15158e-05	0.00169573	0.00129564	Robo2/Sfrp2/Dlc1/Robo1/Tmeff2/Cxcl12/Dusp22/Tgfbr3/Pkp2/Sema3f	10
BrM	Increased in Tbx1 cKO	GO:0060038	cardiac muscle cell proliferation	5/150	63/23328	5.3516e-05	0.00174084	0.00133011	Foxc1/Hey2/Rbp4/Tgfbr3/Tbx2	5
BrM	Increased in Tbx1 cKO	GO:0001649	osteoblast differentiation	8/150	205/23328	5.61639e-05	0.00179472	0.00137128	Twist1/Sox9/Npnt/Sfrp2/Vegfc/Cthrc1/Cebpb/Tgfbr3	8
BrM	Increased in Tbx1 cKO	GO:0045666	positive regulation of neuron differentiation	12/150	472/23328	5.679e-05	0.00179472	0.00137128	Robo2/Metrn/Dab1/Robo1/Bdnf/Itga6/Cxcl12/Socs2/Irx3/Rab21/Ntn1/Plxnd1	12
BrM	Increased in Tbx1 cKO	GO:0035904	aorta development	5/150	64/23328	5.77525e-05	0.00179472	0.00137128	Robo2/Robo1/Hey2/Tbx2/Plxnd1	5
BrM	Increased in Tbx1 cKO	GO:0060349	bone morphogenesis	6/150	104/23328	5.77687e-05	0.00179472	0.00137128	Twist1/Foxc1/Has2/Sox9/Sfrp2/Col2a1	6
BrM	Increased in Tbx1 cKO	GO:0035265	organ growth	8/150	207/23328	6.01308e-05	0.00184735	0.00141149	Foxc1/Sox9/Sorbs2/Hey2/Rbp4/Heg1/Tgfbr3/Tbx2	8
BrM	Increased in Tbx1 cKO	GO:0001574	ganglioside biosynthetic process	3/150	13/23328	7.10851e-05	0.00214388	0.00163806	St6galnac3/St6galnac6/St8sia4	3
BrM	Increased in Tbx1 cKO	GO:0060840	artery development	6/150	108/23328	7.13336e-05	0.00214388	0.00163806	Foxc1/Robo2/Robo1/Hey2/Tbx2/Plxnd1	6
BrM	Increased in Tbx1 cKO	GO:0061384	heart trabecula morphogenesis	4/150	36/23328	8.242e-05	0.00245044	0.00187229	Hey2/Rbp4/Heg1/Tgfbr3	4
BrM	Increased in Tbx1 cKO	GO:0030879	mammary gland development	7/150	164/23328	9.46232e-05	0.00278333	0.00212664	Sox9/Robo1/Socs2/Cdo1/Cebpb/Tbx2/Ntn1	7
BrM	Increased in Tbx1 cKO	GO:1905330	regulation of morphogenesis of an epithelium	6/150	114/23328	9.63281e-05	0.00280366	0.00214217	Sox9/Sfrp2/Cthrc1/Btbd7/Dact1/Tbx2	6
BrM	Increased in Tbx1 cKO	GO:0060348	bone development	8/150	222/23328	9.79803e-05	0.00282204	0.00215621	Twist1/Foxc1/Pitx2/Has2/Sox9/Sfrp2/Col2a1/Anxa2	8
BrM	Increased in Tbx1 cKO	GO:0016055	Wnt signaling pathway	11/150	430/23328	0.000110408	0.00312882	0.00239061	Dcdc2a/Pitx2/Sox9/Sfrp2/Shisa2/Rbms3/Cthrc1/Csnk2a2/Dact1/Myc/Mbd2	11
BrM	Increased in Tbx1 cKO	GO:0003188	heart valve formation	3/150	15/23328	0.000112027	0.00312882	0.00239061	Twist1/Sox9/Hey2	3
BrM	Increased in Tbx1 cKO	GO:0060347	heart trabecula formation	3/150	15/23328	0.000112027	0.00312882	0.00239061	Hey2/Rbp4/Tgfbr3	3
BrM	Increased in Tbx1 cKO	GO:0198738	cell-cell signaling by wnt	11/150	432/23328	0.000114997	0.00317966	0.00242946	Dcdc2a/Pitx2/Sox9/Sfrp2/Shisa2/Rbms3/Cthrc1/Csnk2a2/Dact1/Myc/Mbd2	11
BrM	Increased in Tbx1 cKO	GO:0042476	odontogenesis	6/150	119/23328	0.000122086	0.00334225	0.00255369	Foxc1/Nkx2-3/Pitx2/Itga6/Cd34/Ednra	6
BrM	Increased in Tbx1 cKO	GO:0051145	smooth muscle cell differentiation	5/150	75/23328	0.000123526	0.00334852	0.00255848	Pitx2/Sox9/Npnt/Hey2/Tbx2	5
BrM	Increased in Tbx1 cKO	GO:2001212	regulation of vasculogenesis	3/150	16/23328	0.000137229	0.00368387	0.00281471	Cd34/Asb4/Hey2	3
BrM	Increased in Tbx1 cKO	GO:0035107	appendage morphogenesis	7/150	175/23328	0.000141735	0.00373235	0.00285174	Twist1/Pitx2/Sox9/Sfrp2/Col2a1/Mecom/Tbx2	7
BrM	Increased in Tbx1 cKO	GO:0035108	limb morphogenesis	7/150	175/23328	0.000141735	0.00373235	0.00285174	Twist1/Pitx2/Sox9/Sfrp2/Col2a1/Mecom/Tbx2	7
BrM	Increased in Tbx1 cKO	GO:0014855	striated muscle cell proliferation	5/150	78/23328	0.000148776	0.0038808	0.00296517	Foxc1/Hey2/Rbp4/Tgfbr3/Tbx2	5
BrM	Increased in Tbx1 cKO	GO:0016202	regulation of striated muscle tissue development	7/150	177/23328	0.000152054	0.00391034	0.00298774	Twist1/Nln/Bdnf/Hey2/Rbp4/Tgfbr3/Tbx2	7
BrM	Increased in Tbx1 cKO	GO:0050678	regulation of epithelial cell proliferation	10/150	372/23328	0.000152737	0.00391034	0.00298774	Twist1/Has2/Sox9/Sfrp2/Vegfc/Robo1/Cxcl12/Ednra/Myc/Tgfbr3	10
BrM	Increased in Tbx1 cKO	GO:0003184	pulmonary valve morphogenesis	3/150	17/23328	0.000165851	0.00420149	0.0032102	Robo2/Robo1/Hey2	3
BrM	Increased in Tbx1 cKO	GO:0016358	dendrite development	9/150	306/23328	0.000168637	0.00420149	0.0032102	Dcdc2a/Dab1/Robo1/Nck2/Dact1/Bdnf/Cacna1a/Rab21/Ntn1	9
BrM	Increased in Tbx1 cKO	GO:1901861	regulation of muscle tissue development	7/150	180/23328	0.000168667	0.00420149	0.0032102	Twist1/Nln/Bdnf/Hey2/Rbp4/Tgfbr3/Tbx2	7
BrM	Increased in Tbx1 cKO	GO:0048634	regulation of muscle organ development	7/150	181/23328	0.00017452	0.00430847	0.00329194	Twist1/Nln/Bdnf/Hey2/Rbp4/Tgfbr3/Tbx2	7
BrM	Increased in Tbx1 cKO	GO:0048592	eye morphogenesis	7/150	182/23328	0.000180537	0.00441756	0.00337529	Twist1/Pitx2/Sox9/Bdnf/Col5a2/Rbp4/Tbx2	7
BrM	Increased in Tbx1 cKO	GO:0050919	negative chemotaxis	4/150	44/23328	0.000182512	0.00442672	0.00338229	Robo2/Robo1/Ntn1/Sema3f	4
BrM	Increased in Tbx1 cKO	GO:0016331	morphogenesis of embryonic epithelium	7/150	183/23328	0.00018672	0.0044894	0.00343018	Twist1/Sox9/Sfrp2/Vegfc/Cthrc1/Dlc1/Irx3	7
BrM	Increased in Tbx1 cKO	GO:0031128	developmental induction	4/150	45/23328	0.000199322	0.00475109	0.00363013	Sox9/Robo2/Robo1/Spry1	4
BrM	Increased in Tbx1 cKO	GO:0001764	neuron migration	7/150	189/23328	0.000227515	0.00537674	0.00410816	Twist1/Dcdc2a/Pitx2/Nav1/Dab1/Cxcl12/Ntn1	7
BrM	Increased in Tbx1 cKO	GO:0030900	forebrain development	10/150	393/23328	0.0002375	0.00556516	0.00425213	Pitx2/Tal2/Robo2/Dab1/Dlc1/Robo1/Cxcl12/Uncx/Mecom/Btg2	10
BrM	Increased in Tbx1 cKO	GO:0048705	skeletal system morphogenesis	8/150	253/23328	0.000239723	0.00557002	0.00425584	Twist1/Foxc1/Has2/Sox9/Sfrp2/Col2a1/Uncx/Myc	8
BrM	Increased in Tbx1 cKO	GO:0008593	regulation of Notch signaling pathway	5/150	88/23328	0.000262234	0.00604231	0.0046167	Postn/Robo2/Robo1/Enho/Hey2	5
BrM	Increased in Tbx1 cKO	GO:0051271	negative regulation of cellular component movement	9/150	326/23328	0.000269517	0.00615879	0.0047057	Sfrp2/Dlc1/Robo1/Tmeff2/Cxcl12/Dusp22/Tgfbr3/Pkp2/Sema3f	9
BrM	Increased in Tbx1 cKO	GO:0001656	metanephros development	5/150	89/23328	0.000276418	0.00626472	0.00478664	Sox9/Robo2/Spry1/Irx3/Myc	5
BrM	Increased in Tbx1 cKO	GO:0048562	embryonic organ morphogenesis	9/150	328/23328	0.000281896	0.00633693	0.00484181	Twist1/Pitx2/Sox9/Cthrc1/Col2a1/Myc/Rbp4/Tbx2/Ntn1	9
BrM	Increased in Tbx1 cKO	GO:0007409	axonogenesis	11/150	482/23328	0.000295883	0.00659772	0.00504107	Robo2/Metrn/Dab1/Robo1/Bdnf/Cxcl12/Cacna1a/Rab21/Ntn1/Plxnd1/Sema3f	11
BrM	Increased in Tbx1 cKO	GO:0001502	cartilage condensation	3/150	21/23328	0.000318322	0.00696076	0.00531845	Sox9/Col2a1/Uncx	3
BrM	Increased in Tbx1 cKO	GO:0003177	pulmonary valve development	3/150	21/23328	0.000318322	0.00696076	0.00531845	Robo2/Robo1/Hey2	3
BrM	Increased in Tbx1 cKO	GO:0003012	muscle system process	10/150	408/23328	0.000319717	0.00696076	0.00531845	Npnt/Calcrl/Cacnb2/Acta2/Ednra/Sorbs2/Hey2/Tbx2/Gsn/Pkp2	10
BrM	Increased in Tbx1 cKO	GO:0060043	regulation of cardiac muscle cell proliferation	4/150	51/23328	0.000324468	0.00700901	0.00535532	Hey2/Rbp4/Tgfbr3/Tbx2	4
BrM	Increased in Tbx1 cKO	GO:0048588	developmental cell growth	8/150	267/23328	0.000344137	0.00737628	0.00563593	Postn/Sox9/Bdnf/Cxcl12/Sorbs2/Rab21/Ntn1/Sema3f	8
BrM	Increased in Tbx1 cKO	GO:0010717	regulation of epithelial to mesenchymal transition	5/150	94/23328	0.000356268	0.00757755	0.00578972	Twist1/Foxc1/Sfrp2/Spry1/Tgfbr3	5
BrM	Increased in Tbx1 cKO	GO:0001573	ganglioside metabolic process	3/150	22/23328	0.00036685	0.00768439	0.00587135	St6galnac3/St6galnac6/St8sia4	3
BrM	Increased in Tbx1 cKO	GO:0006688	glycosphingolipid biosynthetic process	3/150	22/23328	0.00036685	0.00768439	0.00587135	St6galnac3/St6galnac6/St8sia4	3
BrM	Increased in Tbx1 cKO	GO:0061383	trabecula morphogenesis	4/150	53/23328	0.000376435	0.00782589	0.00597947	Hey2/Rbp4/Heg1/Tgfbr3	4
BrM	Increased in Tbx1 cKO	GO:0035272	exocrine system development	4/150	54/23328	0.000404532	0.00828542	0.00633057	Foxc1/Sox9/Btbd7/Plxnd1	4
BrM	Increased in Tbx1 cKO	GO:0048546	digestive tract morphogenesis	4/150	54/23328	0.000404532	0.00828542	0.00633057	Nkx2-3/Pitx2/Sfrp2/Dact1	4
BrM	Increased in Tbx1 cKO	GO:0072006	nephron development	6/150	151/23328	0.000442802	0.00900255	0.00687851	Foxc1/Sox9/Npnt/Irx3/Myc/Nid1	6
BrM	Increased in Tbx1 cKO	GO:0030336	negative regulation of cell migration	8/150	278/23328	0.000449967	0.00908145	0.00693879	Sfrp2/Dlc1/Robo1/Tmeff2/Cxcl12/Dusp22/Tgfbr3/Pkp2	8
BrM	Increased in Tbx1 cKO	GO:0021889	olfactory bulb interneuron differentiation	3/150	24/23328	0.000477624	0.00956978	0.00731191	Robo2/Robo1/Uncx	3
BrM	Increased in Tbx1 cKO	GO:0090287	regulation of cellular response to growth factor stimulus	8/150	281/23328	0.000483008	0.00960804	0.00734114	Npnt/Sfrp2/Vegfc/Shisa2/Robo1/Spry1/Onecut2/Tgfbr3	8
BrM	Increased in Tbx1 cKO	GO:0032092	positive regulation of protein binding	5/150	101/23328	0.000495945	0.00979491	0.00748392	Cthrc1/Dact1/Bdnf/Anxa2/Plxnd1	5
BrM	Increased in Tbx1 cKO	GO:0001838	embryonic epithelial tube formation	6/150	155/23328	0.000508596	0.00997354	0.0076204	Twist1/Sox9/Sfrp2/Cthrc1/Dlc1/Irx3	6
aSHF/SoM	Decreased in Tbx1 cKO	GO:0001654	eye development	20/220	418/23328	3.31573e-09	4.8932e-06	3.82332e-06	Foxp2/Ring1/Nrp1/Tspan12/Tmod1/Rom1/Sox9/Maf/Sdk2/Kdr/Crybg3/Tgfb1/Rab11fip4/Fgf10/Frem2/Stat3/Ush1c/Vegfa/Mitf/Shroom2	20
aSHF/SoM	Decreased in Tbx1 cKO	GO:0150063	visual system development	20/220	422/23328	3.89826e-09	4.8932e-06	3.82332e-06	Foxp2/Ring1/Nrp1/Tspan12/Tmod1/Rom1/Sox9/Maf/Sdk2/Kdr/Crybg3/Tgfb1/Rab11fip4/Fgf10/Frem2/Stat3/Ush1c/Vegfa/Mitf/Shroom2	20
aSHF/SoM	Decreased in Tbx1 cKO	GO:0048880	sensory system development	20/220	426/23328	4.57451e-09	4.8932e-06	3.82332e-06	Foxp2/Ring1/Nrp1/Tspan12/Tmod1/Rom1/Sox9/Maf/Sdk2/Kdr/Crybg3/Tgfb1/Rab11fip4/Fgf10/Frem2/Stat3/Ush1c/Vegfa/Mitf/Shroom2	20
aSHF/SoM	Decreased in Tbx1 cKO	GO:0043010	camera-type eye development	18/220	370/23328	1.61993e-08	1.29959e-05	1.01544e-05	Foxp2/Ring1/Nrp1/Tspan12/Tmod1/Rom1/Sox9/Maf/Sdk2/Kdr/Crybg3/Tgfb1/Rab11fip4/Fgf10/Ush1c/Vegfa/Mitf/Shroom2	18
aSHF/SoM	Decreased in Tbx1 cKO	GO:0030324	lung development	13/220	222/23328	2.0673e-07	0.000109606	8.56413e-05	Tmem38b/Lipa/Foxp2/Tnc/Hhip/Gli2/Sox9/Errfi1/Kdr/Fgf10/Vegfa/Foxf1/Nphp3	13
aSHF/SoM	Decreased in Tbx1 cKO	GO:0061138	morphogenesis of a branching epithelium	13/220	222/23328	2.0673e-07	0.000109606	8.56413e-05	Sulf1/Nrp1/Tnc/Sema3c/Hhip/Tbx3/Gli2/Sox9/Kdr/Tgfb1/Fgf10/Vegfa/Foxf1	13
aSHF/SoM	Decreased in Tbx1 cKO	GO:0030323	respiratory tube development	13/220	225/23328	2.41287e-07	0.000109606	8.56413e-05	Tmem38b/Lipa/Foxp2/Tnc/Hhip/Gli2/Sox9/Errfi1/Kdr/Fgf10/Vegfa/Foxf1/Nphp3	13
aSHF/SoM	Decreased in Tbx1 cKO	GO:0042692	muscle cell differentiation	17/220	399/23328	2.73247e-07	0.000109606	8.56413e-05	Bves/Tbx3/Rgs2/Tmod1/Tnnt1/Smad6/Hey1/Sox9/Tgfb1/Tnnt2/Nkx2-6/Wfikkn1/Fgf10/Syne1/Vegfa/Foxf1/Fhod3	17
aSHF/SoM	Decreased in Tbx1 cKO	GO:0003007	heart morphogenesis	14/220	277/23328	4.22067e-07	0.000144455	0.000112871	Dsp/Nrp1/Sema3c/Tbx3/Smad6/Myh7/Hey1/Sox9/Tgfb1/Tnnt2/Vegfa/Foxf1/Nphp3/Gaa	14
aSHF/SoM	Decreased in Tbx1 cKO	GO:0090287	regulation of cellular response to growth factor stimulus	14/220	281/23328	5.01507e-07	0.000144455	0.000112871	Sulf1/Tspan12/Hhip/Smad6/Shisa2/Kdr/Tgfb1/Wfikkn1/Flcn/Htra3/Fgf10/Dab2/Prkcb/Dstyk	14
aSHF/SoM	Decreased in Tbx1 cKO	GO:0001763	morphogenesis of a branching structure	13/220	241/23328	5.28851e-07	0.000144455	0.000112871	Sulf1/Nrp1/Tnc/Sema3c/Hhip/Tbx3/Gli2/Sox9/Kdr/Tgfb1/Fgf10/Vegfa/Foxf1	13
aSHF/SoM	Decreased in Tbx1 cKO	GO:0051145	smooth muscle cell differentiation	8/220	75/23328	5.40188e-07	0.000144455	0.000112871	Tbx3/Smad6/Hey1/Sox9/Tgfb1/Fgf10/Vegfa/Foxf1	8
aSHF/SoM	Decreased in Tbx1 cKO	GO:1903522	regulation of blood circulation	13/220	248/23328	7.31098e-07	0.000180469	0.00014101	Tmem38b/Myl4/Fgf13/Dsp/Bves/Smtnl2/Rgs2/Smad6/Myh7/Tnnt2/Hrc/Gaa/Kcna5	13
aSHF/SoM	Decreased in Tbx1 cKO	GO:0060541	respiratory system development	13/220	254/23328	9.56653e-07	0.000219279	0.000171334	Tmem38b/Lipa/Foxp2/Tnc/Hhip/Gli2/Sox9/Errfi1/Kdr/Fgf10/Vegfa/Foxf1/Nphp3	13
aSHF/SoM	Decreased in Tbx1 cKO	GO:0002053	positive regulation of mesenchymal cell proliferation	6/220	37/23328	1.19667e-06	0.000256007	0.000200033	Foxp2/Sox9/Kdr/Syne1/Vegfa/Foxf1	6
aSHF/SoM	Decreased in Tbx1 cKO	GO:0003206	cardiac chamber morphogenesis	10/220	147/23328	1.39847e-06	0.000265593	0.000207523	Dsp/Nrp1/Sema3c/Tbx3/Smad6/Myh7/Hey1/Tgfb1/Tnnt2/Foxf1	10
aSHF/SoM	Decreased in Tbx1 cKO	GO:0008016	regulation of heart contraction	11/220	183/23328	1.40701e-06	0.000265593	0.000207523	Tmem38b/Myl4/Fgf13/Dsp/Bves/Rgs2/Myh7/Tnnt2/Hrc/Gaa/Kcna5	11
aSHF/SoM	Decreased in Tbx1 cKO	GO:0048754	branching morphogenesis of an epithelial tube	11/220	185/23328	1.56515e-06	0.000279031	0.000218022	Nrp1/Tnc/Hhip/Tbx3/Gli2/Sox9/Kdr/Tgfb1/Fgf10/Vegfa/Foxf1	11
aSHF/SoM	Decreased in Tbx1 cKO	GO:0048286	lung alveolus development	7/220	61/23328	1.7076e-06	0.000288405	0.000225347	Tmem38b/Foxp2/Errfi1/Kdr/Fgf10/Vegfa/Foxf1	7
aSHF/SoM	Decreased in Tbx1 cKO	GO:0022612	gland morphogenesis	10/220	154/23328	2.13369e-06	0.000342351	0.000267497	Sulf1/Nrp1/Tnc/Sema3c/Tbx3/Gli2/Itpr1/Sox9/Tgfb1/Fgf10	10
aSHF/SoM	Decreased in Tbx1 cKO	GO:0003205	cardiac chamber development	11/220	194/23328	2.48659e-06	0.000379975	0.000296895	Dsp/Nrp1/Sema3c/Tbx3/Smad6/Myh7/Hey1/Tgfb1/Tnnt2/Foxf1/Nphp3	11
aSHF/SoM	Decreased in Tbx1 cKO	GO:0060048	cardiac muscle contraction	9/220	127/23328	3.39044e-06	0.000494542	0.000386413	Tmem38b/Myl4/Fgf13/Dsp/Rgs2/Myh7/Tnnt2/Gaa/Kcna5	9
aSHF/SoM	Decreased in Tbx1 cKO	GO:0006941	striated muscle contraction	10/220	163/23328	3.55749e-06	0.000496347	0.000387823	Tmem38b/Myl4/Fgf13/Dsp/Rgs2/Tnnt1/Myh7/Tnnt2/Gaa/Kcna5	10
aSHF/SoM	Decreased in Tbx1 cKO	GO:0010464	regulation of mesenchymal cell proliferation	6/220	45/23328	3.93711e-06	0.000526424	0.000411324	Foxp2/Sox9/Kdr/Syne1/Vegfa/Foxf1	6
aSHF/SoM	Decreased in Tbx1 cKO	GO:0055001	muscle cell development	11/220	205/23328	4.23354e-06	0.000543418	0.000424602	Bves/Tbx3/Rgs2/Tmod1/Tnnt1/Smad6/Tnnt2/Nkx2-6/Wfikkn1/Vegfa/Fhod3	11
aSHF/SoM	Decreased in Tbx1 cKO	GO:0006936	muscle contraction	13/220	298/23328	5.56226e-06	0.000686511	0.000536409	Sulf1/Tmem38b/Myl4/Fgf13/Dsp/Tbx3/Rgs2/Tmod1/Tnnt1/Myh7/Tnnt2/Gaa/Kcna5	13
aSHF/SoM	Decreased in Tbx1 cKO	GO:0048010	vascular endothelial growth factor receptor signaling pathway	6/220	48/23328	5.7936e-06	0.00068858	0.000538026	Sulf1/Nrp1/Kdr/Fgf10/Prkcb/Vegfa	6
aSHF/SoM	Decreased in Tbx1 cKO	GO:0034446	substrate adhesion-dependent cell spreading	8/220	106/23328	7.51964e-06	0.000861804	0.000673375	Bves/Nrp1/Axl/St6gal1/Kank1/Nedd9/Dab2/Ntng1	8
aSHF/SoM	Decreased in Tbx1 cKO	GO:0043951	negative regulation of cAMP-mediated signaling	5/220	30/23328	8.38165e-06	0.000896262	0.000700299	Aplnr/Rgs2/Aplp1/Pde11a/Grk5	5
aSHF/SoM	Decreased in Tbx1 cKO	GO:0003012	muscle system process	15/220	408/23328	8.4094e-06	0.000896262	0.000700299	Sulf1/Tmem38b/Myl4/Fgf13/Dsp/Tbx3/Rgs2/Tmod1/Tnnt1/Myh7/Errfi1/Tnnt2/Foxo3/Gaa/Kcna5	15
aSHF/SoM	Decreased in Tbx1 cKO	GO:0060047	heart contraction	11/220	221/23328	8.65819e-06	0.000896262	0.000700299	Tmem38b/Myl4/Fgf13/Dsp/Bves/Rgs2/Myh7/Tnnt2/Hrc/Gaa/Kcna5	11
aSHF/SoM	Decreased in Tbx1 cKO	GO:0003208	cardiac ventricle morphogenesis	7/220	78/23328	9.02946e-06	0.000905486	0.000707506	Dsp/Sema3c/Myh7/Hey1/Tgfb1/Tnnt2/Foxf1	7
aSHF/SoM	Decreased in Tbx1 cKO	GO:0048592	eye morphogenesis	10/220	182/23328	9.45272e-06	0.000919205	0.000718226	Ring1/Tspan12/Rom1/Sox9/Sdk2/Kdr/Stat3/Ush1c/Vegfa/Shroom2	10
aSHF/SoM	Decreased in Tbx1 cKO	GO:0060537	muscle tissue development	16/220	470/23328	1.09633e-05	0.00102591	0.000801598	Foxp2/Dsp/Bves/Scx/Sema3c/Tbx3/Rgs2/Myh7/Hey1/Sox9/Tgfb1/Tnnt2/Nkx2-6/Flcn/Vegfa/Fhod3	16
aSHF/SoM	Decreased in Tbx1 cKO	GO:0003231	cardiac ventricle development	9/220	147/23328	1.11894e-05	0.00102591	0.000801598	Dsp/Sema3c/Tbx3/Smad6/Myh7/Hey1/Tgfb1/Tnnt2/Foxf1	9
aSHF/SoM	Decreased in Tbx1 cKO	GO:0050678	regulation of epithelial cell proliferation	14/220	372/23328	1.30178e-05	0.00111399	0.000870423	Sulf1/Aplnr/Grn/Foxp2/Hey1/Itpr1/Sox9/Errfi1/Kdr/Tgfb1/Fgf10/Stat3/Dab2/Vegfa	14
aSHF/SoM	Decreased in Tbx1 cKO	GO:0003015	heart process	11/220	231/23328	1.31235e-05	0.00111399	0.000870423	Tmem38b/Myl4/Fgf13/Dsp/Bves/Rgs2/Myh7/Tnnt2/Hrc/Gaa/Kcna5	11
aSHF/SoM	Decreased in Tbx1 cKO	GO:0060740	prostate gland epithelium morphogenesis	5/220	33/23328	1.36415e-05	0.00111399	0.000870423	Sulf1/Tnc/Gli2/Sox9/Fgf10	5
aSHF/SoM	Decreased in Tbx1 cKO	GO:0055002	striated muscle cell development	10/220	190/23328	1.37623e-05	0.00111399	0.000870423	Bves/Tbx3/Rgs2/Tmod1/Tnnt1/Tnnt2/Nkx2-6/Wfikkn1/Vegfa/Fhod3	10
aSHF/SoM	Decreased in Tbx1 cKO	GO:0048593	camera-type eye morphogenesis	9/220	151/23328	1.38858e-05	0.00111399	0.000870423	Ring1/Tspan12/Rom1/Sox9/Sdk2/Kdr/Ush1c/Vegfa/Shroom2	9
aSHF/SoM	Decreased in Tbx1 cKO	GO:0040013	negative regulation of locomotion	13/220	326/23328	1.45198e-05	0.00112069	0.000875657	Sulf1/Dpysl3/Nrp1/Sema3c/Tgfb1/Abhd2/St6gal1/Flcn/Kank1/Plcb1/Stat3/Foxo3/Mitf	13
aSHF/SoM	Decreased in Tbx1 cKO	GO:0001655	urogenital system development	14/220	376/23328	1.46678e-05	0.00112069	0.000875657	Sulf1/Nrp1/Tnc/Smad6/Gli2/Hey1/Sox9/Tgfb1/Flcn/Fgf10/Frem2/Vegfa/Foxf1/Nphp3	14
aSHF/SoM	Decreased in Tbx1 cKO	GO:0060512	prostate gland morphogenesis	5/220	34/23328	1.58713e-05	0.00116429	0.000909724	Sulf1/Tnc/Gli2/Sox9/Fgf10	5
aSHF/SoM	Decreased in Tbx1 cKO	GO:0010463	mesenchymal cell proliferation	6/220	57/23328	1.59641e-05	0.00116429	0.000909724	Foxp2/Sox9/Kdr/Syne1/Vegfa/Foxf1	6
aSHF/SoM	Decreased in Tbx1 cKO	GO:0001754	eye photoreceptor cell differentiation	6/220	58/23328	1.7667e-05	0.00125459	0.000980276	Rom1/Sox9/Sdk2/Stat3/Ush1c/Vegfa	6
aSHF/SoM	Decreased in Tbx1 cKO	GO:0072001	renal system development	13/220	333/23328	1.81581e-05	0.00125459	0.000980276	Sulf1/Nrp1/Smad6/Gli2/Hey1/Sox9/Tgfb1/Flcn/Fgf10/Frem2/Vegfa/Foxf1/Nphp3	13
aSHF/SoM	Decreased in Tbx1 cKO	GO:0060441	epithelial tube branching involved in lung morphogenesis	5/220	35/23328	1.8375e-05	0.00125459	0.000980276	Tnc/Hhip/Sox9/Fgf10/Foxf1	5
aSHF/SoM	Decreased in Tbx1 cKO	GO:0007015	actin filament organization	15/220	437/23328	1.88551e-05	0.00126054	0.000984932	Dpysl3/Eps8/Nrp1/Mical1/Tmod1/Sh3kbp1/Rhobtb1/Tnnt2/Arfip1/Kank1/Coro7/Nedd9/Ush1c/Fhod3/Shroom2	15
aSHF/SoM	Decreased in Tbx1 cKO	GO:0001558	regulation of cell growth	15/220	438/23328	1.93628e-05	0.00126807	0.000990811	Socs2/Igfbpl1/Lpar3/Fgf13/Plxna4/Nrp1/Sertad2/Sema3c/Rgs2/Fhl1/Tgfb1/Flcn/Dab2/Kazald1/Vegfa	15
aSHF/SoM	Decreased in Tbx1 cKO	GO:0003229	ventricular cardiac muscle tissue development	6/220	62/23328	2.60046e-05	0.00166898	0.00130406	Dsp/Tbx3/Myh7/Hey1/Tgfb1/Tnnt2	6
aSHF/SoM	Decreased in Tbx1 cKO	GO:0030879	mammary gland development	9/220	164/23328	2.67972e-05	0.00168612	0.00131746	Socs2/Cdo1/Tbx3/Gli2/Sox9/Tgfb1/Fgf10/Vegfa/Foxf1	9
aSHF/SoM	Decreased in Tbx1 cKO	GO:0050679	positive regulation of epithelial cell proliferation	10/220	208/23328	3.00048e-05	0.00185164	0.00144679	Aplnr/Grn/Foxp2/Itpr1/Sox9/Kdr/Tgfb1/Fgf10/Stat3/Vegfa	10
aSHF/SoM	Decreased in Tbx1 cKO	GO:0030198	extracellular matrix organization	12/220	302/23328	3.21912e-05	0.00193448	0.00151152	Sulf1/Tmem38b/Col9a2/Scx/Sox9/Aplp1/Tgfb1/Loxl1/Kazald1/Foxf1/Nphp3/Ntng1	12
aSHF/SoM	Decreased in Tbx1 cKO	GO:2000027	regulation of animal organ morphogenesis	10/220	210/23328	3.25528e-05	0.00193448	0.00151152	Sulf1/Foxp2/Sema3c/Itpr1/Sox9/Tgfb1/Fgf10/Dab2/Ankrd6/Vegfa	10
aSHF/SoM	Decreased in Tbx1 cKO	GO:0043062	extracellular structure organization	12/220	303/23328	3.32442e-05	0.00193965	0.00151555	Sulf1/Tmem38b/Col9a2/Scx/Sox9/Aplp1/Tgfb1/Loxl1/Kazald1/Foxf1/Nphp3/Ntng1	12
aSHF/SoM	Decreased in Tbx1 cKO	GO:0030111	regulation of Wnt signaling pathway	12/220	304/23328	3.4327e-05	0.00196706	0.00153697	Sulf1/Mdfic/Trabd2b/Shisa2/Sox9/Tgfb1/Kank1/Fgf10/Dab2/Ankrd6/Foxo3/Nphp3	12
aSHF/SoM	Decreased in Tbx1 cKO	GO:1901342	regulation of vasculature development	13/220	356/23328	3.6351e-05	0.00201421	0.00157381	Sulf1/Aplnr/Grn/Nrp1/Tspan12/Hhip/Hey1/Kdr/Flcn/Stat3/Prkcb/Vegfa/Cd40	13
aSHF/SoM	Decreased in Tbx1 cKO	GO:0048738	cardiac muscle tissue development	11/220	258/23328	3.64052e-05	0.00201421	0.00157381	Dsp/Bves/Tbx3/Rgs2/Myh7/Hey1/Tgfb1/Tnnt2/Nkx2-6/Vegfa/Fhod3	11
aSHF/SoM	Decreased in Tbx1 cKO	GO:0060425	lung morphogenesis	6/220	67/23328	4.05935e-05	0.00219848	0.00171779	Foxp2/Tnc/Hhip/Sox9/Fgf10/Foxf1	6
aSHF/SoM	Decreased in Tbx1 cKO	GO:0032535	regulation of cellular component size	14/220	413/23328	4.11059e-05	0.00219848	0.00171779	Lpar3/Fgf13/Plxna4/Eps8/Nrp1/Sema3c/Tmod1/Arfip1/Kank1/Ush1c/Vegfa/Fhod3/Slc12a9/Shroom2	14
aSHF/SoM	Decreased in Tbx1 cKO	GO:0090596	sensory organ morphogenesis	12/220	311/23328	4.28018e-05	0.00225166	0.00175934	Ring1/Tspan12/Gli2/Rom1/Sox9/Sdk2/Kdr/Fgf10/Stat3/Ush1c/Vegfa/Shroom2	12
aSHF/SoM	Decreased in Tbx1 cKO	GO:0048732	gland development	15/220	471/23328	4.45698e-05	0.00230685	0.00180247	Sulf1/Socs2/Nrp1/Cdo1/Tnc/Sema3c/Tbx3/Gli2/Itpr1/Sox9/Tgfb1/Fgf10/Vegfa/Foxf1/Nphp3	15
aSHF/SoM	Decreased in Tbx1 cKO	GO:0035051	cardiocyte differentiation	9/220	177/23328	4.87232e-05	0.00243255	0.00190069	Bves/Sema3c/Tbx3/Rgs2/Smad6/Tgfb1/Nkx2-6/Vegfa/Fhod3	9
aSHF/SoM	Decreased in Tbx1 cKO	GO:0055006	cardiac cell development	7/220	101/23328	4.89513e-05	0.00243255	0.00190069	Bves/Tbx3/Rgs2/Smad6/Nkx2-6/Vegfa/Fhod3	7
aSHF/SoM	Decreased in Tbx1 cKO	GO:0060602	branch elongation of an epithelium	4/220	22/23328	4.92726e-05	0.00243255	0.00190069	Tnc/Sox9/Tgfb1/Fgf10	4
aSHF/SoM	Decreased in Tbx1 cKO	GO:0007178	transmembrane receptor protein serine/threonine kinase signaling pathway	13/220	368/23328	5.10398e-05	0.00248162	0.00193902	Sulf1/Trps1/Scx/Smad6/Kdr/Tgfb1/Wfikkn1/Flcn/Htra3/Fgf10/Dab2/Ltbp4/Zfp128	13
aSHF/SoM	Decreased in Tbx1 cKO	GO:0001822	kidney development	12/220	318/23328	5.30342e-05	0.0025401	0.00198472	Sulf1/Nrp1/Smad6/Gli2/Hey1/Sox9/Tgfb1/Flcn/Fgf10/Frem2/Vegfa/Nphp3	12
aSHF/SoM	Decreased in Tbx1 cKO	GO:0007163	establishment or maintenance of cell polarity	10/220	223/23328	5.40758e-05	0.0025519	0.00199394	Fgf13/Hey1/Dlg2/Rhobtb1/Kank1/Fgf10/Ophn1/Coro7/Foxf1/Nphp3	10
aSHF/SoM	Decreased in Tbx1 cKO	GO:0045765	regulation of angiogenesis	12/220	320/23328	5.63209e-05	0.00258831	0.00202239	Sulf1/Aplnr/Grn/Nrp1/Tspan12/Hhip/Kdr/Flcn/Stat3/Prkcb/Vegfa/Cd40	12
aSHF/SoM	Decreased in Tbx1 cKO	GO:0061035	regulation of cartilage development	6/220	71/23328	5.64606e-05	0.00258831	0.00202239	Trps1/Scx/Gli2/Sox9/Maf/Tgfb1	6
aSHF/SoM	Decreased in Tbx1 cKO	GO:0016055	Wnt signaling pathway	14/220	430/23328	6.33949e-05	0.00286527	0.00223879	Sulf1/Mdfic/Trabd2b/Shisa2/Sox9/Tgfb1/Kank1/Fgf10/Dab2/Ankrd6/Foxo3/Nphp3/Mitf/Grk5	14
aSHF/SoM	Decreased in Tbx1 cKO	GO:0198738	cell-cell signaling by wnt	14/220	432/23328	6.66087e-05	0.00291673	0.00227901	Sulf1/Mdfic/Trabd2b/Shisa2/Sox9/Tgfb1/Kank1/Fgf10/Dab2/Ankrd6/Foxo3/Nphp3/Mitf/Grk5	14
aSHF/SoM	Decreased in Tbx1 cKO	GO:0110110	positive regulation of animal organ morphogenesis	7/220	106/23328	6.66571e-05	0.00291673	0.00227901	Foxp2/Sema3c/Itpr1/Sox9/Tgfb1/Fgf10/Vegfa	7
aSHF/SoM	Decreased in Tbx1 cKO	GO:0051271	negative regulation of cellular component movement	12/220	326/23328	6.72603e-05	0.00291673	0.00227901	Sulf1/Dpysl3/Nrp1/Sema3c/Tgfb1/Abhd2/Flcn/Kank1/Plcb1/Stat3/Foxo3/Mitf	12
aSHF/SoM	Decreased in Tbx1 cKO	GO:0050673	epithelial cell proliferation	14/220	438/23328	7.71189e-05	0.00329079	0.00257127	Sulf1/Aplnr/Grn/Foxp2/Hey1/Itpr1/Sox9/Errfi1/Kdr/Tgfb1/Fgf10/Stat3/Dab2/Vegfa	14
aSHF/SoM	Decreased in Tbx1 cKO	GO:0003179	heart valve morphogenesis	5/220	47/23328	7.92008e-05	0.00329079	0.00257127	Scx/Smad6/Hey1/Sox9/Tgfb1	5
aSHF/SoM	Decreased in Tbx1 cKO	GO:0002062	chondrocyte differentiation	7/220	109/23328	7.95811e-05	0.00329079	0.00257127	Sulf1/Trps1/Scx/Gli2/Sox9/Maf/Tgfb1	7
aSHF/SoM	Decreased in Tbx1 cKO	GO:0009100	glycoprotein metabolic process	12/220	332/23328	7.9988e-05	0.00329079	0.00257127	Sulf1/St3gal6/Cog3/B3galnt1/St6gal1/Extl2/Cog7/Plcb1/Galnt10/Fbxo27/Ndst2/Gxylt2	12
aSHF/SoM	Decreased in Tbx1 cKO	GO:0010721	negative regulation of cell development	13/220	387/23328	8.48721e-05	0.00340443	0.00266007	Fgf13/Dpysl3/Nrp1/Sema3c/Rgs2/Hey1/Sox9/Tgfb1/Kank1/Stat3/Dab2/Vegfa/Foxo3	13
aSHF/SoM	Decreased in Tbx1 cKO	GO:0060562	epithelial tube morphogenesis	13/220	387/23328	8.48721e-05	0.00340443	0.00266007	Nrp1/Tnc/Hhip/Tbx3/Gli2/Hey1/Sox9/Kdr/Tgfb1/Fgf10/Vegfa/Foxf1/Nphp3	13
aSHF/SoM	Decreased in Tbx1 cKO	GO:0003407	neural retina development	6/220	77/23328	8.91827e-05	0.00353317	0.00276066	Tspan12/Rom1/Sox9/Sdk2/Rab11fip4/Ush1c	6
aSHF/SoM	Decreased in Tbx1 cKO	GO:0010634	positive regulation of epithelial cell migration	8/220	150/23328	9.2016e-05	0.00360097	0.00281363	Grn/Nrp1/Sox9/Kdr/Tgfb1/Fgf10/Vegfa/Cd40	8
aSHF/SoM	Decreased in Tbx1 cKO	GO:0060513	prostatic bud formation	3/220	10/23328	9.45517e-05	0.0036518	0.00285335	Sulf1/Gli2/Fgf10	3
aSHF/SoM	Decreased in Tbx1 cKO	GO:0014706	striated muscle tissue development	14/220	447/23328	9.55908e-05	0.0036518	0.00285335	Foxp2/Dsp/Bves/Scx/Sema3c/Tbx3/Rgs2/Myh7/Hey1/Tgfb1/Tnnt2/Nkx2-6/Vegfa/Fhod3	14
aSHF/SoM	Decreased in Tbx1 cKO	GO:1905330	regulation of morphogenesis of an epithelium	7/220	114/23328	0.000105618	0.00398738	0.00311556	Sulf1/Sox9/Tgfb1/Fgf10/Dab2/Ankrd6/Vegfa	7
aSHF/SoM	Decreased in Tbx1 cKO	GO:0045165	cell fate commitment	11/220	292/23328	0.000110341	0.00411727	0.00321705	Fgf13/Tbx3/Gli2/Sox9/Kdr/Tgfb1/Tead4/Fgf10/Stat3/Tunar/Mitf	11
aSHF/SoM	Decreased in Tbx1 cKO	GO:0060428	lung epithelium development	5/220	51/23328	0.000117634	0.00433893	0.00339024	Tmem38b/Foxp2/Sox9/Errfi1/Fgf10	5
aSHF/SoM	Decreased in Tbx1 cKO	GO:0030308	negative regulation of cell growth	9/220	199/23328	0.000119777	0.00436778	0.00341279	Fgf13/Nrp1/Sertad2/Sema3c/Rgs2/Fhl1/Tgfb1/Flcn/Dab2	9
aSHF/SoM	Decreased in Tbx1 cKO	GO:0060174	limb bud formation	3/220	11/23328	0.000129104	0.00465501	0.00363721	Sema3c/Sox9/Fgf10	3
aSHF/SoM	Decreased in Tbx1 cKO	GO:0010769	regulation of cell morphogenesis involved in differentiation	12/220	351/23328	0.00013492	0.00475777	0.00371751	Lpar3/Fgf13/Plxna4/Nrp1/Sema3c/Sdc2/St6gal1/Kank1/Nedd9/Syne1/Dab2/Vegfa	12
aSHF/SoM	Decreased in Tbx1 cKO	GO:0031589	cell-substrate adhesion	12/220	351/23328	0.00013492	0.00475777	0.00371751	Bves/Nrp1/Smad6/Kdr/Axl/St6gal1/Kank1/Nedd9/Dab2/Vegfa/Foxf1/Ntng1	12
aSHF/SoM	Decreased in Tbx1 cKO	GO:0030850	prostate gland development	5/220	53/23328	0.000141525	0.00483884	0.00378085	Sulf1/Tnc/Gli2/Sox9/Fgf10	5
aSHF/SoM	Decreased in Tbx1 cKO	GO:0055010	ventricular cardiac muscle tissue morphogenesis	5/220	53/23328	0.000141525	0.00483884	0.00378085	Dsp/Myh7/Hey1/Tgfb1/Tnnt2	5
aSHF/SoM	Decreased in Tbx1 cKO	GO:0043405	regulation of MAP kinase activity	11/220	301/23328	0.000143978	0.00483884	0.00378085	Mdfic/Lpar3/Hipk3/Rgs2/Nrk/Tgfb1/Gadd45b/Fgf10/Dab2/Vegfa/Cd40	11
aSHF/SoM	Decreased in Tbx1 cKO	GO:0003151	outflow tract morphogenesis	6/220	84/23328	0.000144758	0.00483884	0.00378085	Nrp1/Sema3c/Tbx3/Smad6/Hey1/Vegfa	6
aSHF/SoM	Decreased in Tbx1 cKO	GO:0046530	photoreceptor cell differentiation	6/220	84/23328	0.000144758	0.00483884	0.00378085	Rom1/Sox9/Sdk2/Stat3/Ush1c/Vegfa	6
aSHF/SoM	Decreased in Tbx1 cKO	GO:0032970	regulation of actin filament-based process	13/220	410/23328	0.000150478	0.0049782	0.00388974	Fgf13/Dsp/Eps8/Nrp1/Pam/Tmod1/Tgfb1/Rhobtb1/Tnnt2/Arfip1/Kank1/Fhod3/Shroom2	13
aSHF/SoM	Decreased in Tbx1 cKO	GO:1900024	regulation of substrate adhesion-dependent cell spreading	5/220	54/23328	0.00015478	0.00506824	0.0039601	Nrp1/St6gal1/Kank1/Nedd9/Dab2	5
aSHF/SoM	Decreased in Tbx1 cKO	GO:0071560	cellular response to transforming growth factor beta stimulus	9/220	208/23328	0.000167168	0.00541861	0.00423386	Scx/Smad6/Sox9/Tgfb1/Wfikkn1/Flcn/Htra3/Dab2/Ltbp4	9
aSHF/SoM	Decreased in Tbx1 cKO	GO:0030949	positive regulation of vascular endothelial growth factor receptor signaling pathway	3/220	12/23328	0.000170942	0.00548553	0.00428615	Kdr/Fgf10/Prkcb	3
aSHF/SoM	Decreased in Tbx1 cKO	GO:1902893	regulation of pri-miRNA transcription by RNA polymerase II	5/220	56/23328	0.000184116	0.00584977	0.00457075	Smad6/Sox9/Tgfb1/Stat3/Foxo3	5
aSHF/SoM	Decreased in Tbx1 cKO	GO:0048608	reproductive structure development	14/220	477/23328	0.000187727	0.00590604	0.00461471	Sulf1/Tnc/Tbx3/Nrk/Gli2/Hey1/Sox9/Kdr/Axl/Fgf10/Plac1/Vegfa/Foxo3/Fancg	14
aSHF/SoM	Decreased in Tbx1 cKO	GO:0071559	response to transforming growth factor beta	9/220	212/23328	0.000192762	0.00600557	0.00469248	Scx/Smad6/Sox9/Tgfb1/Wfikkn1/Flcn/Htra3/Dab2/Ltbp4	9
aSHF/SoM	Decreased in Tbx1 cKO	GO:1905314	semi-lunar valve development	4/220	31/23328	0.000198305	0.00606332	0.0047376	Smad6/Hey1/Sox9/Tgfb1	4
aSHF/SoM	Decreased in Tbx1 cKO	GO:0003170	heart valve development	5/220	57/23328	0.000200284	0.00606332	0.0047376	Scx/Smad6/Hey1/Sox9/Tgfb1	5
aSHF/SoM	Decreased in Tbx1 cKO	GO:0043536	positive regulation of blood vessel endothelial cell migration	5/220	57/23328	0.000200284	0.00606332	0.0047376	Nrp1/Kdr/Tgfb1/Vegfa/Cd40	5
aSHF/SoM	Decreased in Tbx1 cKO	GO:0061458	reproductive system development	14/220	481/23328	0.00020449	0.0061328	0.00479189	Sulf1/Tnc/Tbx3/Nrk/Gli2/Hey1/Sox9/Kdr/Axl/Fgf10/Plac1/Vegfa/Foxo3/Fancg	14
aSHF/SoM	Decreased in Tbx1 cKO	GO:0045926	negative regulation of growth	10/220	264/23328	0.000216276	0.00640183	0.0050021	Socs2/Fgf13/Nrp1/Sertad2/Sema3c/Rgs2/Fhl1/Tgfb1/Flcn/Dab2	10
aSHF/SoM	Decreased in Tbx1 cKO	GO:0061614	pri-miRNA transcription by RNA polymerase II	5/220	58/23328	0.000217512	0.00640183	0.0050021	Smad6/Sox9/Tgfb1/Stat3/Foxo3	5
aSHF/SoM	Decreased in Tbx1 cKO	GO:0060601	lateral sprouting from an epithelium	3/220	13/23328	0.00022068	0.00640183	0.0050021	Sulf1/Gli2/Fgf10	3
aSHF/SoM	Decreased in Tbx1 cKO	GO:0010959	regulation of metal ion transport	13/220	427/23328	0.000223584	0.00640183	0.0050021	Tmem38b/Aplnr/Lpar3/Fgf13/Nkain4/Itpr1/Fhl1/Tgfb1/Plcb1/Trpc1/Hrc/Slc31a2/Kcna5	13
aSHF/SoM	Decreased in Tbx1 cKO	GO:0040036	regulation of fibroblast growth factor receptor signaling pathway	4/220	32/23328	0.000224968	0.00640183	0.0050021	Sulf1/Hhip/Shisa2/Dstyk	4
aSHF/SoM	Decreased in Tbx1 cKO	GO:0051146	striated muscle cell differentiation	11/220	317/23328	0.00022543	0.00640183	0.0050021	Bves/Tbx3/Rgs2/Tmod1/Tnnt1/Tgfb1/Tnnt2/Nkx2-6/Wfikkn1/Vegfa/Fhod3	11
aSHF/SoM	Decreased in Tbx1 cKO	GO:0048841	regulation of axon extension involved in axon guidance	4/220	33/23328	0.000254117	0.00715316	0.00558916	Plxna4/Nrp1/Sema3c/Vegfa	4
aSHF/SoM	Decreased in Tbx1 cKO	GO:0018158	protein oxidation	3/220	14/23328	0.000278915	0.00771793	0.00603044	Trabd2b/Loxl1/Sumf1	3
aSHF/SoM	Decreased in Tbx1 cKO	GO:0070371	ERK1 and ERK2 cascade	11/220	325/23328	0.00027899	0.00771793	0.00603044	Nrp1/Camk2n1/Sox9/Errfi1/Kdr/Tgfb1/Flcn/Fgf10/Dab2/Dstyk/Vegfa	11
aSHF/SoM	Decreased in Tbx1 cKO	GO:0009101	glycoprotein biosynthetic process	10/220	273/23328	0.000282696	0.00772466	0.0060357	St3gal6/Cog3/B3galnt1/St6gal1/Extl2/Cog7/Plcb1/Galnt10/Ndst2/Gxylt2	10
aSHF/SoM	Decreased in Tbx1 cKO	GO:0055013	cardiac muscle cell development	6/220	95/23328	0.000284048	0.00772466	0.0060357	Bves/Tbx3/Rgs2/Nkx2-6/Vegfa/Fhod3	6
aSHF/SoM	Decreased in Tbx1 cKO	GO:0050920	regulation of chemotaxis	9/220	224/23328	0.000289858	0.00781643	0.00610741	Plxna4/Nrp1/Sema3c/Kdr/Tgfb1/St6gal1/Fgf10/Gpsm3/Vegfa	9
aSHF/SoM	Decreased in Tbx1 cKO	GO:0060560	developmental growth involved in morphogenesis	10/220	275/23328	0.000299567	0.00801092	0.00625938	Lpar3/Fgf13/Plxna4/Nrp1/Tnc/Sema3c/Sox9/Tgfb1/Fgf10/Vegfa	10
aSHF/SoM	Decreased in Tbx1 cKO	GO:0043406	positive regulation of MAP kinase activity	9/220	226/23328	0.000309421	0.00820605	0.00641184	Mdfic/Lpar3/Nrk/Tgfb1/Gadd45b/Fgf10/Dab2/Vegfa/Cd40	9
aSHF/SoM	Decreased in Tbx1 cKO	GO:0001570	vasculogenesis	6/220	97/23328	0.000317964	0.00836351	0.00653487	Aplnr/Nrp1/Hey1/Kdr/Tgfb1/Foxf1	6
aSHF/SoM	Decreased in Tbx1 cKO	GO:0030336	negative regulation of cell migration	10/220	278/23328	0.000326447	0.00851683	0.00665466	Sulf1/Dpysl3/Tgfb1/Abhd2/Flcn/Kank1/Plcb1/Stat3/Foxo3/Mitf	10
aSHF/SoM	Decreased in Tbx1 cKO	GO:0003188	heart valve formation	3/220	15/23328	0.000346222	0.00888822	0.00694486	Scx/Hey1/Sox9	3
aSHF/SoM	Decreased in Tbx1 cKO	GO:0051764	actin crosslink formation	3/220	15/23328	0.000346222	0.00888822	0.00694486	Dpysl3/Eps8/Tnnt2	3
aSHF/SoM	Decreased in Tbx1 cKO	GO:0060485	mesenchyme development	10/220	281/23328	0.000355313	0.00900579	0.00703672	Nrp1/Scx/Sema3c/Hey1/Sox9/Tgfb1/Fgf10/Dab2/Vegfa/Foxf1	10
aSHF/SoM	Decreased in Tbx1 cKO	GO:0003401	axis elongation	4/220	36/23328	0.000357803	0.00900579	0.00703672	Tnc/Sox9/Tgfb1/Fgf10	4
aSHF/SoM	Decreased in Tbx1 cKO	GO:0055007	cardiac muscle cell differentiation	7/220	139/23328	0.000359221	0.00900579	0.00703672	Bves/Tbx3/Rgs2/Tgfb1/Nkx2-6/Vegfa/Fhod3	7
aSHF/SoM	Decreased in Tbx1 cKO	GO:0030900	forebrain development	12/220	393/23328	0.000378786	0.00936148	0.00731464	Fgf13/Plxna4/Nrp1/Tbx3/Gli2/Aplp1/Trappc9/Axl/Nkx2-6/Fgf10/Ophn1/Plcb1	12
aSHF/SoM	Decreased in Tbx1 cKO	GO:0050768	negative regulation of neurogenesis	11/220	337/23328	0.000379244	0.00936148	0.00731464	Fgf13/Dpysl3/Nrp1/Sema3c/Hey1/Sox9/Tgfb1/Kank1/Stat3/Dab2/Foxo3	11
aSHF/SoM	Decreased in Tbx1 cKO	GO:0097191	extrinsic apoptotic signaling pathway	9/220	233/23328	0.000386696	0.00947258	0.00740145	Trps1/Nrp1/Sgms1/Tnfrsf10b/Tgfb1/Fgf10/Dab2/Vegfa/Foxo3	9
aSHF/SoM	Decreased in Tbx1 cKO	GO:0060993	kidney morphogenesis	6/220	101/23328	0.000395277	0.00953666	0.00745152	Hey1/Sox9/Tgfb1/Fgf10/Vegfa/Nphp3	6
aSHF/SoM	Decreased in Tbx1 cKO	GO:0048846	axon extension involved in axon guidance	4/220	37/23328	0.000398228	0.00953666	0.00745152	Plxna4/Nrp1/Sema3c/Vegfa	4
aSHF/SoM	Decreased in Tbx1 cKO	GO:1902284	neuron projection extension involved in neuron projection guidance	4/220	37/23328	0.000398228	0.00953666	0.00745152	Plxna4/Nrp1/Sema3c/Vegfa	4
CMs	Increased in Tbx1 cKO	GO:2001251	negative regulation of chromosome organization	15/211	147/23328	5.56202e-12	1.61243e-08	1.41217e-08	Aurkb/Cep192/Rtel1/Twist1/Kdm4a/Kdm4b/Atad2b/Phf2/Cenpe/Kdm1a/Spdl1/Plk1/Terf2/Fbxo5/Top2a	15
CMs	Increased in Tbx1 cKO	GO:0033044	regulation of chromosome organization	18/211	369/23328	8.07939e-09	1.0817e-05	9.47353e-06	Aurkb/Cep192/Rtel1/Twist1/Kdm4a/Kdm4b/Atad2b/Cenpv/Phf2/Ube2c/Cenpe/Kdm1a/Spdl1/Plk1/Terf2/Mapk3/Fbxo5/Top2a	18
CMs	Increased in Tbx1 cKO	GO:0051304	chromosome separation	10/211	92/23328	1.11939e-08	1.0817e-05	9.47353e-06	Aurkb/Cep192/Top3a/Ube2c/Cenpe/Spdl1/Plk1/Fancm/Fbxo5/Top2a	10
CMs	Increased in Tbx1 cKO	GO:0007059	chromosome segregation	15/211	324/23328	2.902e-07	0.000179537	0.000157239	Pibf1/Aurkb/Cep192/Ska1/Nek8/Top3a/Oip5/Ube2c/Cenpe/Spdl1/Dlgap5/Plk1/Fancm/Fbxo5/Top2a	15
CMs	Increased in Tbx1 cKO	GO:0010639	negative regulation of organelle organization	17/211	420/23328	3.09653e-07	0.000179537	0.000157239	Aurkb/Cep192/Ppfia1/Rtel1/Twist1/Kdm4a/Kdm4b/Atad2b/Phf2/Tpx2/Cenpe/Kdm1a/Spdl1/Plk1/Terf2/Fbxo5/Top2a	17
CMs	Increased in Tbx1 cKO	GO:0030071	regulation of mitotic metaphase/anaphase transition	7/211	54/23328	5.53672e-07	0.000267516	0.000234291	Aurkb/Cep192/Ube2c/Cenpe/Spdl1/Plk1/Fbxo5	7
CMs	Increased in Tbx1 cKO	GO:1902099	regulation of metaphase/anaphase transition of cell cycle	7/211	56/23328	7.14037e-07	0.000268582	0.000235224	Aurkb/Cep192/Ube2c/Cenpe/Spdl1/Plk1/Fbxo5	7
CMs	Increased in Tbx1 cKO	GO:0007091	metaphase/anaphase transition of mitotic cell cycle	7/211	57/23328	8.07799e-07	0.000268582	0.000235224	Aurkb/Cep192/Ube2c/Cenpe/Spdl1/Plk1/Fbxo5	7
CMs	Increased in Tbx1 cKO	GO:0010965	regulation of mitotic sister chromatid separation	7/211	58/23328	9.11673e-07	0.000268582	0.000235224	Aurkb/Cep192/Ube2c/Cenpe/Spdl1/Plk1/Fbxo5	7
CMs	Increased in Tbx1 cKO	GO:0044784	metaphase/anaphase transition of cell cycle	7/211	59/23328	1.02652e-06	0.000268582	0.000235224	Aurkb/Cep192/Ube2c/Cenpe/Spdl1/Plk1/Fbxo5	7
CMs	Increased in Tbx1 cKO	GO:0045841	negative regulation of mitotic metaphase/anaphase transition	6/211	38/23328	1.1058e-06	0.000268582	0.000235224	Aurkb/Cep192/Cenpe/Spdl1/Plk1/Fbxo5	6
CMs	Increased in Tbx1 cKO	GO:0051306	mitotic sister chromatid separation	7/211	61/23328	1.29281e-06	0.000268582	0.000235224	Aurkb/Cep192/Ube2c/Cenpe/Spdl1/Plk1/Fbxo5	7
CMs	Increased in Tbx1 cKO	GO:1902100	negative regulation of metaphase/anaphase transition of cell cycle	6/211	39/23328	1.29705e-06	0.000268582	0.000235224	Aurkb/Cep192/Cenpe/Spdl1/Plk1/Fbxo5	6
CMs	Increased in Tbx1 cKO	GO:2000816	negative regulation of mitotic sister chromatid separation	6/211	39/23328	1.29705e-06	0.000268582	0.000235224	Aurkb/Cep192/Cenpe/Spdl1/Plk1/Fbxo5	6
CMs	Increased in Tbx1 cKO	GO:1905819	negative regulation of chromosome separation	6/211	40/23328	1.51449e-06	0.000292552	0.000256218	Aurkb/Cep192/Cenpe/Spdl1/Plk1/Fbxo5	6
CMs	Increased in Tbx1 cKO	GO:1905818	regulation of chromosome separation	7/211	63/23328	1.61464e-06	0.000292552	0.000256218	Aurkb/Cep192/Ube2c/Cenpe/Spdl1/Plk1/Fbxo5	7
CMs	Increased in Tbx1 cKO	GO:0033048	negative regulation of mitotic sister chromatid segregation	6/211	42/23328	2.03887e-06	0.000347687	0.000304505	Aurkb/Cep192/Cenpe/Spdl1/Plk1/Fbxo5	6
CMs	Increased in Tbx1 cKO	GO:0033046	negative regulation of sister chromatid segregation	6/211	44/23328	2.70263e-06	0.000435273	0.000381213	Aurkb/Cep192/Cenpe/Spdl1/Plk1/Fbxo5	6
CMs	Increased in Tbx1 cKO	GO:0033047	regulation of mitotic sister chromatid segregation	7/211	69/23328	3.00747e-06	0.000458877	0.000401885	Aurkb/Cep192/Ube2c/Cenpe/Spdl1/Plk1/Fbxo5	7
CMs	Increased in Tbx1 cKO	GO:0051985	negative regulation of chromosome segregation	6/211	46/23328	3.5326e-06	0.000512051	0.000448455	Aurkb/Cep192/Cenpe/Spdl1/Plk1/Fbxo5	6
CMs	Increased in Tbx1 cKO	GO:0033169	histone H3-K9 demethylation	4/211	13/23328	4.36313e-06	0.00060232	0.000527512	Kdm4a/Kdm4b/Phf2/Kdm1a	4
CMs	Increased in Tbx1 cKO	GO:0007051	spindle organization	10/211	179/23328	5.65667e-06	0.000745394	0.000652817	Pibf1/Kif11/Aurkb/Cep192/Aunip/Tpx2/Cenpe/Dlgap5/Plk1/Fbxo5	10
CMs	Increased in Tbx1 cKO	GO:1902850	microtubule cytoskeleton organization involved in mitosis	9/211	142/23328	6.03865e-06	0.000761133	0.000666601	Pibf1/Kif11/Aurkb/Cep192/Tpx2/Cenpe/Spdl1/Dlgap5/Plk1	9
CMs	Increased in Tbx1 cKO	GO:0045839	negative regulation of mitotic nuclear division	6/211	53/23328	8.21411e-06	0.000992196	0.000868966	Aurkb/Cep192/Cenpe/Spdl1/Plk1/Fbxo5	6
CMs	Increased in Tbx1 cKO	GO:0033045	regulation of sister chromatid segregation	7/211	82/23328	9.59611e-06	0.00111277	0.000974561	Aurkb/Cep192/Ube2c/Cenpe/Spdl1/Plk1/Fbxo5	7
CMs	Increased in Tbx1 cKO	GO:0007052	mitotic spindle organization	8/211	116/23328	1.07975e-05	0.00120392	0.0010544	Pibf1/Kif11/Aurkb/Cep192/Tpx2/Cenpe/Dlgap5/Plk1	8
CMs	Increased in Tbx1 cKO	GO:0007088	regulation of mitotic nuclear division	9/211	160/23328	1.5832e-05	0.00169989	0.00148876	Kif20b/Kif11/Aurkb/Cep192/Ube2c/Cenpe/Spdl1/Plk1/Fbxo5	9
CMs	Increased in Tbx1 cKO	GO:0007094	mitotic spindle assembly checkpoint	5/211	36/23328	1.73229e-05	0.00173169	0.00151661	Aurkb/Cep192/Cenpe/Spdl1/Plk1	5
CMs	Increased in Tbx1 cKO	GO:0071173	spindle assembly checkpoint	5/211	36/23328	1.73229e-05	0.00173169	0.00151661	Aurkb/Cep192/Cenpe/Spdl1/Plk1	5
CMs	Increased in Tbx1 cKO	GO:0071174	mitotic spindle checkpoint	5/211	38/23328	2.2728e-05	0.00219628	0.0019235	Aurkb/Cep192/Cenpe/Spdl1/Plk1	5
CMs	Increased in Tbx1 cKO	GO:0051784	negative regulation of nuclear division	6/211	64/23328	2.46979e-05	0.00230965	0.00202279	Aurkb/Cep192/Cenpe/Spdl1/Plk1/Fbxo5	6
CMs	Increased in Tbx1 cKO	GO:0007093	mitotic cell cycle checkpoint	8/211	131/23328	2.619e-05	0.00237244	0.00207779	Aurkb/Cep192/Wee1/Cenpe/Spdl1/Plk1/Ccnd1/Top2a	8
CMs	Increased in Tbx1 cKO	GO:1905268	negative regulation of chromatin organization	6/211	65/23328	2.70061e-05	0.00237244	0.00207779	Twist1/Kdm4a/Kdm4b/Atad2b/Phf2/Kdm1a	6
CMs	Increased in Tbx1 cKO	GO:0031577	spindle checkpoint	5/211	40/23328	2.93603e-05	0.00245248	0.00214788	Aurkb/Cep192/Cenpe/Spdl1/Plk1	5
CMs	Increased in Tbx1 cKO	GO:0000280	nuclear division	14/211	418/23328	2.96091e-05	0.00245248	0.00214788	Mnd1/Kif20b/Pibf1/Kif11/Aurkb/Cep192/Tpx2/Ube2c/Cenpe/Spdl1/Plk1/Fancm/Fbxo5/Top2a	14
CMs	Increased in Tbx1 cKO	GO:1901990	regulation of mitotic cell cycle phase transition	11/211	265/23328	3.17112e-05	0.00251841	0.00220563	Aurkb/Cep192/Cdc7/Tfdp1/Pten/Ube2c/Cenpe/Spdl1/Plk1/Ccnd1/Fbxo5	11
CMs	Increased in Tbx1 cKO	GO:0090307	mitotic spindle assembly	6/211	67/23328	3.21425e-05	0.00251841	0.00220563	Pibf1/Kif11/Aurkb/Cep192/Tpx2/Plk1	6
CMs	Increased in Tbx1 cKO	GO:0140014	mitotic nuclear division	11/211	268/23328	3.51406e-05	0.00268086	0.0023479	Kif20b/Pibf1/Kif11/Aurkb/Cep192/Tpx2/Ube2c/Cenpe/Spdl1/Plk1/Fbxo5	11
CMs	Increased in Tbx1 cKO	GO:0000819	sister chromatid segregation	9/211	181/23328	4.19261e-05	0.00308844	0.00270486	Pibf1/Aurkb/Cep192/Ube2c/Cenpe/Spdl1/Plk1/Fbxo5/Top2a	9
CMs	Increased in Tbx1 cKO	GO:0051983	regulation of chromosome segregation	7/211	103/23328	4.26138e-05	0.00308844	0.00270486	Aurkb/Cep192/Ube2c/Cenpe/Spdl1/Plk1/Fbxo5	7
CMs	Increased in Tbx1 cKO	GO:1901991	negative regulation of mitotic cell cycle phase transition	8/211	142/23328	4.66611e-05	0.00329928	0.00288951	Aurkb/Cep192/Pten/Cenpe/Spdl1/Plk1/Ccnd1/Fbxo5	8
CMs	Increased in Tbx1 cKO	GO:0045930	negative regulation of mitotic cell cycle	10/211	236/23328	6.1234e-05	0.0042266	0.00370166	Aurkb/Cep192/Wee1/Pten/Cenpe/Spdl1/Plk1/Ccnd1/Fbxo5/Top2a	10
CMs	Increased in Tbx1 cKO	GO:0051783	regulation of nuclear division	9/211	191/23328	6.36292e-05	0.00428979	0.00375701	Kif20b/Kif11/Aurkb/Cep192/Ube2c/Cenpe/Spdl1/Plk1/Fbxo5	9
CMs	Increased in Tbx1 cKO	GO:0000070	mitotic sister chromatid segregation	8/211	151/23328	7.20573e-05	0.00468726	0.00410511	Pibf1/Aurkb/Cep192/Ube2c/Cenpe/Spdl1/Plk1/Fbxo5	8
CMs	Increased in Tbx1 cKO	GO:0051225	spindle assembly	7/211	112/23328	7.27584e-05	0.00468726	0.00410511	Pibf1/Kif11/Aurkb/Cep192/Tpx2/Plk1/Fbxo5	7
CMs	Increased in Tbx1 cKO	GO:0090344	negative regulation of cell aging	4/211	26/23328	8.31891e-05	0.00513117	0.00449389	Twist1/Pten/Terf2/Fbxo5	4
CMs	Increased in Tbx1 cKO	GO:1904353	regulation of telomere capping	4/211	26/23328	8.31891e-05	0.00513117	0.00449389	Aurkb/Rtel1/Terf2/Mapk3	4
CMs	Increased in Tbx1 cKO	GO:0016569	covalent chromatin modification	14/211	462/23328	8.67231e-05	0.00523496	0.00458478	Supt3/Mbd2/Aurkb/Carm1/Twist1/Kdm4a/Kdm4b/Phf2/Pwp1/Kdm1a/Uhrf1/Arid4a/Mapk3/Tbl1xr1	14
CMs	Increased in Tbx1 cKO	GO:1901987	regulation of cell cycle phase transition	11/211	297/23328	8.84832e-05	0.00523496	0.00458478	Aurkb/Cep192/Cdc7/Tfdp1/Pten/Ube2c/Cenpe/Spdl1/Plk1/Ccnd1/Fbxo5	11
CMs	Increased in Tbx1 cKO	GO:1901988	negative regulation of cell cycle phase transition	8/211	158/23328	9.8954e-05	0.00573735	0.00502478	Aurkb/Cep192/Pten/Cenpe/Spdl1/Plk1/Ccnd1/Fbxo5	8
CMs	Increased in Tbx1 cKO	GO:0048285	organelle fission	14/211	472/23328	0.000108612	0.00604132	0.00529099	Mnd1/Kif20b/Pibf1/Kif11/Aurkb/Cep192/Tpx2/Ube2c/Cenpe/Spdl1/Plk1/Fancm/Fbxo5/Top2a	14
CMs	Increased in Tbx1 cKO	GO:0016577	histone demethylation	4/211	28/23328	0.00011233	0.00604132	0.00529099	Kdm4a/Kdm4b/Phf2/Kdm1a	4
CMs	Increased in Tbx1 cKO	GO:0070076	histone lysine demethylation	4/211	28/23328	0.00011233	0.00604132	0.00529099	Kdm4a/Kdm4b/Phf2/Kdm1a	4
CMs	Increased in Tbx1 cKO	GO:0090068	positive regulation of cell cycle process	10/211	254/23328	0.000112532	0.00604132	0.00529099	Kif20b/Aurkb/Cdc7/Tfdp1/Cenpv/Ube2c/Cenpe/Prkce/Ccnd1/Fbxo5	10
CMs	Increased in Tbx1 cKO	GO:0034508	centromere complex assembly	4/211	29/23328	0.000129384	0.00681972	0.00597272	Cenpv/Oip5/Cenpe/Dlgap5	4
CMs	Increased in Tbx1 cKO	GO:0098813	nuclear chromosome segregation	10/211	262/23328	0.000144973	0.00730139	0.00639457	Pibf1/Aurkb/Cep192/Ube2c/Cenpe/Spdl1/Plk1/Fancm/Fbxo5/Top2a	10
CMs	Increased in Tbx1 cKO	GO:0006338	chromatin remodeling	8/211	167/23328	0.000145264	0.00730139	0.00639457	Mbd2/Cecr2/Sox9/Kdm4a/Kdm4b/Cenpv/Phf2/Oip5	8
CMs	Increased in Tbx1 cKO	GO:1901992	positive regulation of mitotic cell cycle phase transition	6/211	88/23328	0.000149134	0.00730139	0.00639457	Cdc7/Tfdp1/Ube2c/Cenpe/Ccnd1/Fbxo5	6
CMs	Increased in Tbx1 cKO	GO:1904063	negative regulation of cation transmembrane transport	6/211	88/23328	0.000149134	0.00730139	0.00639457	Twist1/Pten/Oprl1/Bin1/Prkce/Rgs2	6
CMs	Increased in Tbx1 cKO	GO:0060433	bronchus development	3/211	12/23328	0.000151115	0.00730139	0.00639457	Foxp4/Tulp3/Sox9	3
CMs	Increased in Tbx1 cKO	GO:0006482	protein demethylation	4/211	31/23328	0.000168998	0.00782845	0.00685616	Kdm4a/Kdm4b/Phf2/Kdm1a	4
CMs	Increased in Tbx1 cKO	GO:0008214	protein dealkylation	4/211	31/23328	0.000168998	0.00782845	0.00685616	Kdm4a/Kdm4b/Phf2/Kdm1a	4
CMs	Increased in Tbx1 cKO	GO:0045931	positive regulation of mitotic cell cycle	8/211	171/23328	0.000170927	0.00782845	0.00685616	Kif20b/Aurkb/Cdc7/Tfdp1/Ube2c/Cenpe/Ccnd1/Fbxo5	8
CMs	Increased in Tbx1 cKO	GO:0044772	mitotic cell cycle phase transition	12/211	376/23328	0.000172825	0.00782845	0.00685616	Aurkb/Cep192/Cdc7/Tfdp1/Pten/Rhou/Ube2c/Cenpe/Spdl1/Plk1/Ccnd1/Fbxo5	12
CMs	Increased in Tbx1 cKO	GO:0051573	negative regulation of histone H3-K9 methylation	3/211	13/23328	0.000195141	0.00870329	0.00762235	Kdm4a/Kdm4b/Kdm1a	3
CMs	Increased in Tbx1 cKO	GO:0032467	positive regulation of cytokinesis	4/211	33/23328	0.000216693	0.00951808	0.00833595	Kif20b/Aurkb/Cenpv/Prkce	4
