# Supplementary material for: Single cell multi-omic analysis identifies a Tbx1-dependent multilineage primed population in murine cardiopharyngeal mesoderm
Source: Nat Commun. 2021 Nov 17;12:6645. doi: 10.1038/s41467-021-26966-6 (PMC8599455; doi:10.1038/s41467-021-26966-6)
Supplement: Supplementary file 15 — Supplementary Data 12 [file 41467_2021_26966_MOESM15_ESM.xlsx]

## Sheet: 082521_newSTable12
Supplementary Data 12. DARs-Mesp1 ATAC-seq peak regions with annotated genes
	PeakID	chromosome	start.position	end.position	Gene	Mesp1DEG_FC	Tbx1DEG_FC	DEG
1	1	chr1	4402481	4402980	Rp1	NA	NA	NA
2	1	chr1	4402481	4402980	Sox17	NA	NA	NA
3	2	chr1	4797637	4798317	Lypla1	NA	NA	NA
4	3	chr1	11403874	11404675	A830018L16Rik	NA	NA	NA
5	4	chr1	12388267	12388807	Sulf1	NA	NA	NA
6	4	chr1	12388267	12388807	A830018L16Rik	NA	NA	NA
7	5	chr1	12682169	12682854	Sulf1	NA	NA	NA
8	6	chr1	12708163	12708935	Sulf1	NA	NA	NA
9	7	chr1	12825773	12826545	Slco5a1	NA	NA	NA
10	7	chr1	12825773	12826545	Sulf1	NA	NA	NA
11	8	chr1	14496522	14497144	Eya1	NA	NA	NA
12	8	chr1	14496522	14497144	Msc	NA	NA	NA
13	9	chr1	16238929	16239585	Rdh10	-0.439974	-0.611416	down
14	9	chr1	16238929	16239585	Stau2	NA	NA	NA
15	10	chr1	16523243	16523742	Stau2	NA	NA	NA
16	10	chr1	16523243	16523742	Ube2w	NA	NA	NA
17	11	chr1	16646613	16647538	Eloc	NA	NA	NA
18	12	chr1	20733830	20734329	Il17a	NA	NA	NA
19	12	chr1	20733830	20734329	Il17f	NA	NA	NA
20	13	chr1	20880274	20881143	Paqr8	NA	NA	NA
21	14	chr1	20986753	20987288	Efhc1	NA	NA	NA
22	14	chr1	20986753	20987288	Tram2	NA	NA	NA
23	15	chr1	22901424	22901956	4933415F23Rik	NA	NA	NA
24	15	chr1	22901424	22901956	Rims1	NA	NA	NA
25	16	chr1	24202809	24203536	Col9a1	NA	NA	NA
26	16	chr1	24202809	24203536	Col19a1	NA	NA	NA
27	17	chr1	24237247	24237864	Col19a1	NA	NA	NA
28	17	chr1	24237247	24237864	Col9a1	NA	NA	NA
29	18	chr1	36603808	36604493	Ankrd39	NA	NA	NA
30	19	chr1	36614048	36614547	Sema4c	NA	NA	NA
31	20	chr1	37755050	37755581	2010300C02Rik	-0.445915	-0.567855	down
32	20	chr1	37755050	37755581	Mgat4a	NA	NA	NA
33	21	chr1	39829181	39830016	Gm3646	NA	NA	NA
34	21	chr1	39829181	39830016	Rfx8	NA	NA	NA
35	22	chr1	42752291	42752790	Pou3f3	NA	NA	NA
36	23	chr1	42828817	42829316	Mrps9	NA	NA	NA
37	23	chr1	42828817	42829316	Pou3f3	NA	NA	NA
38	24	chr1	43062820	43063370	Gpr45	NA	NA	NA
39	24	chr1	43062820	43063370	Mrps9	NA	NA	NA
40	25	chr1	43347313	43347867	Fhl2	-0.427499	-0.312363	down
41	25	chr1	43347313	43347867	Nck2	NA	NA	NA
42	26	chr1	43755320	43755819	1500015O10Rik	NA	NA	NA
43	26	chr1	43755320	43755819	Nck2	NA	NA	NA
44	27	chr1	45559443	45559962	Col5a2	NA	NA	NA
45	28	chr1	46854395	46854967	Dnah7b	NA	NA	NA
46	28	chr1	46854395	46854967	Slc39a10	NA	NA	NA
47	29	chr1	46942914	46943413	Slc39a10	NA	NA	NA
48	30	chr1	53462764	53463263	Asnsd1	NA	NA	NA
49	30	chr1	53462764	53463263	Stk17b	NA	NA	NA
50	31	chr1	55462421	55463152	Plcl1	NA	NA	NA
51	32	chr1	57029795	57030562	Satb2	NA	NA	NA
52	33	chr1	57270089	57270588	1700066M21Rik	NA	NA	NA
53	33	chr1	57270089	57270588	Satb2	NA	NA	NA
54	34	chr1	58310255	58310754	Aox2	NA	NA	NA
55	34	chr1	58310255	58310754	Aox4	NA	NA	NA
56	35	chr1	62097721	62098342	Nrp2	NA	NA	NA
57	35	chr1	62097721	62098342	Pard3b	NA	NA	NA
58	36	chr1	62813321	62813820	Ino80d	NA	NA	NA
59	36	chr1	62813321	62813820	Nrp2	NA	NA	NA
60	37	chr1	67368565	67369064	Cps1	NA	NA	NA
61	38	chr1	69003278	69003793	Erbb4	NA	NA	NA
62	39	chr1	71884344	71884859	Fn1	-0.312991	-0.25751	down
63	39	chr1	71884344	71884859	Mreg	NA	NA	NA
64	40	chr1	73298463	73298962	Tnp1	NA	NA	NA
65	40	chr1	73298463	73298962	Tns1	NA	NA	NA
66	41	chr1	73804850	73805420	Tnp1	NA	NA	NA
67	41	chr1	73804850	73805420	Tns1	NA	NA	NA
68	42	chr1	74015528	74016027	Tnp1	NA	NA	NA
69	42	chr1	74015528	74016027	Tns1	NA	NA	NA
70	43	chr1	75340840	75341425	Des	NA	NA	NA
71	43	chr1	75340840	75341425	Dnpep	NA	NA	NA
72	44	chr1	77137390	77137986	Epha4	NA	NA	NA
73	45	chr1	81590030	81590629	Gm9747	NA	NA	NA
74	45	chr1	81590030	81590629	Nyap2	NA	NA	NA
75	46	chr1	81605276	81605949	Gm9747	NA	NA	NA
76	46	chr1	81605276	81605949	Nyap2	NA	NA	NA
77	47	chr1	82109029	82109528	Gm9747	NA	NA	NA
78	48	chr1	88051070	88051647	Armc9	NA	NA	NA
79	49	chr1	91414312	91414842	Agap1	NA	NA	NA
80	49	chr1	91414312	91414842	Gbx2	-1.25991	-0.582522	down
81	50	chr1	92372990	92373489	Ackr3	NA	NA	NA
82	50	chr1	92372990	92373489	Cops8	NA	NA	NA
83	51	chr1	92672287	92672786	Col6a3	NA	NA	NA
84	51	chr1	92672287	92672786	Cops8	NA	NA	NA
85	52	chr1	93309546	93310215	Hes6	NA	NA	NA
86	53	chr1	93436778	93437543	Asb1	NA	NA	NA
87	54	chr1	94108996	94109495	Hdac4	NA	NA	NA
88	54	chr1	94108996	94109495	Ndufa10	NA	NA	NA
89	55	chr1	94687710	94688268	Gpc1	NA	NA	NA
90	55	chr1	94687710	94688268	Otos	NA	NA	NA
91	56	chr1	95073135	95073719	2310007B03Rik	NA	NA	NA
92	56	chr1	95073135	95073719	Crocc2	NA	NA	NA
93	57	chr1	95931482	95932326	Neu4	NA	NA	NA
94	57	chr1	95931482	95932326	Pdcd1	NA	NA	NA
95	58	chr1	102127944	102128603	Cntnap5b	NA	NA	NA
96	59	chr1	108655880	108656733	Kdsr	NA	NA	NA
97	60	chr1	113760765	113761929	Dsel	0.430488	0.523179	up
98	61	chr1	120285563	120286335	Clasp1	NA	NA	NA
99	62	chr1	120878965	120879509	Tfcp2l1	NA	NA	NA
100	62	chr1	120878965	120879509	Gli2	NA	NA	NA
101	63	chr1	120930301	120930840	Gli2	NA	NA	NA
102	63	chr1	120930301	120930840	Tfcp2l1	NA	NA	NA
103	64	chr1	121733748	121734589	Ptpn4	NA	NA	NA
104	65	chr1	122654736	122655236	En1	NA	NA	NA
105	65	chr1	122654736	122655236	Insig2	NA	NA	NA
106	66	chr1	123667495	123668087	Ddx18	NA	NA	NA
107	67	chr1	127799383	127799892	Gpr39	NA	NA	NA
108	67	chr1	127799383	127799892	Lypd1	-0.475426	-0.673697	down
109	68	chr1	128714015	128714514	Mgat5	-0.314663	-0.731652	down
110	68	chr1	128714015	128714514	Nckap5	NA	NA	NA
111	69	chr1	129339471	129340042	Tmem163	NA	NA	NA
112	69	chr1	129339471	129340042	Mgat5	-0.314663	-0.731652	down
113	70	chr1	130219779	130220278	Lct	NA	NA	NA
114	70	chr1	130219779	130220278	Ubxn4	NA	NA	NA
115	71	chr1	131540956	131541455	Thsd7b	NA	NA	NA
116	71	chr1	131540956	131541455	Cd55b	NA	NA	NA
117	72	chr1	132196535	132197136	Cd55b	NA	NA	NA
118	73	chr1	133423694	133424749	Fam72a	NA	NA	NA
119	73	chr1	133423694	133424749	Srgap2	NA	NA	NA
120	74	chr1	134230195	134230803	Nuak2	NA	NA	NA
121	74	chr1	134230195	134230803	Tmcc2	NA	NA	NA
122	75	chr1	135305427	135306065	Snrpe	NA	NA	NA
123	75	chr1	135305427	135306065	Sox13	NA	NA	NA
124	76	chr1	136311586	136312313	Adipor1	NA	NA	NA
125	77	chr1	137460518	137461017	Ipo9	NA	NA	NA
126	77	chr1	137460518	137461017	Nav1	-0.46036	-0.646887	down
127	78	chr1	137512466	137512978	Csrp1	-0.344434	-0.499722	down
128	78	chr1	137512466	137512978	Nav1	-0.46036	-0.646887	down
129	79	chr1	139220157	139220656	Nr5a2	NA	NA	NA
130	79	chr1	139220157	139220656	Ptprc	NA	NA	NA
131	80	chr1	139796782	139797288	Nr5a2	NA	NA	NA
132	80	chr1	139796782	139797288	Ptprc	NA	NA	NA
133	81	chr1	139869932	139870464	Ptprc	NA	NA	NA
134	82	chr1	140514498	140514997	Atp6v1g3	NA	NA	NA
135	82	chr1	140514498	140514997	Nek7	NA	NA	NA
136	83	chr1	142141918	142142606	Kcnt2	NA	NA	NA
137	84	chr1	145350818	145351376	B3galt2	NA	NA	NA
138	85	chr1	148344833	148345373	Brinp3	NA	NA	NA
139	86	chr1	152327785	152328284	Prg4	NA	NA	NA
140	86	chr1	152327785	152328284	Hmcn1	-0.680455	-0.567024	down
141	87	chr1	152529161	152529670	Prg4	NA	NA	NA
142	87	chr1	152529161	152529670	Hmcn1	-0.680455	-0.567024	down
143	88	chr1	152838893	152839411	Prg4	NA	NA	NA
144	88	chr1	152838893	152839411	Hmcn1	-0.680455	-0.567024	down
145	89	chr1	152840253	152840961	Hmcn1	-0.680455	-0.567024	down
146	90	chr1	153786992	153787491	1700025G04Rik	NA	NA	NA
147	90	chr1	153786992	153787491	Edem3	NA	NA	NA
148	91	chr1	154246838	154247547	Colgalt2	NA	NA	NA
149	92	chr1	155500056	155500609	Rgs8	NA	NA	NA
150	93	chr1	155746709	155747704	Glul	NA	NA	NA
151	94	chr1	155769684	155770189	Zfp648	NA	NA	NA
152	94	chr1	155769684	155770189	Glul	NA	NA	NA
153	95	chr1	157076910	157077433	BC034090	NA	NA	NA
154	95	chr1	157076910	157077433	Stx6	NA	NA	NA
155	96	chr1	157924940	157925459	Fam163a	NA	NA	NA
156	96	chr1	157924940	157925459	Tor1aip1	NA	NA	NA
157	97	chr1	158768738	158769237	Angptl1	NA	NA	NA
158	98	chr1	161093225	161093831	Pappa2	NA	NA	NA
159	98	chr1	161093225	161093831	Rfwd2	NA	NA	NA
160	99	chr1	163125772	163126590	Ankrd45	NA	NA	NA
161	99	chr1	163125772	163126590	Prdx6	NA	NA	NA
162	100	chr1	163957642	163958220	4930558K02Rik	NA	NA	NA
163	100	chr1	163957642	163958220	Dnm3	NA	NA	NA
164	101	chr1	163974358	163974972	4930558K02Rik	NA	NA	NA
165	101	chr1	163974358	163974972	Dnm3	NA	NA	NA
166	102	chr1	164147490	164148020	4930558K02Rik	NA	NA	NA
167	102	chr1	164147490	164148020	Dnm3	NA	NA	NA
168	103	chr1	165089944	165090460	Mroh9	NA	NA	NA
169	103	chr1	165089944	165090460	Prrx1	NA	NA	NA
170	104	chr1	165107109	165107608	Mroh9	NA	NA	NA
171	104	chr1	165107109	165107608	Prrx1	NA	NA	NA
172	105	chr1	165783273	165783836	Kifap3	NA	NA	NA
173	105	chr1	165783273	165783836	Scyl3	NA	NA	NA
174	106	chr1	166828946	166829445	Dpt	NA	NA	NA
175	106	chr1	166828946	166829445	Xcl1	NA	NA	NA
176	107	chr1	167390274	167391619	Dcaf6	NA	NA	NA
177	107	chr1	167390274	167391619	Mpc2	NA	NA	NA
178	108	chr1	167564277	167565139	Mpzl1	NA	NA	NA
179	109	chr1	167572204	167573282	Mpzl1	NA	NA	NA
180	109	chr1	167572204	167573282	Rcsd1	-0.67518	-0.901808	down
181	110	chr1	167631331	167631963	Mpzl1	NA	NA	NA
182	110	chr1	167631331	167631963	Rcsd1	-0.67518	-0.901808	down
183	111	chr1	167632799	167633325	Mpzl1	NA	NA	NA
184	111	chr1	167632799	167633325	Rcsd1	-0.67518	-0.901808	down
185	112	chr1	167647794	167648293	Creg1	NA	NA	NA
186	112	chr1	167647794	167648293	Rcsd1	-0.67518	-0.901808	down
187	113	chr1	167693606	167694191	Creg1	NA	NA	NA
188	114	chr1	169279892	169280674	Aldh9a1	NA	NA	NA
189	115	chr1	169664569	169665068	Lmx1a	NA	NA	NA
190	115	chr1	169664569	169665068	Pbx1	NA	NA	NA
191	116	chr1	169818879	169819378	Lmx1a	NA	NA	NA
192	116	chr1	169818879	169819378	Pbx1	NA	NA	NA
193	117	chr1	170312849	170313388	Lmx1a	NA	NA	NA
194	117	chr1	170312849	170313388	Pbx1	NA	NA	NA
195	118	chr1	170340142	170340692	Lmx1a	NA	NA	NA
196	118	chr1	170340142	170340692	Pbx1	NA	NA	NA
197	119	chr1	170592802	170593343	Nuf2	NA	NA	NA
198	119	chr1	170592802	170593343	Pbx1	NA	NA	NA
199	120	chr1	171165296	171165795	Nuf2	NA	NA	NA
200	120	chr1	171165296	171165795	Pbx1	NA	NA	NA
201	121	chr1	171184347	171184846	Nuf2	NA	NA	NA
202	121	chr1	171184347	171184846	Pbx1	NA	NA	NA
203	122	chr1	171899134	171899855	Hsd17b7	NA	NA	NA
204	123	chr1	172040750	172041249	Ddr2	NA	NA	NA
205	123	chr1	172040750	172041249	Uap1	NA	NA	NA
206	124	chr1	172428704	172429203	Nos1ap	NA	NA	NA
207	124	chr1	172428704	172429203	Spata46	NA	NA	NA
208	125	chr1	173177070	173177689	Adamts4	NA	NA	NA
209	125	chr1	173177070	173177689	Ndufs2	NA	NA	NA
210	126	chr1	173432812	173434087	Alyref2	NA	NA	NA
211	127	chr1	174151677	174152323	Casq1	NA	NA	NA
212	128	chr1	174430637	174431136	Tagln2	-0.443418	-0.346702	down
213	129	chr1	175297463	175298168	Cadm3	NA	NA	NA
214	130	chr1	177555271	177556161	Fh1	NA	NA	NA
215	131	chr1	178743713	178745243	Sdccag8	NA	NA	NA
216	132	chr1	180117347	180118467	Desi2	NA	NA	NA
217	133	chr1	180930042	180930541	Kif26b	NA	NA	NA
218	133	chr1	180930042	180930541	Smyd3	NA	NA	NA
219	134	chr1	181476154	181476954	Cnst	NA	NA	NA
220	134	chr1	181476154	181476954	Tfb2m	NA	NA	NA
221	135	chr1	183202994	183203537	Cnih3	NA	NA	NA
222	135	chr1	183202994	183203537	Wdr26	NA	NA	NA
223	136	chr1	185857455	185858583	1700056E22Rik	NA	NA	NA
224	136	chr1	185857455	185858583	Dusp10	NA	NA	NA
225	137	chr1	186468929	186469516	Dusp10	NA	NA	NA
226	137	chr1	186468929	186469516	Hlx	NA	NA	NA
227	138	chr1	186556342	186556883	Hlx	NA	NA	NA
228	139	chr1	189904306	189904805	Esrrg	NA	NA	NA
229	139	chr1	189904306	189904805	Ush2a	NA	NA	NA
230	140	chr1	191254364	191254884	Kcnk2	0.293452	1.26961	up
231	140	chr1	191254364	191254884	Cenpf	NA	NA	NA
232	141	chr1	191511727	191512441	Cenpf	NA	NA	NA
233	142	chr1	191885780	191886279	Smyd2	NA	NA	NA
234	142	chr1	191885780	191886279	Prox1	NA	NA	NA
235	143	chr1	192356684	192357290	Prox1	NA	NA	NA
236	143	chr1	192356684	192357290	Rps6kc1	NA	NA	NA
237	144	chr1	194640884	194641383	Hhat	NA	NA	NA
238	144	chr1	194640884	194641383	Sertad4	NA	NA	NA
239	145	chr1	194681894	194682457	Sertad4	NA	NA	NA
240	146	chr1	195196271	195196803	Camk1g	NA	NA	NA
241	147	chr1	195376396	195377067	Camk1g	NA	NA	NA
242	148	chr1	195384280	195384779	Camk1g	NA	NA	NA
243	149	chr1	196506448	196506993	Cd34	NA	NA	NA
244	149	chr1	196506448	196506993	Plxna2	-0.32646	-0.331624	down
245	150	chr1	196546572	196547071	Cd34	NA	NA	NA
246	150	chr1	196546572	196547071	Plxna2	-0.32646	-0.331624	down
247	151	chr1	196956993	196957846	Cr1l	NA	NA	NA
248	152	chr10	3162830	3163447	Cnksr3	0.715585	0.450684	up
249	152	chr10	3162830	3163447	Ipcef1	NA	NA	NA
250	153	chr10	6135645	6136144	Akap12	-0.328768	-0.343591	down
251	153	chr10	6135645	6136144	Mthfd1l	NA	NA	NA
252	154	chr10	6494452	6494951	Mthfd1l	NA	NA	NA
253	154	chr10	6494452	6494951	Plekhg1	NA	NA	NA
254	155	chr10	8238119	8239091	Ust	NA	NA	NA
255	156	chr10	9395028	9395539	Samd5	NA	NA	NA
256	157	chr10	10277706	10278326	Rab32	NA	NA	NA
257	158	chr10	12268340	12268839	Utrn	NA	NA	NA
258	159	chr10	12298830	12299359	Utrn	NA	NA	NA
259	160	chr10	13685310	13685809	Hivep2	NA	NA	NA
260	161	chr10	16949999	16950692	Cited2	NA	NA	NA
261	162	chr10	18090555	18091054	Ccdc28a	NA	NA	NA
262	162	chr10	18090555	18091054	Nhsl1	NA	NA	NA
263	163	chr10	18536307	18536808	Perp	-3.45931	-2.25786	down
264	163	chr10	18536307	18536808	Gm4922	NA	NA	NA
265	164	chr10	18537272	18537771	Gm4922	NA	NA	NA
266	164	chr10	18537272	18537771	Perp	-3.45931	-2.25786	down
267	165	chr10	22081395	22081940	Raet1d	0.529632	1.0915	up
268	166	chr10	22378333	22378916	Slc2a12	NA	NA	NA
269	166	chr10	22378333	22378916	Tbpl1	NA	NA	NA
270	167	chr10	25946551	25947060	Samd3	NA	NA	NA
271	168	chr10	29641353	29641867	Cenpw	NA	NA	NA
272	168	chr10	29641353	29641867	Rspo3	NA	NA	NA
273	169	chr10	30375442	30375965	Hint3	NA	NA	NA
274	169	chr10	30375442	30375965	Ncoa7	0.32486	0.463485	up
275	170	chr10	30562334	30563269	Hey2	NA	NA	NA
276	171	chr10	31165235	31166107	Tpd52l1	NA	NA	NA
277	172	chr10	33895952	33896512	Dse	NA	NA	NA
278	172	chr10	33895952	33896512	Fam26f	NA	NA	NA
279	173	chr10	37117076	37117779	Marcks	NA	NA	NA
280	174	chr10	37356829	37357531	Marcks	NA	NA	NA
281	175	chr10	39378936	39379755	Rev3l	NA	NA	NA
282	175	chr10	39378936	39379755	Traf3ip2	NA	NA	NA
283	176	chr10	41300579	41301078	Ccdc162	NA	NA	NA
284	176	chr10	41300579	41301078	Cd164	NA	NA	NA
285	177	chr10	42715217	42715737	Scml4	NA	NA	NA
286	177	chr10	42715217	42715737	Sobp	NA	NA	NA
287	178	chr10	42722899	42723467	Sobp	NA	NA	NA
288	178	chr10	42722899	42723467	Scml4	NA	NA	NA
289	179	chr10	45613977	45614553	Hace1	NA	NA	NA
290	180	chr10	51310074	51310573	Fam162b	NA	NA	NA
291	181	chr10	53448767	53449293	Fam184a	NA	NA	NA
292	181	chr10	53448767	53449293	Mcm9	NA	NA	NA
293	182	chr10	56640685	56641606	Gja1	NA	NA	NA
294	182	chr10	56640685	56641606	Hsf2	NA	NA	NA
295	183	chr10	57205773	57206432	Hsf2	NA	NA	NA
296	184	chr10	58394936	58395467	Sh3rf3	NA	NA	NA
297	184	chr10	58394936	58395467	2021-09-10	NA	NA	NA
298	185	chr10	58577247	58577875	2021-09-10	NA	NA	NA
299	185	chr10	58577247	58577875	Sh3rf3	NA	NA	NA
300	186	chr10	59362214	59362733	Ddit4	-0.477184	-0.260253	down
301	186	chr10	59362214	59362733	Dnajb12	NA	NA	NA
302	187	chr10	61802713	61803590	Hk1	NA	NA	NA
303	188	chr10	66465597	66466511	Reep3	NA	NA	NA
304	189	chr10	67491125	67491966	Arid5b	NA	NA	NA
305	189	chr10	67491125	67491966	Rtkn2	-0.440786	-0.692152	down
306	190	chr10	74143188	74143837	Gnaz	NA	NA	NA
307	190	chr10	74143188	74143837	Pcdh15	NA	NA	NA
308	191	chr10	74429527	74430381	Gnaz	NA	NA	NA
309	192	chr10	74499617	74500255	Rab36	NA	NA	NA
310	192	chr10	74499617	74500255	Rsph14	NA	NA	NA
311	193	chr10	74561135	74561758	Bcr	NA	NA	NA
312	193	chr10	74561135	74561758	Specc1l	NA	NA	NA
313	194	chr10	75106552	75107232	Susd2	NA	NA	NA
314	195	chr10	77927455	77928119	Pdxk	NA	NA	NA
315	196	chr10	79303473	79304084	Misp	NA	NA	NA
316	196	chr10	79303473	79304084	Ptbp1	NA	NA	NA
317	197	chr10	79409428	79410047	Arid3a	NA	NA	NA
318	197	chr10	79409428	79410047	Wdr18	NA	NA	NA
319	198	chr10	81326373	81327177	Ankrd24	NA	NA	NA
320	198	chr10	81326373	81327177	Zfp873	NA	NA	NA
321	199	chr10	81459391	81460056	Ankrd24	NA	NA	NA
322	199	chr10	81459391	81460056	Zfp873	NA	NA	NA
323	200	chr10	81640934	81641682	AU041133	NA	NA	NA
324	200	chr10	81640934	81641682	Zfp938	NA	NA	NA
325	201	chr10	82153201	82153705	Glt8d2	NA	NA	NA
326	202	chr10	83854912	83855520	1500009L16Rik	NA	NA	NA
327	202	chr10	83854912	83855520	Nuak1	NA	NA	NA
328	203	chr10	83940333	83941013	Ckap4	NA	NA	NA
329	203	chr10	83940333	83941013	Nuak1	NA	NA	NA
330	204	chr10	84849246	84849869	Btbd11	NA	NA	NA
331	205	chr10	87275079	87275778	Igf1	NA	NA	NA
332	205	chr10	87275079	87275778	Pah	NA	NA	NA
333	206	chr10	87508822	87509321	Pmch	NA	NA	NA
334	206	chr10	87508822	87509321	Igf1	NA	NA	NA
335	207	chr10	90704320	90704840	Tmpo	NA	NA	NA
336	208	chr10	95257440	95257939	Anapc15-ps	NA	NA	NA
337	208	chr10	95257440	95257939	Eea1	NA	NA	NA
338	209	chr10	95697593	95698092	Btg1	NA	NA	NA
339	209	chr10	95697593	95698092	Eea1	NA	NA	NA
340	210	chr10	96871718	96872217	Dcn	NA	NA	NA
341	210	chr10	96871718	96872217	Btg1	NA	NA	NA
342	211	chr10	98691847	98692361	Dusp6	NA	NA	NA
343	211	chr10	98691847	98692361	Phxr2	NA	NA	NA
344	212	chr10	98725496	98726172	Dusp6	NA	NA	NA
345	213	chr10	98761437	98762073	Csl	NA	NA	NA
346	213	chr10	98761437	98762073	Dusp6	NA	NA	NA
347	214	chr10	101974301	101974926	Rassf9	-1.40601	-0.829576	down
348	215	chr10	106204444	106205018	Acss3	NA	NA	NA
349	215	chr10	106204444	106205018	Ppfia2	NA	NA	NA
350	216	chr10	106708913	106709865	Lin7a	NA	NA	NA
351	217	chr10	106999917	107000470	Myf6	NA	NA	NA
352	217	chr10	106999917	107000470	Ptprq	NA	NA	NA
353	218	chr10	107383415	107383914	Otogl	NA	NA	NA
354	218	chr10	107383415	107383914	Ppp1r12a	NA	NA	NA
355	219	chr10	108447736	108448445	Syt1	NA	NA	NA
356	220	chr10	109550036	109550540	E2f7	NA	NA	NA
357	220	chr10	109550036	109550540	Nav3	NA	NA	NA
358	221	chr10	109858131	109858657	Nav3	NA	NA	NA
359	221	chr10	109858131	109858657	E2f7	NA	NA	NA
360	222	chr10	111037650	111038201	Krr1	NA	NA	NA
361	222	chr10	111037650	111038201	Phlda1	NA	NA	NA
362	223	chr10	111238800	111239299	Krr1	NA	NA	NA
363	223	chr10	111238800	111239299	Phlda1	NA	NA	NA
364	224	chr10	111600325	111600932	Caps2	NA	NA	NA
365	225	chr10	113344738	113345237	Atxn7l3b	NA	NA	NA
366	225	chr10	113344738	113345237	Trhde	NA	NA	NA
367	226	chr10	116458060	116458621	Best3	NA	NA	NA
368	226	chr10	116458060	116458621	Lrrc10	NA	NA	NA
369	227	chr10	118360693	118361192	Cand1	NA	NA	NA
370	227	chr10	118360693	118361192	Dyrk2	NA	NA	NA
371	228	chr10	120182096	120182675	Hmga2	NA	NA	NA
372	228	chr10	120182096	120182675	Msrb3	NA	NA	NA
373	229	chr10	120873227	120873871	Gns	NA	NA	NA
374	229	chr10	120873227	120873871	Rassf3	NA	NA	NA
375	230	chr10	120947057	120947660	Rassf3	NA	NA	NA
376	230	chr10	120947057	120947660	Tbk1	NA	NA	NA
377	231	chr10	122229148	122229647	Mon2	NA	NA	NA
378	231	chr10	122229148	122229647	Ppm1h	-1.49853	-0.97843	down
379	232	chr10	122700928	122701487	Fam19a2	NA	NA	NA
380	233	chr10	123066288	123066836	Fam19a2	NA	NA	NA
381	234	chr10	124826094	124826931	Lrig3	NA	NA	NA
382	234	chr10	124826094	124826931	Slc16a7	NA	NA	NA
383	235	chr10	125223825	125224462	Slc16a7	NA	NA	NA
384	235	chr10	125223825	125224462	Lrig3	NA	NA	NA
385	236	chr10	125403001	125403500	Lrig3	NA	NA	NA
386	237	chr10	125415640	125416171	Atp23	NA	NA	NA
387	237	chr10	125415640	125416171	Lrig3	NA	NA	NA
388	238	chr10	127586600	127587147	Atp5b	NA	NA	NA
389	238	chr10	127586600	127587147	Rbms2	NA	NA	NA
390	239	chr10	127962675	127963470	Esyt1	NA	NA	NA
391	240	chr10	128132782	128133844	Rab5b	NA	NA	NA
392	241	chr10	128180775	128181274	Dgka	NA	NA	NA
393	241	chr10	128180775	128181274	Pym1	NA	NA	NA
394	242	chr10	128325924	128326643	Gdf11	NA	NA	NA
395	242	chr10	128325924	128326643	Sarnp	NA	NA	NA
396	243	chr10	128370603	128371162	Itga7	NA	NA	NA
397	244	chr10	129979013	129979818	Vmn2r87	NA	NA	NA
398	245	chr11	5139640	5140298	Emid1	NA	NA	NA
399	245	chr11	5139640	5140298	Kremen1	NA	NA	NA
400	246	chr11	6306283	6306866	Ppia	NA	NA	NA
401	246	chr11	6306283	6306866	Zmiz2	NA	NA	NA
402	247	chr11	8137514	8138071	Tns3	NA	NA	NA
403	248	chr11	8592827	8593369	Pkd1l1	NA	NA	NA
404	248	chr11	8592827	8593369	Tns3	NA	NA	NA
405	249	chr11	8711542	8712245	Pkd1l1	NA	NA	NA
406	249	chr11	8711542	8712245	Tns3	NA	NA	NA
407	250	chr11	8714375	8714902	Pkd1l1	NA	NA	NA
408	250	chr11	8714375	8714902	Tns3	NA	NA	NA
409	251	chr11	8948268	8948858	Gm11992	NA	NA	NA
410	252	chr11	11688493	11689086	Ikzf1	NA	NA	NA
411	252	chr11	11688493	11689086	Fignl1	NA	NA	NA
412	253	chr11	11708793	11710008	Fignl1	NA	NA	NA
413	254	chr11	11722513	11723223	Fignl1	NA	NA	NA
414	254	chr11	11722513	11723223	Ddc	0.588815	0.252813	up
415	255	chr11	11731824	11732550	Fignl1	NA	NA	NA
416	255	chr11	11731824	11732550	Ddc	0.588815	0.252813	up
417	256	chr11	11848289	11848874	Ddc	0.588815	0.252813	up
418	256	chr11	11848289	11848874	Grb10	NA	NA	NA
419	257	chr11	12432300	12432830	Cobl	NA	NA	NA
420	258	chr11	16459288	16459787	Egfr	NA	NA	NA
421	258	chr11	16459288	16459787	Sec61g	NA	NA	NA
422	259	chr11	16491447	16492052	Sec61g	NA	NA	NA
423	259	chr11	16491447	16492052	Egfr	NA	NA	NA
424	260	chr11	18051819	18052318	Etaa1	NA	NA	NA
425	260	chr11	18051819	18052318	Meis1	NA	NA	NA
426	261	chr11	18658450	18658988	Etaa1	NA	NA	NA
427	261	chr11	18658450	18658988	Meis1	NA	NA	NA
428	262	chr11	19153995	19154494	Meis1	NA	NA	NA
429	262	chr11	19153995	19154494	Spred2	NA	NA	NA
430	263	chr11	20442508	20443515	Sertad2	-0.339447	-0.312	down
431	264	chr11	20858326	20858825	Lgalsl	NA	NA	NA
432	264	chr11	20858326	20858825	Peli1	NA	NA	NA
433	265	chr11	21538318	21538838	Otx1	NA	NA	NA
434	265	chr11	21538318	21538838	Wdpcp	NA	NA	NA
435	266	chr11	22186517	22187641	Ehbp1	NA	NA	NA
436	267	chr11	26030990	26031489	5730522E02Rik	NA	NA	NA
437	267	chr11	26030990	26031489	Fancl	NA	NA	NA
438	268	chr11	26389910	26390552	Fancl	NA	NA	NA
439	268	chr11	26389910	26390552	Vrk2	NA	NA	NA
440	269	chr11	26493342	26494000	Gm6899	NA	NA	NA
441	269	chr11	26493342	26494000	Vrk2	NA	NA	NA
442	270	chr11	28483980	28484593	Ccdc85a	NA	NA	NA
443	271	chr11	28592724	28593400	Ccdc85a	NA	NA	NA
444	271	chr11	28592724	28593400	Efemp1	-0.922297	-0.830071	down
445	272	chr11	29147011	29147747	Cfap36	NA	NA	NA
446	273	chr11	34934322	34934923	Slit3	NA	NA	NA
447	274	chr11	35096562	35097148	Pank3	NA	NA	NA
448	274	chr11	35096562	35097148	Slit3	NA	NA	NA
449	275	chr11	36490985	36491724	Tenm2	NA	NA	NA
450	275	chr11	36490985	36491724	Wwc1	NA	NA	NA
451	276	chr11	40568389	40569148	Ccng1	NA	NA	NA
452	277	chr11	43494961	43495749	Pwwp2a	NA	NA	NA
453	278	chr11	43649694	43650346	Adra1b	NA	NA	NA
454	279	chr11	44430451	44431034	Ebf1	NA	NA	NA
455	280	chr11	44521050	44521562	Ebf1	NA	NA	NA
456	281	chr11	44680263	44680895	Clint1	NA	NA	NA
457	281	chr11	44680263	44680895	Ebf1	NA	NA	NA
458	282	chr11	47192627	47193220	Sgcd	NA	NA	NA
459	283	chr11	48630225	48631258	Trim41	NA	NA	NA
460	284	chr11	49057174	49058138	Mgat1	NA	NA	NA
461	285	chr11	49063802	49064386	Olfr1393	NA	NA	NA
462	285	chr11	49063802	49064386	Mgat1	NA	NA	NA
463	286	chr11	51272160	51272666	Col23a1	NA	NA	NA
464	286	chr11	51272160	51272666	Phykpl	NA	NA	NA
465	287	chr11	51298463	51298962	Col23a1	NA	NA	NA
466	287	chr11	51298463	51298962	Phykpl	NA	NA	NA
467	288	chr11	53870951	53871450	Pdlim4	NA	NA	NA
468	288	chr11	53870951	53871450	Slc22a4	NA	NA	NA
469	289	chr11	54716123	54716622	Gpx3	NA	NA	NA
470	290	chr11	55282492	55283424	G3bp1	NA	NA	NA
471	291	chr11	57362406	57362905	Galnt10	NA	NA	NA
472	291	chr11	57362406	57362905	Mfap3	NA	NA	NA
473	292	chr11	58615339	58615838	Fam183b	NA	NA	NA
474	293	chr11	59941260	59941789	Rai1	NA	NA	NA
475	293	chr11	59941260	59941789	Srebf1	NA	NA	NA
476	294	chr11	63383479	63384001	Pmp22	NA	NA	NA
477	294	chr11	63383479	63384001	Hs3st3b1	NA	NA	NA
478	295	chr11	63735638	63736227	Hs3st3b1	NA	NA	NA
479	296	chr11	63850898	63851473	Cox10	NA	NA	NA
480	296	chr11	63850898	63851473	Hs3st3b1	NA	NA	NA
481	297	chr11	64614241	64614822	Elac2	NA	NA	NA
482	297	chr11	64614241	64614822	Hs3st3a1	NA	NA	NA
483	298	chr11	70482009	70483081	Spag7	NA	NA	NA
484	299	chr11	70832564	70833381	Derl2	NA	NA	NA
485	299	chr11	70832564	70833381	Mis12	NA	NA	NA
486	300	chr11	70846723	70847355	Nlrp1a	NA	NA	NA
487	300	chr11	70846723	70847355	Mis12	NA	NA	NA
488	301	chr11	79619342	79619997	Rab11fip4	NA	NA	NA
489	301	chr11	79619342	79619997	Utp6	NA	NA	NA
490	302	chr11	81674128	81674627	5530401A14Rik	NA	NA	NA
491	303	chr11	82153479	82154007	Ccl1	NA	NA	NA
492	303	chr11	82153479	82154007	Tmem132e	NA	NA	NA
493	304	chr11	87261900	87262602	Gm11492	NA	NA	NA
494	304	chr11	87261900	87262602	Tex14	NA	NA	NA
495	305	chr11	87284554	87285388	Gm11492	NA	NA	NA
496	305	chr11	87284554	87285388	Tex14	NA	NA	NA
497	306	chr11	89666062	89666649	Ankfn1	NA	NA	NA
498	306	chr11	89666062	89666649	Pctp	NA	NA	NA
499	307	chr11	94647382	94647881	Tmem92	NA	NA	NA
500	308	chr11	98916809	98917366	Igfbp4	NA	NA	NA
501	308	chr11	98916809	98917366	Tns4	NA	NA	NA
502	309	chr11	98933074	98933573	Tns4	NA	NA	NA
503	309	chr11	98933074	98933573	Igfbp4	NA	NA	NA
504	310	chr11	100275743	100276381	Fkbp10	NA	NA	NA
505	310	chr11	100275743	100276381	P3h4	NA	NA	NA
506	311	chr11	103745999	103746515	Nsf	NA	NA	NA
507	311	chr11	103745999	103746515	Wnt3	NA	NA	NA
508	312	chr11	105174254	105174989	2021-03-10	NA	NA	NA
509	312	chr11	105174254	105174989	Mrc2	NA	NA	NA
510	313	chr11	105945231	105946166	Map3k3	NA	NA	NA
511	314	chr11	107140489	107140988	Nol11	NA	NA	NA
512	314	chr11	107140489	107140988	Pitpnc1	NA	NA	NA
513	315	chr11	109054281	109054865	E030025P04Rik	NA	NA	NA
514	315	chr11	109054281	109054865	Rgs9	NA	NA	NA
515	316	chr11	110260172	110260672	Map2k6	NA	NA	NA
516	317	chr11	110927040	110927768	Kcnj2	NA	NA	NA
517	318	chr11	112144207	112144706	Sox9	-0.438543	-0.327971	down
518	319	chr11	112907546	112908045	Slc39a11	NA	NA	NA
519	319	chr11	112907546	112908045	Sox9	-0.438543	-0.327971	down
520	320	chr11	113646635	113647602	Cdc42ep4	NA	NA	NA
521	320	chr11	113646635	113647602	Sdk2	NA	NA	NA
522	321	chr11	113909185	113909711	Cdc42ep4	NA	NA	NA
523	321	chr11	113909185	113909711	Sdk2	NA	NA	NA
524	322	chr11	114684570	114685069	Gpr142	NA	NA	NA
525	322	chr11	114684570	114685069	Gprc5c	0.797467	0.327264	up
526	323	chr11	116279551	116280065	Rnf157	NA	NA	NA
527	323	chr11	116279551	116280065	Ubald2	NA	NA	NA
528	324	chr11	118188125	118188698	Cep295nl	NA	NA	NA
529	324	chr11	118188125	118188698	Usp36	NA	NA	NA
530	325	chr11	119076550	119077065	Cbx4	NA	NA	NA
531	325	chr11	119076550	119077065	Tbc1d16	NA	NA	NA
532	326	chr11	121282285	121283014	Fn3krp	NA	NA	NA
533	327	chr11	121534175	121534961	B3gntl1	NA	NA	NA
534	328	chr11	121563453	121564020	Metrnl	NA	NA	NA
535	329	chr11	121655890	121656419	Ptchd3	NA	NA	NA
536	329	chr11	121655890	121656419	Metrnl	NA	NA	NA
537	330	chr12	4530060	4530598	Itsn2	NA	NA	NA
538	330	chr12	4530060	4530598	Ncoa1	NA	NA	NA
539	331	chr12	4866270	4866769	Mfsd2b	NA	NA	NA
540	331	chr12	4866270	4866769	Wdcp	NA	NA	NA
541	332	chr12	5326067	5326566	Atad2b	NA	NA	NA
542	332	chr12	5326067	5326566	Klhl29	NA	NA	NA
543	333	chr12	8928350	8929206	Laptm4a	NA	NA	NA
544	334	chr12	9185349	9185848	Osr1	NA	NA	NA
545	334	chr12	9185349	9185848	Ttc32	NA	NA	NA
546	335	chr12	9260344	9260847	Osr1	NA	NA	NA
547	335	chr12	9260344	9260847	Ttc32	NA	NA	NA
548	336	chr12	9425899	9426410	Osr1	NA	NA	NA
549	336	chr12	9425899	9426410	Ttc32	NA	NA	NA
550	337	chr12	9664044	9664554	Nt5c1b	NA	NA	NA
551	337	chr12	9664044	9664554	Osr1	NA	NA	NA
552	338	chr12	12183187	12183686	Fam49a	NA	NA	NA
553	338	chr12	12183187	12183686	Rad51ap2	NA	NA	NA
554	339	chr12	12427564	12428127	Fam49a	NA	NA	NA
555	339	chr12	12427564	12428127	Mycn	NA	NA	NA
556	340	chr12	12809048	12809672	Fam49a	NA	NA	NA
557	340	chr12	12809048	12809672	Mycn	NA	NA	NA
558	341	chr12	13001990	13002572	Ddx1	NA	NA	NA
559	341	chr12	13001990	13002572	Mycn	NA	NA	NA
560	342	chr12	13055073	13055572	Ddx1	NA	NA	NA
561	342	chr12	13055073	13055572	Mycn	NA	NA	NA
562	343	chr12	13163753	13164286	Ddx1	NA	NA	NA
563	343	chr12	13163753	13164286	Mycn	NA	NA	NA
564	344	chr12	13187505	13188030	Ddx1	NA	NA	NA
565	344	chr12	13187505	13188030	Mycn	NA	NA	NA
566	345	chr12	26099978	26100577	Id2	NA	NA	NA
567	345	chr12	26099978	26100577	Rnf144a	NA	NA	NA
568	346	chr12	28187684	28188183	Sox11	NA	NA	NA
569	347	chr12	29733970	29734469	Myt1l	NA	NA	NA
570	347	chr12	29733970	29734469	Tssc1	NA	NA	NA
571	348	chr12	30567663	30568202	Pxdn	NA	NA	NA
572	348	chr12	30567663	30568202	Myt1l	NA	NA	NA
573	349	chr12	31057907	31058512	Sntg2	NA	NA	NA
574	350	chr12	32128953	32129452	Cbll1	NA	NA	NA
575	350	chr12	32128953	32129452	Slc26a3	NA	NA	NA
576	351	chr12	32729273	32729777	Hbp1	NA	NA	NA
577	351	chr12	32729273	32729777	Prkar2b	NA	NA	NA
578	352	chr12	34884740	34885356	Hdac9	NA	NA	NA
579	352	chr12	34884740	34885356	Twist1	NA	NA	NA
580	353	chr12	37043725	37044277	Ispd	NA	NA	NA
581	353	chr12	37043725	37044277	Sostdc1	NA	NA	NA
582	354	chr12	37834773	37835436	Meox2	NA	NA	NA
583	355	chr12	38607190	38607745	Dgkb	NA	NA	NA
584	356	chr12	41164575	41165112	Ifrd1	NA	NA	NA
585	356	chr12	41164575	41165112	Zfp277	NA	NA	NA
586	357	chr12	41226057	41226749	Dock4	NA	NA	NA
587	357	chr12	41226057	41226749	Immp2l	NA	NA	NA
588	358	chr12	41378017	41378516	Dock4	NA	NA	NA
589	358	chr12	41378017	41378516	Immp2l	NA	NA	NA
590	359	chr12	42292624	42293224	Lrrn3	NA	NA	NA
591	360	chr12	45369731	45370815	Pnpla8	NA	NA	NA
592	361	chr12	46272901	46273400	Stxbp6	-0.33833	-0.652891	down
593	362	chr12	51172997	51173632	Gm43517	NA	NA	NA
594	362	chr12	51172997	51173632	Prkd1	-0.530995	-0.693785	down
595	363	chr12	53513991	53514490	Arhgap5	NA	NA	NA
596	363	chr12	53513991	53514490	Nubpl	NA	NA	NA
597	364	chr12	56593109	56594036	Nfkbia	NA	NA	NA
598	365	chr12	56936918	56937730	Brms1l	NA	NA	NA
599	366	chr12	57712665	57713164	Nkx2-1	NA	NA	NA
600	366	chr12	57712665	57713164	Nkx2-9	NA	NA	NA
601	367	chr12	57796373	57796872	Pax9	-2.08563	-1.11931	down
602	367	chr12	57796373	57796872	Slc25a21	NA	NA	NA
603	368	chr12	58060300	58061152	Slc25a21	NA	NA	NA
604	368	chr12	58060300	58061152	Pax9	-2.08563	-1.11931	down
605	369	chr12	66273273	66274102	Mis18bp1	NA	NA	NA
606	370	chr12	70462110	70462803	Nemf	NA	NA	NA
607	371	chr12	70638340	70638839	Gm9887	NA	NA	NA
608	371	chr12	70638340	70638839	Vcpkmt	NA	NA	NA
609	372	chr12	71468516	71469080	Tmx1	NA	NA	NA
610	372	chr12	71468516	71469080	Trim9	NA	NA	NA
611	373	chr12	72539067	72539569	Daam1	-0.385724	-0.520089	down
612	373	chr12	72539067	72539569	Dact1	NA	NA	NA
613	374	chr12	73509423	73509922	Rtn1	NA	NA	NA
614	375	chr12	74135855	74136354	Six1	NA	NA	NA
615	375	chr12	74135855	74136354	Six6	NA	NA	NA
616	376	chr12	74214049	74214737	Six4	NA	NA	NA
617	377	chr12	74577399	74577914	Slc38a6	NA	NA	NA
618	377	chr12	74577399	74577914	Tmem30b	NA	NA	NA
619	378	chr12	74630049	74630640	Tmem30b	NA	NA	NA
620	378	chr12	74630049	74630640	Slc38a6	NA	NA	NA
621	379	chr12	76409043	76409865	Rhoj	-0.437564	-0.547386	down
622	380	chr12	77425573	77426173	Akap5	NA	NA	NA
623	381	chr12	77770999	77771540	Plekhg3	NA	NA	NA
624	381	chr12	77770999	77771540	Sptb	NA	NA	NA
625	382	chr12	79190549	79191118	Fut8	NA	NA	NA
626	382	chr12	79190549	79191118	Gphn	NA	NA	NA
627	383	chr12	81094918	81095419	Rad51b	NA	NA	NA
628	383	chr12	81094918	81095419	Zfp36l1	NA	NA	NA
629	384	chr12	81123593	81124092	Rad51b	NA	NA	NA
630	384	chr12	81123593	81124092	Zfp36l1	NA	NA	NA
631	385	chr12	81163436	81164045	Rad51b	NA	NA	NA
632	385	chr12	81163436	81164045	Zfp36l1	NA	NA	NA
633	386	chr12	81184888	81185437	Zfp36l1	NA	NA	NA
634	386	chr12	81184888	81185437	Rad51b	NA	NA	NA
635	387	chr12	81330951	81331553	Actn1	NA	NA	NA
636	387	chr12	81330951	81331553	Zfp36l1	NA	NA	NA
637	388	chr12	86538833	86539388	Eif2b2	NA	NA	NA
638	388	chr12	86538833	86539388	Pgf	NA	NA	NA
639	389	chr12	86614378	86614934	Mlh3	0.340787	0.452375	up
640	390	chr12	88196609	88197160	Irf2bpl	NA	NA	NA
641	390	chr12	88196609	88197160	Lrrc74a	NA	NA	NA
642	391	chr12	88488018	88489084	Gstz1	NA	NA	NA
643	391	chr12	88488018	88489084	Pomt2	NA	NA	NA
644	392	chr12	90222639	90223197	Nrxn3	NA	NA	NA
645	393	chr12	91050392	91051274	Dio2	NA	NA	NA
646	394	chr12	92184613	92185112	Cep128	NA	NA	NA
647	394	chr12	92184613	92185112	Dio2	NA	NA	NA
648	395	chr12	93531234	93531733	Sel1l	NA	NA	NA
649	396	chr12	96879725	96880384	Flrt2	NA	NA	NA
650	397	chr12	97691512	97692051	Flrt2	NA	NA	NA
651	398	chr12	98850549	98851059	Galc	NA	NA	NA
652	399	chr12	99260555	99261054	Galc	NA	NA	NA
653	400	chr12	99417817	99418316	Galc	NA	NA	NA
654	401	chr12	99644272	99644850	Gpr65	NA	NA	NA
655	401	chr12	99644272	99644850	Kcnk10	NA	NA	NA
656	402	chr12	100817373	100817893	Efcab11	NA	NA	NA
657	402	chr12	100817373	100817893	Foxn3	NA	NA	NA
658	403	chr12	100865926	100866613	Efcab11	NA	NA	NA
659	403	chr12	100865926	100866613	Foxn3	NA	NA	NA
660	404	chr12	101425422	101426243	Calm1	NA	NA	NA
661	404	chr12	101425422	101426243	Nrde2	NA	NA	NA
662	405	chr12	101962998	101963973	Rps6ka5	-0.394912	-0.421912	down
663	406	chr12	102228493	102228992	Ccdc88c	NA	NA	NA
664	406	chr12	102228493	102228992	Gpr68	NA	NA	NA
665	407	chr12	103968595	103969114	Gon7	NA	NA	NA
666	407	chr12	103968595	103969114	Itpk1	NA	NA	NA
667	408	chr12	104626641	104627274	Otub2	NA	NA	NA
668	409	chr12	104663828	104664518	Ddx24	NA	NA	NA
669	410	chr12	105301044	105301543	Serpina12	NA	NA	NA
670	410	chr12	105301044	105301543	Serpina5	NA	NA	NA
671	411	chr12	105937990	105938489	Dicer1	NA	NA	NA
672	411	chr12	105937990	105938489	Gsc	NA	NA	NA
673	412	chr12	108891243	108891788	3110018I06Rik	NA	NA	NA
674	412	chr12	108891243	108891788	Bcl11b	NA	NA	NA
675	413	chr12	110154094	110154609	Begain	NA	NA	NA
676	413	chr12	110154094	110154609	Wdr25	NA	NA	NA
677	414	chr12	110750632	110751203	Dlk1	NA	NA	NA
678	414	chr12	110750632	110751203	Rtl1	NA	NA	NA
679	415	chr12	111723652	111724667	Ppp2r5c	NA	NA	NA
680	416	chr12	113584857	113585356	Kif26a	NA	NA	NA
681	416	chr12	113584857	113585356	Tmem179	NA	NA	NA
682	417	chr12	113898946	113899445	Akt1	NA	NA	NA
683	417	chr12	113898946	113899445	Siva1	NA	NA	NA
684	418	chr12	114177048	114177547	Jag2	NA	NA	NA
685	418	chr12	114177048	114177547	Nudt14	NA	NA	NA
686	419	chr12	114662639	114663218	Adam6b	NA	NA	NA
687	419	chr12	114662639	114663218	Ighg2c	NA	NA	NA
688	420	chr12	117315767	117316649	Vipr2	NA	NA	NA
689	421	chr12	117844730	117845229	Ptprn2	NA	NA	NA
690	421	chr12	117844730	117845229	Rapgef5	NA	NA	NA
691	422	chr12	118438548	118439128	Ptprn2	NA	NA	NA
692	422	chr12	118438548	118439128	Rapgef5	NA	NA	NA
693	423	chr12	118983104	118983603	Cdca7l	NA	NA	NA
694	423	chr12	118983104	118983603	Rapgef5	NA	NA	NA
695	424	chr12	121184254	121184988	Tmem196	NA	NA	NA
696	425	chr13	3892571	3893111	Calm4	NA	NA	NA
697	425	chr13	3892571	3893111	Net1	NA	NA	NA
698	426	chr13	4770636	4771165	Akr1e1	NA	NA	NA
699	427	chr13	6029270	6029814	Klf6	NA	NA	NA
700	427	chr13	6029270	6029814	Pitrm1	NA	NA	NA
701	428	chr13	6546986	6547743	Pitrm1	NA	NA	NA
702	429	chr13	8869984	8870865	Wdr37	NA	NA	NA
703	430	chr13	8884752	8885478	Idi1	NA	NA	NA
704	431	chr13	12432682	12433396	Actn2	NA	NA	NA
705	432	chr13	13485603	13486618	Gpr137b	NA	NA	NA
706	433	chr13	15596470	15597010	Gli3	NA	NA	NA
707	433	chr13	15596470	15597010	Inhba	NA	NA	NA
708	434	chr13	18706711	18707210	Pou6f2	NA	NA	NA
709	434	chr13	18706711	18707210	Vps41	NA	NA	NA
710	435	chr13	21261757	21262256	Olfr1368	NA	NA	NA
711	435	chr13	21261757	21262256	Trim27	NA	NA	NA
712	436	chr13	21291833	21292473	Gpx5	NA	NA	NA
713	436	chr13	21291833	21292473	Trim27	NA	NA	NA
714	437	chr13	21351534	21352053	Gpx5	NA	NA	NA
715	437	chr13	21351534	21352053	Trim27	NA	NA	NA
716	438	chr13	23362197	23362747	Vmn1r223	NA	NA	NA
717	438	chr13	23362197	23362747	Zfp322a	NA	NA	NA
718	439	chr13	23503689	23505073	Abt1	NA	NA	NA
719	439	chr13	23503689	23505073	Zfp322a	NA	NA	NA
720	440	chr13	24227098	24227674	Scgn	NA	NA	NA
721	440	chr13	24227098	24227674	Carmil1	NA	NA	NA
722	441	chr13	24372601	24373385	Carmil1	NA	NA	NA
723	442	chr13	28509623	28510368	Prl5a1	NA	NA	NA
724	442	chr13	28509623	28510368	Sox4	NA	NA	NA
725	443	chr13	28721593	28722189	Prl5a1	NA	NA	NA
726	443	chr13	28721593	28722189	Sox4	NA	NA	NA
727	444	chr13	28810226	28810765	Sox4	NA	NA	NA
728	444	chr13	28810226	28810765	Prl5a1	NA	NA	NA
729	445	chr13	28849659	28850158	Sox4	NA	NA	NA
730	445	chr13	28849659	28850158	Prl5a1	NA	NA	NA
731	446	chr13	30576305	30576840	Agtr1a	NA	NA	NA
732	446	chr13	30576305	30576840	Uqcrfs1	NA	NA	NA
733	447	chr13	31058363	31058997	Exoc2	NA	NA	NA
734	447	chr13	31058363	31058997	Gm5447	NA	NA	NA
735	448	chr13	32003703	32004202	Foxc1	NA	NA	NA
736	448	chr13	32003703	32004202	Gmds	NA	NA	NA
737	449	chr13	32703549	32704048	Gmds	NA	NA	NA
738	449	chr13	32703549	32704048	Mylk4	NA	NA	NA
739	450	chr13	34094085	34094978	Ripk1	NA	NA	NA
740	451	chr13	34966049	34966571	Prpf4b	NA	NA	NA
741	452	chr13	36675361	36675860	Fars2	NA	NA	NA
742	452	chr13	36675361	36675860	Nrn1	NA	NA	NA
743	453	chr13	37601248	37601747	Ly86	NA	NA	NA
744	453	chr13	37601248	37601747	Rreb1	NA	NA	NA
745	454	chr13	39495206	39495705	Ofcc1	NA	NA	NA
746	454	chr13	39495206	39495705	Slc35b3	NA	NA	NA
747	455	chr13	39629920	39630419	Ofcc1	NA	NA	NA
748	455	chr13	39629920	39630419	Slc35b3	NA	NA	NA
749	456	chr13	40995850	40996349	Gcnt2	NA	NA	NA
750	456	chr13	40995850	40996349	Pak1ip1	NA	NA	NA
751	457	chr13	41453990	41454710	Nedd9	NA	NA	NA
752	458	chr13	41546177	41546676	Nedd9	NA	NA	NA
753	458	chr13	41546177	41546676	Tmem170b	-0.540617	-0.85711	down
754	459	chr13	42622319	42622818	Edn1	-0.693394	-2.23214	down
755	459	chr13	42622319	42622818	Phactr1	NA	NA	NA
756	460	chr13	45184157	45184790	Gm9817	NA	NA	NA
757	460	chr13	45184157	45184790	Mylip	NA	NA	NA
758	461	chr13	48323033	48323649	Id4	NA	NA	NA
759	462	chr13	48355987	48356616	Id4	NA	NA	NA
760	463	chr13	48801717	48802216	Barx1	NA	NA	NA
761	463	chr13	48801717	48802216	Phf2	NA	NA	NA
762	464	chr13	51354381	51354963	Nxnl2	NA	NA	NA
763	464	chr13	51354381	51354963	S1pr3	NA	NA	NA
764	465	chr13	51375124	51375623	Nxnl2	NA	NA	NA
765	465	chr13	51375124	51375623	S1pr3	NA	NA	NA
766	466	chr13	51409754	51410388	Nxnl2	NA	NA	NA
767	466	chr13	51409754	51410388	S1pr3	NA	NA	NA
768	467	chr13	51474983	51475487	Nxnl2	NA	NA	NA
769	467	chr13	51474983	51475487	S1pr3	NA	NA	NA
770	468	chr13	51503826	51504378	S1pr3	NA	NA	NA
771	469	chr13	53278573	53279079	Nfil3	NA	NA	NA
772	469	chr13	53278573	53279079	Ror2	NA	NA	NA
773	470	chr13	53296889	53297388	Nfil3	NA	NA	NA
774	470	chr13	53296889	53297388	Ror2	NA	NA	NA
775	471	chr13	53405055	53405554	Ror2	NA	NA	NA
776	471	chr13	53405055	53405554	Sptlc1	NA	NA	NA
777	472	chr13	53416180	53416679	Ror2	NA	NA	NA
778	472	chr13	53416180	53416679	Sptlc1	NA	NA	NA
779	473	chr13	56683357	56683971	Lect2	NA	NA	NA
780	473	chr13	56683357	56683971	Tgfbi	0.574286	0.36855	up
781	474	chr13	56735484	56735983	Smad5	NA	NA	NA
782	474	chr13	56735484	56735983	Tgfbi	0.574286	0.36855	up
783	475	chr13	59100754	59101253	Agtpbp1	NA	NA	NA
784	475	chr13	59100754	59101253	Ntrk2	NA	NA	NA
785	476	chr13	60598977	60599476	Dapk1	NA	NA	NA
786	476	chr13	60598977	60599476	Gas1	NA	NA	NA
787	477	chr13	62725205	62725895	6720489N17Rik	NA	NA	NA
788	477	chr13	62725205	62725895	Fbp2	NA	NA	NA
789	478	chr13	62861760	62862416	6720489N17Rik	NA	NA	NA
790	478	chr13	62861760	62862416	Fbp2	NA	NA	NA
791	479	chr13	63192524	63193027	Fbp1	NA	NA	NA
792	479	chr13	63192524	63193027	Fancc	NA	NA	NA
793	480	chr13	63588370	63589232	Fancc	NA	NA	NA
794	480	chr13	63588370	63589232	Ptch1	NA	NA	NA
795	481	chr13	63629632	63630131	Fancc	NA	NA	NA
796	481	chr13	63629632	63630131	Ptch1	NA	NA	NA
797	482	chr13	64081627	64082144	Ercc6l2	NA	NA	NA
798	482	chr13	64081627	64082144	Hsd17b3	NA	NA	NA
799	483	chr13	64104373	64104889	Ercc6l2	NA	NA	NA
800	483	chr13	64104373	64104889	Hsd17b3	NA	NA	NA
801	484	chr13	64122080	64122757	Hsd17b3	NA	NA	NA
802	484	chr13	64122080	64122757	Ercc6l2	NA	NA	NA
803	485	chr13	64136233	64136772	Hsd17b3	NA	NA	NA
804	485	chr13	64136233	64136772	Ercc6l2	NA	NA	NA
805	486	chr13	67855727	67856226	Zfp85	NA	NA	NA
806	487	chr13	69878565	69879158	Ube2ql1	NA	NA	NA
807	488	chr13	71365979	71366478	8030423J24Rik	NA	NA	NA
808	488	chr13	71365979	71366478	Irx1	NA	NA	NA
809	489	chr13	72271453	72272039	Irx2	NA	NA	NA
810	489	chr13	72271453	72272039	Irx1	NA	NA	NA
811	490	chr13	72537935	72538620	Irx1	NA	NA	NA
812	490	chr13	72537935	72538620	Irx2	NA	NA	NA
813	491	chr13	72709306	72709805	Irx1	NA	NA	NA
814	491	chr13	72709306	72709805	Irx2	NA	NA	NA
815	492	chr13	73543123	73543661	Lpcat1	NA	NA	NA
816	492	chr13	73543123	73543661	Mrpl36	NA	NA	NA
817	493	chr13	73900701	73901556	Slc12a7	NA	NA	NA
818	494	chr13	74659739	74660508	Erap1	NA	NA	NA
819	494	chr13	74659739	74660508	Zfp825	NA	NA	NA
820	495	chr13	74945347	74946441	Cast	NA	NA	NA
821	496	chr13	76521469	76522334	Mctp1	NA	NA	NA
822	496	chr13	76521469	76522334	Ttc37	0.385795	0.925519	up
823	497	chr13	78339609	78340108	Nr2f1	0.278456	0.836393	up
824	498	chr13	78934421	78935062	Nr2f1	0.278456	0.836393	up
825	499	chr13	81490430	81490929	Arrdc3	NA	NA	NA
826	499	chr13	81490430	81490929	Adgrv1	NA	NA	NA
827	500	chr13	81771915	81772616	Adgrv1	NA	NA	NA
828	501	chr13	81779997	81780496	Adgrv1	NA	NA	NA
829	501	chr13	81779997	81780496	Lysmd3	NA	NA	NA
830	502	chr13	81849813	81850816	Mblac2	NA	NA	NA
831	502	chr13	81849813	81850816	Polr3g	NA	NA	NA
832	503	chr13	83185549	83186129	Mef2c	-0.597152	-0.487189	down
833	504	chr13	83656964	83657823	Tmem161b	NA	NA	NA
834	504	chr13	83656964	83657823	Mef2c	-0.597152	-0.487189	down
835	505	chr13	83884490	83885072	Tmem161b	NA	NA	NA
836	505	chr13	83884490	83885072	Mef2c	-0.597152	-0.487189	down
837	506	chr13	84487445	84488216	Ccnh	NA	NA	NA
838	506	chr13	84487445	84488216	Tmem161b	NA	NA	NA
839	507	chr13	84752113	84752612	Ccnh	NA	NA	NA
840	507	chr13	84752113	84752612	Tmem161b	NA	NA	NA
841	508	chr13	89678939	89679683	Hapln1	NA	NA	NA
842	509	chr13	89881883	89882520	Vcan	NA	NA	NA
843	510	chr13	90228827	90229605	Tmem167	NA	NA	NA
844	510	chr13	90228827	90229605	Xrcc4	NA	NA	NA
845	511	chr13	90661072	90661597	Atp6ap1l	NA	NA	NA
846	511	chr13	90661072	90661597	Xrcc4	NA	NA	NA
847	512	chr13	93464058	93464557	Serinc5	-1.20352	-1.08315	down
848	512	chr13	93464058	93464557	Thbs4	NA	NA	NA
849	513	chr13	94608989	94609652	Arsb	-0.755915	-0.829035	down
850	513	chr13	94608989	94609652	Lhfpl2	-0.422211	-0.703879	down
851	514	chr13	96534896	96535480	F2rl2	NA	NA	NA
852	514	chr13	96534896	96535480	Iqgap2	-0.268405	-0.744924	down
853	515	chr13	97440563	97441325	Hmgcr	NA	NA	NA
854	516	chr13	99123961	99124562	Foxd1	NA	NA	NA
855	517	chr13	99161060	99161672	Gm10320	NA	NA	NA
856	517	chr13	99161060	99161672	Foxd1	NA	NA	NA
857	518	chr13	100114394	100115009	Mrps27	NA	NA	NA
858	518	chr13	100114394	100115009	Ptcd2	NA	NA	NA
859	519	chr13	102499660	102500159	Pik3r1	NA	NA	NA
860	519	chr13	102499660	102500159	Slc30a5	NA	NA	NA
861	520	chr13	103747973	103748549	Cd180	NA	NA	NA
862	520	chr13	103747973	103748549	Mast4	NA	NA	NA
863	521	chr13	104747472	104748029	Erbin	NA	NA	NA
864	521	chr13	104747472	104748029	Nln	NA	NA	NA
865	522	chr13	105308157	105308806	Adamts6	NA	NA	NA
866	522	chr13	105308157	105308806	Cwc27	NA	NA	NA
867	523	chr13	105653582	105654167	Fam159b	NA	NA	NA
868	524	chr13	108390532	108391067	Kif2a	NA	NA	NA
869	524	chr13	108390532	108391067	Zswim6	NA	NA	NA
870	525	chr13	108466587	108467086	Kif2a	NA	NA	NA
871	525	chr13	108466587	108467086	Zswim6	NA	NA	NA
872	526	chr13	110019552	110020051	Depdc1b	NA	NA	NA
873	526	chr13	110019552	110020051	Pde4d	NA	NA	NA
874	527	chr13	110230817	110231525	Pde4d	NA	NA	NA
875	528	chr13	110422484	110423154	Rab3c	NA	NA	NA
876	528	chr13	110422484	110423154	Pde4d	NA	NA	NA
877	529	chr13	110612480	110613086	Rab3c	NA	NA	NA
878	529	chr13	110612480	110613086	Pde4d	NA	NA	NA
879	530	chr13	111184530	111185550	Plk2	-0.59716	-0.553524	down
880	531	chr13	112187757	112188256	Actbl2	NA	NA	NA
881	531	chr13	112187757	112188256	Gpbp1	NA	NA	NA
882	532	chr13	112625812	112626329	Ankrd55	NA	NA	NA
883	532	chr13	112625812	112626329	Map3k1	NA	NA	NA
884	533	chr13	112878399	112879123	Ankrd55	NA	NA	NA
885	533	chr13	112878399	112879123	Map3k1	NA	NA	NA
886	534	chr13	112943214	112943713	Map3k1	NA	NA	NA
887	534	chr13	112943214	112943713	Ankrd55	NA	NA	NA
888	535	chr13	113043404	113043903	Map3k1	NA	NA	NA
889	535	chr13	113043404	113043903	Ankrd55	NA	NA	NA
890	536	chr13	113078368	113078976	Ankrd55	NA	NA	NA
891	537	chr13	113590728	113591663	Plpp1	NA	NA	NA
892	538	chr13	114412266	114412837	Snx18	NA	NA	NA
893	539	chr13	115248679	115249178	Fst	0.780494	0.375913	up
894	540	chr13	115721976	115722475	Itga2	NA	NA	NA
895	541	chr13	116650565	116651064	Isl1	NA	NA	NA
896	541	chr13	116650565	116651064	Itga1	NA	NA	NA
897	542	chr13	117814091	117814664	Parp8	NA	NA	NA
898	543	chr14	4214202	4214788	Gm3115	NA	NA	NA
899	543	chr14	4214202	4214788	Gm3127	NA	NA	NA
900	544	chr14	8655138	8655659	Flnb	NA	NA	NA
901	544	chr14	8655138	8655659	Dnase1l3	NA	NA	NA
902	545	chr14	8733069	8733568	Dnase1l3	NA	NA	NA
903	545	chr14	8733069	8733568	Flnb	NA	NA	NA
904	546	chr14	9253328	9254157	Oit1	NA	NA	NA
905	546	chr14	9253328	9254157	4930452B06Rik	-0.361411	-0.630613	down
906	547	chr14	10290291	10290825	4930452B06Rik	-0.361411	-0.630613	down
907	548	chr14	10672440	10672957	NA	NA	NA	NA
908	549	chr14	11021909	11022416	Fhit	NA	NA	NA
909	550	chr14	12385739	12386313	Ptprg	NA	NA	NA
910	551	chr14	14116861	14117549	Synpr	NA	NA	NA
911	552	chr14	14603080	14603751	Gm281	NA	NA	NA
912	552	chr14	14603080	14603751	Sntn	NA	NA	NA
913	553	chr14	14900328	14900896	Atxn7	NA	NA	NA
914	553	chr14	14900328	14900896	Psmd6	NA	NA	NA
915	554	chr14	17197235	17197985	Top2b	NA	NA	NA
916	555	chr14	17281130	17281629	Top2b	NA	NA	NA
917	555	chr14	17281130	17281629	Rarb	-0.296939	-0.341934	down
918	556	chr14	17387138	17387808	Rarb	-0.296939	-0.341934	down
919	556	chr14	17387138	17387808	Top2b	NA	NA	NA
920	557	chr14	17435703	17436211	Rarb	-0.296939	-0.341934	down
921	557	chr14	17435703	17436211	Top2b	NA	NA	NA
922	558	chr14	17797444	17798118	Rarb	-0.296939	-0.341934	down
923	559	chr14	20569885	20570759	Nid2	NA	NA	NA
924	560	chr14	21622693	21623192	Camk2g	NA	NA	NA
925	560	chr14	21622693	21623192	Plau	NA	NA	NA
926	561	chr14	22538898	22539486	Dupd1	NA	NA	NA
927	561	chr14	22538898	22539486	Dusp13	NA	NA	NA
928	562	chr14	23467052	23467551	Lrmda	NA	NA	NA
929	563	chr14	25072739	25073256	Dlg5	NA	NA	NA
930	563	chr14	25072739	25073256	E330034G19Rik	NA	NA	NA
931	564	chr14	25319670	25320169	Rps24	NA	NA	NA
932	564	chr14	25319670	25320169	Zmiz1	NA	NA	NA
933	565	chr14	26123925	26124424	Rps24	NA	NA	NA
934	565	chr14	26123925	26124424	Zmiz1	NA	NA	NA
935	566	chr14	26197326	26198010	Rps24	NA	NA	NA
936	566	chr14	26197326	26198010	Zmiz1	NA	NA	NA
937	567	chr14	26374983	26375482	Ppif	NA	NA	NA
938	567	chr14	26374983	26375482	Zmiz1	NA	NA	NA
939	568	chr14	29830940	29831507	Lrtm1	NA	NA	NA
940	569	chr14	29877939	29878615	Cacna2d3	NA	NA	NA
941	569	chr14	29877939	29878615	Lrtm1	NA	NA	NA
942	570	chr14	30752985	30753967	Cacna2d3	NA	NA	NA
943	570	chr14	30752985	30753967	Selenok	NA	NA	NA
944	571	chr14	30781251	30781904	Selenok	NA	NA	NA
945	572	chr14	30951716	30952234	Cacna1d	NA	NA	NA
946	572	chr14	30951716	30952234	Chdh	NA	NA	NA
947	573	chr14	32377911	32378528	Colq	NA	NA	NA
948	573	chr14	32377911	32378528	Eaf1	NA	NA	NA
949	574	chr14	32801036	32801550	Ankrd28	NA	NA	NA
950	574	chr14	32801036	32801550	Galnt15	NA	NA	NA
951	575	chr14	34709793	34710319	Gdf10	NA	NA	NA
952	575	chr14	34709793	34710319	Ptpn20	NA	NA	NA
953	576	chr14	35296704	35297305	Bmpr1a	NA	NA	NA
954	576	chr14	35296704	35297305	Mmrn2	NA	NA	NA
955	577	chr14	41769537	41770036	Sh2d4b	NA	NA	NA
956	577	chr14	41769537	41770036	Tspan14	NA	NA	NA
957	578	chr14	42237802	42238301	Gm3486	NA	NA	NA
958	578	chr14	42237802	42238301	Gm6482	NA	NA	NA
959	579	chr14	42713454	42714031	1700024B05Rik	NA	NA	NA
960	579	chr14	42713454	42714031	Gm3573	NA	NA	NA
961	580	chr14	44374288	44374869	Ear1	NA	NA	NA
962	580	chr14	44374288	44374869	Gm16506	NA	NA	NA
963	581	chr14	47056260	47056865	Cdkn3	NA	NA	NA
964	581	chr14	47056260	47056865	Bmp4	NA	NA	NA
965	582	chr14	47195293	47195938	Bmp4	NA	NA	NA
966	582	chr14	47195293	47195938	Cdkn3	NA	NA	NA
967	583	chr14	47338100	47338599	Bmp4	NA	NA	NA
968	583	chr14	47338100	47338599	Cdkn3	NA	NA	NA
969	584	chr14	50402744	50403442	3632451O06Rik	-0.886601	-0.952132	down
970	585	chr14	50681776	50682621	Olfr725	NA	NA	NA
971	585	chr14	50681776	50682621	Olfr726	NA	NA	NA
972	586	chr14	51427023	51427862	Parp2	NA	NA	NA
973	587	chr14	51490006	51490582	Tep1	-0.310411	-0.554594	down
974	588	chr14	51708766	51709560	Ang	NA	NA	NA
975	588	chr14	51708766	51709560	Rnase4	NA	NA	NA
976	589	chr14	54878674	54879239	Abhd4	NA	NA	NA
977	590	chr14	56209713	56210825	Psme2	NA	NA	NA
978	590	chr14	56209713	56210825	Rnf31	NA	NA	NA
979	591	chr14	56472537	56473153	Nynrin	NA	NA	NA
980	592	chr14	56503518	56504150	Cbln3	NA	NA	NA
981	592	chr14	56503518	56504150	Khnyn	NA	NA	NA
982	593	chr14	59135343	59135871	1700129C05Rik	NA	NA	NA
983	593	chr14	59135343	59135871	Fgf9	NA	NA	NA
984	594	chr14	60260600	60261099	Atp8a2	NA	NA	NA
985	594	chr14	60260600	60261099	Shisa2	NA	NA	NA
986	595	chr14	61104329	61104828	Amer2	NA	NA	NA
987	595	chr14	61104329	61104828	Spata13	NA	NA	NA
988	596	chr14	61631187	61631739	Mipep	NA	NA	NA
989	596	chr14	61631187	61631739	Tnfrsf19	NA	NA	NA
990	597	chr14	61791342	61792240	Sacs	-0.263056	-0.626208	down
991	597	chr14	61791342	61792240	Sgcg	NA	NA	NA
992	598	chr14	65711069	65711568	Extl3	-0.251125	-0.381439	down
993	598	chr14	65711069	65711568	Ints9	NA	NA	NA
994	599	chr14	67890959	67891477	Cdca2	NA	NA	NA
995	599	chr14	67890959	67891477	Ebf2	0.90359	0.372384	up
996	600	chr14	68573197	68573696	Dock5	NA	NA	NA
997	600	chr14	68573197	68573696	Nefl	0.856735	0.402591	up
998	601	chr14	69552752	69553337	Adam28	NA	NA	NA
999	601	chr14	69552752	69553337	Stc1	-1.03785	-0.8166	down
1000	602	chr14	75221813	75222327	Esd	NA	NA	NA
1001	602	chr14	75221813	75222327	Lrch1	-0.431314	-0.98598	down
1002	603	chr14	75941551	75942050	Siah3	NA	NA	NA
1003	603	chr14	75941551	75942050	Spert	NA	NA	NA
1004	604	chr14	76197830	76198329	Slc25a30	NA	NA	NA
1005	604	chr14	76197830	76198329	Tpt1	NA	NA	NA
1006	605	chr14	76932755	76933254	Tsc22d1	NA	NA	NA
1007	605	chr14	76932755	76933254	Serp2	NA	NA	NA
1008	606	chr14	77312350	77312849	Lacc1	NA	NA	NA
1009	606	chr14	77312350	77312849	Serp2	NA	NA	NA
1010	607	chr14	79606075	79606614	Vwa8	NA	NA	NA
1011	607	chr14	79606075	79606614	Zfp957	NA	NA	NA
1012	608	chr14	86330160	86330742	NA	NA	NA	NA
1013	609	chr14	87815494	87816662	Tdrd3	NA	NA	NA
1014	610	chr14	87967557	87968113	Pcdh20	NA	NA	NA
1015	610	chr14	87967557	87968113	Tdrd3	NA	NA	NA
1016	611	chr14	88870559	88871157	Pcdh20	NA	NA	NA
1017	612	chr14	94289759	94290673	Pcdh9	NA	NA	NA
1018	613	chr14	100858221	100858820	Klf12	NA	NA	NA
1019	613	chr14	100858221	100858820	Prr30	NA	NA	NA
1020	614	chr14	101288932	101289431	Klf12	NA	NA	NA
1021	614	chr14	101288932	101289431	Prr30	NA	NA	NA
1022	615	chr14	101751481	101751980	Prr30	NA	NA	NA
1023	615	chr14	101751481	101751980	Tbc1d4	NA	NA	NA
1024	616	chr14	102801447	102802035	Acod1	NA	NA	NA
1025	616	chr14	102801447	102802035	Lmo7	NA	NA	NA
1026	617	chr14	103381623	103382555	Acod1	NA	NA	NA
1027	618	chr14	106131418	106132049	Gm10076	NA	NA	NA
1028	618	chr14	106131418	106132049	Spry2	NA	NA	NA
1029	619	chr14	115276758	115277257	Gpc5	NA	NA	NA
1030	620	chr14	115351443	115351960	Gpc5	NA	NA	NA
1031	621	chr14	115491186	115491902	Gpc5	NA	NA	NA
1032	622	chr14	117324290	117324793	Gpc6	NA	NA	NA
1033	623	chr14	118047640	118048171	Dct	NA	NA	NA
1034	623	chr14	118047640	118048171	Gpc6	NA	NA	NA
1035	624	chr14	118329597	118330252	Dct	NA	NA	NA
1036	625	chr14	118836173	118836932	Abcc4	NA	NA	NA
1037	625	chr14	118836173	118836932	Gm9376	NA	NA	NA
1038	626	chr14	119324117	119325010	Dzip1	NA	NA	NA
1039	627	chr14	119406500	119407159	Dnajc3	NA	NA	NA
1040	627	chr14	119406500	119407159	Uggt2	NA	NA	NA
1041	628	chr14	120489096	120489706	Mbnl2	NA	NA	NA
1042	628	chr14	120489096	120489706	Oxgr1	NA	NA	NA
1043	629	chr14	120555066	120555565	Oxgr1	NA	NA	NA
1044	629	chr14	120555066	120555565	Mbnl2	NA	NA	NA
1045	630	chr14	121452165	121452747	Farp1	NA	NA	NA
1046	630	chr14	121452165	121452747	Stk24	NA	NA	NA
1047	631	chr14	122097377	122097936	Dock9	NA	NA	NA
1048	632	chr14	122599464	122599963	Clybl	NA	NA	NA
1049	632	chr14	122599464	122599963	Zic5	NA	NA	NA
1050	633	chr14	122873287	122873786	Zic2	NA	NA	NA
1051	634	chr14	122933141	122933899	Pcca	NA	NA	NA
1052	635	chr14	123154765	123155284	Ggact	NA	NA	NA
1053	635	chr14	123154765	123155284	Pcca	NA	NA	NA
1054	636	chr14	123235373	123235890	Ggact	NA	NA	NA
1055	636	chr14	123235373	123235890	Pcca	NA	NA	NA
1056	637	chr14	123381891	123382979	Tmtc4	NA	NA	NA
1057	638	chr14	123447760	123448259	Nalcn	NA	NA	NA
1058	638	chr14	123447760	123448259	Tmtc4	NA	NA	NA
1059	639	chr14	124591481	124591983	Fgf14	NA	NA	NA
1060	639	chr14	124591481	124591983	Itgbl1	NA	NA	NA
1061	640	chr15	6209899	6210681	Dab2	NA	NA	NA
1062	641	chr15	8579185	8579745	Nipbl	NA	NA	NA
1063	641	chr15	8579185	8579745	Slc1a3	NA	NA	NA
1064	642	chr15	10578086	10578585	Rai14	NA	NA	NA
1065	642	chr15	10578086	10578585	Ttc23l	NA	NA	NA
1066	643	chr15	12479155	12479709	Golph3	NA	NA	NA
1067	643	chr15	12479155	12479709	Pdzd2	NA	NA	NA
1068	644	chr15	22965822	22966470	Cdh18	NA	NA	NA
1069	645	chr15	25905467	25905966	Retreg1	NA	NA	NA
1070	645	chr15	25905467	25905966	Zfp622	NA	NA	NA
1071	646	chr15	27709487	27709986	Fam105a	-0.98766	-1.14444	down
1072	646	chr15	27709487	27709986	Trio	-0.308116	-0.361942	down
1073	647	chr15	31383197	31383738	Ropn1l	NA	NA	NA
1074	648	chr15	32258287	32258786	Sema5a	NA	NA	NA
1075	648	chr15	32258287	32258786	Tas2r119	NA	NA	NA
1076	649	chr15	32708267	32708948	Sdc2	NA	NA	NA
1077	649	chr15	32708267	32708948	Sema5a	NA	NA	NA
1078	650	chr15	32873739	32874238	Cpq	NA	NA	NA
1079	650	chr15	32873739	32874238	Sdc2	NA	NA	NA
1080	651	chr15	36310985	36311493	Ankrd46	NA	NA	NA
1081	651	chr15	36310985	36311493	Rpl7a-ps3	NA	NA	NA
1082	652	chr15	36508215	36508731	Pabpc1	NA	NA	NA
1083	652	chr15	36508215	36508731	Snx31	NA	NA	NA
1084	653	chr15	37890442	37891312	Rrm2b	NA	NA	NA
1085	654	chr15	40397959	40398491	Lrp12	NA	NA	NA
1086	654	chr15	40397959	40398491	Zfpm2	NA	NA	NA
1087	655	chr15	42204411	42204910	Abra	NA	NA	NA
1088	655	chr15	42204411	42204910	Angpt1	NA	NA	NA
1089	656	chr15	44259141	44260204	Eny2	NA	NA	NA
1090	656	chr15	44259141	44260204	Nudcd1	NA	NA	NA
1091	657	chr15	44450345	44451309	Ebag9	NA	NA	NA
1092	658	chr15	50529526	50530114	Trps1	-0.44936	-0.845839	down
1093	659	chr15	50967758	50968257	Eif3h	NA	NA	NA
1094	659	chr15	50967758	50968257	Trps1	-0.44936	-0.845839	down
1095	660	chr15	51630236	51630807	Eif3h	NA	NA	NA
1096	660	chr15	51630236	51630807	Trps1	-0.44936	-0.845839	down
1097	661	chr15	51783118	51783617	Rad21	NA	NA	NA
1098	661	chr15	51783118	51783617	Utp23	NA	NA	NA
1099	662	chr15	53055720	53056219	Ext1	NA	NA	NA
1100	662	chr15	53055720	53056219	Med30	NA	NA	NA
1101	663	chr15	56523755	56524310	Has2	0.618283	0.414495	up
1102	663	chr15	56523755	56524310	Sntb1	NA	NA	NA
1103	664	chr15	57340927	57341466	Slc22a22	NA	NA	NA
1104	664	chr15	57340927	57341466	Zhx2	NA	NA	NA
1105	665	chr15	59718951	59719452	Trib1	NA	NA	NA
1106	665	chr15	59718951	59719452	4933412E24Rik	NA	NA	NA
1107	666	chr15	59776687	59777244	4933412E24Rik	NA	NA	NA
1108	666	chr15	59776687	59777244	Trib1	NA	NA	NA
1109	667	chr15	62883950	62884678	Gsdmc	NA	NA	NA
1110	668	chr15	63568128	63568780	Gsdmc	NA	NA	NA
1111	669	chr15	66118053	66118644	Kcnq3	NA	NA	NA
1112	670	chr15	66952770	66953429	St3gal1	NA	NA	NA
1113	671	chr15	66960349	66960867	St3gal1	NA	NA	NA
1114	672	chr15	67008117	67008925	St3gal1	NA	NA	NA
1115	673	chr15	72891184	72891954	Trappc9	NA	NA	NA
1116	674	chr15	73537657	73538208	Gpr20	NA	NA	NA
1117	675	chr15	74539506	74540110	Jrk	NA	NA	NA
1118	676	chr15	74785599	74786345	Ly6e	NA	NA	NA
1119	677	chr15	77128915	77129414	Apol6	NA	NA	NA
1120	677	chr15	77128915	77129414	Rbfox2	NA	NA	NA
1121	678	chr15	77713197	77713726	Myh9	NA	NA	NA
1122	678	chr15	77713197	77713726	Txn2	NA	NA	NA
1123	679	chr15	82855585	82856306	Nfam1	NA	NA	NA
1124	679	chr15	82855585	82856306	Tcf20	NA	NA	NA
1125	680	chr15	83508985	83509484	Scube1	NA	NA	NA
1126	680	chr15	83508985	83509484	Ttll12	NA	NA	NA
1127	681	chr15	84046801	84047300	Parvb	-0.362256	-0.503674	down
1128	681	chr15	84046801	84047300	Samm50	NA	NA	NA
1129	682	chr15	85353798	85354404	Atxn10	NA	NA	NA
1130	682	chr15	85353798	85354404	Wnt7b	NA	NA	NA
1131	683	chr15	86034334	86034859	Cerk	NA	NA	NA
1132	683	chr15	86034334	86034859	Tbc1d22a	NA	NA	NA
1133	684	chr15	86644166	86644665	Fam19a5	-0.268637	-0.309936	down
1134	684	chr15	86644166	86644665	Tbc1d22a	NA	NA	NA
1135	685	chr15	86706088	86706587	Fam19a5	-0.268637	-0.309936	down
1136	685	chr15	86706088	86706587	Tbc1d22a	NA	NA	NA
1137	686	chr15	87375137	87375636	Fam19a5	-0.268637	-0.309936	down
1138	687	chr15	87454370	87454888	Fam19a5	-0.268637	-0.309936	down
1139	688	chr15	87817256	87817755	Brd1	NA	NA	NA
1140	688	chr15	87817256	87817755	Fam19a5	-0.268637	-0.309936	down
1141	689	chr15	88694191	88694737	Pim3	NA	NA	NA
1142	689	chr15	88694191	88694737	Ttll8	NA	NA	NA
1143	690	chr15	88919240	88919776	Selenoo	NA	NA	NA
1144	691	chr15	89378463	89379233	Acr	NA	NA	NA
1145	691	chr15	89378463	89379233	Shank3	NA	NA	NA
1146	692	chr15	90163705	90164270	Alg10b	NA	NA	NA
1147	692	chr15	90163705	90164270	Cpne8	NA	NA	NA
1148	693	chr15	90252609	90253108	Cpne8	NA	NA	NA
1149	693	chr15	90252609	90253108	Alg10b	NA	NA	NA
1150	694	chr15	91022018	91022760	Abcd2	NA	NA	NA
1151	695	chr15	91533610	91534109	Lrrk2	NA	NA	NA
1152	695	chr15	91533610	91534109	Muc19	NA	NA	NA
1153	696	chr15	91584010	91584509	Lrrk2	NA	NA	NA
1154	696	chr15	91584010	91584509	Muc19	NA	NA	NA
1155	697	chr15	91881300	91881916	Cntn1	NA	NA	NA
1156	697	chr15	91881300	91881916	Smgc	NA	NA	NA
1157	698	chr15	92107204	92107732	Pdzrn4	NA	NA	NA
1158	698	chr15	92107204	92107732	Cntn1	NA	NA	NA
1159	699	chr15	92832065	92832846	Gxylt1	NA	NA	NA
1160	699	chr15	92832065	92832846	Pdzrn4	NA	NA	NA
1161	700	chr15	93422337	93422836	Pphln1	NA	NA	NA
1162	700	chr15	93422337	93422836	Prickle1	NA	NA	NA
1163	701	chr15	94078836	94079335	Adamts20	NA	NA	NA
1164	701	chr15	94078836	94079335	Prickle1	NA	NA	NA
1165	702	chr15	97820431	97821032	Tmem106c	NA	NA	NA
1166	702	chr15	97820431	97821032	Col2a1	NA	NA	NA
1167	703	chr15	97834876	97835375	Col2a1	NA	NA	NA
1168	704	chr15	100928341	100928928	Ankrd33	NA	NA	NA
1169	704	chr15	100928341	100928928	Scn8a	NA	NA	NA
1170	705	chr15	103045547	103046096	Cbx5	NA	NA	NA
1171	705	chr15	103045547	103046096	Smug1	NA	NA	NA
1172	706	chr16	3743600	3744399	Zfp263	NA	NA	NA
1173	707	chr16	3884245	3884940	Gm20695	NA	NA	NA
1174	708	chr16	3908601	3909308	1700037C18Rik	NA	NA	NA
1175	708	chr16	3908601	3909308	Cluap1	NA	NA	NA
1176	709	chr16	4639689	4640252	Vasn	NA	NA	NA
1177	710	chr16	4658719	4659403	Coro7	-0.461813	-0.720014	down
1178	710	chr16	4658719	4659403	Vasn	NA	NA	NA
1179	711	chr16	5146730	5147363	Sec14l5	NA	NA	NA
1180	712	chr16	5473535	5474108	Eef2kmt	NA	NA	NA
1181	713	chr16	5530470	5530969	Eef2kmt	NA	NA	NA
1182	714	chr16	7150437	7150936	Rbfox1	NA	NA	NA
1183	715	chr16	8619689	8620304	Abat	NA	NA	NA
1184	715	chr16	8619689	8620304	Pmm2	NA	NA	NA
1185	716	chr16	12819825	12820324	Ercc4	NA	NA	NA
1186	716	chr16	12819825	12820324	Shisa9	NA	NA	NA
1187	717	chr16	13364298	13364797	Mkl2	NA	NA	NA
1188	717	chr16	13364298	13364797	Parn	NA	NA	NA
1189	718	chr16	14705424	14706230	Snai2	NA	NA	NA
1190	719	chr16	15052768	15053981	Efcab1	NA	NA	NA
1191	719	chr16	15052768	15053981	Ube2v2	NA	NA	NA
1192	720	chr16	15195318	15195885	Efcab1	NA	NA	NA
1193	720	chr16	15195318	15195885	Ube2v2	NA	NA	NA
1194	721	chr16	15294952	15295451	Ube2v2	NA	NA	NA
1195	721	chr16	15294952	15295451	Efcab1	NA	NA	NA
1196	722	chr16	16560112	16560674	Fgd4	NA	NA	NA
1197	723	chr16	17132138	17132898	Sdf2l1	NA	NA	NA
1198	724	chr16	18453870	18454430	Comt	NA	NA	NA
1199	724	chr16	18453870	18454430	Gnb1l	NA	NA	NA
1200	725	chr16	18509496	18509995	Rtl10	NA	NA	NA
1201	725	chr16	18509496	18509995	Tbx1	NA	NA	NA
1202	726	chr16	18551598	18552112	Rtl10	NA	NA	NA
1203	726	chr16	18551598	18552112	Tbx1	NA	NA	NA
1204	727	chr16	18601602	18602101	Gp1bb	NA	NA	NA
1205	727	chr16	18601602	18602101	Tbx1	NA	NA	NA
1206	728	chr16	18686982	18687570	Cldn5	NA	NA	NA
1207	728	chr16	18686982	18687570	2021-09-05	NA	NA	NA
1208	729	chr16	20611360	20611990	Alg3	NA	NA	NA
1209	729	chr16	20611360	20611990	Ece2	NA	NA	NA
1210	730	chr16	21210776	21211511	Ephb3	NA	NA	NA
1211	730	chr16	21210776	21211511	Vps8	-0.505426	-0.90111	down
1212	731	chr16	21246078	21246586	Ephb3	NA	NA	NA
1213	731	chr16	21246078	21246586	Vps8	-0.505426	-0.90111	down
1214	732	chr16	21845772	21846391	Map3k13	NA	NA	NA
1215	732	chr16	21845772	21846391	Ehhadh	NA	NA	NA
1216	733	chr16	21865304	21865878	Ehhadh	NA	NA	NA
1217	733	chr16	21865304	21865878	Map3k13	NA	NA	NA
1218	734	chr16	22857450	22858206	Dnajb11	NA	NA	NA
1219	734	chr16	22857450	22858206	Tbccd1	NA	NA	NA
1220	735	chr16	22955760	22956259	Hrg	NA	NA	NA
1221	735	chr16	22955760	22956259	Kng2	NA	NA	NA
1222	736	chr16	26049470	26049979	Trp63	NA	NA	NA
1223	736	chr16	26049470	26049979	P3h2	NA	NA	NA
1224	737	chr16	26078860	26079524	P3h2	NA	NA	NA
1225	737	chr16	26078860	26079524	Trp63	NA	NA	NA
1226	738	chr16	26581458	26582172	Il1rap	NA	NA	NA
1227	739	chr16	27388812	27389636	Ccdc50	NA	NA	NA
1228	740	chr16	28446600	28447178	Fgf12	NA	NA	NA
1229	741	chr16	28752991	28753736	Fgf12	NA	NA	NA
1230	741	chr16	28752991	28753736	Mb21d2	NA	NA	NA
1231	742	chr16	29734712	29735452	Hes1	NA	NA	NA
1232	742	chr16	29734712	29735452	Opa1	NA	NA	NA
1233	743	chr16	29996125	29996624	Hes1	NA	NA	NA
1234	743	chr16	29996125	29996624	Opa1	NA	NA	NA
1235	744	chr16	30008637	30009456	Hes1	NA	NA	NA
1236	744	chr16	30008637	30009456	Opa1	NA	NA	NA
1237	745	chr16	30096518	30097080	Cpn2	NA	NA	NA
1238	745	chr16	30096518	30097080	Hes1	NA	NA	NA
1239	746	chr16	30172809	30173381	Cpn2	NA	NA	NA
1240	746	chr16	30172809	30173381	Hes1	NA	NA	NA
1241	747	chr16	33941276	33941775	Itgb5	NA	NA	NA
1242	747	chr16	33941276	33941775	Umps	NA	NA	NA
1243	748	chr16	35164367	35164866	Adcy5	NA	NA	NA
1244	748	chr16	35164367	35164866	Sec22a	NA	NA	NA
1245	749	chr16	35490638	35491275	Pdia5	NA	NA	NA
1246	750	chr16	35541013	35541816	Sema5b	NA	NA	NA
1247	751	chr16	37788364	37788908	Fstl1	NA	NA	NA
1248	751	chr16	37788364	37788908	Lrrc58	NA	NA	NA
1249	752	chr16	37814375	37814895	Fstl1	NA	NA	NA
1250	752	chr16	37814375	37814895	Lrrc58	NA	NA	NA
1251	753	chr16	39984288	39984957	NA	NA	NA	NA
1252	754	chr16	41126544	41127095	Lsamp	-0.688413	-0.873281	down
1253	755	chr16	41532738	41533449	Lsamp	-0.688413	-0.873281	down
1254	756	chr16	42874982	42876572	Gap43	NA	NA	NA
1255	756	chr16	42874982	42876572	Zbtb20	NA	NA	NA
1256	757	chr16	44494574	44495148	Cfap44	NA	NA	NA
1257	757	chr16	44494574	44495148	Boc	NA	NA	NA
1258	758	chr16	44530910	44531452	Cfap44	NA	NA	NA
1259	758	chr16	44530910	44531452	Boc	NA	NA	NA
1260	759	chr16	44538368	44538962	Cfap44	NA	NA	NA
1261	759	chr16	44538368	44538962	Boc	NA	NA	NA
1262	760	chr16	44602489	44602988	Nepro	NA	NA	NA
1263	760	chr16	44602489	44602988	Boc	NA	NA	NA
1264	761	chr16	44615912	44616411	Nepro	NA	NA	NA
1265	761	chr16	44615912	44616411	Boc	NA	NA	NA
1266	762	chr16	44687421	44687984	Boc	NA	NA	NA
1267	762	chr16	44687421	44687984	Nepro	NA	NA	NA
1268	763	chr16	44695765	44696428	Boc	NA	NA	NA
1269	763	chr16	44695765	44696428	Nepro	NA	NA	NA
1270	764	chr16	45408636	45409292	Cd200	NA	NA	NA
1271	765	chr16	46496933	46497814	Nectin3	NA	NA	NA
1272	766	chr16	48675712	48676211	Morc1	NA	NA	NA
1273	766	chr16	48675712	48676211	Trat1	NA	NA	NA
1274	767	chr16	49894378	49894903	Cd47	NA	NA	NA
1275	767	chr16	49894378	49894903	Bbx	NA	NA	NA
1276	768	chr16	50027267	50027810	Bbx	NA	NA	NA
1277	768	chr16	50027267	50027810	Cd47	NA	NA	NA
1278	769	chr16	55934299	55935249	Cep97	NA	NA	NA
1279	770	chr16	56716861	56718095	Tfg	NA	NA	NA
1280	771	chr16	56886069	56886702	Tmem45a	NA	NA	NA
1281	772	chr16	57121179	57122118	Tomm70a	NA	NA	NA
1282	773	chr16	57166929	57167748	Nit2	NA	NA	NA
1283	774	chr16	58349409	58349913	Col8a1	NA	NA	NA
1284	774	chr16	58349409	58349913	Dcbld2	-0.252454	-0.328986	down
1285	775	chr16	58408129	58408893	Dcbld2	-0.252454	-0.328986	down
1286	776	chr16	58523010	58523901	St3gal6	-0.631881	-0.756747	down
1287	777	chr16	58670077	58670848	Cpox	NA	NA	NA
1288	778	chr16	58727705	58728615	Cldnd1	NA	NA	NA
1289	779	chr16	59517212	59517887	Riox2	NA	NA	NA
1290	779	chr16	59517212	59517887	Crybg3	-0.998389	-0.560067	down
1291	780	chr16	59543436	59544239	Crybg3	-0.998389	-0.560067	down
1292	780	chr16	59543436	59544239	Riox2	NA	NA	NA
1293	781	chr16	63658137	63658762	Pros1	NA	NA	NA
1294	781	chr16	63658137	63658762	Epha3	NA	NA	NA
1295	782	chr16	63856759	63857380	Epha3	NA	NA	NA
1296	783	chr16	66996425	66997177	Cadm2	NA	NA	NA
1297	784	chr16	71131461	71132020	Gbe1	NA	NA	NA
1298	785	chr16	73647296	73648013	Robo1	NA	NA	NA
1299	785	chr16	73647296	73648013	Robo2	NA	NA	NA
1300	786	chr16	74411572	74412288	Robo2	NA	NA	NA
1301	787	chr16	75766784	75767664	Hspa13	NA	NA	NA
1302	788	chr16	80931327	80931956	Ncam2	NA	NA	NA
1303	789	chr16	85133718	85134246	Atp5j	NA	NA	NA
1304	789	chr16	85133718	85134246	App	NA	NA	NA
1305	790	chr16	85231965	85232792	App	NA	NA	NA
1306	790	chr16	85231965	85232792	Cyyr1	NA	NA	NA
1307	791	chr16	85803206	85803730	Adamts1	NA	NA	NA
1308	792	chr16	86719481	86720064	Adamts5	NA	NA	NA
1309	792	chr16	86719481	86720064	N6amt1	NA	NA	NA
1310	793	chr16	87246624	87247129	N6amt1	NA	NA	NA
1311	794	chr16	90143826	90144825	Sod1	NA	NA	NA
1312	794	chr16	90143826	90144825	Tiam1	NA	NA	NA
1313	795	chr16	90197637	90198219	Tiam1	NA	NA	NA
1314	795	chr16	90197637	90198219	Sod1	NA	NA	NA
1315	796	chr16	90629379	90629878	Hunk	NA	NA	NA
1316	796	chr16	90629379	90629878	Mis18a	NA	NA	NA
1317	797	chr16	90703859	90704358	Mis18a	NA	NA	NA
1318	797	chr16	90703859	90704358	Hunk	NA	NA	NA
1319	798	chr16	90921760	90922259	Eva1c	NA	NA	NA
1320	798	chr16	90921760	90922259	1110004E09Rik	NA	NA	NA
1321	799	chr16	90934731	90935595	1110004E09Rik	NA	NA	NA
1322	800	chr16	91805085	91805584	Atp5o	NA	NA	NA
1323	800	chr16	91805085	91805584	Itsn1	NA	NA	NA
1324	801	chr16	93810032	93810531	Dopey2	-0.622852	-1.3269	down
1325	801	chr16	93810032	93810531	Morc3	NA	NA	NA
1326	802	chr16	94945554	94946382	Dyrk1a	NA	NA	NA
1327	802	chr16	94945554	94946382	Kcnj6	NA	NA	NA
1328	803	chr16	96046547	96047268	Ets2	NA	NA	NA
1329	803	chr16	96046547	96047268	Psmg1	NA	NA	NA
1330	804	chr17	3557274	3558196	Tfb1m	NA	NA	NA
1331	805	chr17	5216954	5217453	Arid1b	NA	NA	NA
1332	805	chr17	5216954	5217453	Tmem242	NA	NA	NA
1333	806	chr17	6445175	6445674	Dynlt1a	0.350039	0.27957	up
1334	806	chr17	6445175	6445674	Dynlt1c	NA	NA	NA
1335	807	chr17	6638470	6638969	Dynlt1a	0.350039	0.27957	up
1336	807	chr17	6638470	6638969	Dynlt1c	NA	NA	NA
1337	808	chr17	6822485	6823037	Dynlt1c	NA	NA	NA
1338	808	chr17	6822485	6823037	Sytl3	NA	NA	NA
1339	809	chr17	7152474	7153135	Rsph3b	NA	NA	NA
1340	810	chr17	10583354	10583853	Pacrg	NA	NA	NA
1341	810	chr17	10583354	10583853	Qk	NA	NA	NA
1342	811	chr17	12311723	12312688	Agpat4	NA	NA	NA
1343	812	chr17	12829403	12830419	Slc22a1	NA	NA	NA
1344	812	chr17	12829403	12830419	Slc22a2	NA	NA	NA
1345	813	chr17	13820708	13821207	Afdn	NA	NA	NA
1346	813	chr17	13820708	13821207	Smok4a	NA	NA	NA
1347	814	chr17	16191425	16191928	Rgmb	NA	NA	NA
1348	815	chr17	17088085	17088703	Lix1	NA	NA	NA
1349	816	chr17	17141646	17142339	Lix1	NA	NA	NA
1350	817	chr17	17430930	17431616	Lix1	NA	NA	NA
1351	818	chr17	17761163	17762619	Lnpep	NA	NA	NA
1352	819	chr17	17974778	17975606	Spaca6	NA	NA	NA
1353	820	chr17	21081860	21082656	Ppp2r1a	NA	NA	NA
1354	821	chr17	21586948	21587659	Zfp51	NA	NA	NA
1355	822	chr17	21787156	21787855	Zfp948	NA	NA	NA
1356	822	chr17	21787156	21787855	Zfp983	NA	NA	NA
1357	823	chr17	21816515	21817415	Gm10509	NA	NA	NA
1358	823	chr17	21816515	21817415	Zfp983	NA	NA	NA
1359	824	chr17	23672084	23672583	Casp16-ps	NA	NA	NA
1360	824	chr17	23672084	23672583	Vmn2r117	NA	NA	NA
1361	825	chr17	23735891	23736596	Zscan10	NA	NA	NA
1362	826	chr17	29553143	29553759	Fgd2	NA	NA	NA
1363	826	chr17	29553143	29553759	Pim1	NA	NA	NA
1364	827	chr17	31944934	31945443	Cryaa	NA	NA	NA
1365	827	chr17	31944934	31945443	Sik1	NA	NA	NA
1366	828	chr17	42713659	42714192	Opn5	NA	NA	NA
1367	828	chr17	42713659	42714192	Ptchd4	NA	NA	NA
1368	829	chr17	43597433	43597935	Adgrf5	NA	NA	NA
1369	829	chr17	43597433	43597935	Mep1a	NA	NA	NA
1370	830	chr17	43717918	43718417	Pla2g7	-1.99312	-1.86238	down
1371	830	chr17	43717918	43718417	Tdrd6	NA	NA	NA
1372	831	chr17	45903889	45904415	Mrpl14	NA	NA	NA
1373	831	chr17	45903889	45904415	Vegfa	NA	NA	NA
1374	832	chr17	47732549	47733215	Bysl	NA	NA	NA
1375	832	chr17	47732549	47733215	Ccnd3	NA	NA	NA
1376	833	chr17	48168288	48169121	1700067P10Rik	NA	NA	NA
1377	833	chr17	48168288	48169121	Foxp4	NA	NA	NA
1378	834	chr17	48576679	48577237	Apobec2	NA	NA	NA
1379	835	chr17	49971041	49971558	Kif6	NA	NA	NA
1380	835	chr17	49971041	49971558	Rftn1	NA	NA	NA
1381	836	chr17	49995217	49995797	Rftn1	NA	NA	NA
1382	836	chr17	49995217	49995797	Kif6	NA	NA	NA
1383	837	chr17	55506294	55506806	St6gal2	NA	NA	NA
1384	838	chr17	56031164	56032059	Zfp959	NA	NA	NA
1385	839	chr17	56084337	56085121	Zfp119b	NA	NA	NA
1386	840	chr17	56147584	56148178	Mpnd	NA	NA	NA
1387	840	chr17	56147584	56148178	Stap2	NA	NA	NA
1388	841	chr17	56273234	56273753	Lrg1	NA	NA	NA
1389	841	chr17	56273234	56273753	Sema6b	NA	NA	NA
1390	842	chr17	56324820	56325319	Mydgf	NA	NA	NA
1391	843	chr17	56464875	56465725	Kdm4b	NA	NA	NA
1392	844	chr17	57170739	57171867	Khsrp	NA	NA	NA
1393	845	chr17	57235691	57236312	Tnfsf9	NA	NA	NA
1394	845	chr17	57235691	57236312	Tubb4a	NA	NA	NA
1395	846	chr17	57386859	57387756	Gpr108	NA	NA	NA
1396	846	chr17	57386859	57387756	Trip10	NA	NA	NA
1397	847	chr17	63044299	63044876	Efna5	NA	NA	NA
1398	848	chr17	63708283	63708782	Efna5	NA	NA	NA
1399	848	chr17	63708283	63708782	Fbxl17	NA	NA	NA
1400	849	chr17	63715428	63715927	Efna5	NA	NA	NA
1401	849	chr17	63715428	63715927	Fbxl17	NA	NA	NA
1402	850	chr17	64198760	64199428	A930002H24Rik	NA	NA	NA
1403	850	chr17	64198760	64199428	Fbxl17	NA	NA	NA
1404	851	chr17	64992940	64993473	4930583I09Rik	NA	NA	NA
1405	851	chr17	64992940	64993473	Man2a1	-0.291434	-0.391582	down
1406	852	chr17	66664729	66665228	Ddx11	NA	NA	NA
1407	852	chr17	66664729	66665228	Mtcl1	0.363814	0.503868	up
1408	853	chr17	67703623	67704280	Ptprm	NA	NA	NA
1409	854	chr17	68305224	68305754	Lama1	NA	NA	NA
1410	854	chr17	68305224	68305754	Arhgap28	NA	NA	NA
1411	855	chr17	68338208	68338785	Arhgap28	NA	NA	NA
1412	855	chr17	68338208	68338785	Lama1	NA	NA	NA
1413	856	chr17	68420752	68421256	Arhgap28	NA	NA	NA
1414	856	chr17	68420752	68421256	L3mbtl4	NA	NA	NA
1415	857	chr17	70318302	70318930	Akain1	NA	NA	NA
1416	857	chr17	70318302	70318930	Dlgap1	NA	NA	NA
1417	858	chr17	71339862	71340576	Myl12b	NA	NA	NA
1418	859	chr17	73346774	73347273	Lbh	-0.785423	-0.701957	down
1419	859	chr17	73346774	73347273	Lclat1	-0.252864	-0.522019	down
1420	860	chr17	73759131	73759687	Capn13	NA	NA	NA
1421	860	chr17	73759131	73759687	Galnt14	NA	NA	NA
1422	861	chr17	74034103	74034602	Capn13	NA	NA	NA
1423	861	chr17	74034103	74034602	Galnt14	NA	NA	NA
1424	862	chr17	78423272	78423957	Crim1	-0.344363	-0.845132	down
1425	863	chr17	81109522	81110021	Cdkl4	NA	NA	NA
1426	863	chr17	81109522	81110021	Map4k3	NA	NA	NA
1427	864	chr17	81585789	81586288	Gm11096	NA	NA	NA
1428	864	chr17	81585789	81586288	Thumpd2	NA	NA	NA
1429	865	chr17	83477158	83477703	Pkdcc	NA	NA	NA
1430	866	chr17	83515375	83515874	Pkdcc	NA	NA	NA
1431	867	chr17	83938709	83939208	Cox7a2l	NA	NA	NA
1432	867	chr17	83938709	83939208	Kcng3	NA	NA	NA
1433	868	chr17	84389685	84390253	Haao	NA	NA	NA
1434	868	chr17	84389685	84390253	Zfp36l2	NA	NA	NA
1435	869	chr17	86087479	86088106	Six2	NA	NA	NA
1436	870	chr17	86200013	86200585	Six2	NA	NA	NA
1437	870	chr17	86200013	86200585	Srbd1	NA	NA	NA
1438	871	chr17	86312320	86312819	Six2	NA	NA	NA
1439	871	chr17	86312320	86312819	Srbd1	NA	NA	NA
1440	872	chr17	89337102	89337615	Fshr	NA	NA	NA
1441	872	chr17	89337102	89337615	Lhcgr	NA	NA	NA
1442	873	chr17	90855002	90855501	Gm10308	NA	NA	NA
1443	874	chr17	91491974	91492488	Nrxn1	NA	NA	NA
1444	875	chr17	95263820	95264485	Mettl4	NA	NA	NA
1445	876	chr18	3507412	3508245	Bambi	NA	NA	NA
1446	877	chr18	4186649	4187242	Lyzl1	NA	NA	NA
1447	877	chr18	4186649	4187242	Map3k8	NA	NA	NA
1448	878	chr18	4987565	4988238	Svil	NA	NA	NA
1449	878	chr18	4987565	4988238	Zfp438	NA	NA	NA
1450	879	chr18	5142658	5143187	Zfp438	NA	NA	NA
1451	879	chr18	5142658	5143187	Svil	NA	NA	NA
1452	880	chr18	6531167	6531673	4921524L21Rik	NA	NA	NA
1453	880	chr18	6531167	6531673	Epc1	NA	NA	NA
1454	881	chr18	6764741	6765466	Rab18	NA	NA	NA
1455	882	chr18	7608832	7609587	Armc4	NA	NA	NA
1456	882	chr18	7608832	7609587	Mpp7	NA	NA	NA
1457	883	chr18	8966657	8967180	Fzd8	NA	NA	NA
1458	884	chr18	9743195	9743758	Gm17430	NA	NA	NA
1459	884	chr18	9743195	9743758	Thoc1	NA	NA	NA
1460	885	chr18	10905156	10905655	Gata6	NA	NA	NA
1461	885	chr18	10905156	10905655	Mib1	NA	NA	NA
1462	886	chr18	13945922	13946485	Hrh4	NA	NA	NA
1463	886	chr18	13945922	13946485	Zfp521	NA	NA	NA
1464	887	chr18	16196467	16197106	Cdh2	NA	NA	NA
1465	887	chr18	16196467	16197106	Gm10036	NA	NA	NA
1466	888	chr18	20904590	20905220	B4galt6	NA	NA	NA
1467	889	chr18	21458133	21459369	Garem1	NA	NA	NA
1468	890	chr18	23143563	23144135	Asxl3	NA	NA	NA
1469	890	chr18	23143563	23144135	Nol4	NA	NA	NA
1470	891	chr18	28236143	28236656	NA	NA	NA	NA
1471	892	chr18	29630008	29630530	Pik3c3	NA	NA	NA
1472	893	chr18	31793584	31795020	Sap130	NA	NA	NA
1473	894	chr18	32712345	32712844	Bin1	NA	NA	NA
1474	894	chr18	32712345	32712844	Gypc	NA	NA	NA
1475	895	chr18	32976120	32976791	Tslp	-1.4099	-1.50702	down
1476	895	chr18	32976120	32976791	Wdr36	NA	NA	NA
1477	896	chr18	33373276	33373984	Stard4	NA	NA	NA
1478	897	chr18	34319467	34319988	Apc	NA	NA	NA
1479	897	chr18	34319467	34319988	Epb41l4a	NA	NA	NA
1480	898	chr18	38409733	38410504	0610009O20Rik	NA	NA	NA
1481	899	chr18	38456095	38456960	Rnf14	NA	NA	NA
1482	900	chr18	38539646	38540330	Gnpda1	-0.289444	-0.587233	down
1483	900	chr18	38539646	38540330	Ndfip1	NA	NA	NA
1484	901	chr18	39078227	39078726	Fgf1	-4.40071	-1.29345	down
1485	902	chr18	39168670	39169390	Arhgap26	NA	NA	NA
1486	902	chr18	39168670	39169390	Nr3c1	NA	NA	NA
1487	903	chr18	42110524	42111309	Prelid2	NA	NA	NA
1488	904	chr18	42955997	42956552	Gpr151	NA	NA	NA
1489	904	chr18	42955997	42956552	Ppp2r2b	1.03434	0.739333	up
1490	905	chr18	43437001	43437541	Dpysl3	NA	NA	NA
1491	905	chr18	43437001	43437541	Stk32a	-1.68992	-1.97006	down
1492	906	chr18	44821069	44822321	Dcp2	NA	NA	NA
1493	906	chr18	44821069	44822321	Mcc	NA	NA	NA
1494	907	chr18	46780978	46781581	Eif1a	NA	NA	NA
1495	907	chr18	46780978	46781581	Cdo1	NA	NA	NA
1496	908	chr18	46826078	46826577	Cdo1	NA	NA	NA
1497	908	chr18	46826078	46826577	Eif1a	NA	NA	NA
1498	909	chr18	47528394	47528893	Sema6a	NA	NA	NA
1499	910	chr18	48266649	48267148	Eno1b	NA	NA	NA
1500	911	chr18	50206479	50206984	Hsd17b4	NA	NA	NA
1501	911	chr18	50206479	50206984	Tnfaip8	NA	NA	NA
1502	912	chr18	50559743	50560242	Fam170a	NA	NA	NA
1503	912	chr18	50559743	50560242	Pudp	NA	NA	NA
1504	913	chr18	54563858	54564357	Csnk1g3	NA	NA	NA
1505	913	chr18	54563858	54564357	Zfp608	NA	NA	NA
1506	914	chr18	54770508	54771007	Csnk1g3	NA	NA	NA
1507	914	chr18	54770508	54771007	Zfp608	NA	NA	NA
1508	915	chr18	54987772	54988271	Csnk1g3	NA	NA	NA
1509	915	chr18	54987772	54988271	Zfp608	NA	NA	NA
1510	916	chr18	55006484	55007031	Zfp608	NA	NA	NA
1511	916	chr18	55006484	55007031	Csnk1g3	NA	NA	NA
1512	917	chr18	55783794	55784293	Gramd3	NA	NA	NA
1513	917	chr18	55783794	55784293	Zfp608	NA	NA	NA
1514	918	chr18	55975553	55976052	Zfp608	NA	NA	NA
1515	918	chr18	55975553	55976052	Gramd3	NA	NA	NA
1516	919	chr18	57564758	57565257	Ctxn3	NA	NA	NA
1517	919	chr18	57564758	57565257	Prrc1	NA	NA	NA
1518	920	chr18	57645760	57646259	1700011I03Rik	NA	NA	NA
1519	920	chr18	57645760	57646259	Ctxn3	NA	NA	NA
1520	921	chr18	58369847	58370930	Fbn2	NA	NA	NA
1521	922	chr18	58554548	58555085	Slc27a6	NA	NA	NA
1522	922	chr18	58554548	58555085	Fbn2	NA	NA	NA
1523	923	chr18	58635326	58635850	Fbn2	NA	NA	NA
1524	923	chr18	58635326	58635850	Slc27a6	NA	NA	NA
1525	924	chr18	58715232	58715840	Slc27a6	NA	NA	NA
1526	925	chr18	60811451	60812060	Ndst1	NA	NA	NA
1527	925	chr18	60811451	60812060	Synpo	NA	NA	NA
1528	926	chr18	60823551	60824076	Ndst1	NA	NA	NA
1529	926	chr18	60823551	60824076	Synpo	NA	NA	NA
1530	927	chr18	60830010	60830509	Ndst1	NA	NA	NA
1531	927	chr18	60830010	60830509	Synpo	NA	NA	NA
1532	928	chr18	60933943	60934571	Rps14	NA	NA	NA
1533	929	chr18	61107196	61107757	Camk2a	-0.962247	-0.953634	down
1534	929	chr18	61107196	61107757	Slc6a7	NA	NA	NA
1535	930	chr18	62296695	62297223	Adrb2	NA	NA	NA
1536	930	chr18	62296695	62297223	Sh3tc2	NA	NA	NA
1537	931	chr18	65680169	65680767	Malt1	NA	NA	NA
1538	931	chr18	65680169	65680767	Zfp532	NA	NA	NA
1539	932	chr18	66235024	66235526	Lman1	NA	NA	NA
1540	932	chr18	66235024	66235526	Ccbe1	NA	NA	NA
1541	933	chr18	66563566	66564128	Ccbe1	NA	NA	NA
1542	933	chr18	66563566	66564128	Pmaip1	NA	NA	NA
1543	934	chr18	67019783	67020516	Mc4r	NA	NA	NA
1544	935	chr18	68505424	68505925	Mc2r	NA	NA	NA
1545	935	chr18	68505424	68505925	Mc5r	NA	NA	NA
1546	936	chr18	69752171	69752790	Ccdc68	NA	NA	NA
1547	936	chr18	69752171	69752790	Tcf4	NA	NA	NA
1548	937	chr18	69773385	69774335	Ccdc68	NA	NA	NA
1549	937	chr18	69773385	69774335	Tcf4	NA	NA	NA
1550	938	chr18	70212643	70213338	Rab27b	NA	NA	NA
1551	938	chr18	70212643	70213338	Ccdc68	NA	NA	NA
1552	939	chr18	73446016	73446566	Dcc	NA	NA	NA
1553	939	chr18	73446016	73446566	Mex3c	NA	NA	NA
1554	940	chr18	73974830	73975622	Me2	NA	NA	NA
1555	941	chr18	77285725	77286383	Katnal2	NA	NA	NA
1556	942	chr18	80357003	80357512	Adnp2	NA	NA	NA
1557	942	chr18	80357003	80357512	Rbfa	NA	NA	NA
1558	943	chr18	80423903	80424402	Gm16286	NA	NA	NA
1559	943	chr18	80423903	80424402	Hsbp1l1	NA	NA	NA
1560	944	chr18	83057932	83058551	Zfp516	NA	NA	NA
1561	944	chr18	83057932	83058551	Zfp236	NA	NA	NA
1562	945	chr18	83071581	83072274	Zfp236	NA	NA	NA
1563	945	chr18	83071581	83072274	Zfp516	NA	NA	NA
1564	946	chr18	83693262	83693761	Tshz1	NA	NA	NA
1565	946	chr18	83693262	83693761	Zfp516	NA	NA	NA
1566	947	chr18	84009009	84009716	Tshz1	NA	NA	NA
1567	947	chr18	84009009	84009716	Zfp516	NA	NA	NA
1568	948	chr18	84097728	84098229	Tshz1	NA	NA	NA
1569	949	chr18	84261650	84262149	Zadh2	-0.613861	-0.616821	down
1570	949	chr18	84261650	84262149	Zfp407	NA	NA	NA
1571	950	chr18	84559065	84559646	Zfp407	NA	NA	NA
1572	950	chr18	84559065	84559646	Zadh2	-0.613861	-0.616821	down
1573	951	chr18	86131847	86132383	Neto1	NA	NA	NA
1574	952	chr18	88843406	88843968	Socs6	NA	NA	NA
1575	953	chr18	89938386	89939352	Dok6	NA	NA	NA
1576	954	chr18	90748795	90749504	Tmx3	NA	NA	NA
1577	955	chr19	10916026	10916729	Slc15a3	NA	NA	NA
1578	956	chr19	14314826	14315325	Olfr1505	NA	NA	NA
1579	956	chr19	14314826	14315325	Tle4	0.974895	0.520442	up
1580	957	chr19	17911549	17912517	Pcsk5	NA	NA	NA
1581	958	chr19	20997848	20998347	Aldh1a7	NA	NA	NA
1582	958	chr19	20997848	20998347	Tmc1	NA	NA	NA
1583	959	chr19	22628851	22629350	Klf9	NA	NA	NA
1584	959	chr19	22628851	22629350	Trpm3	NA	NA	NA
1585	960	chr19	24382770	24383296	Fam122a	NA	NA	NA
1586	960	chr19	24382770	24383296	Fxn	NA	NA	NA
1587	961	chr19	25386105	25386604	Dmrt1	NA	NA	NA
1588	961	chr19	25386105	25386604	Kank1	NA	NA	NA
1589	962	chr19	26822335	26822961	Gm815	NA	NA	NA
1590	962	chr19	26822335	26822961	Smarca2	NA	NA	NA
1591	963	chr19	26944707	26945269	Gm815	NA	NA	NA
1592	963	chr19	26944707	26945269	Smarca2	NA	NA	NA
1593	964	chr19	31605865	31606364	Cstf2t	NA	NA	NA
1594	964	chr19	31605865	31606364	Prkg1	NA	NA	NA
1595	965	chr19	32175672	32176171	Asah2	NA	NA	NA
1596	965	chr19	32175672	32176171	Sgms1	NA	NA	NA
1597	966	chr19	34952327	34953145	Pank1	NA	NA	NA
1598	966	chr19	34952327	34953145	Slc16a12	NA	NA	NA
1599	967	chr19	36810958	36811633	Ppp1r3c	NA	NA	NA
1600	968	chr19	36993180	36993794	Fgfbp3	NA	NA	NA
1601	969	chr19	37730895	37731394	Cyp26c1	NA	NA	NA
1602	969	chr19	37730895	37731394	Exoc6	NA	NA	NA
1603	970	chr19	40371896	40372412	Pdlim1	NA	NA	NA
1604	970	chr19	40371896	40372412	Sorbs1	NA	NA	NA
1605	971	chr19	41690321	41690820	AI606181	NA	NA	NA
1606	971	chr19	41690321	41690820	Slit1	-2.62073	-1.62398	down
1607	972	chr19	41790658	41791200	Slit1	-2.62073	-1.62398	down
1608	972	chr19	41790658	41791200	AI606181	NA	NA	NA
1609	973	chr19	41891379	41891878	Arhgap19	NA	NA	NA
1610	973	chr19	41891379	41891878	Frat2	NA	NA	NA
1611	974	chr19	43620889	43621437	Got1	NA	NA	NA
1612	974	chr19	43620889	43621437	Nkx2-3	NA	NA	NA
1613	975	chr19	44368081	44368761	Scd2	NA	NA	NA
1614	976	chr19	46120097	46120656	Ldb1	NA	NA	NA
1615	977	chr19	46496971	46497470	Sufu	NA	NA	NA
1616	977	chr19	46496971	46497470	Trim8	NA	NA	NA
1617	978	chr19	47389090	47389652	Neurl1a	NA	NA	NA
1618	978	chr19	47389090	47389652	Sh3pxd2a	NA	NA	NA
1619	979	chr19	48546276	48546823	Sorcs3	NA	NA	NA
1620	980	chr19	49373813	49374312	Rpl13a-ps1	NA	NA	NA
1621	981	chr19	53126739	53127271	Add3	NA	NA	NA
1622	981	chr19	53126739	53127271	Xpnpep1	NA	NA	NA
1623	982	chr19	53486622	53487121	Dusp5	NA	NA	NA
1624	982	chr19	53486622	53487121	Smndc1	NA	NA	NA
1625	983	chr19	53495700	53496329	Smndc1	NA	NA	NA
1626	983	chr19	53495700	53496329	Dusp5	NA	NA	NA
1627	984	chr19	55328131	55329064	Acsl5	0.32531	0.493887	up
1628	985	chr19	55815889	55816559	Tcf7l2	NA	NA	NA
1629	986	chr19	55889372	55889890	Habp2	NA	NA	NA
1630	986	chr19	55889372	55889890	Tcf7l2	NA	NA	NA
1631	987	chr19	56096798	56097305	Habp2	NA	NA	NA
1632	987	chr19	56096798	56097305	Tcf7l2	NA	NA	NA
1633	988	chr19	58493988	58494576	Atrnl1	NA	NA	NA
1634	988	chr19	58493988	58494576	Gfra1	-2.1966	-1.89236	down
1635	989	chr19	58796558	58797057	Pnlip	NA	NA	NA
1636	989	chr19	58796558	58797057	Pnliprp1	NA	NA	NA
1637	990	chr19	58935229	58935887	Hspa12a	NA	NA	NA
1638	991	chr19	58985626	58986151	Eno4	NA	NA	NA
1639	991	chr19	58985626	58986151	Hspa12a	NA	NA	NA
1640	992	chr19	59419790	59420792	Pdzd8	NA	NA	NA
1641	993	chr19	60220243	60220742	Fam204a	NA	NA	NA
1642	993	chr19	60220243	60220742	Rab11fip2	NA	NA	NA
1643	994	chr19	60937006	60937694	Sfxn4	NA	NA	NA
1644	995	chr19	60965680	60966390	Grk5	NA	NA	NA
1645	996	chr19	61216509	61217104	Gm6020	NA	NA	NA
1646	996	chr19	61216509	61217104	Grk5	NA	NA	NA
1647	997	chr2	4219597	4220327	Fam107b	NA	NA	NA
1648	997	chr2	4219597	4220327	Frmd4a	NA	NA	NA
1649	998	chr2	4480532	4481096	Prpf18	NA	NA	NA
1650	998	chr2	4480532	4481096	Frmd4a	NA	NA	NA
1651	999	chr2	6019918	6020456	Proser2	-2.09235	-1.46396	down
1652	999	chr2	6019918	6020456	Upf2	NA	NA	NA
1653	1000	chr2	7092123	7092699	Celf2	NA	NA	NA
1654	1001	chr2	9801070	9801601	4930412O13Rik	NA	NA	NA
1655	1001	chr2	9801070	9801601	Gata3	1.45216	0.262709	up
1656	1002	chr2	10206403	10206902	Itih5	NA	NA	NA
1657	1002	chr2	10206403	10206902	Sfmbt2	NA	NA	NA
1658	1003	chr2	11989073	11989616	Ankrd16	NA	NA	NA
1659	1003	chr2	11989073	11989616	Itga8	0.317995	1.12112	up
1660	1004	chr2	12112322	12112857	Itga8	0.317995	1.12112	up
1661	1004	chr2	12112322	12112857	Ankrd16	NA	NA	NA
1662	1005	chr2	13965273	13965772	Hacd1	NA	NA	NA
1663	1005	chr2	13965273	13965772	St8sia6	NA	NA	NA
1664	1006	chr2	14839173	14839672	Cacnb2	NA	NA	NA
1665	1006	chr2	14839173	14839672	Nsun6	NA	NA	NA
1666	1007	chr2	16277116	16278216	Plxdc2	NA	NA	NA
1667	1008	chr2	18314065	18314739	Dnajc1	NA	NA	NA
1668	1009	chr2	18743182	18743707	Spag6	NA	NA	NA
1669	1009	chr2	18743182	18743707	Pip4k2a	NA	NA	NA
1670	1010	chr2	18919224	18920260	4930426L09Rik	NA	NA	NA
1671	1010	chr2	18919224	18920260	Pip4k2a	NA	NA	NA
1672	1011	chr2	20890398	20891611	Arhgap21	NA	NA	NA
1673	1012	chr2	25117776	25118363	Tprn	NA	NA	NA
1674	1013	chr2	27395416	27396146	Rxra	NA	NA	NA
1675	1013	chr2	27395416	27396146	Wdr5	NA	NA	NA
1676	1014	chr2	33438015	33438517	Lmx1b	NA	NA	NA
1677	1014	chr2	33438015	33438517	Zbtb43	NA	NA	NA
1678	1015	chr2	33448364	33448896	Lmx1b	NA	NA	NA
1679	1015	chr2	33448364	33448896	Zbtb43	NA	NA	NA
1680	1016	chr2	33484243	33484829	Lmx1b	NA	NA	NA
1681	1016	chr2	33484243	33484829	Zbtb43	NA	NA	NA
1682	1017	chr2	34228006	34229001	Pbx3	NA	NA	NA
1683	1018	chr2	34838493	34839086	Hc	NA	NA	NA
1684	1018	chr2	34838493	34839086	Traf1	NA	NA	NA
1685	1019	chr2	35111608	35112165	Gsn	NA	NA	NA
1686	1019	chr2	35111608	35112165	Rab14	NA	NA	NA
1687	1020	chr2	35192224	35192954	Stom	NA	NA	NA
1688	1021	chr2	35584960	35585523	Dab2ip	NA	NA	NA
1689	1021	chr2	35584960	35585523	Ttll11	NA	NA	NA
1690	1022	chr2	36067236	36067810	Ptgs1	NA	NA	NA
1691	1022	chr2	36067236	36067810	Rbm18	NA	NA	NA
1692	1023	chr2	37907934	37908520	Crb2	NA	NA	NA
1693	1023	chr2	37907934	37908520	Dennd1a	NA	NA	NA
1694	1024	chr2	38513880	38514432	Nr5a1	NA	NA	NA
1695	1024	chr2	38513880	38514432	Psmb7	NA	NA	NA
1696	1025	chr2	38853348	38854007	Wdr38	NA	NA	NA
1697	1026	chr2	42508267	42508853	Lrp1b	NA	NA	NA
1698	1027	chr2	44831940	44832439	Gtdc1	NA	NA	NA
1699	1027	chr2	44831940	44832439	Zeb2	NA	NA	NA
1700	1028	chr2	47993559	47994134	Acvr2a	NA	NA	NA
1701	1029	chr2	48336663	48337349	Acvr2a	NA	NA	NA
1702	1030	chr2	49921664	49922452	Lypd6	NA	NA	NA
1703	1031	chr2	50203047	50203546	Mmadhc	NA	NA	NA
1704	1031	chr2	50203047	50203546	Rnd3	NA	NA	NA
1705	1032	chr2	51277887	51278541	Rnd3	NA	NA	NA
1706	1032	chr2	51277887	51278541	Tas2r134	NA	NA	NA
1707	1033	chr2	52327389	52327952	Arl5a	NA	NA	NA
1708	1033	chr2	52327389	52327952	Cacnb4	NA	NA	NA
1709	1034	chr2	52888892	52889417	Fmnl2	NA	NA	NA
1710	1034	chr2	52888892	52889417	Prpf40a	NA	NA	NA
1711	1035	chr2	53937516	53938304	Rprm	NA	NA	NA
1712	1036	chr2	57850247	57850771	Galnt5	NA	NA	NA
1713	1037	chr2	59666845	59667588	Tanc1	NA	NA	NA
1714	1037	chr2	59666845	59667588	Wdsub1	NA	NA	NA
1715	1038	chr2	59830523	59831065	Baz2b	NA	NA	NA
1716	1038	chr2	59830523	59831065	Wdsub1	NA	NA	NA
1717	1039	chr2	60220977	60221727	Ly75	NA	NA	NA
1718	1040	chr2	61014848	61015347	Rbms1	NA	NA	NA
1719	1040	chr2	61014848	61015347	Tank	NA	NA	NA
1720	1041	chr2	63540338	63540914	Fign	NA	NA	NA
1721	1041	chr2	63540338	63540914	Kcnh7	NA	NA	NA
1722	1042	chr2	63657447	63657946	Fign	NA	NA	NA
1723	1042	chr2	63657447	63657946	Kcnh7	NA	NA	NA
1724	1043	chr2	65683623	65684217	Csrnp3	NA	NA	NA
1725	1044	chr2	65721754	65722253	Galnt3	2.56191	0.783729	up
1726	1044	chr2	65721754	65722253	Csrnp3	NA	NA	NA
1727	1045	chr2	70281050	70281549	Myo3b	NA	NA	NA
1728	1045	chr2	70281050	70281549	Sp5	NA	NA	NA
1729	1046	chr2	73967067	73967566	Atp5g3	NA	NA	NA
1730	1046	chr2	73967067	73967566	Lnpk	NA	NA	NA
1731	1047	chr2	74039728	74040227	Atp5g3	NA	NA	NA
1732	1047	chr2	74039728	74040227	Lnpk	NA	NA	NA
1733	1048	chr2	74838225	74838769	Hnrnpa3	NA	NA	NA
1734	1048	chr2	74838225	74838769	Mtx2	NA	NA	NA
1735	1049	chr2	77902255	77902754	Cwc22	NA	NA	NA
1736	1049	chr2	77902255	77902754	Ube2e3	NA	NA	NA
1737	1050	chr2	79261748	79262247	Cerkl	NA	NA	NA
1738	1050	chr2	79261748	79262247	Itga4	NA	NA	NA
1739	1051	chr2	79638760	79639259	Pde1a	NA	NA	NA
1740	1051	chr2	79638760	79639259	Ppp1r1c	NA	NA	NA
1741	1052	chr2	80287335	80287908	Frzb	NA	NA	NA
1742	1053	chr2	80457063	80457679	Dusp19	NA	NA	NA
1743	1054	chr2	82737622	82738121	Fsip2	NA	NA	NA
1744	1054	chr2	82737622	82738121	Zfp804a	NA	NA	NA
1745	1055	chr2	83564185	83565156	Itgav	NA	NA	NA
1746	1056	chr2	84265217	84265766	Calcrl	NA	NA	NA
1747	1057	chr2	84475800	84476359	Ctnnd1	NA	NA	NA
1748	1057	chr2	84475800	84476359	Tfpi	NA	NA	NA
1749	1058	chr2	84582541	84583212	Ypel4	NA	NA	NA
1750	1058	chr2	84582541	84583212	Serping1	NA	NA	NA
1751	1059	chr2	84583772	84584271	Serping1	NA	NA	NA
1752	1059	chr2	84583772	84584271	Ypel4	NA	NA	NA
1753	1060	chr2	84614719	84615408	Serping1	NA	NA	NA
1754	1061	chr2	84691253	84691754	Rtn4rl2	NA	NA	NA
1755	1061	chr2	84691253	84691754	Slc43a1	NA	NA	NA
1756	1062	chr2	84776552	84777099	Slc43a3	NA	NA	NA
1757	1063	chr2	85003612	85004130	Aplnr	-3.80842	-1.60047	down
1758	1063	chr2	85003612	85004130	Lrrc55	NA	NA	NA
1759	1064	chr2	90910299	90911015	Slc39a13	NA	NA	NA
1760	1065	chr2	91848321	91848963	Creb3l1	NA	NA	NA
1761	1065	chr2	91848321	91848963	Dgkz	NA	NA	NA
1762	1066	chr2	91852918	91853428	Creb3l1	NA	NA	NA
1763	1066	chr2	91852918	91853428	Dgkz	NA	NA	NA
1764	1067	chr2	93536678	93537177	Alx4	NA	NA	NA
1765	1067	chr2	93536678	93537177	Ext2	NA	NA	NA
1766	1068	chr2	100903029	100903605	Rag2	NA	NA	NA
1767	1069	chr2	101087203	101087768	Rag2	NA	NA	NA
1768	1070	chr2	101591388	101591887	Traf6	NA	NA	NA
1769	1070	chr2	101591388	101591887	Prr5l	NA	NA	NA
1770	1071	chr2	101636632	101637447	Prr5l	NA	NA	NA
1771	1071	chr2	101636632	101637447	Traf6	NA	NA	NA
1772	1072	chr2	101842999	101843818	Commd9	NA	NA	NA
1773	1072	chr2	101842999	101843818	Ldlrad3	-0.30959	-0.39637	down
1774	1073	chr2	103406113	103406822	Abtb2	NA	NA	NA
1775	1074	chr2	105238964	105239895	Rcn1	NA	NA	NA
1776	1075	chr2	105827226	105827778	Immp1l	NA	NA	NA
1777	1075	chr2	105827226	105827778	Dnajc24	NA	NA	NA
1778	1076	chr2	106196039	106196538	Mpped2	-0.502156	-0.668585	down
1779	1076	chr2	106196039	106196538	Dnajc24	NA	NA	NA
1780	1077	chr2	106416991	106417559	Dnajc24	NA	NA	NA
1781	1077	chr2	106416991	106417559	Mpped2	-0.502156	-0.668585	down
1782	1078	chr2	106490161	106490881	Dnajc24	NA	NA	NA
1783	1078	chr2	106490161	106490881	Mpped2	-0.502156	-0.668585	down
1784	1079	chr2	106629885	106630384	Arl14ep	NA	NA	NA
1785	1079	chr2	106629885	106630384	Mpped2	-0.502156	-0.668585	down
1786	1080	chr2	106636357	106636856	Arl14ep	NA	NA	NA
1787	1080	chr2	106636357	106636856	Mpped2	-0.502156	-0.668585	down
1788	1081	chr2	106814257	106814907	Arl14ep	NA	NA	NA
1789	1082	chr2	109757301	109758303	Lgr4	NA	NA	NA
1790	1083	chr2	109876308	109876881	Ccdc34	NA	NA	NA
1791	1083	chr2	109876308	109876881	Bbox1	NA	NA	NA
1792	1084	chr2	109925755	109926383	Bbox1	NA	NA	NA
1793	1084	chr2	109925755	109926383	Ccdc34	NA	NA	NA
1794	1085	chr2	110026654	110027153	Bbox1	NA	NA	NA
1795	1085	chr2	110026654	110027153	Ccdc34	NA	NA	NA
1796	1086	chr2	110202774	110203446	Fibin	1.20963	0.569536	up
1797	1087	chr2	113057101	113057630	Ryr3	NA	NA	NA
1798	1087	chr2	113057101	113057630	Tmco5b	NA	NA	NA
1799	1088	chr2	113596905	113597570	Fmn1	NA	NA	NA
1800	1088	chr2	113596905	113597570	Grem1	-0.483993	-0.466278	down
1801	1089	chr2	114450529	114451028	Zfp770	NA	NA	NA
1802	1089	chr2	114450529	114451028	Dph6	NA	NA	NA
1803	1090	chr2	114638503	114639015	BC052040	NA	NA	NA
1804	1090	chr2	114638503	114639015	Dph6	NA	NA	NA
1805	1091	chr2	114661361	114661930	BC052040	NA	NA	NA
1806	1091	chr2	114661361	114661930	Dph6	NA	NA	NA
1807	1092	chr2	114914315	114914814	Dph6	NA	NA	NA
1808	1092	chr2	114914315	114914814	BC052040	NA	NA	NA
1809	1093	chr2	115309177	115309692	Dph6	NA	NA	NA
1810	1093	chr2	115309177	115309692	BC052040	NA	NA	NA
1811	1094	chr2	115892699	115893266	Meis2	NA	NA	NA
1812	1095	chr2	116801323	116802017	Spred1	NA	NA	NA
1813	1095	chr2	116801323	116802017	Tmco5	NA	NA	NA
1814	1096	chr2	116805552	116806051	Spred1	NA	NA	NA
1815	1096	chr2	116805552	116806051	Tmco5	NA	NA	NA
1816	1097	chr2	117036393	117036974	Fam98b	NA	NA	NA
1817	1097	chr2	117036393	117036974	Spred1	NA	NA	NA
1818	1098	chr2	118345770	118346269	Bmf	0.424636	0.535345	up
1819	1098	chr2	118345770	118346269	Srp14	NA	NA	NA
1820	1099	chr2	118355164	118355725	Bmf	0.424636	0.535345	up
1821	1099	chr2	118355164	118355725	Srp14	NA	NA	NA
1822	1100	chr2	118358926	118359522	Bmf	0.424636	0.535345	up
1823	1100	chr2	118358926	118359522	Srp14	NA	NA	NA
1824	1101	chr2	119176650	119177187	Chac1	NA	NA	NA
1825	1102	chr2	121943578	121944482	Spg11	NA	NA	NA
1826	1103	chr2	122201068	122201691	Shf	NA	NA	NA
1827	1103	chr2	122201068	122201691	Slc28a2	NA	NA	NA
1828	1104	chr2	122293196	122293915	Gm14085	NA	NA	NA
1829	1104	chr2	122293196	122293915	Slc28a2	NA	NA	NA
1830	1105	chr2	125108135	125108650	Dut	NA	NA	NA
1831	1105	chr2	125108135	125108650	Gm9913	NA	NA	NA
1832	1106	chr2	125149068	125149567	Dut	NA	NA	NA
1833	1106	chr2	125149068	125149567	Gm9913	NA	NA	NA
1834	1107	chr2	125798864	125799463	Fgf7	NA	NA	NA
1835	1107	chr2	125798864	125799463	Galk2	NA	NA	NA
1836	1108	chr2	125878635	125879134	Fam227b	NA	NA	NA
1837	1108	chr2	125878635	125879134	Fgf7	NA	NA	NA
1838	1109	chr2	127308078	127308577	Fahd2a	NA	NA	NA
1839	1109	chr2	127308078	127308577	Kcnip3	NA	NA	NA
1840	1110	chr2	127385010	127385514	Prom2	NA	NA	NA
1841	1110	chr2	127385010	127385514	Zfp661	NA	NA	NA
1842	1111	chr2	128539302	128539817	Mertk	NA	NA	NA
1843	1111	chr2	128539302	128539817	Tmem87b	NA	NA	NA
1844	1112	chr2	128955088	128955772	Chchd5	NA	NA	NA
1845	1113	chr2	129355168	129355667	F830045P16Rik	NA	NA	NA
1846	1113	chr2	129355168	129355667	Il1b	NA	NA	NA
1847	1114	chr2	130489798	130490381	Ddrgk1	NA	NA	NA
1848	1114	chr2	130489798	130490381	Itpa	NA	NA	NA
1849	1115	chr2	130952772	130953465	Hspa12b	-0.267528	-0.431643	down
1850	1116	chr2	131012315	131012997	Cdc25b	-0.260061	-0.401598	down
1851	1117	chr2	131059392	131060082	Mavs	-0.311002	-1.12023	down
1852	1118	chr2	132607161	132607891	Chgb	NA	NA	NA
1853	1119	chr2	133461025	133461714	Bmp2	NA	NA	NA
1854	1119	chr2	133461025	133461714	Hao1	NA	NA	NA
1855	1120	chr2	134469417	134470252	Tmx4	NA	NA	NA
1856	1121	chr2	134611598	134612571	Plcb1	-1.13272	-1.14054	down
1857	1122	chr2	135040424	135041016	Plcb4	NA	NA	NA
1858	1122	chr2	135040424	135041016	Plcb1	-1.13272	-1.14054	down
1859	1123	chr2	135692098	135692597	Lamp5	NA	NA	NA
1860	1123	chr2	135692098	135692597	Plcb4	NA	NA	NA
1861	1124	chr2	136311559	136312058	Ankef1	NA	NA	NA
1862	1124	chr2	136311559	136312058	Pak7	-1.5655	-0.727022	down
1863	1125	chr2	136899738	136900237	Slx4ip	NA	NA	NA
1864	1125	chr2	136899738	136900237	Jag1	NA	NA	NA
1865	1126	chr2	137041354	137041896	Jag1	NA	NA	NA
1866	1127	chr2	140394877	140395486	Macrod2	NA	NA	NA
1867	1127	chr2	140394877	140395486	Flrt3	NA	NA	NA
1868	1128	chr2	140496848	140497495	Flrt3	NA	NA	NA
1869	1129	chr2	141059985	141060517	Flrt3	NA	NA	NA
1870	1130	chr2	143990967	143991466	Banf2	NA	NA	NA
1871	1130	chr2	143990967	143991466	Mgme1	NA	NA	NA
1872	1131	chr2	144911736	144912294	Scp2d1	NA	NA	NA
1873	1131	chr2	144911736	144912294	Slc24a3	NA	NA	NA
1874	1132	chr2	145707077	145707576	Naa20	NA	NA	NA
1875	1132	chr2	145707077	145707576	Rin2	NA	NA	NA
1876	1133	chr2	146052201	146052700	Insm1	NA	NA	NA
1877	1133	chr2	146052201	146052700	Ralgapa2	NA	NA	NA
1878	1134	chr2	147874147	147874646	Foxa2	NA	NA	NA
1879	1135	chr2	148233528	148234195	Thbd	-0.551881	-1.03636	down
1880	1136	chr2	148295570	148296069	Cd93	NA	NA	NA
1881	1136	chr2	148295570	148296069	Nxt1	NA	NA	NA
1882	1137	chr2	150136860	150137485	Gm14124	NA	NA	NA
1883	1137	chr2	150136860	150137485	3300002I08Rik	NA	NA	NA
1884	1138	chr2	150188168	150188847	3300002I08Rik	NA	NA	NA
1885	1139	chr2	150276921	150277599	Zfp442	NA	NA	NA
1886	1140	chr2	152236660	152237251	6820408C15Rik	NA	NA	NA
1887	1140	chr2	152236660	152237251	Zcchc3	NA	NA	NA
1888	1141	chr2	152555084	152555727	Id1	0.37594	0.386152	up
1889	1141	chr2	152555084	152555727	Mcts2	NA	NA	NA
1890	1142	chr2	152751144	152751693	Foxs1	NA	NA	NA
1891	1142	chr2	152751144	152751693	Mylk2	NA	NA	NA
1892	1143	chr2	154429192	154429875	Pxmp4	NA	NA	NA
1893	1144	chr2	156884348	156884863	Dsn1	NA	NA	NA
1894	1144	chr2	156884348	156884863	Soga1	NA	NA	NA
1895	1145	chr2	159227121	159227620	Dhx35	NA	NA	NA
1896	1145	chr2	159227121	159227620	Gm826	NA	NA	NA
1897	1146	chr2	159458090	159458617	Gm826	NA	NA	NA
1898	1146	chr2	159458090	159458617	Dhx35	NA	NA	NA
1899	1147	chr2	161167130	161167629	Chd6	NA	NA	NA
1900	1148	chr2	163223596	163224180	Jph2	NA	NA	NA
1901	1149	chr2	165793257	165793761	Ncoa3	NA	NA	NA
1902	1149	chr2	165793257	165793761	Zmynd8	NA	NA	NA
1903	1150	chr2	166224496	166225040	Prex1	NA	NA	NA
1904	1150	chr2	166224496	166225040	Sulf2	NA	NA	NA
1905	1151	chr2	166384885	166385384	Prex1	NA	NA	NA
1906	1151	chr2	166384885	166385384	Sulf2	NA	NA	NA
1907	1152	chr2	167677021	167677520	Cebpb	NA	NA	NA
1908	1152	chr2	167677021	167677520	Ptpn1	NA	NA	NA
1909	1153	chr2	167725506	167726005	Cebpb	NA	NA	NA
1910	1153	chr2	167725506	167726005	Ptpn1	NA	NA	NA
1911	1154	chr2	167994971	167995470	Adnp	NA	NA	NA
1912	1154	chr2	167994971	167995470	Pard6b	NA	NA	NA
1913	1155	chr2	169457900	169458411	Gm11011	NA	NA	NA
1914	1155	chr2	169457900	169458411	Tshz2	NA	NA	NA
1915	1156	chr2	170237090	170237589	Bcas1	NA	NA	NA
1916	1156	chr2	170237090	170237589	Zfp217	NA	NA	NA
1917	1157	chr2	170663552	170664176	Dok5	NA	NA	NA
1918	1158	chr2	172553832	172554331	Bmp7	-0.512951	-1.10963	down
1919	1158	chr2	172553832	172554331	Tfap2c	NA	NA	NA
1920	1159	chr2	172999522	173000073	Pck1	NA	NA	NA
1921	1159	chr2	172999522	173000073	Zbp1	NA	NA	NA
1922	1160	chr2	173801947	173802446	Stx16	NA	NA	NA
1923	1160	chr2	173801947	173802446	Vapb	NA	NA	NA
1924	1161	chr2	173817540	173818039	Stx16	NA	NA	NA
1925	1161	chr2	173817540	173818039	Vapb	NA	NA	NA
1926	1162	chr2	173875237	173876194	Stx16	NA	NA	NA
1927	1162	chr2	173875237	173876194	Vapb	NA	NA	NA
1928	1163	chr2	174486887	174487689	Edn3	0.45847	0.393353	up
1929	1163	chr2	174486887	174487689	Zfp831	NA	NA	NA
1930	1164	chr2	174499456	174500032	Edn3	0.45847	0.393353	up
1931	1164	chr2	174499456	174500032	Zfp831	NA	NA	NA
1932	1165	chr2	174683994	174684921	Gm14444	NA	NA	NA
1933	1165	chr2	174683994	174684921	Edn3	0.45847	0.393353	up
1934	1166	chr2	174718190	174718700	Gm14444	NA	NA	NA
1935	1166	chr2	174718190	174718700	Edn3	0.45847	0.393353	up
1936	1167	chr2	175100345	175100844	Gm14391	NA	NA	NA
1937	1167	chr2	175100345	175100844	Gm4631	NA	NA	NA
1938	1168	chr2	175163499	175164064	Gm4631	NA	NA	NA
1939	1169	chr2	175197694	175198207	Zfp968	NA	NA	NA
1940	1170	chr2	175261117	175261674	Gm4724	NA	NA	NA
1941	1171	chr2	175467969	175468557	Gm11009	NA	NA	NA
1942	1171	chr2	175467969	175468557	Gm14288	NA	NA	NA
1943	1172	chr2	175639214	175639754	Gm11009	NA	NA	NA
1944	1172	chr2	175639214	175639754	Gm14288	NA	NA	NA
1945	1173	chr2	175736757	175737263	Gm14288	NA	NA	NA
1946	1173	chr2	175736757	175737263	Gm11009	NA	NA	NA
1947	1174	chr2	175929963	175930603	Zfp966	NA	NA	NA
1948	1175	chr2	175964162	175964749	Gm2026	NA	NA	NA
1949	1176	chr2	176096915	176097551	Gm14434	NA	NA	NA
1950	1176	chr2	176096915	176097551	Gm2026	NA	NA	NA
1951	1177	chr2	176194488	176195111	Gm14434	NA	NA	NA
1952	1177	chr2	176194488	176195111	Gm2026	NA	NA	NA
1953	1178	chr2	176232292	176232865	Gm14434	NA	NA	NA
1954	1178	chr2	176232292	176232865	Gm2026	NA	NA	NA
1955	1179	chr2	176266472	176267020	Gm14434	NA	NA	NA
1956	1180	chr2	176420897	176421405	Gm14308	NA	NA	NA
1957	1181	chr2	176583017	176583628	Gm14295	NA	NA	NA
1958	1182	chr2	176712246	176712889	Gm14401	NA	NA	NA
1959	1182	chr2	176712246	176712889	Gm14408	NA	NA	NA
1960	1183	chr2	176990874	176991569	Gm14409	NA	NA	NA
1961	1183	chr2	176990874	176991569	Gm14401	NA	NA	NA
1962	1184	chr2	177249073	177249909	Zfp970	NA	NA	NA
1963	1185	chr2	177282591	177283249	Gm14322	NA	NA	NA
1964	1185	chr2	177282591	177283249	Zfp970	NA	NA	NA
1965	1186	chr2	177493707	177494227	Gm14322	NA	NA	NA
1966	1187	chr2	177574699	177575452	Zfp972	NA	NA	NA
1967	1187	chr2	177574699	177575452	Gm14322	NA	NA	NA
1968	1188	chr2	177631458	177632097	Zfp972	NA	NA	NA
1969	1188	chr2	177631458	177632097	Gm14322	NA	NA	NA
1970	1189	chr2	177812848	177813545	Zfp931	NA	NA	NA
1971	1190	chr2	178248426	178248925	Cdh26	NA	NA	NA
1972	1190	chr2	178248426	178248925	Cdh4	NA	NA	NA
1973	1191	chr2	179041909	179042413	Cdh26	NA	NA	NA
1974	1191	chr2	179041909	179042413	Cdh4	NA	NA	NA
1975	1192	chr2	180689234	180689942	Nkain4	-1.31344	-0.61049	down
1976	1193	chr2	181222321	181222824	Abhd16b	NA	NA	NA
1977	1193	chr2	181222321	181222824	Zbtb46	NA	NA	NA
1978	1194	chr3	8685086	8685730	Hey1	-0.581147	-0.807685	down
1979	1194	chr3	8685086	8685730	Mrps28	NA	NA	NA
1980	1195	chr3	8708887	8709431	Hey1	-0.581147	-0.807685	down
1981	1195	chr3	8708887	8709431	Mrps28	NA	NA	NA
1982	1196	chr3	8717274	8718033	Hey1	-0.581147	-0.807685	down
1983	1196	chr3	8717274	8718033	Mrps28	NA	NA	NA
1984	1197	chr3	9547073	9547679	Zbtb10	NA	NA	NA
1985	1197	chr3	9547073	9547679	Zfp704	NA	NA	NA
1986	1198	chr3	9752130	9752629	Pag1	NA	NA	NA
1987	1198	chr3	9752130	9752629	Zfp704	NA	NA	NA
1988	1199	chr3	14862830	14863722	Car3	NA	NA	NA
1989	1200	chr3	18142975	18143645	Cyp7b1	NA	NA	NA
1990	1201	chr3	18523805	18524317	Armc1	NA	NA	NA
1991	1201	chr3	18523805	18524317	Cyp7b1	NA	NA	NA
1992	1202	chr3	19087698	19088634	Mtfr1	NA	NA	NA
1993	1203	chr3	19794439	19795355	Cp	NA	NA	NA
1994	1203	chr3	19794439	19795355	Crh	NA	NA	NA
1995	1204	chr3	19934789	19935616	Hps3	NA	NA	NA
1996	1205	chr3	19957415	19958138	Hltf	NA	NA	NA
1997	1206	chr3	21378044	21378543	Tbl1xr1	NA	NA	NA
1998	1207	chr3	21834562	21835466	Tbl1xr1	NA	NA	NA
[truncated: 1,612 more rows]
