# Supplementary material for: Single cell multi-omic analysis identifies a Tbx1-dependent multilineage primed population in murine cardiopharyngeal mesoderm
Source: Nat Commun. 2021 Nov 17;12:6645. doi: 10.1038/s41467-021-26966-6 (PMC8599455; doi:10.1038/s41467-021-26966-6)
Supplement: Supplementary file 17 — Supplementary Data 14 [file 41467_2021_26966_MOESM17_ESM.xlsx]

## Sheet: 081420_ChIP_443gene
Supplementary Data 14. TBX1 ChIP-seq peak regions with annotated genes
PeakID	chromosome	start position	end position	Gene	Distance from TSS	21 genes with ChIP/DAR/DEGs
1	chr1	39829584	39829910	Gm3646	31442
1	chr1	39829584	39829910	Rfx8	-51905
2	chr1	71884301	71884721	Fn1	-184766	Fn1
2	chr1	71884301	71884721	Mreg	374370
3	chr1	73879070	73880138	Tnp1	-817131
3	chr1	73879070	73880138	Tns1	291417
4	chr1	75508075	75508388	Inha	4580
4	chr1	75508075	75508388	Stk11ip	-9872
5	chr1	77137524	77137855	Epha4	373973
6	chr1	92949391	92949683	Lrrfip1	-484
7	chr1	94668929	94669234	Gpc1	-59140
7	chr1	94668929	94669234	Otos	-123664
8	chr1	122654776	122655032	En1	155909
8	chr1	122654776	122655032	Insig2	569697
9	chr1	130536277	130536557	Cxcr4	-47550
9	chr1	130536277	130536557	Thsd7b	-633504
10	chr1	135303416	135303713	Snrpe	203303
10	chr1	135303416	135303713	Sox13	-13718
11	chr1	154939045	154939339	Lamc2	94385
11	chr1	154939045	154939339	Nmnat2	136961
12	chr1	157924975	157925343	Fam163a	209997
12	chr1	157924975	157925343	Tor1aip1	-41549
13	chr1	167631355	167631729	Mpzl1	-66870
13	chr1	167631355	167631729	Rcsd1	6683	Rcsd1
14	chr1	171165288	171165607	Nuf2	296147
14	chr1	171165288	171165607	Pbx1	-803420
15	chr1	181404137	181404487	Kif26b	945056
15	chr1	181404137	181404487	Smyd3	43853
16	chr1	181543244	181543530	Cnst	66886
16	chr1	181543244	181543530	Sccpdh	-54954
17	chr1	188332445	188332688	Lyplal1	-391378
17	chr1	188332445	188332688	Tgfb2	197304
18	chr1	189476338	189476670	Esrrg	-345202
18	chr1	189476338	189476670	Gpatch2	437103
19	chr1	194201435	194201906	Hhat	395736
19	chr1	194201435	194201906	Kcnh1	187005
20	chr1	195053891	195054225	Hsd11b1	36190
20	chr1	195053891	195054225	Traf3ip3	-26318
21	chr1	195376435	195376796	Camk1g	-180125
22	chr10	21024819	21025102	Aldh8a1	-72136
22	chr10	21024819	21025102	Hbs1l	9176
23	chr10	21041626	21041935	Aldh8a1	-55316
23	chr10	21041626	21041935	Hbs1l	25996
24	chr10	22378512	22378790	Slc2a12	13834
24	chr10	22378512	22378790	Tbpl1	72602
25	chr10	39379087	39379475	Rev3l	-72643
25	chr10	39379087	39379475	Traf3ip2	46541
26	chr10	41300680	41301052	Ccdc162	6693
26	chr10	41300680	41301052	Cd164	61560
27	chr10	106204533	106204949	Acss3	355983
27	chr10	106204533	106204949	Ppfia2	302420
28	chr10	107831331	107831684	Pawr	62263
28	chr10	107831331	107831684	Syt1	616530
29	chr11	8714418	8714759	Pkd1l1	158680
29	chr11	8714418	8714759	Tns3	-150051
30	chr11	19177738	19178111	Meis1	-259208
30	chr11	19177738	19178111	Spred2	-646453
31	chr11	21538308	21538791	Otx1	363068
31	chr11	21538308	21538791	Wdpcp	66312
32	chr11	57118565	57118852	Fam114a2	213396
32	chr11	57118565	57118852	Gria1	293397
33	chr11	58039305	58039590	4930438A08Rik	-48853
33	chr11	58039305	58039590	Irgm2	10918
34	chr11	63850983	63851386	Cox10	41783
34	chr11	63850983	63851386	Hs3st3b1	115393
35	chr11	67346351	67346620	Gas7	-53552
35	chr11	67346351	67346620	Myh13	211326
36	chr11	72377706	72378059	Spns3	-42902
36	chr11	72377706	72378059	Ube2g1	-42902
37	chr11	72503558	72503907	Ankfy1	225
38	chr11	75380370	75380750	Pitpna	-21039
38	chr11	75380370	75380750	Slc43a2	35360
39	chr11	87275523	87275778	Gm11492	-104504
39	chr11	87275523	87275778	Tex14	57084
40	chr11	87284600	87284889	Gm11492	-95410
40	chr11	87284600	87284889	Tex14	66178
41	chr11	89666205	89666553	Ankfn1	-165434
41	chr11	89666205	89666553	Pctp	197829
42	chr11	98794208	98794563	Rara	-4626
43	chr11	104610019	104610551	Efcab3	-343235
43	chr11	104610019	104610551	Gm11639	63264
44	chr11	111985127	111985631	Sox9	-658159	Sox9
45	chr11	112144631	112145068	Sox9	-498688	Sox9
46	chr11	113400842	113401191	Slc39a11	26065
46	chr11	113400842	113401191	Sox9	757479	Sox9
47	chr12	13109530	13109889	Ddx1	146309
47	chr12	13109530	13109889	Mycn	-160990
48	chr12	25783632	25783972	Id2	-2845
49	chr12	54618741	54619095	Egln3	685929
49	chr12	54618741	54619095	Npas3	269254
50	chr12	72644656	72644946	Daam1	-287264	Daam1
50	chr12	72644656	72644946	Dact1	233930
51	chr12	72910052	72910390	Daam1	-21844	Daam1
51	chr12	72910052	72910390	Dact1	499350
52	chr12	74135841	74136282	Six1	12104
52	chr12	74135841	74136282	Six6	95351
53	chr12	80509297	80509666	Rad51b	107931
53	chr12	80509297	80509666	Zfp36l1	704518
54	chr12	80695810	80696127	Rad51b	294418
54	chr12	80695810	80696127	Zfp36l1	518031
55	chr12	80853381	80853689	Rad51b	451984
55	chr12	80853381	80853689	Zfp36l1	360465
56	chr12	81668420	81668738	Galnt16	49121
56	chr12	81668420	81668738	Slc39a9	-76623
57	chr12	88196713	88196988	Irf2bpl	28913
57	chr12	88196713	88196988	Lrrc74a	119485
58	chr12	96396839	96397176	Flrt2	-533428
59	chr12	100817430	100817772	Efcab11	304051
59	chr12	100817430	100817772	Foxn3	-185594
60	chr12	102056660	102057497	9030617O03Rik	39812
60	chr12	102056660	102057497	Gpr68	89329
61	chr12	112673218	112673507	Exoc3l4	17722
61	chr12	112673218	112673507	Tnfaip2	-7317
62	chr13	13952969	13953269	B3galnt2	-93822	B3galnt1
62	chr13	13952969	13953269	Gng4	76523
63	chr13	28810463	28810786	Prl5a1	76523
63	chr13	28810463	28810786	Sox4	234957
64	chr13	30813849	30814123	Dusp22	62007
64	chr13	30813849	30814123	Irf4	-27109
65	chr13	59035163	59035488	Agtpbp1	623324
65	chr13	59035163	59035488	Ntrk2	126065
66	chr13	116650625	116650997	Isl1	449085
66	chr13	116650625	116650997	Itga1	-758639
67	chr14	23636662	23636952	Kcnma1	985719
67	chr14	23636662	23636952	Lrmda	797873
68	chr14	29878163	29878417	Cacna2d3	656760
68	chr14	29878163	29878417	Lrtm1	46896
69	chr14	30753231	30753530	Cacna2d3	-218331
69	chr14	30753231	30753530	Selenok	-28113
70	chr14	32378053	32378280	Colq	12402
70	chr14	32378053	32378280	Eaf1	69902
71	chr14	34709883	34710205	Gdf10	-26738
71	chr14	34709883	34710205	Ptpn20	307588
72	chr14	46576344	46576688	Ddhd1	-298743
72	chr14	46576344	46576688	Gm15217	-422626
73	chr14	58622843	58623190	Micu2	-4918
74	chr14	72208661	72209070	Fndc3a	900944
74	chr14	72208661	72209070	Gfra2	918939
75	chr14	101731282	101731552	Prr30	-132131
75	chr14	101731282	101731552	Tbc1d4	276833
76	chr14	121399926	121400272	Farp1	-34687
76	chr14	121399926	121400272	Ipo5	89683
77	chr15	6210058	6210375	Dab2	-126381
78	chr15	8756233	8756578	Ranbp3l	-162020
78	chr15	8756233	8756578	Slc1a3	-95642
79	chr15	11749727	11750190	Npr3	85470
79	chr15	11749727	11750190	Tars	-420546
80	chr15	37515826	37516176	4930447A16Rik	160692
80	chr15	37515826	37516176	Ncald	206187
81	chr15	50967757	50968218	Eif3h	729039
81	chr15	50967757	50968218	Trps1	-246401	Trps1
82	chr15	55331687	55332041	Col14a1	192559
82	chr15	55331687	55332041	Mtbp	-57099
83	chr15	56600780	56601045	Has2	-74819
83	chr15	56600780	56601045	Slc22a22	495803
84	chr15	58090175	58090650	Fbxo32	-43980
84	chr15	58090175	58090650	Klhl38	65311
85	chr15	59928773	59929114	4933412E24Rik	-80771
85	chr15	59928773	59929114	Fam84b	727691
86	chr15	78746063	78746581	Lgals1	-10833
86	chr15	78746063	78746581	Sh3bp1	16124
87	chr15	84050415	84050773	Parvb	-11879	Parvb
87	chr15	84050415	84050773	Samm50	27931
88	chr15	84664993	84665352	Arhgap8	114691
88	chr15	84664993	84665352	Phf21b	-11879
89	chr15	91813509	91813874	Cntn1	-144927
89	chr15	91813509	91813874	Smgc	144933
90	chr15	92832249	92832660	Gxylt1	273137
90	chr15	92832249	92832660	Pdzrn4	605109
91	chr15	98522606	98522949	Ccdc65	-15847
91	chr15	98522606	98522949	Rnd1	-14886
92	chr15	100122125	100122371	Mettl7a1	-13000
92	chr15	100122125	100122371	Tmprss12	10980
93	chr15	103135644	103136064	Copz1	32512
93	chr15	103135644	103136064	Gpr84	5015
94	chr16	5146907	5147267	Sec14l5	-115
95	chr16	5530504	5530965	Eef2kmt	-274659
96	chr16	7938074	7938360	Rbfox1	868289
96	chr16	7938074	7938360	Tmem114	487012
97	chr16	17809695	17809980	Car15	28468
97	chr16	17809695	17809980	Scarf2	12463
98	chr16	18509259	18509811	Rtl10	10541
98	chr16	18509259	18509811	Tbx1	77527
99	chr16	18601601	18601958	Gp1bb	19679
99	chr16	18601601	18601958	Tbx1	-14718
100	chr16	24605469	24605923	Lpp	212260
100	chr16	24605469	24605923	Tprg	-681207
101	chr16	34322735	34323057	Kalrn	191276
101	chr16	34322735	34323057	Umps	-355772
102	chr16	35256201	35256492	Adcy5	101384
102	chr16	35256201	35256492	Sec22a	107657
103	chr16	49894476	49894748	Bbx	537891
103	chr16	49894476	49894748	Cd47	38881
104	chr16	59543309	59543848	Crybg3	11999	Crybg3
104	chr16	59543309	59543848	Riox2	71978
105	chr16	86719619	86720021	Adamts5	-818450
105	chr16	86719619	86720021	N6amt1	-634610
106	chr16	90921766	90922082	1110004E09Rik	13148
106	chr16	90921766	90922082	Eva1c	90566
107	chr16	93791019	93791380	Dopey2	79048	Dopey2
107	chr16	93791019	93791380	Morc3	-41166
108	chr17	15859556	15860181	Chd1	17938
108	chr17	15859556	15860181	Rgmb	103681
109	chr17	29534913	29535353	Fgd2	37246
109	chr17	29534913	29535353	Pim1	-92624
110	chr17	30655725	30656383	Btbd9	50414
110	chr17	30655725	30656383	Zfand3	513873
111	chr17	30662707	30662929	Btbd9	50414
111	chr17	30662707	30662929	Zfand3	520637
112	chr17	41588381	41588688	Cenpq	-516539
112	chr17	41588381	41588688	Ptchd4	-864361
113	chr17	45939325	45939768	Mrpl14	116276
113	chr17	45939325	45939768	Vegfa	229771
114	chr17	83938591	83938939	Cox7a2l	-25092
114	chr17	83938591	83938939	Kcng3	92470
115	chr17	84481298	84481630	Haao	-235334
115	chr17	84481298	84481630	Zfp36l2	105823
116	chr17	86087667	86087975	Six2	-207
117	chr17	87634221	87634656	Mcfd2	30836
117	chr17	87634221	87634656	Socs5	127420
118	chr18	9736565	9736873	Gm17430	-10051
118	chr18	9736565	9736873	Thoc1	-221459
119	chr18	25826536	25826809	AW554918	499152
119	chr18	25826536	25826809	Celf4	85811
120	chr18	39042143	39042438	Fgf1	36134	Fgf1
120	chr18	39042143	39042438	Spry4	-281369
121	chr18	47807534	47807925	Eno1b	-397259
121	chr18	47807534	47807925	Sema6a	-279246
122	chr18	54278698	54279009	Csnk1g3	257087
122	chr18	54278698	54279009	Zfp608	870980
123	chr18	58321680	58321974	Fbn2	47753
123	chr18	58321680	58321974	Slc12a2	283495
124	chr18	61174463	61174815	Slc6a7	-786
125	chr18	65376316	65376782	Alpk2	176993
125	chr18	65376316	65376782	Nedd4l	295759
126	chr18	65965257	65965538	Grp	-67076
126	chr18	65965257	65965538	Sec11c	5195
127	chr18	73446066	73446404	Dcc	-935512
127	chr18	73446066	73446404	Mex3c	-286463
128	chr18	76194356	76194749	Smad2	-206681
128	chr18	76194356	76194749	Zbtb7c	214721
129	chr19	10536951	10537235	Lrrc10b	-5156
129	chr19	10536951	10537235	Ppp1r32	20294
130	chr19	17030242	17030492	Prune2	-241
131	chr19	26944793	26945240	Gm815	-15398
131	chr19	26944793	26945240	Smarca2	265412
132	chr19	41790733	41791044	AI606181	123036
132	chr19	41790733	41791044	Slit1	27266	Slit1
133	chr2	18460930	18461343	Commd3	-132913
133	chr2	18460930	18461343	Dnajc1	-146680
134	chr2	37907956	37908428	Crb2	276423
134	chr2	37907956	37908428	Dennd1a	234703
135	chr2	50951009	50951345	Mmadhc	-798940
135	chr2	50951009	50951345	Rnd3	53454
136	chr2	51513868	51514205	Rbm43	276490
136	chr2	51513868	51514205	Tas2r134	31006
137	chr2	59667014	59667377	Tanc1	217095
137	chr2	59667014	59667377	Wdsub1	53445
138	chr2	84980334	84980635	Aplnr	3968	Aplnr
138	chr2	84980334	84980635	Lrrc55	56371
139	chr2	106522628	106522906	Dnajc24	-679061
139	chr2	106522628	106522906	Mpped2	-10659	Mpped2
140	chr2	115217193	115217759	BC052040	-189976
140	chr2	115217193	115217759	Dph6	-736853
141	chr2	118997141	118997566	Gm14137	-2891
142	chr2	121348085	121348348	Frmd5	284606
142	chr2	121348085	121348348	Wdr76	12633
143	chr2	125327265	125327627	Gm9913	-3379
144	chr2	131130496	131131123	Pank2	42574
144	chr2	131130496	131131123	Rnf24	47807
145	chr2	142845580	142845829	Kif16b	-118438
145	chr2	142845580	142845829	Snrpb2	-43070
146	chr2	148676698	148677127	9230104L09Rik	-243
147	chr2	160698125	160698465	Zhx3	13
148	chr2	164286421	164286730	Gm20458	109
149	chr2	166385080	166385390	Prex1	154097
149	chr2	166385080	166385390	Sulf2	-404072
150	chr2	167576014	167576950	Cebpb	62067
150	chr2	167576014	167576950	Ptpn1	-181345
151	chr2	169632319	169632922	Gm11011	-219376
151	chr2	169632319	169632922	Tshz2	-78852
152	chr2	171794840	171795222	Cbln4	73935
153	chr2	172351506	172351840	Fam209	53653
153	chr2	172351506	172351840	Tfap2c	-23420
154	chr2	174684356	174684642	Edn3	98379
154	chr2	174684356	174684642	Gm14444	-151321
155	chr3	28088373	28088681	Pld1	205291
155	chr3	28088373	28088681	Tnik	-73958
156	chr3	38295597	38296041	Ankrd50	86194
156	chr3	38295597	38296041	Gm5148	-672487
157	chr3	39536847	39537335	Fat4	751229
157	chr3	39536847	39537335	Intu	-902598
158	chr3	40308051	40308424	Intu	-131451
159	chr3	51821430	51822033	Maml3	87081
159	chr3	51821430	51822033	Mgst2	356631
160	chr3	69148752	69149968	B3galnt1	253423
160	chr3	69148752	69149968	Ppm1l	28577	Ppm1l
161	chr3	84282185	84282464	Fhdc1	1088
161	chr3	84282185	84282464	Trim2	-207612
162	chr3	85821419	85821704	Prss48	-15149
162	chr3	85821419	85821704	Sh3d19	-66794
163	chr3	88024703	88025148	Mef2d	78432
163	chr3	88024703	88025148	Tsacc	75834
164	chr3	90058247	90058603	Crtc2	340	Crtc2
165	chr3	99570554	99570877	Spag17	-118624
165	chr3	99570554	99570877	Tbx15	513033
166	chr3	108688965	108689368	Fndc7	3759
166	chr3	108688965	108689368	Stxbp3	-45738
167	chr3	121320403	121320741	4930432M17Rik	-53663
167	chr3	121320403	121320741	Slc44a3	-85310
168	chr3	137572608	137572879	Dnajb14	42105
168	chr3	137572608	137572879	Lamtor3	-8746
169	chr3	142755259	142755617	Pkn2	-210470
170	chr4	9007025	9007389	Chd7	389139
170	chr4	9007025	9007389	Clvs1	-189257
171	chr4	100017102	100017724	Ror1	249017
171	chr4	100017102	100017724	Ube2u	-134052
172	chr4	104879628	104879903	Plpp3	49814
173	chr4	107276411	107276770	Dmrtb1	80244
173	chr4	107276411	107276770	Glis1	169267
174	chr4	109408419	109408741	Dmrta2	-242078
174	chr4	109408419	109408741	Faf1	59387
175	chr4	129719320	129719606	Adgrb2	57055
175	chr4	129719320	129719606	Col16a1	-5621
176	chr4	130488459	130489516	Laptm5	19948
176	chr4	130488459	130489516	Matn1	-11312
177	chr4	133986197	133986629	Pafah2	34178
177	chr4	133986197	133986629	Stmn1	-37822
178	chr4	139167498	139167761	Aldh4a1	-11151
178	chr4	139167498	139167761	Iffo2	36995
179	chr4	140848766	140849429	Arhgef19	50314
179	chr4	140848766	140849429	Epha2	-8057
180	chr4	154641952	154642355	Faap20	18042
180	chr4	154641952	154642355	Prkcz	93316
181	chr4	155484043	155484329	9430015G10Rik	95
182	chr5	54570183	54570504	Stim2	180688
183	chr5	101063113	101063440	Coq2	40026
183	chr5	101063113	101063440	Plac8	-62013
184	chr5	113184541	113184837	Myo18b	140693
184	chr5	113184541	113184837	Sez6l	-178484
185	chr5	124524842	124525148	Abcb9	20812
185	chr5	124524842	124525148	Vps37b	-42726
186	chr5	135264106	135264397	Eln	-41141
186	chr5	135264106	135264397	Wbscr28	118351
187	chr5	137339594	137340301	Col26a1	19043
187	chr5	137339594	137340301	Myl10	170932
188	chr5	150155737	150156081	Alox5ap	79275
188	chr5	150155737	150156081	Medag	-58415
189	chr6	4873836	4874188	Pon1	269934
189	chr6	4873836	4874188	Ppp1r9a	20692
190	chr6	40275132	40275479	Agk	-171
191	chr6	43370585	43370875	Nobox	-111169
191	chr6	43370585	43370875	Tpk1	245547
192	chr6	67413558	67413941	Il12rb2	-87568
192	chr6	67413558	67413941	Il23r	28099
193	chr6	84737923	84738255	Cyp26b1	-199457
193	chr6	84737923	84738255	Exoc6b	281418
194	chr6	90773346	90773610	Iqsec1	-106955
194	chr6	90773346	90773610	Nup210	293345
195	chr6	94021623	94021974	Magi1	211517
196	chr6	94618202	94618623	Lrig1	31739
196	chr6	94618202	94618623	Slc25a26	168105
197	chr6	113786586	113786901	Atp2b2	54789
197	chr6	113786586	113786901	Sec13	-96007
198	chr6	134438544	134438914	Bcl2l14	90548
198	chr6	134438544	134438914	Lrp6	61937
199	chr6	134454806	134455182	Bcl2l14	74283
199	chr6	134454806	134455182	Lrp6	78202
200	chr6	143273094	143273503	Etnk1	157549
200	chr6	143273094	143273503	Sox5	884701
201	chr7	4461537	4461993	Ppp1r12c	-8483
201	chr7	4461537	4461993	Tnnt1	5841
202	chr7	6883074	6883482	Peg3	-200146
202	chr7	6883074	6883482	Usp29	-30593
203	chr7	16769081	16769314	Dhx34	38188
203	chr7	16769081	16769314	Meis3	8364
204	chr7	28935186	28935570	9530053A07Rik	20893
204	chr7	28935186	28935570	Fbl	-19387
205	chr7	38326770	38327199	Tshz3	843848	Tshz3
205	chr7	38326770	38327199	Zfp536	227996
206	chr7	52124995	52125363	Ptov1	-21
207	chr7	52785271	52785732	Plekha4	3802
207	chr7	52785271	52785732	Ppp1r15a	-3864
208	chr7	53158340	53158766	Emp3	17666
208	chr7	53158340	53158766	Tmem143	6242
209	chr7	58977809	58978143	Fancf	139661
209	chr7	58977809	58978143	Slc17a6	100776
210	chr7	78116621	78116926	Gm10295	379597
210	chr7	78116621	78116926	Nr2f2	-611295
211	chr7	80340099	80340618	Mctp2	-888878
211	chr7	80340099	80340618	Rgma	-180047
212	chr7	80682790	80683142	Chd2	3666
212	chr7	80682790	80683142	Rgma	-180047
213	chr7	86536601	86537062	Fanci	-392
213	chr7	86536601	86537062	Rlbp1	-4919
214	chr7	90072198	90072502	Mex3b	56507
214	chr7	90072198	90072502	Tmc3	-661091
215	chr7	105911610	105912221	Thap12	60303
215	chr7	105911610	105912221	Wnt11	-75439
216	chr7	120907472	120907946	Spon1	-1803	Spon1
217	chr7	122558896	122559249	Insc	646823
217	chr7	122558896	122559249	Sox6	579527
218	chr7	125596503	125596923	Coq7	80102
218	chr7	125596503	125596923	Syt17	-9647
219	chr7	132594203	132594541	Kdm8	6182
219	chr7	132594203	132594541	Nsmce1	40738
220	chr7	134856230	134856478	Bcl7c	-3907
220	chr7	134856230	134856478	Ctf1	104
221	chr7	144458265	144458530	Ebf3	47730
221	chr7	144458265	144458530	Mgmt	372104
222	chr8	8328319	8328589	Efnb2	332319	Efnb2
223	chr8	8596162	8596512	Efnb2	64436	Efnb2
224	chr8	8947804	8948100	Arglu1	-257415
224	chr8	8947804	8948100	Fam155a	823066
225	chr8	27383856	27384230	Thap1	115359
225	chr8	27383856	27384230	Zfp703	-703765
226	chr8	27824317	27824662	Thap1	555806
226	chr8	27824317	27824662	Zfp703	-263318
227	chr8	33246053	33246427	Nrg1	-217565	Nrg1
228	chr8	35143273	35143580	Dctn6	28423
228	chr8	35143273	35143580	Rbpms	-103114
229	chr8	37011770	37012061	Cldn23	-122303
229	chr8	37011770	37012061	Prag1	-145966
230	chr8	37547425	37547844	6430573F11Rik	27033	6430573F11Rik
230	chr8	37547425	37547844	Dlc1	454052
231	chr8	37591251	37591542	6430573F11Rik	70795	6430573F11Rik
231	chr8	37591251	37591542	Dlc1	410290
232	chr8	86280694	86280942	Adgrl1	-143186
232	chr8	86280694	86280942	Ddx39	41742
233	chr8	95247575	95248066	Irx6	49633
233	chr8	95247575	95248066	Mmp2	-103406
234	chr8	96911159	96911628	Cpne2	-145496
234	chr8	96911159	96911628	Herpud1	1056
235	chr8	108043510	108043932	Atp6v0d1	46226
235	chr8	108043510	108043932	Hsd11b2	1075
236	chr8	111286398	111286872	Pmfbp1	-731292
236	chr8	111286398	111286872	Zfhx3	48091
237	chr8	113413849	113414114	Cog4	43048
237	chr8	113413849	113414114	Fuk	12377
238	chr8	123753526	123753870	1700018B08Rik	312156
238	chr8	123753526	123753870	Foxc2	113627
239	chr8	123996798	123997157	1700018B08Rik	68876
239	chr8	123996798	123997157	Foxc2	356907
240	chr9	7270109	7270512	Mmp13	-2203
241	chr9	13232657	13233034	Phxr4	-1735
242	chr9	14808510	14808824	Izumo1r	-100291
242	chr9	14808510	14808824	Panx1	41255
243	chr9	24087583	24087900	Dpy19l1	219842
243	chr9	24087583	24087900	Npsr1	185280
244	chr9	26596363	26596801	B3gat1	55173
244	chr9	26596363	26596801	Glb1l2	17435
245	chr9	35143597	35143889	Cdon	-85439
245	chr9	35143597	35143889	Rpusd4	68293
246	chr9	43576896	43577265	Nectin1	24422
246	chr9	43576896	43577265	Thy1	-274386
247	chr9	47208542	47208792	Cadm1	-129673
248	chr9	60613063	60613335	Larp6	52403
248	chr9	60613063	60613335	Uaca	-29156
249	chr9	71108111	71108369	Aldh1a2	44644
249	chr9	71108111	71108369	Polr2m	225502
250	chr9	72654552	72654932	Prtg	-339
251	chr9	87597174	87597525	Cep162	-446979
251	chr9	87597174	87597525	Tbx18	28745	Tbx18
252	chr9	94326141	94326396	1190002N15Rik	112231
253	chr9	95326236	95326562	Chst2	-18710
253	chr9	95326236	95326562	U2surp	86016
254	chr9	106307567	106307933	Dusp7	36787
254	chr9	106307567	106307933	Rpl29	-24035
255	chr9	109955069	109955344	Dhx30	48384
255	chr9	109955069	109955344	Map4	121243
